# Supplementary material for: Diversity and distribution of amino acid decarboxylase enzymes in the human gut bacteria—a bioinformatics investigation
Source: Front Microbiol. 2025 Sep 17;16:1616635. doi: 10.3389/fmicb.2025.1616635 (PMC12484125; doi:10.3389/fmicb.2025.1616635)
Supplement: SUPPLEMENTARY TABLE S1 — Percent of microbes with each type of AADC. [file Table_1.xlsx]

## Sheet: Supplementary_Table_1
Percent of prevalent human gut microbiota with each type of amino acid decarboxylase (AADC)
Genera	Species	Genera + Species	Phenylalanine Decarboxylase EC:4.1.1.53	Aromatic-L-Amino-Acid Decarboxylase EC:4.1.1.28	L-Tryptophan Decarboxylase EC:4.1.1.105	Tyrosine Decarboxylase EC:4.1.1.25	Lysine Decarboxylase EC:4.1.1.18	Histidine Decarboxylase EC:4.1.1.22	Aspartate 4-Decarboxylase EC:4.1.1.12	Glutamate Decarboxylase EC:4.1.1.15	Aspartate 1-Decarboxylase EC:4.1.1.11	Arginine Decarboxylase EC:4.1.1.19	Total Decarboxylases per Species
Acidaminococcus	fermentans	Acidaminococcus fermentans	0	0	0	0	0	0	0	0	0	1	1
Acidaminococcus	intestini	Acidaminococcus intestini	0	0	0	0	0	0	0	0	0	1	1
Actinobacillus	capsulatus	Actinobacillus capsulatus	0	0	0	0	0	0	0	0	1	0	1
Actinomyces	neuii	Actinomyces neuii	0	0	0	0	0	0	0	0	0	0	0
Adlercreutzia	equolifaciens	Adlercreutzia equolifaciens	0	0	0	0	0	0	1	0	0	0	1
Aggregatibacter	actinomycetemcomitans	Aggregatibacter actinomycetemcomitans	0	0	0	0	0	0	0	0	1	0	1
Aliagarivorans	marinus	Aliagarivorans marinus	0	0	0	0	0	0	0	0	0	0	0
Alistipes	indistinctus	Alistipes indistinctus	0	0	0	0	0	0	0	1	1	1	3
Alistipes	inops	Alistipes inops	0	0	0	0	0	0	0	1	1	1	3
Alistipes	onderdonkii	Alistipes onderdonkii	0	0	0	0	0	0	0	1	1	1	3
Alistipes	shahii	Alistipes shahii	0	0	0	0	0	0	0	1	1	1	3
Alistipes	finegoldii	Alistipes finegoldii	0	0	0	0	0	0	0	1	0	1	2
Alloscardovia	omnicolens	Alloscardovia omnicolens	0	0	0	0	0	0	0	0	1	0	1
Anaerococcus	prevotii	Anaerococcus prevotii	0	0	0	0	0	0	0	0	0	1	1
Anaerostipes	caccae	Anaerostipes caccae	0	0	0	0	0	0	0	0	1	1	2
Anaerostipes	hadrus	Anaerostipes hadrus	0	0	0	0	0	0	0	0	1	1	2
Anaerotruncus	colihominis	Anaerotruncus colihominis	0	0	0	0	0	0	0	0	1	1	2
Bacillus	subtilis	Bacillus subtilis	0	1	1	0	0	0	0	1	0	1	4
Bacteroides	fragilis	Bacteroides fragilis	0	0	0	0	0	1	1	1	1	1	5
Bacteroides	nordii	Bacteroides nordii	0	0	0	0	0	1	1	1	1	1	5
Bacteroides	acidifaciens	Bacteroides acidifaciens	0	0	0	0	0	0	1	1	1	1	4
Bacteroides	caccae	Bacteroides caccae	0	0	0	0	0	0	1	1	1	1	4
Bacteroides	cellulosilyticus	Bacteroides cellulosilyticus	0	0	0	0	0	0	1	1	1	1	4
Bacteroides	clarus	Bacteroides clarus	0	0	0	0	0	0	1	1	1	1	4
Bacteroides	finegoldii	Bacteroides finegoldii	0	0	0	0	0	0	1	1	1	1	4
Bacteroides	gallinarum	Bacteroides gallinarum	0	0	0	0	0	0	1	1	1	1	4
Bacteroides	ovatus	Bacteroides ovatus	0	0	0	0	0	0	1	1	1	1	4
Bacteroides	salyersiae	Bacteroides salyersiae	0	0	0	0	0	1	1	1	0	1	4
Bacteroides	stercoris	Bacteroides stercoris	0	0	0	0	0	0	1	1	1	1	4
Bacteroides	thetaiotaomicron	Bacteroides thetaiotaomicron	0	0	0	0	0	0	1	1	1	1	4
Bacteroides	uniformis	Bacteroides uniformis	0	0	0	0	0	0	1	1	1	1	4
Bacteroides	faecis	Bacteroides faecis	0	0	0	0	0	0	1	1	0	1	3
Bacteroides	xylanisolvens	Bacteroides xylanisolvens	0	0	0	0	0	0	1	1	0	1	3
Bacteroides	dorei	Bacteroides dorei	0	0	0	0	0	0	0	0	1	0	1
Bacteroides	salanitronis	Bacteroides salanitronis	0	0	0	0	0	0	0	0	1	0	1
Bacteroides	vulgatus	Bacteroides vulgatus	0	0	0	0	0	0	0	0	1	0	1
Barnesiella	intestinihominis	Barnesiella intestinihominis	0	0	0	0	0	0	1	1	1	1	4
Bavariicoccus	seileri	Bavariicoccus seileri	0	0	0	0	0	0	0	0	1	0	1
Bifidobacterium	adolescentis	Bifidobacterium adolescentis	0	0	0	0	0	0	0	1	0	0	1
Bifidobacterium	animalis	Bifidobacterium animalis	0	0	0	0	0	0	0	0	0	0	0
Bifidobacterium	bifidum	Bifidobacterium bifidum	0	0	0	0	0	0	0	0	0	0	0
Bifidobacterium	breve	Bifidobacterium breve	0	0	0	0	0	0	0	0	0	0	0
Bifidobacterium	longum	Bifidobacterium longum	0	0	0	0	0	0	0	0	0	0	0
Bifidobacterium	pseudocatenulatum	Bifidobacterium pseudocatenulatum	0	0	0	0	0	0	0	0	0	0	0
Bilophila	wadsworthia	Bilophila wadsworthia	0	0	0	0	0	0	0	0	0	1	1
Blautia	obeum	Blautia obeum	0	0	0	0	0	0	0	0	1	1	2
Blautia	producta	Blautia producta	0	0	0	0	0	0	0	0	1	1	2
Blautia	hydrogenotrophica	Blautia hydrogenotrophica	0	0	0	0	0	0	0	0	0	1	1
Blautia	luti	Blautia luti	0	0	0	0	0	0	0	0	0	1	1
Brachymonas	chironomi	Brachymonas chironomi	0	0	0	0	0	0	0	0	0	1	1
Butyricimonas	virosa	Butyricimonas virosa	0	0	0	0	0	0	0	1	1	1	3
Caldicoprobacter	faecalis	Caldicoprobacter faecalis	0	0	0	0	0	0	0	0	1	1	2
Catenibacterium	mitsuokai	Catenibacterium mitsuokai	0	0	0	0	0	0	1	1	0	1	3
Citrobacter	pasteurii	Citrobacter pasteurii	0	0	0	0	1	1	0	0	1	1	4
Clostridioides	difficile	Clostridioides difficile	0	0	0	1	0	1	1	1	1	1	6
Collinsella	aerofaciens	Collinsella aerofaciens	0	0	0	0	0	0	0	0	1	0	1
Coprococcus	eutactus	Coprococcus eutactus	0	0	0	0	0	0	0	0	1	1	2
Coprococcus	comes	Coprococcus comes	0	0	0	0	0	0	0	0	0	1	1
Cutibacterium	acnes	Cutibacterium acnes	0	0	0	1	0	0	0	0	1	0	2
Dorea	longicatena	Dorea longicatena	0	0	0	0	0	0	0	0	1	1	2
Dorea	formicigenerans	Dorea formicigenerans	0	0	0	0	0	0	0	0	0	1	1
Dysgonomonas	capnocytophagoides	Dysgonomonas capnocytophagoides	0	0	0	0	0	0	0	0	1	1	2
Eggerthella	lenta	Eggerthella lenta	0	0	0	0	0	1	0	1	1	0	3
Eisenbergiella	tayi	Eisenbergiella tayi	0	0	0	0	0	0	0	0	1	1	2
Enterobacter	cloacae	Enterobacter cloacae	0	0	0	0	1	1	1	0	1	1	5
Enterobacter	asburiae	Enterobacter asburiae	0	0	0	0	1	0	0	0	0	1	2
Enterococcus	faecalis	Enterococcus faecalis	0	1	1	1	1	0	1	1	0	1	7
Enterococcus	faecium	Enterococcus faecium	0	1	1	1	0	0	1	1	1	0	6
Enterococcus	casseliflavus	Enterococcus casseliflavus	0	0	0	0	0	0	0	1	1	0	2
Enterococcus	gallinarum	Enterococcus gallinarum	0	0	0	0	0	0	0	1	1	0	2
Enterococcus	durans	Enterococcus durans	0	0	0	1	0	0	0	0	0	0	1
Enterovibrio	nigricans	Enterovibrio nigricans	0	0	0	0	0	0	0	1	0	1	2
Erysipelatoclostridium	ramosum	Erysipelatoclostridium ramosum	0	0	0	0	0	0	0	0	0	1	1
Escherichia	coli	Escherichia coli	0	0	0	0	1	0	0	1	0	1	3
Eubacterium	limosum	Eubacterium limosum	0	0	0	0	0	0	0	1	1	1	3
Eubacterium	ramulus	Eubacterium ramulus	0	0	0	0	0	0	0	0	0	1	1
Faecalibacterium	prausnitzii	Faecalibacterium prausnitzii	0	0	0	0	0	0	0	1	1	1	3
Faecalitalea	cylindroides	Faecalitalea cylindroides	0	0	0	0	0	0	0	0	1	0	1
Ferrimonas	balearica	Ferrimonas balearica	0	0	0	0	0	0	0	0	1	1	2
Flavobacterium	daejeonense	Flavobacterium daejeonense	0	0	0	0	0	0	0	0	1	1	2
Flavonifractor	plautii	Flavonifractor plautii	0	0	0	0	0	0	0	0	1	0	1
Fusicatenibacter	saccharivorans	Fusicatenibacter saccharivorans	0	0	0	0	0	0	0	0	0	1	1
Gallibacterium	anatis	Gallibacterium anatis	0	0	0	0	0	0	0	0	0	1	1
Gemmiger	formicilis	Gemmiger formicilis	0	0	0	0	0	0	0	0	0	1	1
Hafnia	alvei	Hafnia alvei	0	0	0	0	1	0	1	1	0	1	4
Helicobacter	bilis	Helicobacter bilis	0	0	0	0	0	0	0	0	1	1	2
Helicobacter	pametensis	Helicobacter pametensis	0	0	0	0	0	0	0	0	1	1	2
Helicobacter	rodentium	Helicobacter rodentium	0	0	0	0	0	0	0	0	1	1	2
Hungatella	hathewayi	Hungatella hathewayi	0	0	0	0	0	0	0	1	1	1	3
Intestinibacter	bartlettii	Intestinibacter bartlettii	0	0	0	0	0	0	1	0	1	1	3
Intestinimonas	butyriciproducens	Intestinimonas butyriciproducens	0	0	0	0	0	0	0	0	0	1	1
Klebsiella	pneumoniae	Klebsiella pneumoniae	0	0	0	0	1	1	0	1	1	1	5
Klebsiella	oxytoca	Klebsiella oxytoca	0	0	0	0	1	0	0	0	0	1	2
Lachnospira	pectinoschiza	Lachnospira pectinoschiza	0	0	0	0	0	0	0	0	1	1	2
Lacticaseibacillus	casei	Lacticaseibacillus casei	0	0	0	0	0	0	1	0	1	0	2
Lacticaseibacillus	paracasei	Lacticaseibacillus paracasei	0	0	0	0	0	0	1	0	0	0	1
Lactiplantibacillus	plantarum	Lactiplantibacillus plantarum	0	0	0	0	0	0	1	1	0	0	2
Lactiplantibacillus	arizonensis	Lactiplantibacillus arizonensis	0	0	0	0	0	0	0	1	0	0	1
Lactobacillus	animalis	Lactobacillus animalis	0	0	0	0	0	0	0	0	1	0	1
Lactobacillus	reuteri	Lactobacillus reuteri	0	0	0	0	0	1	0	0	0	0	1
Lactobacillus	gasseri	Lactobacillus gasseri	0	0	0	0	0	0	0	0	0	0	0
Lactobacillus	paracasei	Lactobacillus paracasei	0	0	0	0	0	0	0	0	0	0	0
Lactobacillus	plantarum	Lactobacillus plantarum	0	0	0	0	0	0	0	0	0	0	0
Lactobacillus	rhamnosus	Lactobacillus rhamnosus	0	0	0	0	0	0	0	0	0	0	0
Lactobacillus	ruminis	Lactobacillus ruminis	0	0	0	0	0	0	0	0	0	0	0
Lactobacillus	salivarius	Lactobacillus salivarius	0	0	0	0	0	0	0	0	0	0	0
Leuconostoc	mesenteroides	Leuconostoc mesenteroides	0	0	0	0	0	0	0	0	0	0	0
Leuconostoc	pseudomesenteroides	Leuconostoc pseudomesenteroides	0	0	0	0	0	0	0	0	0	0	0
Ligilactobacillus	ruminis	Ligilactobacillus ruminis	0	0	0	1	0	0	0	0	0	0	1
Ligilactobacillus	animalis	Ligilactobacillus animalis	0	0	0	0	0	0	0	0	0	0	0
Ligilactobacillus	salivarius	Ligilactobacillus salivarius	0	0	0	0	0	0	0	0	0	0	0
Limosilactobacillus	reuteri	Limosilactobacillus reuteri	0	0	0	1	0	1	1	1	0	0	4
Mammaliicoccus	lentus	Mammaliicoccus lentus	0	0	0	0	0	0	0	0	0	0	0
Mannheimia	granulomatis	Mannheimia granulomatis	0	0	0	0	0	0	0	0	1	0	1
Microvirgula	aerodenitrificans	Microvirgula aerodenitrificans	0	0	0	0	0	0	0	0	0	1	1
Mitsuokella	jalaludinii	Mitsuokella jalaludinii	0	0	0	0	0	0	0	0	1	1	2
Murimonas	intestini	Murimonas intestini	0	0	0	0	0	0	0	0	0	1	1
Nitriliruptor	alkaliphilus	Nitriliruptor alkaliphilus	0	1	1	0	0	0	0	0	0	0	2
Odoribacter	splanchnicus	Odoribacter splanchnicus	0	0	0	0	0	0	0	1	1	1	3
Ornithobacterium	rhinotracheale	Ornithobacterium rhinotracheale	0	0	0	0	0	1	0	0	1	1	3
Parabacteroides	distasonis	Parabacteroides distasonis	0	0	0	0	0	0	1	1	1	1	4
Parabacteroides	goldsteinii	Parabacteroides goldsteinii	0	0	0	0	0	0	1	1	1	1	4
Parabacteroides	merdae	Parabacteroides merdae	0	0	0	0	0	0	1	1	1	1	4
Pediococcus	acidilactici	Pediococcus acidilactici	0	0	0	0	0	0	0	1	1	0	2
Pediococcus	lolii	Pediococcus lolii	0	0	0	0	0	0	0	0	0	0	0
Peptoclostridium	difficile	Peptoclostridium difficile	0	0	0	0	0	0	1	0	0	1	2
Peptoniphilus	harei	Peptoniphilus harei	0	0	0	0	1	0	0	0	0	0	1
Phocaeicola	vulgatus	Phocaeicola vulgatus	0	0	0	0	0	0	1	1	1	1	4
Phocaeicola	dorei	Phocaeicola dorei	0	0	0	0	0	0	1	1	0	1	3
Porphyromonas	asaccharolytica	Porphyromonas asaccharolytica	0	0	0	0	0	0	0	0	1	1	2
Porphyromonas	uenonis	Porphyromonas uenonis	0	0	0	0	0	0	0	0	1	0	1
Prevotella	bivia	Prevotella bivia	0	0	0	0	0	0	0	0	1	1	2
Prevotella	dentalis	Prevotella dentalis	0	0	0	0	0	0	0	0	1	1	2
Prevotella	multisaccharivorax	Prevotella multisaccharivorax	0	0	0	0	0	0	0	0	1	1	2
Prevotella	baroniae	Prevotella baroniae	0	0	0	0	0	0	0	0	0	1	1
Prevotella	micans	Prevotella micans	0	0	0	0	0	0	0	0	0	1	1
Prevotella	veroralis	Prevotella veroralis	0	0	0	0	0	0	0	0	0	1	1
Propionimicrobium	lymphophilum	Propionimicrobium lymphophilum	0	0	0	0	0	0	0	0	1	0	1
Proteus	mirabilis	Proteus mirabilis	0	0	0	0	0	0	0	1	0	1	2
Pseudomonas	aeruginosa	Pseudomonas aeruginosa	0	0	0	0	0	0	0	0	1	1	2
Rheinheimera	perlucida	Rheinheimera perlucida	0	0	0	0	0	0	0	0	1	0	1
Rheinheimera	texasensis	Rheinheimera texasensis	0	0	0	0	0	0	0	0	0	0	0
Riemerella	columbina	Riemerella columbina	0	0	0	0	0	0	0	0	0	1	1
Roseburia	faecis	Roseburia faecis	0	0	0	0	0	0	0	0	1	1	2
Roseburia	intestinalis	Roseburia intestinalis	0	0	0	0	0	0	0	0	1	1	2
Roseburia	inulinivorans	Roseburia inulinivorans	0	0	0	0	0	0	0	0	1	1	2
Ruminococcus	bicirculans	Ruminococcus bicirculans	0	0	0	0	0	0	0	0	0	1	1
Ruminococcus	bromii	Ruminococcus bromii	0	0	0	0	0	0	0	0	0	1	1
Sellimonas	intestinalis	Sellimonas intestinalis	0	0	0	0	0	0	0	0	1	1	2
Staphylococcus	epidermidis	Staphylococcus epidermidis	0	1	1	1	0	1	0	0	1	0	5
Staphylococcus	lentus	Staphylococcus lentus	0	0	0	0	0	0	0	0	1	0	1
Staphylococcus	nepalensis	Staphylococcus nepalensis	0	0	0	0	0	0	0	0	0	0	0
Staphylococcus	xylosus	Staphylococcus xylosus	0	0	0	0	0	0	0	0	0	0	0
Stenotrophomonas	maltophilia	Stenotrophomonas maltophilia	0	0	0	0	0	0	0	0	1	1	2
Streptococcus	agalactiae	Streptococcus agalactiae	0	0	0	1	0	0	1	0	1	0	3
Streptococcus	mutans	Streptococcus mutans	0	0	0	0	0	0	1	0	0	1	2
Streptococcus	henryi	Streptococcus henryi	0	0	0	0	0	0	0	0	0	1	1
Streptococcus	hyovaginalis	Streptococcus hyovaginalis	0	0	0	0	0	0	0	0	1	0	1
Streptococcus	oralis	Streptococcus oralis	0	0	0	0	0	0	0	0	0	1	1
Streptococcus	parasanguinis	Streptococcus parasanguinis	0	0	0	0	0	0	0	0	0	1	1
Streptococcus	porci	Streptococcus porci	0	0	0	0	0	0	0	0	0	1	1
Streptococcus	anginosus	Streptococcus anginosus	0	0	0	0	0	0	0	0	0	0	0
Streptococcus	caballi	Streptococcus caballi	0	0	0	0	0	0	0	0	0	0	0
Streptococcus	castoreus	Streptococcus castoreus	0	0	0	0	0	0	0	0	0	0	0
Streptococcus	didelphis	Streptococcus didelphis	0	0	0	0	0	0	0	0	0	0	0
Streptococcus	luteciae	Streptococcus luteciae	0	0	0	0	0	0	0	0	0	0	0
Streptococcus	lutetiensis	Streptococcus lutetiensis	0	0	0	0	0	0	0	0	0	0	0
Streptococcus	merionis	Streptococcus merionis	0	0	0	0	0	0	0	0	0	0	0
Streptococcus	ovis	Streptococcus ovis	0	0	0	0	0	0	0	0	0	0	0
Streptococcus	plurextorum	Streptococcus plurextorum	0	0	0	0	0	0	0	0	0	0	0
Streptococcus	pyogenes	Streptococcus pyogenes	0	0	0	0	0	0	0	0	0	0	0
Streptococcus	salivarius	Streptococcus salivarius	0	0	0	0	0	0	0	0	0	0	0
Streptococcus	sobrinus	Streptococcus sobrinus	0	0	0	0	0	0	0	0	0	0	0
Streptococcus	thoraltensis	Streptococcus thoraltensis	0	0	0	0	0	0	0	0	0	0	0
Sutterella	wadsworthensis	Sutterella wadsworthensis	0	0	0	0	1	0	0	0	0	0	1
Turicibacter	sanguinis	Turicibacter sanguinis	0	0	0	0	0	0	1	0	0	1	2
Varibaculum	cambriense	Varibaculum cambriense	0	0	0	0	0	0	0	0	0	0	0
Veillonella	parvula	Veillonella parvula	0	0	0	0	0	0	0	0	0	1	1
Vibrio	cincinnatiensis	Vibrio cincinnatiensis	0	0	0	0	1	0	0	0	1	1	3
Total of Each Decarboxylase			0	5	5	9	11	12	37	49	86	105	319
% of Bacteria with Enzyme			0	0.027933	0.027933	0.0502793	0.0614525	0.0670391	0.206704	0.273743	0.480447	0.586592	319
			Phenylalanine Decarboxylase EC:4.1.1.53	Aromatic-L-Amino-Acid Decarboxylase EC:4.1.1.28	L-Tryptophan Decarboxylase EC:4.1.1.105	Tyrosine Decarboxylase EC:4.1.1.25	Lysine Decarboxylase EC:4.1.1.18	Histidine Decarboxylase EC:4.1.1.22	Aspartate 4-Decarboxylase EC:4.1.1.12	Glutamate Decarboxylase EC:4.1.1.15	Aspartate 1-Decarboxylase EC:4.1.1.11	Arginine Decarboxylase EC:4.1.1.19
			Phenylalanine	Aromatic-L-Amino-Acid	Tryptophan	Tyrosine	Lysine	Histidine	Aspartate-4	Glutamate	Aspartate-1	Arginine
			0	Absent
			1	Present
