# Supplementary material for: Diversity and distribution of amino acid decarboxylase enzymes in the human gut bacteria—a bioinformatics investigation
Source: Front Microbiol. 2025 Sep 17;16:1616635. doi: 10.3389/fmicb.2025.1616635 (PMC12484125; doi:10.3389/fmicb.2025.1616635)
Supplement: SUPPLEMENTARY TABLE S2 — Genus level occurrences of AADCs. [file Table_2.xlsx]

## Sheet: Sheet1
Genus level occurrences of amino acid decarboxylases
Genus	Number of Decarboxylases
Bacteroides	63
Enterococcus	18
Alistipes	14
Parabacteroides	12
Streptococcus	10
Prevotella	9
Enterobacter	7
Klebsiella	7
Phocaeicola	7
Blautia	6
Clostridioides	6
Helicobacter	6
Roseburia	6
Staphylococcus	6
Anaerostipes	4
Bacillus	4
Barnesiella	4
Citrobacter	4
Eubacterium	4
Hafnia	4
Limosilactobacillus	4
Butyricimonas	3
Catenibacterium	3
Coprococcus	3
Dorea	3
Eggerthella	3
Escherichia	3
Faecalibacterium	3
Hungatella	3
Intestinibacter	3
Lacticaseibacillus	3
Lactiplantibacillus	3
Odoribacter	3
Ornithobacterium	3
Porphyromonas	3
Vibrio	3
Acidaminococcus	2
Anaerotruncus	2
Caldicoprobacter	2
Cutibacterium	2
Dysgonomonas	2
Eisenbergiella	2
Enterovibrio	2
Ferrimonas	2
Flavobacterium	2
Lachnospira	2
Lactobacillus	2
Mitsuokella	2
Nitriliruptor	2
Pediococcus	2
Peptoclostridium	2
Proteus	2
Pseudomonas	2
Ruminococcus	2
Sellimonas	2
Stenotrophomonas	2
Turicibacter	2
Actinobacillus	1
Adlercreutzia	1
Aggregatibacter	1
Alloscardovia	1
Anaerococcus	1
Bavariicoccus	1
Bifidobacterium	1
Bilophila	1
Brachymonas	1
Collinsella	1
Erysipelatoclostridium	1
Faecalitalea	1
Flavonifractor	1
Fusicatenibacter	1
Gallibacterium	1
Gemmiger	1
Intestinimonas	1
Ligilactobacillus	1
Mannheimia	1
Microvirgula	1
Murimonas	1
Peptoniphilus	1
Propionimicrobium	1
Rheinheimera	1
Riemerella	1
Sutterella	1
Veillonella	1
Actinomyces	0
Aliagarivorans	0
Leuconostoc	0
Mammaliicoccus	0
Varibaculum	0
