# Supplementary material for: Diversity and distribution of amino acid decarboxylase enzymes in the human gut bacteria—a bioinformatics investigation
Source: Front Microbiol. 2025 Sep 17;16:1616635. doi: 10.3389/fmicb.2025.1616635 (PMC12484125; doi:10.3389/fmicb.2025.1616635)
Supplement: SUPPLEMENTARY TABLE S3 — Types of AADCs in gut microbes. [file Table_3.xlsx]

## Sheet: Supplementary_Table
Different classes of AADCs present in the most commonly found human gut microbes
Human Gut Microbe	Decarbxoylase										Total Decarboxylases
	PheDC	AAADC	TrpDC	TyrDC	LysDC	HisDC	A4DC	GluDC	A1DC	ArgDC
Enterococcus faecalis	0					0			0		7
Clostridioides difficile	0	0	0		0						6
Enterococcus faecium	0				0	0				0	6
Bacteroides fragilis	0	0	0	0	0						5
Bacteroides nordii	0	0	0	0	0						5
Enterobacter cloacae	0	0	0	0				0			5
Staphylococcus epidermidis	0				0		0	0		0	5
Klebsiella pneumoniae	0	0	0	0			0				5
Bacteroides acidifaciens	0	0	0	0	0	0					4
Hafnia alvei	0	0	0	0		0			0		4
Bacteroides caccae	0	0	0	0	0	0					4
Bacteroides cellulosilyticus	0	0	0	0	0	0					4
Bacteroides clarus	0	0	0	0	0	0					4
Parabacteroides distasonis	0	0	0	0	0	0					4
Bacteroides finegoldii	0	0	0	0	0	0					4
Bacteroides gallinarum	0	0	0	0	0	0					4
Parabacteroides goldsteinii	0	0	0	0	0	0					4
Barnesiella intestinihominis	0	0	0	0	0	0					4
Parabacteroides merdae	0	0	0	0	0	0					4
Bacteroides ovatus	0	0	0	0	0	0					4
Citrobacter pasteurii	0	0	0	0			0	0			4
Limosilactobacillus reuteri	0	0	0		0				0	0	4
Bacteroides salyersiae	0	0	0	0	0				0		4
Bacteroides stercoris	0	0	0	0	0	0					4
Bacillus subtilis	0			0	0	0	0		0		4
Bacteroides thetaiotaomicron	0	0	0	0	0	0					4
Bacteroides uniformis	0	0	0	0	0	0					4
Phocaeicola vulgatus	0	0	0	0	0	0					4
Streptococcus agalactiae	0	0	0		0	0		0		0	3
Intestinibacter bartlettii	0	0	0	0	0	0		0			3
Vibrio cincinnatiensis	0	0	0	0		0	0	0			3
Escherichia coli	0	0	0	0		0	0		0		3
Phocaeicola dorei	0	0	0	0	0	0			0		3
Bacteroides faecis	0	0	0	0	0	0			0		3
Alistipes finegoldii	0	0	0	0	0	0	0				3
Hungatella hathewayi	0	0	0	0	0	0	0				3
Alistipes indistinctus	0	0	0	0	0	0	0				3
Alistipes inops	0	0	0	0	0	0	0				3
Eggerthella lenta	0	0	0	0	0		0			0	3
Eubacterium limosum	0	0	0	0	0	0	0				3
Catenibacterium mitsuokai	0	0	0	0	0	0			0		3
Alistipes onderdonkii	0	0	0	0	0	0	0				3
Faecalibacterium prausnitzii	0	0	0	0	0	0	0				3
Ornithobacterium rhinotracheale	0	0	0	0	0		0	0			3
Alistipes shahii	0	0	0	0	0	0	0				3
Odoribacter splanchnicus	0	0	0	0	0	0	0				3
Butyricimonas virosa	0	0	0	0	0	0	0				3
Bacteroides xylanisolvens	0	0	0	0	0	0			0		3
Pediococcus acidilactici	0	0	0	0	0	0	0			0	2
Cutibacterium acnes	0	0	0		0	0	0	0		0	2
Pseudomonas aeruginosa	0	0	0	0	0	0	0	0			2
Nitriliruptor alkaliphilus	0			0	0	0	0	0	0	0	2
Porphyromonas asaccharolytica	0	0	0	0	0	0	0	0			2
Enterobacter asburiae	0	0	0	0		0	0	0	0		2
Ferrimonas balearica	0	0	0	0	0	0	0	0			2
Helicobacter bilis	0	0	0	0	0	0	0	0			2
Prevotella bivia	0	0	0	0	0	0	0	0			2
Anaerostipes caccae	0	0	0	0	0	0	0	0			2
Dysgonomonas capnocytophagoides	0	0	0	0	0	0	0	0			2
Lacticaseibacillus casei	0	0	0	0	0	0		0		0	2
Enterococcus casseliflavus	0	0	0	0	0	0	0			0	2
Anaerotruncus colihominis	0	0	0	0	0	0	0	0			2
Flavobacterium daejeonense	0	0	0	0	0	0	0	0			2
Prevotella dentalis	0	0	0	0	0	0	0	0			2
Coprococcus eutactus	0	0	0	0	0	0	0	0			2
Caldicoprobacter faecalis	0	0	0	0	0	0	0	0			2
Roseburia faecis	0	0	0	0	0	0	0	0			2
Enterococcus gallinarum	0	0	0	0	0	0	0			0	2
Anaerostipes hadrus	0	0	0	0	0	0	0	0			2
Roseburia intestinalis	0	0	0	0	0	0	0	0			2
Sellimonas intestinalis	0	0	0	0	0	0	0	0			2
Roseburia inulinivorans	0	0	0	0	0	0	0	0			2
Mitsuokella jalaludinii	0	0	0	0	0	0	0	0			2
Dorea longicatena	0	0	0	0	0	0	0	0			2
Stenotrophomonas maltophilia	0	0	0	0	0	0	0	0			2
Proteus mirabilis	0	0	0	0	0	0	0		0		2
Prevotella multisaccharivorax	0	0	0	0	0	0	0	0			2
Streptococcus mutans	0	0	0	0	0	0		0	0		2
Enterovibrio nigricans	0	0	0	0	0	0	0		0		2
Blautia obeum	0	0	0	0	0	0	0	0			2
Klebsiella oxytoca	0	0	0	0		0	0	0	0		2
Helicobacter pametensis	0	0	0	0	0	0	0	0			2
Lachnospira pectinoschiza	0	0	0	0	0	0	0	0			2
Lactiplantibacillus plantarum	0	0	0	0	0	0			0	0	2
Blautia producta	0	0	0	0	0	0	0	0			2
Helicobacter rodentium	0	0	0	0	0	0	0	0			2
Turicibacter sanguinis	0	0	0	0	0	0		0	0		2
Eisenbergiella tayi	0	0	0	0	0	0	0	0			2
Aggregatibacter actinomycetemcomitans	0	0	0	0	0	0	0	0		0	1
Bifidobacterium adolescentis	0	0	0	0	0	0	0		0	0	1
Microvirgula aerodenitrificans	0	0	0	0	0	0	0	0	0		1
Collinsella aerofaciens	0	0	0	0	0	0	0	0		0	1
Gallibacterium anatis	0	0	0	0	0	0	0	0	0		1
Lactobacillus animalis	0	0	0	0	0	0	0	0		0	1
Lactiplantibacillus arizonensis	0	0	0	0	0	0	0		0	0	1
Prevotella baroniae	0	0	0	0	0	0	0	0	0		1
Ruminococcus bicirculans	0	0	0	0	0	0	0	0	0		1
Ruminococcus bromii	0	0	0	0	0	0	0	0	0		1
Intestinimonas butyriciproducens	0	0	0	0	0	0	0	0	0		1
Actinobacillus capsulatus	0	0	0	0	0	0	0	0		0	1
Brachymonas chironomi	0	0	0	0	0	0	0	0	0		1
Riemerella columbina	0	0	0	0	0	0	0	0	0		1
Coprococcus comes	0	0	0	0	0	0	0	0	0		1
Faecalitalea cylindroides	0	0	0	0	0	0	0	0		0	1
Enterococcus durans	0	0	0		0	0	0	0	0	0	1
Adlercreutzia equolifaciens	0	0	0	0	0	0		0	0	0	1
Acidaminococcus fermentans	0	0	0	0	0	0	0	0	0		1
Dorea formicigenerans	0	0	0	0	0	0	0	0	0		1
Gemmiger formicilis	0	0	0	0	0	0	0	0	0		1
Mannheimia granulomatis	0	0	0	0	0	0	0	0		0	1
Peptoniphilus harei	0	0	0	0		0	0	0	0	0	1
Streptococcus henryi	0	0	0	0	0	0	0	0	0		1
Blautia hydrogenotrophica	0	0	0	0	0	0	0	0	0		1
Streptococcus hyovaginalis	0	0	0	0	0	0	0	0		0	1
Acidaminococcus intestini	0	0	0	0	0	0	0	0	0		1
Murimonas intestini	0	0	0	0	0	0	0	0	0		1
Staphylococcus lentus	0	0	0	0	0	0	0	0		0	1
Blautia luti	0	0	0	0	0	0	0	0	0		1
Propionimicrobium lymphophilum	0	0	0	0	0	0	0	0		0	1
Prevotella micans	0	0	0	0	0	0	0	0	0		1
Alloscardovia omnicolens	0	0	0	0	0	0	0	0		0	1
Streptococcus oralis	0	0	0	0	0	0	0	0	0		1
Lacticaseibacillus paracasei	0	0	0	0	0	0		0	0	0	1
Streptococcus parasanguinis	0	0	0	0	0	0	0	0	0		1
Veillonella parvula	0	0	0	0	0	0	0	0	0		1
Rheinheimera perlucida	0	0	0	0	0	0	0	0		0	1
Flavonifractor plautii	0	0	0	0	0	0	0	0		0	1
Streptococcus porci	0	0	0	0	0	0	0	0	0		1
Anaerococcus prevotii	0	0	0	0	0	0	0	0	0		1
Erysipelatoclostridium ramosum	0	0	0	0	0	0	0	0	0		1
Eubacterium ramulus	0	0	0	0	0	0	0	0	0		1
Ligilactobacillus ruminis	0	0	0		0	0	0	0	0	0	1
Fusicatenibacter saccharivorans	0	0	0	0	0	0	0	0	0		1
Bavariicoccus seileri	0	0	0	0	0	0	0	0		0	1
Porphyromonas uenonis	0	0	0	0	0	0	0	0		0	1
Prevotella veroralis	0	0	0	0	0	0	0	0	0		1
Sutterella wadsworthensis	0	0	0	0		0	0	0	0	0	1
Bilophila wadsworthia	0	0	0	0	0	0	0	0	0		1
Streptococcus anginosus	0	0	0	0	0	0	0	0	0	0	0
Bifidobacterium animalis	0	0	0	0	0	0	0	0	0	0	0
Bifidobacterium bifidum	0	0	0	0	0	0	0	0	0	0	0
Bifidobacterium breve	0	0	0	0	0	0	0	0	0	0	0
Streptococcus caballi	0	0	0	0	0	0	0	0	0	0	0
Varibaculum cambriense	0	0	0	0	0	0	0	0	0	0	0
Streptococcus castoreus	0	0	0	0	0	0	0	0	0	0	0
Streptococcus didelphis	0	0	0	0	0	0	0	0	0	0	0
Lactobacillus gasseri	0	0	0	0	0	0	0	0	0	0	0
Pediococcus lolii	0	0	0	0	0	0	0	0	0	0	0
Bifidobacterium longum	0	0	0	0	0	0	0	0	0	0	0
Streptococcus luteciae	0	0	0	0	0	0	0	0	0	0	0
Streptococcus lutetiensis	0	0	0	0	0	0	0	0	0	0	0
Aliagarivorans marinus	0	0	0	0	0	0	0	0	0	0	0
Streptococcus merionis	0	0	0	0	0	0	0	0	0	0	0
Leuconostoc mesenteroides	0	0	0	0	0	0	0	0	0	0	0
Staphylococcus nepalensis	0	0	0	0	0	0	0	0	0	0	0
Actinomyces neuii	0	0	0	0	0	0	0	0	0	0	0
Streptococcus ovis	0	0	0	0	0	0	0	0	0	0	0
Streptococcus plurextorum	0	0	0	0	0	0	0	0	0	0	0
Bifidobacterium pseudocatenulatum	0	0	0	0	0	0	0	0	0	0	0
Leuconostoc pseudomesenteroides	0	0	0	0	0	0	0	0	0	0	0
Streptococcus pyogenes	0	0	0	0	0	0	0	0	0	0	0
Lactobacillus rhamnosus	0	0	0	0	0	0	0	0	0	0	0
Ligilactobacillus salivarius	0	0	0	0	0	0	0	0	0	0	0
Streptococcus salivarius	0	0	0	0	0	0	0	0	0	0	0
Streptococcus sobrinus	0	0	0	0	0	0	0	0	0	0	0
Rheinheimera texasensis	0	0	0	0	0	0	0	0	0	0	0
Streptococcus thoraltensis	0	0	0	0	0	0	0	0	0	0	0
Staphylococcus xylosus	0	0	0	0	0	0	0	0	0	0	0
