# Supplementary material for: Diversity and distribution of amino acid decarboxylase enzymes in the human gut bacteria—a bioinformatics investigation
Source: Front Microbiol. 2025 Sep 17;16:1616635. doi: 10.3389/fmicb.2025.1616635 (PMC12484125; doi:10.3389/fmicb.2025.1616635)
Supplement: SUPPLEMENTARY TABLE S5 — Percent identity matrixes for all AADCs. [file Table_5.xlsx]

## Sheet: Arginine
Arginine Decarboxylase	R.Alistipes_shahii.2915172393	R.Alistipes_finegoldii.2915163340	R.Alistipes_onderdonkii.2518160666	R.Alistipes_indistinctus.2840785820	R.Alistipes_inops.2652735282	R.Flavobacterium_daejeonense.2523953138	R.Riemerella_columbina.2517467011	R.Helicobacter_rodentium.2558697100	R.Helicobacter_bilis.2563551055	R.Helicobacter_pametensis.2547000227	R.Porphyromonas_asaccharolytica.2504825162	R.Parabacteroides_distasonis.640765494	R.Parabacteroides_goldsteinii.2936830380	R.Ornithobacterium_rhinotracheale.2509602928	R.Brachymonas_chironomi.2518641859	R.Pararheinheimera_texasensis.2566013260	R.Pseudomonas_aeruginosa.2687909853	R.Stenotrophomonas_maltophilia.2521443054	R.Escherichia_coli.2897346138	R.Proteus_mirabilis.2734004139	R.Enterovibrio_nigricans.2568557948	R.Hafnia_alvei.2514671603	R.Eubacterium_limosum.2841256678	R.Streptococcus_mutans.2518823201	R.Anaerotruncus_colihominis.2808314641	R.Ruminococcus_bicirculans.2585922407	R.Fusicatenibacter_saccharivorans.2920261240	R.Peptoclostridium_difficile.2871958485	R.Turicibacter_sanguinis.647449092	R.Caldicoprobacter_faecalis.2695061969	R.Catenibacterium_mitsuokai.644183720	R.Streptococcus_porci.2523722165	R.Streptococcus_henryi.2519020223	R.Streptococcus_oralis.648792758	R.Streptococcus_parasanguinis.2826243719	R.Erysipelatoclostridium_ramosum.2843268733	R.Murimonas_intestini.2756782380	R.Sellimonas_intestinalis.2832113649	R.Acidaminococcus_intestini.646508489	R.Faecalibacterium_prausnitzii.2846349584	R.Blautia_luti.2960572967	R.Blautia_obeum.641008143	R.Veillonella_parvula.647365513	R.Acidaminococcus_fermentans.646507236	R.Mitsuokella_jalaludinii.2562565843	R.Bacillus_subtilis.2628598733	R.Anaerococcus_prevotii.2810803717	R.Clostridioides_difficile.2584204949	R.Intestinibacter_bartlettii.642163716
R.Alistipes_shahii.2915172393	100	96.55	95.91	82.07	82.51	61.77	60.91	18.02	18.73	18.99	9.09	10.23	11.36	13.94	16.09	15.01	13.19	12.57	14.63	14.36	13.1	13.17	6.67	13.68	10.86	10.26	10.71	13.78	10.64	11.31	10.25	9.57	9.93	10.64	9.93	10.64	9.22	8.16	10.28	8.87	8.78	9.22	12.54	12.27	11.79	12.09	10.94	10.69	11.66
R.Alistipes_finegoldii.2915163340	96.55	100	98.28	82.51	83.37	62.42	61.12	18.02	18.73	19.24	9.09	10.23	11.36	13.94	15.82	15.28	13.46	12.57	14.89	14.63	12.83	12.63	7.62	13.68	10.11	10.26	10	13.43	9.93	11.31	10.25	9.57	9.93	10.64	9.93	10.64	9.22	8.16	9.57	8.87	8.78	9.22	11.5	11.91	11.07	12.09	11.7	10.31	11.31
R.Alistipes_onderdonkii.2518160666	95.91	98.28	100	82.72	82.94	62.42	60.91	17.77	18.48	18.48	9.09	10.23	11.36	13.63	15.57	15.09	13.61	13.01	14.98	14.01	13.29	12.78	7.62	13.68	9.74	9.89	10	13.07	10.28	11.31	10.6	9.93	10.28	10.99	10.28	10.99	9.57	8.51	9.93	9.22	9.12	9.57	11.5	12.27	11.43	11.72	11.7	10.31	11.31
R.Alistipes_indistinctus.2840785820	82.07	82.51	82.72	100	85.28	60.17	63.2	18.32	19.54	19.54	11.49	10.34	11.49	13.98	17.2	16.67	14.33	13.4	13.07	13.6	12.6	12.4	5.71	11.64	10.15	10.29	11.47	13.48	10.68	11.7	10.64	8.9	9.96	11.03	9.96	11.39	9.96	8.9	10.68	9.61	9.49	9.96	12.94	13.04	11.83	11.76	10.98	11.11	10.64
R.Alistipes_inops.2652735282	82.51	83.37	82.94	85.28	100	60.61	62.12	17.56	19.04	19.29	9.09	9.09	10.23	13.4	16.09	16.09	14.01	13.37	13.3	13.83	12.57	12.37	3.81	11.64	10.49	10.26	10	13.07	10.28	12.01	10.95	8.87	9.22	10.64	9.93	9.93	10.28	8.87	9.93	9.93	9.8	10.28	11.5	12.27	12.86	11.36	10.19	10.69	10.95
R.Flavobacterium_daejeonense.2523953138	61.77	62.42	62.42	60.17	60.61	100	65.66	18.53	19.49	18.48	10.23	12.5	13.64	11.8	13.94	14.48	12.91	12.3	12.23	13.56	13.1	11.56	8.57	11.11	11.65	10.66	9.32	12.41	9.96	12.06	9.22	7.47	8.9	9.61	8.54	10.32	8.54	7.83	8.9	8.19	8.47	8.9	12.59	10.87	9.68	9.93	14.02	11.11	9.93
R.Riemerella_columbina.2517467011	60.91	61.12	60.91	63.2	62.12	65.66	100	16.79	16.75	15.74	11.49	12.64	13.79	13.17	14.78	14.78	12.67	13.94	13.33	13.33	12.6	10.51	6.67	12.17	11.65	9.56	11.47	12.77	11.39	10.99	11.35	9.61	10.68	10.68	9.96	11.74	10.68	8.9	8.9	8.9	9.49	9.25	12.94	12.68	10.75	11.76	11.74	11.11	9.22
R.Helicobacter_rodentium.2558697100	18.02	18.02	17.77	18.32	17.56	18.53	16.79	100	76.87	78.99	16.54	13.53	13.53	12.69	13.33	11.64	12.04	10.92	15.14	15.14	12.53	13.86	8.89	14.29	11.11	11.46	11.61	12.72	13.22	15	12.78	12.35	14.12	13.82	13.91	13.57	12.98	12.94	13.49	12.61	12.89	12.32	11.88	12.91	12.68	10.94	15.51	12.69	13.51
R.Helicobacter_bilis.2563551055	18.73	18.73	18.48	19.54	19.04	19.49	16.75	76.87	100	81.11	11.54	11.54	11.54	12.55	13.85	12.15	12.56	11.64	14.16	14.16	11.78	13.95	7.78	13.5	10	11.88	12.35	13.45	13.08	13.99	11.78	13.69	14.58	13.99	14.37	12.84	11.34	12.5	12.46	12.17	11.44	11.87	13.78	12.16	11.94	12	13.78	11.6	12.79
R.Helicobacter_pametensis.2547000227	18.99	19.24	18.48	19.54	19.29	18.48	15.74	78.99	81.11	100	10.85	10.08	10.08	11.93	13.02	12.61	12.8	11.45	14.62	14.62	12.63	14.19	8.89	13.57	11.25	10.43	12.05	12.57	12.79	13.69	12.07	13.39	12.8	13.69	13.47	13.13	12.84	13.69	13.95	14.54	13.83	13.65	13.49	13.98	12.84	13.54	13.78	13.17	13.08
R.Porphyromonas_asaccharolytica.2504825162	9.09	9.09	9.09	11.49	9.09	10.23	11.49	16.54	11.54	10.85	100	83.24	82.68	15.52	17.24	14.94	13.79	14.94	16.09	16.09	14.94	13.79	18.75	17.65	17.76	18.83	13.75	17.2	17.2	15.38	20.38	19.23	17.95	18.59	18.59	17.95	19.87	18.59	18.59	19.87	18.59	18.59	16.88	19.35	19.75	18.18	20.38	15.79	13.66
R.Parabacteroides_distasonis.640765494	10.23	10.23	10.23	10.34	9.09	12.5	12.64	13.53	11.54	10.08	83.24	100	96.65	15.38	17.75	16.57	16.57	18.93	17.16	15.38	17.16	16.57	12.5	16.33	15.65	16.78	13.55	17.76	15.13	13.91	20.39	19.21	17.22	18.54	17.88	17.22	19.21	18.54	18.54	19.21	17.88	17.88	16.13	18	19.08	16.11	17.76	14.97	12.18
R.Parabacteroides_goldsteinii.2936830380	11.36	11.36	11.36	11.49	10.23	13.64	13.79	13.53	11.54	10.08	82.68	96.65	100	15.38	17.16	16.57	16.57	18.93	17.16	15.38	17.16	16.57	15.62	17.35	15.65	16.78	14.19	17.76	15.13	13.25	20.39	19.21	17.22	18.54	17.88	17.22	19.21	18.54	18.54	19.21	17.88	17.88	16.13	18	19.08	16.78	17.76	15.65	12.82
R.Ornithobacterium_rhinotracheale.2509602928	13.94	13.94	13.63	13.98	13.4	11.8	13.17	12.69	12.55	11.93	15.52	15.38	15.38	100	38.21	38.13	43.17	40.21	35.73	37.2	35.65	36.86	8.51	19.93	20.81	18.6	24.11	22.27	24.08	24.01	20.52	22.43	23.06	22.64	22.11	23.95	22.9	23.69	22.76	21.99	21.11	21.78	22.06	24.74	24.53	24.04	17.16	23.53	20.87
R.Brachymonas_chironomi.2518641859	16.09	15.82	15.57	17.2	16.09	13.94	14.78	13.33	13.85	13.02	17.24	17.75	17.16	38.21	100	70.35	47.84	47.31	35.35	36.53	34.24	36.65	7.8	20.54	19.86	17.09	23.59	22.63	23.42	23.12	21.89	24.22	21.92	22.45	22.55	22.18	21.97	21.92	21.88	21.74	20.08	21.65	21.97	26.16	27.39	22.62	18.28	22.03	20.04
R.Pararheinheimera_texasensis.2566013260	15.01	15.28	15.09	16.67	16.09	14.48	14.78	11.64	12.15	12.61	14.94	16.57	16.57	38.13	70.35	100	48.51	47.64	35.87	37.91	35.83	36.48	8.51	23.91	20.99	17.3	24.32	22.84	23.63	22.96	21.73	24.53	22.85	22.85	22.53	22.27	22.69	23.27	22.29	23.6	20.73	21.99	22.02	25.11	27.39	22.55	19.41	21.57	20.08
R.Pseudomonas_aeruginosa.2687909853	13.19	13.46	13.61	14.33	14.01	12.91	12.67	12.04	12.56	12.8	13.79	16.57	16.57	43.17	47.84	48.51	100	56.28	39.67	38.45	38.29	40.82	11.35	23.91	21.44	18.57	28.09	24.28	24.85	23.59	23.14	23.9	23.9	23.9	23.37	24.58	24.16	23.06	24.38	24.84	23.99	24.48	24.28	25.53	27.18	25.96	17.61	23.75	19.83
R.Stenotrophomonas_maltophilia.2521443054	12.57	12.57	13.01	13.4	13.37	12.3	13.94	10.92	11.64	11.45	14.94	18.93	18.93	40.21	47.31	47.64	56.28	100	38.64	38.9	38.83	40.43	9.22	21.89	22.57	18.99	25.16	23.46	23.22	23.17	23.14	23.27	22.85	22.85	22.53	24.16	23.11	23.06	23.33	22.15	20.73	21.99	22.84	27.43	25.31	25.74	17.38	22.88	20.45
R.Escherichia_coli.2897346138	14.63	14.89	14.98	13.07	13.3	12.23	13.33	15.14	14.16	14.62	16.09	17.16	17.16	35.73	35.35	35.87	39.67	38.64	100	74.27	38.2	40.96	11.89	21.28	21.27	18.35	24.22	20.37	22.04	25.42	21.08	23.38	23.59	22.87	22.55	24.06	22.59	24.01	22.5	22.36	21.41	21.44	22.63	24.89	22.2	23.94	18.55	24.03	21.74
R.Proteus_mirabilis.2734004139	14.36	14.63	14.01	13.6	13.83	13.56	13.33	15.14	14.16	14.62	16.09	15.38	15.38	37.2	36.53	37.91	38.45	38.9	74.27	100	38.28	40.77	14.69	21.28	20.36	20.04	22.34	21.6	22.04	23.75	21.49	23.17	23.17	22.04	22.55	22.59	21.76	22.34	21.46	21.12	20.27	21.03	20.78	25.11	23.24	21.19	18.1	22.08	20.7
R.Enterovibrio_nigricans.2568557948	13.1	12.83	13.29	12.6	12.57	13.1	12.6	12.53	11.78	12.63	14.94	17.16	17.16	35.65	34.24	35.83	38.29	38.83	38.2	38.28	100	67.99	11.19	20.27	21.04	17.51	23.8	20.12	21.38	23.54	23.05	24.22	23.59	24.01	23.9	23.64	23.22	23.38	23.7	22.11	21.95	22.52	22.79	24.84	23.4	21.66	17.38	20	19.18
R.Hafnia_alvei.2514671603	13.17	12.63	12.78	12.4	12.37	11.56	10.51	13.86	13.95	14.19	13.79	16.57	16.57	36.86	36.65	36.48	40.82	40.43	40.96	40.77	67.99	100	9.09	19.93	20.81	16.46	23.8	21.77	22	23.33	22.04	22.55	22.55	22.13	22.43	23.64	23.43	23.38	22.66	21.28	20.8	21.69	22.38	24.63	23.6	22.72	17.38	21.52	20
R.Eubacterium_limosum.2841256678	6.67	7.62	7.62	5.71	3.81	8.57	6.67	8.89	7.78	8.89	18.75	12.5	15.62	8.51	7.8	8.51	11.35	9.22	11.89	14.69	11.19	9.09	100	8.93	13.33	10.58	14.53	12.82	8.85	11.97	13.79	16.38	17.24	15.52	17.24	17.24	17.24	14.66	14.66	16.38	17.24	18.1	11.21	16.24	15.38	15.18	8.57	16.19	16.82
R.Streptococcus_mutans.2518823201	13.68	13.68	13.68	11.64	11.64	11.11	12.17	14.29	13.5	13.57	17.65	16.33	17.35	19.93	20.54	23.91	23.91	21.89	21.28	21.28	20.27	19.93	8.93	100	19.01	18.91	21.96	23.31	22.87	20.2	21.69	22.71	22.37	22.03	22.37	21.69	22.37	22.71	20.34	22.03	21.69	22.37	21.36	18.98	21.28	23	18.41	25.7	24.04
R.Anaerotruncus_colihominis.2808314641	10.86	10.11	9.74	10.15	10.49	11.65	11.65	11.11	10	11.25	17.76	15.65	15.65	20.81	19.86	20.99	21.44	22.57	21.27	20.36	21.04	20.81	13.33	19.01	100	42.4	29.73	22.75	25.9	26.97	26.13	26.58	26.13	26.8	26.8	27.03	27.48	25	27.03	25.9	25.9	26.35	24.66	30.61	28.22	26.26	23	24.59	23.01
R.Ruminococcus_bicirculans.2585922407	10.26	10.26	9.89	10.29	10.26	10.66	9.56	11.46	11.88	10.43	18.83	16.78	16.78	18.6	17.09	17.3	18.57	18.99	18.35	20.04	17.51	16.46	10.58	18.91	42.4	100	27.46	24.38	25.27	24.94	25.98	24.6	25.51	25.97	25.86	21.46	23.06	23.01	22.85	22.25	21.47	21.85	23.39	25.87	25.4	24.59	27.27	27.92	25.92
R.Fusicatenibacter_saccharivorans.2920261240	10.71	10	10	11.47	10	9.32	11.47	11.61	12.35	12.05	13.75	13.55	14.19	24.11	23.59	24.32	28.09	25.16	24.22	22.34	23.8	23.8	14.53	21.96	29.73	27.46	100	37.37	38.11	41.75	40.71	39.46	38.83	38.62	37.58	40.5	38.41	39.67	39.62	38.57	39.04	38.62	39	38.7	38.88	34.77	24.15	34.21	31.91
R.Peptoclostridium_difficile.2871958485	13.78	13.43	13.07	13.48	13.07	12.41	12.77	12.72	13.45	12.57	17.2	17.76	17.76	22.27	22.63	22.84	24.28	23.46	20.37	21.6	20.12	21.77	12.82	23.31	22.75	24.38	37.37	100	55.65	46.17	42.8	44.19	43.78	45.64	45.21	43.87	44.28	43.15	42.03	40.99	40.9	40.58	36.74	35.16	38.17	31.6	28.44	35.16	34.81
R.Turicibacter_sanguinis.647449092	10.64	9.93	10.28	10.68	10.28	9.96	11.39	13.22	13.08	12.79	17.2	15.13	15.13	24.08	23.42	23.63	24.85	23.22	22.04	22.04	21.38	22	8.85	22.87	25.9	25.27	38.11	55.65	100	43.84	40.61	42.47	42.89	44.14	43.91	43.61	40.67	42.05	41.16	40.29	40.57	40.37	36.13	36.09	35.7	31.15	26.19	31.72	33.19
R.Caldicoprobacter_faecalis.2695061969	11.31	11.31	11.31	11.7	12.01	12.06	10.99	15	13.99	13.69	15.38	13.91	13.25	24.01	23.12	22.96	23.59	23.17	25.42	23.75	23.54	23.33	11.97	20.2	26.97	24.94	41.75	46.17	43.84	100	50.72	47.83	50.52	51.97	51.56	50	48.96	47.41	48.13	48.13	48.86	49.07	38.62	37.26	41.79	31.1	26.92	35.53	36.79
R.Catenibacterium_mitsuokai.644183720	10.25	10.25	10.6	10.64	10.95	9.22	11.35	12.78	11.78	12.07	20.38	20.39	20.39	20.52	21.89	21.73	23.14	23.14	21.08	21.49	23.05	22.04	13.79	21.69	26.13	25.98	40.71	42.8	40.61	50.72	100	65.22	67.29	66.87	65.9	61.62	68.26	68.53	65.36	65.98	64.74	66.6	36.74	35.44	36.93	27.49	24.38	30.11	29.54
R.Streptococcus_porci.2523722165	9.57	9.57	9.93	8.9	8.87	7.47	9.61	12.35	13.69	13.39	19.23	19.21	19.21	22.43	24.22	24.53	23.9	23.27	23.38	23.17	24.22	22.55	16.38	22.71	26.58	24.6	39.46	44.19	42.47	47.83	65.22	100	84.09	85.12	85.68	61.9	67.29	67.98	66.6	68.26	68.8	69.01	37.03	35.23	37.71	27.86	25.11	31.8	31.36
R.Streptococcus_henryi.2519020223	9.93	9.93	10.28	9.96	9.22	8.9	10.68	14.12	14.58	12.8	17.95	17.22	17.22	23.06	21.92	22.85	23.9	22.85	23.59	23.17	23.59	22.55	17.24	22.37	26.13	25.51	38.83	43.78	42.89	50.52	67.29	84.09	100	87.81	88.59	64.8	66.46	68.18	68.05	68.67	68.39	68.18	35.36	35.44	36.88	26.78	26.02	31.36	32.2
R.Streptococcus_oralis.648792758	10.64	10.64	10.99	11.03	10.64	9.61	10.68	13.82	13.99	13.69	18.59	18.54	18.54	22.64	22.45	22.85	23.9	22.85	22.87	22.04	24.01	22.13	15.52	22.03	26.8	25.97	38.62	45.64	44.14	51.97	66.87	85.12	87.81	100	95.66	66.67	67.7	68.39	67.63	69.71	69.83	69.28	36.19	34.39	38.33	27.16	26.24	32.31	33.9
R.Streptococcus_parasanguinis.2826243719	9.93	9.93	10.28	9.96	9.93	8.54	9.96	13.91	14.37	13.47	18.59	17.88	17.88	22.11	22.55	22.53	23.37	22.53	22.55	22.55	23.9	22.43	17.24	22.37	26.8	25.86	37.58	45.21	43.91	51.56	65.9	85.68	88.59	95.66	100	64.94	67.01	68.46	67.5	68.96	69.29	68.94	36.4	34.81	38.08	26.51	25.11	31.22	33.19
R.Erysipelatoclostridium_ramosum.2843268733	10.64	10.64	10.99	11.39	9.93	10.32	11.74	13.57	12.84	13.13	17.95	17.22	17.22	23.95	22.18	22.27	24.58	24.16	24.06	22.59	23.64	23.64	17.24	21.69	27.03	21.46	40.5	43.87	43.61	50	61.62	61.9	64.8	66.67	64.94	100	72.46	71.01	70.69	70.27	71.43	70.81	37.66	33.12	37.79	27.21	24.89	31.36	30.79
R.Murimonas_intestini.2756782380	9.22	9.22	9.57	9.96	10.28	8.54	10.68	12.98	11.34	12.84	19.87	19.21	19.21	22.9	21.97	22.69	24.16	23.11	22.59	21.76	23.22	23.43	17.24	22.37	27.48	23.06	38.41	44.28	40.67	48.96	68.26	67.29	66.46	67.7	67.01	72.46	100	77.23	75.88	77.75	76.6	76.19	35.98	36.92	39.67	28.29	25.34	30.48	29.09
R.Sellimonas_intestinalis.2832113649	8.16	8.16	8.51	8.9	8.87	7.83	8.9	12.94	12.5	13.69	18.59	18.54	18.54	23.69	21.92	23.27	23.06	23.06	24.01	22.34	23.38	23.38	14.66	22.71	25	23.01	39.67	43.15	42.05	47.41	68.53	67.98	68.18	68.39	68.46	71.01	77.23	100	76.56	78.01	77.89	77.27	36.61	35.02	39.38	27.86	24.89	31.14	30.08
R.Acidaminococcus_intestini.646508489	10.28	9.57	9.93	10.68	9.93	8.9	8.9	13.49	12.46	13.95	18.59	18.54	18.54	22.76	21.88	22.29	24.38	23.33	22.5	21.46	23.7	22.66	14.66	20.34	27.03	22.85	39.62	42.03	41.16	48.13	65.36	66.6	68.05	67.63	67.5	70.69	75.88	76.56	100	82.68	81.65	82.06	35.01	35.02	38.8	27.98	23.53	29.74	30.72
R.Faecalibacterium_prausnitzii.2846349584	8.87	8.87	9.22	9.61	9.93	8.19	8.9	12.61	12.17	14.54	19.87	19.21	19.21	21.99	21.74	23.6	24.84	22.15	22.36	21.12	22.11	21.28	16.38	22.03	25.9	22.25	38.57	40.99	40.29	48.13	65.98	68.26	68.67	69.71	68.96	70.27	77.75	78.01	82.68	100	89.55	90.35	35.01	34.81	39.83	28.42	24.43	29.3	28.18
R.Blautia_luti.2960572967	8.78	8.78	9.12	9.49	9.8	8.47	9.49	12.89	11.44	13.83	18.59	17.88	17.88	21.11	20.08	20.73	23.99	20.73	21.41	20.27	21.95	20.8	17.24	21.69	25.9	21.47	39.04	40.9	40.57	48.86	64.74	68.8	68.39	69.83	69.29	71.43	76.6	77.89	81.65	89.55	100	94.68	34.94	35.23	39.21	27.43	24.21	29.39	30.23
R.Blautia_obeum.641008143	9.22	9.22	9.57	9.96	10.28	8.9	9.25	12.32	11.87	13.65	18.59	17.88	17.88	21.78	21.65	21.99	24.48	21.99	21.44	21.03	22.52	21.69	18.1	22.37	26.35	21.85	38.62	40.58	40.37	49.07	66.6	69.01	68.18	69.28	68.94	70.81	76.19	77.27	82.06	90.35	94.68	100	35.77	35.65	39.21	27.59	24.21	28.88	28.96
R.Veillonella_parvula.647365513	12.54	11.5	11.5	12.94	11.5	12.59	12.94	11.88	13.78	13.49	16.88	16.13	16.13	22.06	21.97	22.02	24.28	22.84	22.63	20.78	22.79	22.38	11.21	21.36	24.66	23.39	39	36.74	36.13	38.62	36.74	37.03	35.36	36.19	36.4	37.66	35.98	36.61	35.01	35.01	34.94	35.77	100	37.16	41.49	30.95	26.08	33.26	30.75
R.Acidaminococcus_fermentans.646507236	12.27	11.91	12.27	13.04	12.27	10.87	12.68	12.91	12.16	13.98	19.35	18	18	24.74	26.16	25.11	25.53	27.43	24.89	25.11	24.84	24.63	16.24	18.98	30.61	25.87	38.7	35.16	36.09	37.26	35.44	35.23	35.44	34.39	34.81	33.12	36.92	35.02	35.02	34.81	35.23	35.65	37.16	100	42.83	31.3	22.55	28.51	30.26
R.Mitsuokella_jalaludinii.2562565843	11.79	11.07	11.43	11.83	12.86	9.68	10.75	12.68	11.94	12.84	19.75	19.08	19.08	24.53	27.39	27.39	27.18	25.31	22.2	23.24	23.4	23.6	15.38	21.28	28.22	25.4	38.88	38.17	35.7	41.79	36.93	37.71	36.88	38.33	38.08	37.79	39.67	39.38	38.8	39.83	39.21	39.21	41.49	42.83	100	27.92	23.13	31.51	30.23
R.Bacillus_subtilis.2628598733	12.09	12.09	11.72	11.76	11.36	9.93	11.76	10.94	12	13.54	18.18	16.11	16.78	24.04	22.62	22.55	25.96	25.74	23.94	21.19	21.66	22.72	15.18	23	26.26	24.59	34.77	31.6	31.15	31.1	27.49	27.86	26.78	27.16	26.51	27.21	28.29	27.86	27.98	28.42	27.43	27.59	30.95	31.3	27.92	100	24.14	33.11	33.33
R.Anaerococcus_prevotii.2810803717	10.94	11.7	11.7	10.98	10.19	14.02	11.74	15.51	13.78	13.78	20.38	17.76	17.76	17.16	18.28	19.41	17.61	17.38	18.55	18.1	17.38	17.38	8.57	18.41	23	27.27	24.15	28.44	26.19	26.92	24.38	25.11	26.02	26.24	25.11	24.89	25.34	24.89	23.53	24.43	24.21	24.21	26.08	22.55	23.13	24.14	100	31.32	32.5
R.Clostridioides_difficile.2584204949	10.69	10.31	10.31	11.11	10.69	11.11	11.11	12.69	11.6	13.17	15.79	14.97	15.65	23.53	22.03	21.57	23.75	22.88	24.03	22.08	20	21.52	16.19	25.7	24.59	27.92	34.21	35.16	31.72	35.53	30.11	31.8	31.36	32.31	31.22	31.36	30.48	31.14	29.74	29.3	29.39	28.88	33.26	28.51	31.51	33.11	31.32	100	59.66
R.Intestinibacter_bartlettii.642163716	11.66	11.31	11.31	10.64	10.95	9.93	9.22	13.51	12.79	13.08	13.66	12.18	12.82	20.87	20.04	20.08	19.83	20.45	21.74	20.7	19.18	20	16.82	24.04	23.01	25.92	31.91	34.81	33.19	36.79	29.54	31.36	32.2	33.9	33.19	30.79	29.09	30.08	30.72	28.18	30.23	28.96	30.75	30.26	30.23	33.33	32.5	59.66	100
R.Intestinimonas_butyriciproducens.642163716	11.66	11.31	11.31	10.64	10.95	9.93	9.22	13.51	12.79	13.08	13.66	12.18	12.82	20.87	20.04	20.08	19.83	20.45	21.74	20.7	19.18	20	16.82	24.04	23.01	25.92	31.91	34.81	33.19	36.79	29.54	31.36	32.2	33.9	33.19	30.79	29.09	30.08	30.72	28.18	30.23	28.96	30.75	30.26	30.23	33.33	32.5	59.66	100
R.Coprococcus_eutactus.641413855	14.19	13.51	13.51	13.9	14.24	14.92	13.9	15.73	15.09	15.9	17.9	18.47	19.11	21.16	20.08	21.12	20.91	21.12	18.6	18.8	22.06	20.41	10.37	22.8	26.67	27.46	27.8	25.11	27.06	29.25	27.96	28.66	28.02	28.23	28.66	26.29	28.02	26.94	28.45	27.59	27.37	28.23	24.95	27.98	26.35	26.65	28.86	29.82	30.45
R.Gemmiger_formicilis.2592942757	10.04	9.68	9.68	11.15	10.39	10.79	12.95	12.17	11.41	13.51	17.88	14.38	14.38	17.39	20.61	20.17	20.17	20.17	21.43	19.91	20.09	18.57	13.27	20.69	33.18	29.72	29.63	25.05	25.44	27.73	26.42	27.13	26.7	26.7	26.91	24.73	25.6	24.95	26.91	26.26	26.04	26.04	26.58	31.5	25.88	27.48	28.8	26.03	25.61
R.Lachnospira_pectinoschiza.2658528595	13.68	13.33	12.98	13.73	12.63	12.28	14.44	14.61	14.49	17.61	17.71	17.06	17.06	21.98	19.17	20.16	20.32	23.27	19.8	19.8	21.3	20.91	20.72	22.38	25.28	26.68	27.78	31.4	28.23	29.09	25	25.49	26.57	26.78	26.78	26.35	26.13	27.43	27.65	26.13	26.13	26.57	25.26	27.74	25.48	30.52	30.39	33.12	31.94
R.Ruminococcus_bromii.2857962948	14.86	14.49	14.13	16	14.13	15.27	14.91	16.57	14.94	16.77	19.02	15.82	17.09	18.24	19.57	20.22	20.66	18.46	19.17	19.61	19.38	19.6	14.41	24.66	27.38	28.03	31.94	29.93	29.56	29.93	30	29.18	29.62	28.29	28.95	29.84	29.84	28.95	29.84	29.18	29.18	28.73	27.69	29.62	25.94	30	35.48	33.26	32.52
R.Anaerostipes_caccae.641896206	14.18	14.93	14.93	14.98	15.67	16.1	13.86	16.36	17.19	15.94	17.95	16.56	17.22	22.74	22.86	25	23.67	24.78	23.35	22.03	22.74	22.3	15.89	26.57	26.73	31.37	33.33	28.41	30.24	31.94	29.96	30.84	30.4	31.43	30.55	29.74	30.62	30.62	29.42	30.75	30.84	30.55	30.4	31.26	30.24	36.16	32.8	32.44	33.77
R.Anaerostipes_hadrus.2915133730	16.42	16.79	16.42	16.85	17.54	17.98	16.85	15.74	15.31	15.62	18.87	18.18	18.83	20.75	19.43	21.02	21.02	20.58	20.8	19.47	19.65	18.54	14.02	23.08	26.96	26.65	32.1	32.82	28.92	31.5	29.96	29.14	28.26	29.14	29.14	28.7	29.36	29.14	28.98	28.1	28.48	28.26	27.57	27.97	29.17	32.51	32.72	35.2	36.84
R.Eisenbergiella_tayi.2837318802	15.71	15.36	15	15.41	15.71	14.34	15.05	16.27	15.87	16.47	22.7	21.52	22.15	17.93	21.58	22.32	22.11	22.74	21	21.83	21.85	20.8	11.97	21.43	28.31	28.97	31.14	30.98	29.68	30.34	30.77	30.56	29.06	27.66	28.09	27.99	30.98	28.63	30.26	30.69	31.2	30.92	26.21	30.19	30.7	30.13	31.36	34	31.97
R.Eubacterium_ramulus.2598991240	12.32	11.97	11.62	12.37	11.27	14.13	12.01	17.66	16.71	17.29	20.12	20.13	20.75	19.07	21	21.41	22.02	23.23	20.36	20.16	21.17	20.77	17.89	21.21	29.55	27.27	33.76	31.58	28.24	31.7	30.13	31.41	31.84	30.43	30.13	30.84	32.12	29.91	30.57	31.43	30.5	30.59	30.53	30.97	29.6	31.93	33.26	33.26	32.33
R.Roseburia_faecis.2915402506	13.01	12.64	12.64	12.69	12.64	14.18	13.43	17.79	17.39	17.39	21.88	21.94	22.58	21.88	22.22	22.93	22.93	24.45	22.27	22.27	23.58	22.27	15.52	21.36	31.03	30.28	35.06	28.6	30.11	30.85	30.85	30.26	30.26	28.67	28.67	28.73	29.61	28.95	30.7	29.82	29.61	29.1	26.09	31	29.57	31.77	30.14	33.03	33.56
R.Roseburia_intestinalis.2854011418	14.08	13.03	12.68	14.13	14.08	12.72	13.43	14.61	15.65	16.23	15.61	15.48	16.07	18.22	18.24	19.63	20.62	20.21	20.33	20.94	19.59	20	14.53	25	29.68	28.9	32.62	28.57	27.89	30.8	29.93	28.91	29.13	27.92	27.71	27.83	29.35	28.7	29.35	28.48	28.48	29.07	26.96	32.54	27.65	31.36	31.29	32.23	32.69
R.Roseburia_inulinivorans.644272824	13.07	13.07	12.72	14.18	13.07	11.35	15.6	16.29	17.05	17.34	20.59	20	20.61	20.2	19.19	20.98	21.79	23.01	19.43	19.84	20.37	19.55	14.53	23.65	28.02	29.08	32.62	27.81	27.85	31.55	30.44	29.68	29.46	28.05	28.11	28.6	29.89	29.68	30.47	30.92	30.4	30.28	27.51	30.39	27.72	31.51	30.39	31.63	32.83
R.Hungatella_hathewayi.646036212	14.34	14.69	14.34	15.44	16.08	14.04	14.39	16.19	15.52	16.67	16.27	14.91	15.53	19.79	20.64	20.21	21.6	20.16	21.49	21.69	19.71	20.53	14.16	21.84	29.25	30.56	32.77	27.41	29.46	30.62	29.34	29.55	30.62	30.49	30.7	29.55	28.91	28.48	30.54	31.4	30.84	30.98	29.41	29.03	29.98	27.06	29.55	33.19	31.08
R.Dorea_formicigenerans.641809648	14.64	15	14.64	14.7	15	13.98	12.54	17.14	16.47	18.5	18.07	16.15	16.77	20.37	20.94	22.38	22.75	22.95	21.81	22.43	19.26	18.65	13.56	23.18	27.63	27.57	32.68	31.37	31.37	30.57	30.13	29.98	30.2	30.42	29.98	29.98	29.1	28.88	30.2	30.2	29.32	29.54	29.53	28.41	30.7	32.52	30.54	30.97	32.2
R.Coprococcus_comes.644103939	15.11	14.75	14.39	15.16	14.75	13.72	14.08	14.93	16.24	16.81	19.25	17.31	17.95	20.16	22.56	22.97	25.2	23.58	22.81	22	20.12	20.73	11.93	22.84	28.77	27.29	35.79	28.57	28.51	29.74	28.69	28.51	29.81	29.81	28.85	29.44	29	28.51	28.33	27.93	27.31	27.14	31.09	28.45	29.25	31.72	32.13	31.92	30.54
R.Dorea_longicatena.2525461177	16.2	16.2	15.85	15.9	15.85	16.61	14.49	18.41	18.06	18.61	17.68	15.09	15.72	19.21	22.29	21.67	23.49	24.12	24.01	23.59	20.17	20.17	12.5	23.29	27.56	26.57	33.12	31.82	30.52	30.8	28.2	29.57	30	29.78	28.91	28.04	28.91	28.04	29.57	28.91	29.13	29.13	29.68	30.2	29.63	31.5	34.09	31.57	33.97
R.Blautia_hydrogenotrophica.2805629350	13.43	14.13	13.78	13.83	13.78	14.54	15.96	15.84	16.02	16.02	19.14	17.83	18.47	21.11	20.13	22.13	22.77	19.79	22.08	21.66	21.44	20.59	15.38	21.5	28.38	29.27	35.13	30.74	32.83	29.22	30.74	30.95	30.74	30.52	30.3	29.44	30.52	29.22	30.87	30	30.09	29.65	29.76	31.95	31.15	31.43	32.95	32.36	33.04
R.Blautia_producta.2515951335	13.24	12.2	11.85	12.24	12.2	14.34	15.73	15.36	15.25	15.84	19.14	19.11	19.75	19.83	19.04	21.05	24	21.89	23.27	22.64	21.64	21.22	12.71	21.09	29.38	29.23	34.12	29.34	30.39	31.48	28.69	30.41	32.55	31.41	30.77	32.33	30.19	29.34	31.18	30.97	31.05	31.41	28.18	28.57	28.23	30.94	30.84	32.59	32.69
R.Microvirgula_aerodenitrificans.2556951019	13.53	13.28	13.53	13.32	12.78	13.78	14.07	31.5	32.04	31.97	8.15	10.69	11.45	8.32	10.37	9.98	9.73	11.39	10.29	10.06	7.79	9.02	7.22	10.18	8.63	8.01	9.57	7.04	10.06	11.46	9.97	9.74	10.89	10.89	10.09	10.34	9.2	9.46	10	10.29	9.51	10	10.17	10.23	10.92	9.5	6.73	8.43	8.43
R.Vibrio_cincinnatiensis.2568550108	13.68	13.93	14.14	14.71	14.18	14.93	15.96	34.22	33.51	33.81	8.82	9.09	8.33	9.13	9.94	10.17	8.44	9.71	11.29	10.86	9	9.82	4.12	8.52	7.49	8.86	8.75	6.52	8.71	10.37	9.47	9.22	9.22	8.36	8.41	8.38	9.83	9.22	8.62	9.2	8.79	8.91	9.66	9.12	10.98	7.76	7.95	9.39	6.78
R.Ferrimonas_balearica.648211958	14.18	13.43	13.93	13.72	12.69	15.17	15.21	34.62	33.57	33.86	7.3	9.02	9.02	8.73	9.96	9.15	8.25	9.52	12.76	11.09	9.02	10.06	7.22	7.62	8.08	8.89	8.75	6.52	9.55	10.66	8.36	9.51	8.93	8.65	8.7	8.38	8.38	8.36	9.48	8.91	9.04	8.62	9.38	9.41	8.38	8.66	8.9	9.7	7.91
R.Gallibacterium_anatis.2833161811	13.97	13.97	13.87	14.25	13.72	15.96	14	33.51	31.92	33.1	10.22	10.53	10.53	8.15	10.37	10.39	7.87	8.92	10.48	10.06	9.04	8.85	7.22	10.31	7.21	9.17	8.19	7.95	9.3	10.98	10.89	10.12	10.4	10.4	10.47	10.72	11.59	11.56	10.95	10.95	10.62	10.95	10.26	9.14	10.14	7.49	10.12	9.73	7.93
R.Klebsiella_oxytoca.2810716632	11.93	12.23	12.61	11.01	11.01	12.23	12.84	34.61	33.47	34.61	10	10	10	6.3	9.05	8.31	6.43	8.77	10.2	10.42	8.21	7.69	8.33	8.72	8	8.36	7.45	7.92	9.33	12.31	11.07	11.15	11.54	11.15	11.24	10.04	12.74	11.54	10.34	11.11	11.67	11.11	9.73	10.55	8.81	5.98	7.56	10.61	7.81
R.Klebsiella_pneumoniae.2672129458	13.72	13.97	14.18	12.75	12.97	14.71	14.5	33.04	31.98	33.16	8.03	8.27	8.27	7.72	9.47	9.68	7.83	9.45	11.55	11.91	9	8.59	8.25	11.21	7.21	8.33	7.02	7.95	8.73	11.27	10.89	11.27	10.69	10.98	11.05	9.57	11.01	10.4	9.8	10.66	10.88	10.37	10.54	10.32	8.12	6.89	8.28	10.64	7.93
R.Enterobacter_asburiae.2931995777	13.22	13.47	14.18	13	12.97	15.21	14.25	33.04	32.33	32.98	8.03	8.27	8.27	7.72	9.27	10.08	7.63	9.84	11.55	11.91	8.81	8.79	8.25	11.21	7.51	8.61	7.02	7.67	8.45	11.27	10.89	10.98	10.4	10.69	10.76	9.28	10.72	10.12	9.51	10.37	10.62	10.09	10.54	10.62	8.41	7.49	8.28	10.94	7.93
R.Enterobacter_cloacae.646775892	13.22	13.47	13.72	13	12.97	15.21	14.25	33.04	32.33	32.98	8.03	8.27	8.27	8.12	8.94	9.58	7.63	9.75	11.55	12.14	8.42	8.85	8.25	10.76	7.51	8.61	7.02	7.67	8.45	11.27	10.89	10.98	10.4	10.69	10.76	9.28	10.72	10.12	9.51	10.37	10.62	10.09	10.54	10.62	8.41	7.49	8.28	10.94	7.93
R.Citrobacter_pasteurii.2650097809	13.47	13.72	14.42	13	12.97	14.96	14.5	32.69	31.8	32.45	7.3	7.52	7.52	7.72	9.27	9.88	8.03	10.04	11.15	11.91	8.81	8.59	8.25	11.66	7.51	8.06	6.73	7.95	8.45	10.98	10.06	10.69	10.4	10.4	10.76	9.28	10.72	10.12	9.51	10.37	10.62	10.09	10.26	10.32	8.12	7.49	8.28	10.64	7.37
R.Enterococcus_faecalis.2602255135	13.22	13.47	14.18	12.75	12.72	14.71	14.25	32.69	32.33	32.62	8.03	8.27	8.27	7.72	9.27	9.88	8.03	9.84	11.15	11.91	8.81	8.59	8.25	11.21	7.51	8.06	6.73	7.67	8.45	10.98	10.34	10.69	10.4	10.4	10.76	9.28	10.72	10.12	9.51	10.37	10.62	10.09	10.26	10.32	8.12	7.49	8.59	10.64	7.37
R.Bilophila_wadsworthia.2562183427	12.85	13.1	13.15	13.13	12.09	13.6	12.88	31.17	31.52	31.63	7.8	8.03	8.76	9.51	11.11	11.13	11.32	10.89	12.42	12	9.58	10.4	8.33	10.31	7.4	7.69	11.21	8.38	8.31	9.38	8.79	8.81	8.81	9.09	9.14	9.69	9.12	9.38	9.35	8.5	8.93	8.5	9.52	8.41	7.98	7.35	9.09	7.76	8.08
R.Prevotella_multisaccharivorax.2503874491	13.96	14.97	14.47	15.52	15.74	16.24	16.79	36.68	37.39	37.7	10.64	10.95	11.68	10.27	12.14	11.52	9.64	12.32	12.22	13.01	10.77	11.61	6.25	9.91	8.61	7.99	10.37	6.72	8.33	9.69	9.09	9.97	9.69	9.12	9.17	8.86	9.14	9.69	9.38	9.94	9.46	9.38	10.96	11.34	8	7.67	7.29	11.68	10.06
R.Prevotella_baroniae.2526221876	13.96	14.21	13.96	15.78	14.97	14.21	14.76	35.8	37.39	38.23	9.93	10.95	11.68	10.88	13.17	11.52	10.48	13.14	12.02	13.01	11.79	13.24	6.25	10.36	8.31	9.09	9.51	7.56	9.44	10.26	8.54	10.54	10.26	9.97	10.32	8.86	9.43	9.69	9.94	10.23	10.74	10.23	11.24	9.88	8.29	8.55	7.9	10.78	8.66
R.Prevotella_dentalis.2509595482	13.45	13.96	13.45	15.01	14.97	15.23	16.03	36.16	37.57	38.41	12.06	13.14	13.87	10.47	12.96	10.91	10.06	13.14	12.42	13.62	11.79	12.02	6.25	10.81	8.31	9.09	10.09	7.84	8.61	9.97	10.47	10.54	10.54	9.97	10.03	9.43	10.57	10.26	10.23	10.8	10.23	9.94	11.52	10.17	8.29	8.55	8.51	11.38	10.34
R.Prevotella_micans.2515867734	13.71	13.71	13.2	14.5	15.23	15.23	15.01	35.98	37.39	37.7	10.64	12.41	13.14	10.06	13.17	11.52	10.27	12.94	12.22	13.21	11.18	12.83	6.25	12.16	8.61	7.99	9.51	8.4	9.44	10.54	9.37	10.54	10.83	10.26	10.32	8.57	9.71	10.26	9.66	10.51	10.23	9.66	12.08	11.05	8.29	8.26	7.9	11.98	9.78
R.Prevotella_bivia.2601010243	12.69	13.2	12.69	13.74	14.47	15.48	14.76	36.86	37.92	38.94	10.64	11.68	12.41	9.86	12.96	11.32	9.64	13.35	12.02	13.21	11.38	12.63	6.25	10.81	8.9	8.54	9.8	8.12	8.89	9.97	10.19	10.54	10.83	10.26	10.32	9.14	9.71	10.26	9.66	10.23	9.72	9.66	11.8	11.34	8.57	7.96	8.51	12.28	10.34
R.Prevotella_veroralis.2518240786	13.2	13.45	13.2	14.5	14.97	15.23	15.52	35.98	37.57	37.7	11.35	11.68	12.41	10.06	13.17	11.52	10.06	13.55	11.81	12.4	10.77	12.63	6.25	10.81	8.9	8.54	10.09	8.4	10	10.26	9.92	10.83	11.11	10.54	10.6	8.86	10.29	10.54	9.94	10.51	9.97	9.66	12.08	10.76	8.57	8.85	8.21	12.28	10.06
R.Dysgonomonas_capnocytophagoides.2526217289	14.72	14.47	14.21	14.5	13.71	15.23	16.03	37.21	37.74	37.35	11.35	10.95	10.95	10.47	11.32	9.05	10.69	12.94	12.42	12.8	11.59	11.61	7.29	12.61	9.79	9.09	10.09	9.8	11.11	10.83	11.29	12.82	11.97	11.97	12.03	11.43	11.43	11.4	12.22	12.22	11.25	11.36	11.52	10.76	8	9.73	9.42	11.68	9.78
R.Bacteroides_uniformis.641386981	17.01	16.24	15.99	15.78	15.23	15.99	16.03	36.86	37.74	37.17	11.35	12.41	13.14	9.45	11.73	10.08	10.27	12.73	13.03	12.8	11.18	12.02	7.29	11.71	9.2	9.64	10.37	8.4	9.44	10.83	10.19	11.11	11.11	10.26	10.32	10	10.57	11.11	11.36	11.36	11	10.51	10.96	11.05	8.86	8.85	8.81	11.08	10.89
R.Bacteroides_nordii.2538171389	15.23	14.97	14.72	14.5	14.21	15.48	16.28	37.39	38.27	38.23	10.64	10.95	10.95	9.86	10.49	9.88	9.85	12.32	11.41	12.8	10.37	11.2	6.25	11.26	8.31	9.64	9.22	8.68	9.72	9.69	10.47	10.26	11.11	10.54	10.6	9.43	10	10.54	10.8	10.51	10.49	9.66	10.11	9.88	8	8.55	9.42	11.68	9.22
R.Bacteroides_salyersiae.2532798935	15.99	15.74	15.48	15.27	15.23	15.48	16.28	37.39	37.74	38.05	9.93	10.95	11.68	9.86	10.7	9.88	9.85	12.11	12.22	12.4	10.57	11	6.25	10.81	8.61	9.64	9.8	8.4	9.17	9.69	11.29	10.83	11.68	11.11	11.17	9.71	10.29	10.83	11.08	10.8	10.49	9.94	10.39	9.59	8	8.85	9.42	11.98	9.5
R.Bacteroides_fragilis.637225963	15.23	14.97	14.72	14.76	14.21	14.97	15.01	36.86	37.04	37.35	10.64	11.68	12.41	9.45	10.91	9.88	9.64	11.91	11.81	12.2	10.57	11	6.25	10.36	8.61	9.64	9.8	8.68	9.44	9.4	10.74	10.26	11.4	10.54	10.6	9.43	10	10.54	10.8	10.51	9.97	9.66	10.11	9.88	7.43	8.26	8.81	11.08	8.94
R.Bacteroides_caccae.641003695	15.23	14.97	14.72	15.01	14.21	15.48	15.78	36.51	37.04	37.35	10.64	11.68	12.41	9.24	11.32	9.88	10.48	12.11	12.22	12.2	10.77	11	7.29	9.91	8.01	9.64	9.22	8.68	9.17	9.4	10.74	10.26	11.11	10.54	10.6	9.14	10	10.54	10.8	10.51	9.72	9.66	9.55	9.59	7.43	8.26	9.12	11.08	8.66
R.Bacteroides_finegoldii.2922325856	15.23	14.97	14.72	14.76	14.21	15.48	15.78	36.68	36.86	37.17	10.64	11.68	12.41	9.24	10.7	9.47	9.64	12.11	11.61	12.6	10.37	10.79	7.29	9.91	8.9	9.92	9.8	8.68	9.44	9.69	11.02	10.54	11.4	10.83	10.89	9.43	10	10.54	10.8	10.51	9.97	9.66	9.83	10.17	7.43	8.26	8.81	11.08	8.66
R.Bacteroides_faecis.2695129366	15.48	15.23	14.97	14.76	14.21	15.48	15.78	36.68	37.39	37.7	10.64	11.68	12.41	9.45	10.7	9.67	10.48	12.73	11.81	12.8	10.57	11	6.25	10.81	8.01	9.37	9.51	8.96	9.72	9.69	11.02	10.83	11.68	11.11	11.17	9.71	10.29	10.83	11.08	10.8	10.49	9.94	10.11	10.17	7.71	8.55	9.12	11.68	9.22
R.Bacteroides_thetaiotaomicron.2978193753	15.48	15.23	14.97	14.76	14.21	15.48	16.03	36.51	37.57	37.88	10.64	11.68	12.41	9.45	10.7	9.67	10.48	12.53	11.81	12.8	10.77	11.2	6.25	10.81	8.01	9.37	9.22	8.96	9.72	9.69	10.74	10.54	11.4	10.83	10.89	9.71	10.29	10.83	11.08	10.8	10.49	9.94	10.11	10.17	7.71	8.55	9.12	11.38	9.22
R.Bacteroides_xylanisolvens.2958357916	15.23	14.97	14.72	14.76	14.21	15.48	15.78	36.86	37.39	37.7	10.64	11.68	12.41	9.24	10.7	9.47	10.06	11.91	11.61	12.4	10.57	10.79	6.25	10.36	9.2	9.92	9.8	8.68	9.44	9.97	11.02	10.54	11.4	10.83	10.89	9.71	10.29	10.83	11.08	10.8	10.23	9.94	10.11	10.17	7.71	8.26	8.81	11.08	8.94
R.Bacteroides_acidifaciens.2566278563	15.23	14.97	14.72	14.76	14.21	15.48	15.78	36.68	37.21	37.52	10.64	11.68	12.41	9.24	10.7	9.47	9.85	11.91	11.81	12.4	10.37	10.79	6.25	10.36	8.9	9.92	9.51	8.68	9.44	9.69	10.74	10.26	11.11	10.54	10.6	9.43	10	10.54	10.8	10.51	9.97	9.66	9.83	10.17	7.43	8.26	8.81	11.08	8.94
R.Bacteroides_ovatus.641382330	15.48	15.23	14.97	14.5	14.47	15.48	16.03	36.86	37.21	37.52	10.64	11.68	12.41	9.45	10.7	9.67	10.06	12.11	11.81	12.4	10.57	11	6.25	10.36	8.9	9.92	9.51	8.68	9.44	9.69	10.74	10.26	11.11	10.54	10.6	9.43	10	10.54	10.8	10.51	9.97	9.66	9.83	10.17	7.43	8.26	8.81	11.08	8.94
R.Bacteroides_cellulosilyticus.644166404	14.97	14.72	14.47	13.99	13.96	14.47	15.52	37.04	37.57	37.52	10.64	11.68	11.68	9.65	11.11	9.67	10.48	11.91	12.22	12.4	10.77	11	7.29	9.91	8.9	10.19	9.8	8.4	9.44	9.97	11.02	10.26	10.54	9.97	10.03	9.43	9.71	10.26	10.51	10.23	9.72	9.38	9.27	10.17	7.43	7.96	9.12	11.08	8.94
R.Bacteroides_stercoris.642198809	14.72	14.47	14.21	15.27	14.47	14.47	14.76	37.57	37.57	38.05	11.35	12.41	12.41	9.24	11.32	9.47	9.64	11.5	12.42	12.6	11.18	11	6.25	10.81	8.61	9.92	10.09	8.4	9.72	9.97	11.02	10.26	9.97	9.4	9.46	9.43	9.43	9.97	10.23	9.94	9.46	9.09	9.27	9.88	7.71	8.26	8.51	10.78	8.38
R.Bacteroides_clarus.2698267452	14.97	14.72	14.47	15.01	14.21	14.72	15.27	37.21	37.04	37.52	11.35	12.41	12.41	9.45	11.32	9.47	10.06	11.91	12.22	12.4	11.18	11.2	7.29	9.91	8.31	9.92	10.37	8.12	10	10.26	11.29	10.54	10.26	9.69	9.74	9.71	9.71	10.26	10.51	10.23	9.72	9.38	9.83	10.17	8	8.55	8.51	10.78	8.38
R.Bacteroides_gallinarum.2520591660	14.72	14.47	14.21	14.76	13.96	14.72	15.52	37.21	37.04	37.52	10.64	11.68	11.68	9.65	11.11	9.67	10.06	11.91	12.02	12.2	11.18	11.2	6.25	10.36	8.31	9.92	10.37	8.12	10	10.54	11.29	10.54	10.26	9.69	9.74	9.71	9.71	10.26	10.51	10.23	9.72	9.38	9.55	10.17	8	8.55	8.51	10.78	8.38
R.Phocaeicola_salanitronis.649968362	15.74	15.23	14.97	15.78	14.72	14.97	16.03	36.16	37.39	37.35	9.93	10.95	11.68	10.27	11.11	9.47	9.43	11.5	12.63	12.6	10.98	11.2	6.25	9.91	9.2	9.92	9.51	8.12	8.89	9.69	10.74	11.68	10.83	10.26	10.32	9.14	10	10.26	10.8	10.23	9.72	9.38	10.67	9.3	7.71	8.26	9.12	11.98	9.5
R.Parabacteroides_merdae.641046169	16.24	15.99	15.74	15.27	15.23	15.48	16.03	37.74	37.57	38.41	9.93	10.95	11.68	10.47	11.52	10.29	10.27	12.11	12.22	12.8	11.38	11.61	6.25	10.36	8.9	9.64	8.93	8.68	8.61	9.12	11.02	10.83	10.54	9.97	10.03	8.86	10	9.97	10.23	9.94	9.46	9.09	9.27	9.59	7.43	7.67	9.73	10.78	8.94
R.Phocaeicola_dorei.2901565234	15.99	15.74	15.48	15.78	15.23	15.23	15.01	37.04	37.57	38.23	9.22	10.22	10.95	10.06	11.11	10.49	9.64	12.11	12.83	13.21	11.18	11.2	6.25	10.36	9.5	10.19	10.09	9.24	9.17	9.97	11.02	11.4	11.68	11.11	11.17	9.71	10.29	10.83	10.8	10.8	10.23	9.94	9.83	9.88	8.29	8.85	9.42	11.38	8.94
R.Phocaeicola_vulgatus.2510123669	15.99	15.74	15.48	15.78	15.23	15.23	15.01	37.04	37.57	38.23	9.22	10.22	10.95	10.06	11.11	10.49	9.64	12.11	12.83	13.21	11.18	11.2	6.25	10.36	9.5	10.19	10.09	9.24	9.17	9.97	11.02	11.4	11.68	11.11	11.17	9.71	10.29	10.83	10.8	10.8	10.23	9.94	9.83	9.88	8.29	8.85	9.42	11.38	8.94
R.Barnesiella_intestinihominis.2530576175	16.75	15.74	15.74	15.01	14.72	15.48	15.27	36.86	37.74	38.58	11.35	10.95	10.95	9.82	11.48	9.63	9.6	11.45	11.56	12.35	10.53	11.16	6.25	11.16	9.44	9.59	11.46	9.75	10.77	11.33	10.41	11.61	10.76	11.05	11.11	10.51	9.66	10.76	11.02	10.73	10.94	9.89	11.73	11.27	9.09	10.26	9.67	11.9	11.39
R.Butyricimonas_virosa.2540878690	13.2	13.45	13.2	13.49	13.2	14.47	14.25	36.68	36.86	37.88	9.93	10.22	10.22	11.5	11.11	10.08	10.69	11.7	11.2	13.01	10.57	10.79	8.33	11.71	8.61	9.92	11.53	10.64	10.83	11.97	10.74	12.25	12.25	12.25	12.32	10.86	11.43	11.97	11.93	11.65	11.76	10.51	10.96	10.76	9.71	9.44	8.81	11.08	10.61
R.Odoribacter_splanchnicus.2774747423	14.5	14.76	14.5	15.05	13.99	15.52	15.56	36.86	37.21	38.94	11.35	11.68	11.68	10.49	11.55	10.31	10.92	12.35	12.04	13.03	10.59	11.63	8.33	12.22	8.04	11.05	11.27	10.11	10.31	10.57	11.05	12	12	11.71	11.78	9.46	11.17	11.14	11.11	10.83	10.51	9.69	11.27	10.5	9.46	8.88	8.54	11.11	8.96
[truncated: 58 more columns]

## Sheet: Glutamate
Glutamate Decarboxylase	E.Pararheinheimera_texasensis.2566009799	E.Vibrio_cincinnatiensis.2568548160	E.Enterococcus_faecalis.2579049808	E.Pediococcus_acidilactici.8002968231	E.Clostridioides_difficile.2620690384	E.Eggerthella_lenta.8002124337	E.Hungatella_hathewayi.2840346323	E.Enterococcus_casseliflavus.651493021	E.Eubacterium_limosum.2815217976	E.Lactiplantibacillus_arizonensis.2666234510	E.Lactiplantibacillus_plantarum.2563307555	E.Limosilactobacillus_reuteri.2937138480	E.Enterococcus_Faecium.2629563778	E.Enterococcus_gallinarum.2629063413	E.Butyricimonas_virosa.2540878739	E.Odoribacter_splanchnicus.2774746100	E.Alistipes_shahii.2915173319	E.Alistipes_finegoldii.2915165651	E.Alistipes_onderdonkii.2805543440	E.Bacteroides_nordii.2587025517	E.Bacteroides_salyersiae.2532798605	E.Bacteroides_fragilis.637226152	E.Bacteroides_finegoldii.2563196025	E.Bacteroides_faecis.2695129755	E.Bacteroides_thetaiotaomicron.2984893275	E.Bacteroides_ovatus.2687151470	E.Bacteroides_xylanisolvens.2958360212	E.Bacteroides_acidifaciens.8004900060	E.Bacteroides_caccae.2807241029	E.Bacteroides_cellulosilyticus.644165123	E.Bacteroides_uniformis.641390320	E.Catenibacterium_mitsuokai.2805658824	E.Bacteroides_gallinarum.2520593027	E.Bacteroides_clarus.2698265580	E.Bacteroides_stercoris.642196977	E.Parabacteroides_goldsteinii.2936830561	E.Barnesiella_intestinihominis.2530574143	E.Parabacteroides_merdae.641045625	E.Parabacteroides_distasonis.640765115	E.Phocaeicola_dorei.2901560933	E.Phocaeicola_vulgatus.2510126123	E.Alistipes_indistinctus.2915155496	E.Faecalibacterium_prausnitzii.2815369444	E.Bifidobacterium_adolescentis.2637897263	E.Bacillus_subtilis.2540695716	E.Escherichia_coli.2897341981	E.Klebsiella_pneumoniae.2639586193	E.Enterovibrio_nigricans.2568557932	E.Alistipes_inops.2652735184
E.Pararheinheimera_texasensis.2566009799	100	65.5	18.57	17.26	18.26	18.04	18.45	19.35	18.82	16.78	17.01	17.91	17.54	18.22	16.55	15.86	18.55	19.46	19.23	18.55	19	19.23	19.23	19	19	18.78	18.78	18.78	19	18.78	19	19	19.23	19.23	19	19	20.14	19	19.46	19.14	18.69	18.33	18.55	17.12	17.31	17.39	17.62	18.71	17.43
E.Vibrio_cincinnatiensis.2568548160	65.5	100	16.22	14.44	16.37	16.15	18.82	18.26	17.53	15.58	15.8	18.28	16.78	17.01	17.01	17.23	17.9	19.46	19.46	18.3	18.53	19.2	18.53	19.2	19.2	19.2	19.2	18.53	18.75	18.53	18.3	18.3	18.97	18.97	18.53	18.3	18.3	18.75	18.97	18.44	18	18.08	17.86	16.97	17.19	15.84	15.84	15.83	15.68
E.Enterococcus_faecalis.2579049808	18.57	16.22	100	67.45	49.12	48.68	49.78	50	50.33	49.45	49.45	51.42	50.98	50.11	40.76	40.98	38.9	40	39.56	39.56	39.34	38.68	39.78	39.78	38.9	39.34	39.34	39.78	39.12	39.12	40.22	40.22	40.66	40.22	40	39.12	39.34	39.56	38.46	38.46	38.02	38.46	38.02	41.63	39.43	38.72	38.72	40.09	37.33
E.Pediococcus_acidilactici.8002968231	17.26	14.44	67.45	100	48.16	47.73	46.98	48.91	52.15	50.54	50.54	49.68	51.62	50.54	40.83	41.92	38.96	39.83	39.83	38.58	38.36	39.01	39.22	39.22	38.58	38.79	38.79	38.58	38.36	38.79	39.66	39.66	39.66	39.66	39.44	39.44	40.3	38.79	39.01	40.73	40.73	39.22	38.15	41.74	39.52	36.24	36.03	39.56	37.42
E.Clostridioides_difficile.2620690384	18.26	16.37	49.12	48.16	100	96.97	54.23	57.99	64.09	53.33	53.33	60.56	59.09	57.36	43.98	44.42	39.78	40.22	40.22	41.33	41.36	41.58	41.79	41.7	41.06	41.15	41.15	40.94	40.72	40.94	41.97	41.97	42.18	41.97	41.97	41.67	39.87	41.88	41.67	40.34	40.76	39.79	39.96	46.51	42.67	41.1	40.88	42.07	41.67
E.Eggerthella_lenta.8002124337	18.04	16.15	48.68	47.73	96.97	100	54.23	57.99	63.87	53.76	53.76	60.78	59.31	57.36	43.76	44.2	40.22	40.65	40.65	41.76	41.79	42.22	42.43	42.13	41.7	41.79	41.79	41.58	41.36	41.58	42.61	42.61	42.61	42.4	42.61	42.31	40.51	42.52	42.09	40.76	41.19	40.21	39.96	46.51	42.89	40.88	40.66	42.07	41.45
E.Hungatella_hathewayi.2840346323	18.45	18.82	49.78	46.98	54.23	54.23	100	64.49	65.67	59.61	59.61	58.75	63.93	61.77	48.25	50	43.82	45.34	45.34	45.55	46.42	45.12	45.12	45.77	45.55	45.77	45.55	45.34	45.12	45.12	45.34	45.34	46.2	45.55	45.77	45.99	44.47	46.2	44.47	44.69	44.47	45.12	43.82	49.46	48.47	45.71	45.27	48.79	45.93
E.Enterococcus_casseliflavus.651493021	19.35	18.26	50	48.91	57.99	57.99	64.49	100	65.52	62.47	62.47	65.94	69.85	69.2	45.58	47.12	43.76	45.08	44.86	45.3	45.3	43.98	44.2	44.2	44.2	44.2	44.2	43.98	43.98	43.98	44.64	44.64	44.86	44.2	44.42	45.08	44.2	45.51	44.86	43.76	43.33	45.3	45.08	49.34	46.15	42.83	42.38	47.56	45.59
E.Eubacterium_limosum.2815217976	18.82	17.53	50.33	52.15	64.09	63.87	65.67	65.52	100	61.88	61.88	66.52	70.6	68.24	45.63	46.29	43.53	44.18	43.97	42.89	43.1	43.1	43.1	42.67	42.67	43.32	43.32	43.1	42.46	43.1	43.1	43.1	43.32	43.1	43.1	44.18	43.75	43.32	44.61	43.75	43.75	44.18	43.32	47.08	46.42	42.7	42.48	45.71	46.84
E.Lactiplantibacillus_arizonensis.2666234510	16.78	15.58	49.45	50.54	53.33	53.76	59.61	62.47	61.88	100	99.57	64.53	71.46	71.24	46.26	47.8	43.57	45.75	45.1	43.36	42.92	42.27	42.92	42.48	42.7	42.7	42.7	42.7	42.48	42.27	42.92	42.92	42.7	43.14	42.7	44.88	43.36	44.23	43.14	41.43	41.43	43.57	42.48	48.7	47.38	44.05	44.05	47.14	42.23
E.Lactiplantibacillus_plantarum.2563307555	17.01	15.8	49.45	50.54	53.33	53.76	59.61	62.47	61.88	99.57	100	64.53	71.46	71.03	46.26	47.58	43.79	45.75	45.1	43.57	43.14	42.48	43.14	42.7	42.92	42.92	42.92	42.92	42.7	42.48	43.14	43.14	42.92	43.36	42.92	45.1	43.57	44.44	43.36	41.65	41.65	43.79	42.7	48.7	47.38	44.05	44.05	46.92	42.23
E.Limosilactobacillus_reuteri.2937138480	17.91	18.28	51.42	49.68	60.56	60.78	58.75	65.94	66.52	64.53	64.53	100	71.03	70.82	45.81	46.92	43.36	44.01	43.57	42.05	42.05	40.96	41.18	41.39	41.39	41.18	41.18	40.96	40.52	41.39	42.05	42.05	41.83	41.61	41.83	44.23	43.36	43.14	43.36	42.52	42.52	43.36	42.7	49.13	47.16	45.37	45.15	46.48	44.86
E.Enterococcus_Faecium.2629563778	17.54	16.78	50.98	51.62	59.09	59.31	63.93	69.85	70.6	71.46	71.46	71.03	100	83.69	46.92	49.12	43.79	44.01	43.57	43.57	43.14	42.7	43.14	43.14	42.7	43.14	43.36	43.14	42.7	43.36	43.79	43.79	43.57	43.36	43.36	44.23	43.57	43.36	44.44	42.27	42.27	42.27	41.83	50.87	48.91	45.59	45.81	47.14	44.62
E.Enterococcus_gallinarum.2629063413	18.22	17.01	50.11	50.54	57.36	57.36	61.77	69.2	68.24	71.24	71.03	70.82	83.69	100	45.15	46.26	42.27	42.92	42.7	42.05	42.05	41.18	41.61	41.61	41.39	41.39	41.39	41.18	41.18	41.61	42.27	42.27	42.05	41.83	41.83	43.36	42.92	43.14	43.14	41.39	41.39	41.39	41.61	48.47	48.03	45.59	45.37	47.36	43.3
E.Butyricimonas_virosa.2540878739	16.55	17.01	40.76	40.83	43.98	43.76	48.25	45.58	45.63	46.26	46.26	45.81	46.92	45.15	100	87.74	55.51	55.08	55.08	56.13	56.13	56.77	57.2	56.99	57.2	56.77	56.99	56.56	56.77	56.34	56.13	56.13	55.91	56.56	56.13	56.34	55.27	56.13	56.77	55.05	55.27	55.7	55.48	50.55	51.43	47.02	47.24	46.89	46.46
E.Odoribacter_splanchnicus.2774746100	15.86	17.23	40.98	41.92	44.42	44.2	50	47.12	46.29	47.8	47.58	46.92	49.12	46.26	87.74	100	54	55.94	56.16	54.41	54.41	56.13	55.48	55.7	56.34	55.48	55.27	55.27	54.84	54.62	54.84	54.84	54.62	54.84	55.05	55.91	55.05	55.05	56.13	54.62	55.27	55.91	53.76	51.21	51.43	46.8	46.58	47.56	46.24
E.Alistipes_shahii.2915173319	18.55	17.9	38.9	38.96	39.78	40.22	43.82	43.76	43.53	43.57	43.79	43.36	43.79	42.27	55.51	54	100	91.3	92.36	76.01	75.58	75.8	76.01	74.95	74.73	75.37	75.37	75.58	75.16	76.65	76.01	76.01	75.37	75.8	76.01	76.22	75.16	76.01	76.86	76.86	76.43	77.28	77.71	46.3	46.64	40.7	40.92	40.18	38.29
E.Alistipes_finegoldii.2915165651	19.46	19.46	40	39.83	40.22	40.65	45.34	45.08	44.18	45.75	45.75	44.01	44.01	42.92	55.08	55.94	91.3	100	97.24	76.01	76.01	75.16	74.73	74.1	73.89	74.73	74.73	75.37	74.31	74.95	74.73	74.73	75.16	75.37	75.37	76.86	75.58	77.28	77.28	76.86	76.43	78.56	77.92	46.09	47.72	41.36	41.58	40.84	37.42
E.Alistipes_onderdonkii.2805543440	19.23	19.46	39.56	39.83	40.22	40.65	45.34	44.86	43.97	45.1	45.1	43.57	43.57	42.7	55.08	56.16	92.36	97.24	100	76.86	76.86	76.43	75.8	75.37	75.16	76.01	76.01	76.01	75.16	76.22	75.58	75.58	75.58	75.8	75.8	76.22	75.16	76.43	76.86	77.07	76.65	78.34	77.71	45.43	47.94	40.92	41.14	41.06	37.42
E.Bacteroides_nordii.2587025517	18.55	18.3	39.56	38.58	41.33	41.76	45.55	45.3	42.89	43.36	43.57	42.05	43.57	42.05	56.13	54.41	76.01	76.01	76.86	100	97.49	93.31	92.05	91.63	91.84	93.31	93.31	92.26	92.05	93.1	93.1	93.1	91.84	92.68	92.89	85.15	85.77	87.03	88.7	84.94	84.73	80.33	80.54	45.65	45.12	43.23	43.23	44.27	40.04
E.Bacteroides_salyersiae.2532798605	19	18.53	39.34	38.36	41.36	41.79	46.42	45.3	43.1	42.92	43.14	42.05	43.14	42.05	56.13	54.41	75.58	76.01	76.86	97.49	100	93.33	92.08	91.88	92.08	93.12	93.12	92.71	92.29	92.71	92.26	92.26	91.63	92.26	92.89	85.18	85.62	86.43	88.52	84.79	84.58	80	80.38	45.87	45.34	43.45	43.45	44.05	40.7
E.Bacteroides_fragilis.637226152	19.23	19.2	38.68	39.01	41.58	42.22	45.12	43.98	43.1	42.27	42.48	40.96	42.7	41.18	56.77	56.13	75.8	75.16	76.43	93.31	93.33	100	94.58	94.17	93.75	93.75	94.17	92.71	93.12	94.79	92.68	92.68	92.47	92.89	92.68	82.88	84.79	85.59	88.31	85.62	85.83	79.79	79.75	45.87	45.77	43.01	43.01	43.83	42.01
E.Bacteroides_finegoldii.2563196025	19.23	18.53	39.78	39.22	41.79	42.43	45.12	44.2	43.1	42.92	43.14	41.18	43.14	41.61	57.2	55.48	76.01	74.73	75.8	92.05	92.08	94.58	100	95.42	95.62	96.25	96.67	95.21	95.42	95.83	96.03	96.03	95.4	96.23	95.82	83.72	84.58	85.59	88.94	84.79	84.38	78.12	78.29	45.87	45.55	43.67	43.67	44.49	42.01
E.Bacteroides_faecis.2695129755	19	19.2	39.78	39.22	41.7	42.13	45.77	44.2	42.67	42.48	42.7	41.39	43.14	41.61	56.99	55.7	74.95	74.1	75.37	91.63	91.88	94.17	95.42	100	98.34	95.62	95.83	96.46	97.5	95.62	95.4	95.4	96.23	96.44	96.03	82.05	84.17	84.76	86.85	83.54	83.54	78.38	77.87	46.3	46.42	43.45	43.45	44.49	41.79
E.Bacteroides_thetaiotaomicron.2984893275	19	19.2	38.9	38.58	41.06	41.7	45.55	44.2	42.67	42.7	42.92	41.39	42.7	41.39	57.2	56.34	74.73	73.89	75.16	91.84	92.08	93.75	95.62	98.34	100	96.67	96.67	96.46	96.88	95.21	94.98	94.98	95.19	95.4	95.4	82.67	84.58	84.76	86.22	83.33	83.33	77.96	77.24	46.3	45.99	43.89	43.89	44.05	42.01
E.Bacteroides_ovatus.2687151470	18.78	19.2	39.34	38.79	41.15	41.79	45.77	44.2	43.32	42.7	42.92	41.18	43.14	41.39	56.77	55.48	75.37	74.73	76.01	93.31	93.12	93.75	96.25	95.62	96.67	100	99.58	97.5	96.88	94.58	95.19	95.19	95.4	95.61	95.61	83.51	84.38	85.18	87.06	83.75	83.54	78.54	78.71	45	45.34	43.23	43.23	43.83	41.36
E.Bacteroides_xylanisolvens.2958360212	18.78	19.2	39.34	38.79	41.15	41.79	45.55	44.2	43.32	42.7	42.92	41.18	43.36	41.39	56.99	55.27	75.37	74.73	76.01	93.31	93.12	94.17	96.67	95.83	96.67	99.58	100	97.5	96.88	95	95.19	95.19	95.4	95.61	95.61	83.3	84.38	85.18	87.27	83.96	83.75	78.54	78.71	45.22	45.55	43.23	43.23	43.83	41.58
E.Bacteroides_acidifaciens.8004900060	18.78	18.53	39.78	38.58	40.94	41.58	45.34	43.98	43.1	42.7	42.92	40.96	43.14	41.18	56.56	55.27	75.58	75.37	76.01	92.26	92.71	92.71	95.21	96.46	96.46	97.5	97.5	100	97.5	94.79	95.19	95.19	95.4	96.03	96.03	83.51	84.58	85.59	87.06	83.96	83.75	78.96	78.91	45.65	45.34	43.23	43.23	44.05	41.58
E.Bacteroides_caccae.2807241029	19	18.75	39.12	38.36	40.72	41.36	45.12	43.98	42.46	42.48	42.7	40.52	42.7	41.18	56.77	54.84	75.16	74.31	75.16	92.05	92.29	93.12	95.42	97.5	96.88	96.88	96.88	97.5	100	94.79	96.03	96.03	95.4	96.03	96.03	82.05	84.17	84.97	87.06	82.71	82.5	78.12	77.66	45.65	45.34	43.23	43.23	44.71	41.36
E.Bacteroides_cellulosilyticus.644165123	18.78	18.53	39.12	38.79	40.94	41.58	45.12	43.98	43.1	42.27	42.48	41.39	43.36	41.61	56.34	54.62	76.65	74.95	76.22	93.1	92.71	94.79	95.83	95.62	95.21	94.58	95	94.79	94.79	100	96.65	96.65	95.19	96.03	96.03	82.67	84.17	85.18	88.31	85.21	84.79	78.33	78.71	45.65	45.34	42.58	43.01	44.05	41.14
E.Bacteroides_uniformis.641390320	19	18.3	40.22	39.66	41.97	42.61	45.34	44.64	43.1	42.92	43.14	42.05	43.79	42.27	56.13	54.84	76.01	74.73	75.58	93.1	92.26	92.68	96.03	95.4	94.98	95.19	95.19	95.19	96.03	96.65	100	100	96.86	98.12	97.91	83.05	84.73	85.77	88.28	84.1	83.68	78.45	78.45	45.65	45.55	43.01	43.01	44.71	41.36
E.Catenibacterium_mitsuokai.2805658824	19	18.3	40.22	39.66	41.97	42.61	45.34	44.64	43.1	42.92	43.14	42.05	43.79	42.27	56.13	54.84	76.01	74.73	75.58	93.1	92.26	92.68	96.03	95.4	94.98	95.19	95.19	95.19	96.03	96.65	100	100	96.86	98.12	97.91	83.05	84.73	85.77	88.28	84.1	83.68	78.45	78.45	45.65	45.55	43.01	43.01	44.71	41.36
E.Bacteroides_gallinarum.2520593027	19.23	18.97	40.66	39.66	42.18	42.61	46.2	44.86	43.32	42.7	42.92	41.83	43.57	42.05	55.91	54.62	75.37	75.16	75.58	91.84	91.63	92.47	95.4	96.23	95.19	95.4	95.4	95.4	95.4	95.19	96.86	96.86	100	98.33	97.7	83.05	85.56	85.56	87.66	84.31	83.89	79.08	78.45	45.87	45.99	43.01	43.01	44.27	41.14
E.Bacteroides_clarus.2698265580	19.23	18.97	40.22	39.66	41.97	42.4	45.55	44.2	43.1	43.14	43.36	41.61	43.36	41.83	56.56	54.84	75.8	75.37	75.8	92.68	92.26	92.89	96.23	96.44	95.4	95.61	95.61	96.03	96.03	96.03	98.12	98.12	98.33	100	98.54	83.26	85.56	86.61	88.7	84.31	83.89	79.08	79.29	45.43	45.77	43.01	43.01	44.27	40.92
E.Bacteroides_stercoris.642196977	19	18.53	40	39.44	41.97	42.61	45.77	44.42	43.1	42.7	42.92	41.83	43.36	41.83	56.13	55.05	76.01	75.37	75.8	92.89	92.89	92.68	95.82	96.03	95.4	95.61	95.61	96.03	96.03	96.03	97.91	97.91	97.7	98.54	100	83.47	85.36	86.4	88.49	84.52	84.1	78.87	79.08	45.65	45.55	43.01	43.01	44.49	41.58
E.Parabacteroides_goldsteinii.2936830561	19	18.3	39.12	39.44	41.67	42.31	45.99	45.08	44.18	44.88	45.1	44.23	44.23	43.36	56.34	55.91	76.22	76.86	76.22	85.15	85.18	82.88	83.72	82.05	82.67	83.51	83.3	83.51	82.05	82.67	83.05	83.05	83.05	83.26	83.47	100	86.22	88.52	86.22	84.97	84.55	80.58	79.54	47.61	45.99	43.23	43.23	43.83	39.82
E.Barnesiella_intestinihominis.2530574143	20.14	18.3	39.34	40.3	39.87	40.51	44.47	44.2	43.75	43.36	43.57	43.36	43.57	42.92	55.27	55.05	75.16	75.58	75.16	85.77	85.62	84.79	84.58	84.17	84.58	84.38	84.38	84.58	84.17	84.17	84.73	84.73	85.56	85.56	85.36	86.22	100	88.73	87.89	86.88	86.25	78.54	79.33	45.87	44.69	43.23	43.23	44.27	40.7
E.Parabacteroides_merdae.641045625	19	18.75	39.56	38.79	41.88	42.52	46.2	45.51	43.32	44.23	44.44	43.14	43.36	43.14	56.13	55.05	76.01	77.28	76.43	87.03	86.43	85.59	85.59	84.76	84.76	85.18	85.18	85.59	84.97	85.18	85.77	85.77	85.56	86.61	86.4	88.52	88.73	100	89.14	85.39	84.76	79.96	81	46.96	45.77	42.58	42.79	43.61	40.04
E.Parabacteroides_distasonis.640765115	19.46	18.97	38.46	39.01	41.67	42.09	44.47	44.86	44.61	43.14	43.36	43.36	44.44	43.14	56.77	56.13	76.86	77.28	76.86	88.7	88.52	88.31	88.94	86.85	86.22	87.06	87.27	87.06	87.06	88.31	88.28	88.28	87.66	88.7	88.49	86.22	87.89	89.14	100	89.14	88.52	79.33	82.25	45.43	45.12	42.36	42.58	44.49	41.36
E.Phocaeicola_dorei.2901560933	19.14	18.44	38.46	40.73	40.34	40.76	44.69	43.76	43.75	41.43	41.65	42.52	42.27	41.39	55.05	54.62	76.86	76.86	77.07	84.94	84.79	85.62	84.79	83.54	83.33	83.75	83.96	83.96	82.71	85.21	84.1	84.1	84.31	84.31	84.52	84.97	86.88	85.39	89.14	100	98.34	81.04	81.63	45.02	45.12	40.83	41.05	42.95	40.31
E.Phocaeicola_vulgatus.2510126123	18.69	18	38.02	40.73	40.76	41.19	44.47	43.33	43.75	41.43	41.65	42.52	42.27	41.39	55.27	55.27	76.43	76.43	76.65	84.73	84.58	85.83	84.38	83.54	83.33	83.54	83.75	83.75	82.5	84.79	83.68	83.68	83.89	83.89	84.1	84.55	86.25	84.76	88.52	98.34	100	81.25	81.42	45.67	45.34	40.61	40.83	42.73	40.31
E.Alistipes_indistinctus.2915155496	18.33	18.08	38.46	39.22	39.79	40.21	45.12	45.3	44.18	43.57	43.79	43.36	42.27	41.39	55.7	55.91	77.28	78.56	78.34	80.33	80	79.79	78.12	78.38	77.96	78.54	78.54	78.96	78.12	78.33	78.45	78.45	79.08	79.08	78.87	80.58	78.54	79.96	79.33	81.04	81.25	100	85.8	45.65	45.99	41.48	41.48	41.85	38.29
E.Faecalibacterium_prausnitzii.2815369444	18.55	17.86	38.02	38.15	39.96	39.96	43.82	45.08	43.32	42.48	42.7	42.7	41.83	41.61	55.48	53.76	77.71	77.92	77.71	80.54	80.38	79.75	78.29	77.87	77.24	78.71	78.71	78.91	77.66	78.71	78.45	78.45	78.45	79.29	79.08	79.54	79.33	81	82.25	81.63	81.42	85.8	100	43.7	44.47	41.27	41.48	42.73	38.29
E.Bifidobacterium_adolescentis.2637897263	17.12	16.97	41.63	41.74	46.51	46.51	49.46	49.34	47.08	48.7	48.7	49.13	50.87	48.47	50.55	51.21	46.3	46.09	45.43	45.65	45.87	45.87	45.87	46.3	46.3	45	45.22	45.65	45.65	45.65	45.65	45.65	45.87	45.43	45.65	47.61	45.87	46.96	45.43	45.02	45.67	45.65	43.7	100	52.59	45.75	45.97	51.1	51.08
E.Bacillus_subtilis.2540695716	17.31	17.19	39.43	39.52	42.67	42.89	48.47	46.15	46.42	47.38	47.38	47.16	48.91	48.03	51.43	51.43	46.64	47.72	47.94	45.12	45.34	45.77	45.55	46.42	45.99	45.34	45.55	45.34	45.34	45.34	45.55	45.55	45.99	45.77	45.55	45.99	44.69	45.77	45.12	45.12	45.34	45.99	44.47	52.59	100	49.56	49.78	51.64	51.2
E.Escherichia_coli.2897341981	17.39	15.84	38.72	36.24	41.1	40.88	45.71	42.83	42.7	44.05	44.05	45.37	45.59	45.59	47.02	46.8	40.7	41.36	40.92	43.23	43.45	43.01	43.67	43.45	43.89	43.23	43.23	43.23	43.23	42.58	43.01	43.01	43.01	43.01	43.01	43.23	43.23	42.58	42.36	40.83	40.61	41.48	41.27	45.75	49.56	100	98.71	53.61	51.96
E.Klebsiella_pneumoniae.2639586193	17.62	15.84	38.72	36.03	40.88	40.66	45.27	42.38	42.48	44.05	44.05	45.15	45.81	45.37	47.24	46.58	40.92	41.58	41.14	43.23	43.45	43.01	43.67	43.45	43.89	43.23	43.23	43.23	43.23	43.01	43.01	43.01	43.01	43.01	43.01	43.23	43.23	42.79	42.58	41.05	40.83	41.48	41.48	45.97	49.78	98.71	100	53.83	52.17
E.Enterovibrio_nigricans.2568557932	18.71	15.83	40.09	39.56	42.07	42.07	48.79	47.56	45.71	47.14	46.92	46.48	47.14	47.36	46.89	47.56	40.18	40.84	41.06	44.27	44.05	43.83	44.49	44.49	44.05	43.83	43.83	44.05	44.71	44.05	44.71	44.71	44.27	44.27	44.49	43.83	44.27	43.61	44.49	42.95	42.73	41.85	42.73	51.1	51.64	53.61	53.83	100	61.14
E.Alistipes_inops.2652735184	17.43	15.68	37.33	37.42	41.67	41.45	45.93	45.59	46.84	42.23	42.23	44.86	44.62	43.3	46.46	46.24	38.29	37.42	37.42	40.04	40.7	42.01	42.01	41.79	42.01	41.36	41.58	41.58	41.36	41.14	41.36	41.36	41.14	40.92	41.58	39.82	40.7	40.04	41.36	40.31	40.31	38.29	38.29	51.08	51.2	51.96	52.17	61.14	100
E.Hafnia_alvei.2825610183	18.16	15.68	39.11	37.77	43.52	42.64	45.71	45.81	46.19	44.4	44.4	45.93	46.81	46.59	48.57	47.9	40.17	40.61	40.61	42.92	42.7	43.14	43.79	44.44	43.79	43.36	43.57	43.57	43.57	43.14	44.01	44.01	44.01	44.01	44.23	42.27	43.36	42.27	43.14	41.18	41.18	40.96	41.83	51.09	58.04	58.75	59.18	61.87	64.07
E.Proteus_mirabilis.2734001792	17.36	16.25	40.27	37.8	44.59	44.15	45.13	47.67	46.93	44.69	44.69	45.35	47.12	46.02	49.12	48.23	41.14	41.36	41.14	43.23	43.23	43.89	43.67	44.54	44.32	43.45	43.45	43.45	43.67	43.67	43.67	43.67	43.67	43.67	43.89	43.01	43.45	43.01	43.45	42.79	42.79	41.92	42.36	52.52	57.77	57.83	58.04	62.5	63.4
					14.44	Min pecent identity			including Pararheinheimera texasensis and Vibrio cincinnatiensis
					36.03	Min pecent identity			excluding Pararheinheimera texasensis and Vibrio cincinnatiensis
[truncated: 2 more columns]

## Sheet: Aspartate-1
Aspartate-1 Decarboxylase	D1.Pseudomonas_aeruginosa.2687911905	D1.Ferrimonas_balearica.648214655	D1.Proteus_mirabilis.644444554	D1.Hafnia_alvei.2514673571	D1.Enterobacter_asburiae.2931996307	D1.Enterobacter_cloacae.646772540	D1.Citrobacter_pasteurii.2650095478	D1.Escherichia_coli.2897345667	D1.Klebsiella_oxytoca.2810712084	D1.Klebsiella_pneumoniae.2721432553	D1.Stenotrophomonas_maltophilia.2521444152	D1.Brachymonas_chironomi.2518642646	D1.Microvirgula_aerodenitrificans.2556950279	D1.Streptococcus_henryi.2519020043	D1.Prevotella_baroniae.2526222119	D1.Lactiplantibacillus_plantarum.2637320805	D1.Anaerococcus_prevotii.2810802696	D1.Roseburia_faecis.2915405030	D1.Coprococcus_eutactus.641412824	D1.Lachnospira_pectinoschiza.2658526644	D1.Veillonella_parvula.647366815	D1.Adlercreutzia_equolifaciens.2574213764	D1.Roseburia_intestinalis.2915399147	D1.Ruminococcus_bromii.2595399445	D1.Enterococcus_faecalis.2559436768	D1.Enterococcus_faecium.2719241937	D1.Anaerostipes_hadrus.2535172417	D1.Anaerostipes_caccae.650028345	D1.Hungatella_hathewayi.2842952076	D1.Eubacterium_ramulus.2598989797	D1.Clostridioides_difficile.2620689753	D1.Dorea_formicigenerans.2846190768	D1.Eggerthella_lenta.8002124701	D1.Faecalitalea_cylindroides.650545914	D1.Sellimonas_intestinalis.2832114302	D1.Dorea_longicatena.641039378	D1.Coprococcus_comes.644103460	D1.Blautia_luti.2960575228	D1.Blautia_obeum.2854421717	D1.Helicobacter_pametensis.2546999019	D1.Helicobacter_rodentium.2558697501	D1.Helicobacter_bilis.2563550456	D1.Bacillus_subtilis.2628600978	D1.Staphylococcus_epidermidis.637367245	D1.Mammaliicoccus_lentus.2936645223	D1.Staphylococcus_xylosus.2825557388	D1.Nitriliruptor_alkaliphilus.2513187833	D1.Acidaminococcus_intestini.2526055984	D1.Porphyromonas_asaccharolytica.650259139
D1.Pseudomonas_aeruginosa.2687911905	100	61.9	58.2	58.2	56.35	56.35	56.35	55.56	54.76	53.97	53.97	51.59	56.35	39.68	45.24	42.06	43.65	42.06	39.68	46.03	48.41	41.27	42.06	41.27	41.27	40.98	41.8	39.68	40.48	45.24	41.27	41.27	41.27	41.27	41.27	41.27	43.65	44.44	44.44	41.46	36.07	43.22	39.68	34.92	36.51	38.1	38.1	41.27	35.65
D1.Ferrimonas_balearica.648214655	61.9	100	60.66	61.48	60.32	60.32	59.52	61.9	57.14	57.94	51.59	57.94	56.35	42.06	46.03	45.24	41.27	46.83	43.65	47.62	48.41	46.03	48.41	46.03	45.24	45.08	46.72	46.83	49.21	53.17	48.41	48.41	48.41	48.41	48.41	47.62	47.62	50.79	50	43.09	38.52	44.07	46.83	41.27	43.65	45.24	42.86	46.03	40.87
D1.Proteus_mirabilis.644444554	58.2	60.66	100	84.43	78.69	79.51	77.87	80.33	77.87	80.33	46.72	53.28	57.38	38.52	46.72	44.26	34.43	45.9	41.8	45.9	45.08	39.34	40.98	42.62	40.98	39.34	40.98	42.62	41.8	46.72	43.44	43.44	43.44	43.44	43.44	42.62	43.44	45.08	45.9	42.5	40.68	43.86	44.26	39.34	43.44	43.44	44.26	42.62	42.34
D1.Hafnia_alvei.2514673571	58.2	61.48	84.43	100	83.61	84.43	82.79	81.15	79.51	80.33	46.72	50	54.1	40.16	47.54	45.08	36.89	49.18	44.26	48.36	45.9	42.62	41.8	45.08	44.26	42.62	44.26	45.08	46.72	50.82	48.36	48.36	48.36	48.36	48.36	43.44	45.08	45.9	46.72	40.83	36.44	41.23	46.72	40.16	44.26	45.08	42.62	45.9	42.34
D1.Enterobacter_asburiae.2931996307	56.35	60.32	78.69	83.61	100	98.41	92.06	90.48	87.3	86.51	50.79	51.59	55.56	35.71	47.62	43.65	38.1	46.03	42.86	46.83	42.86	41.27	41.27	42.86	42.86	41.8	43.44	42.86	43.65	49.21	46.03	46.03	46.03	46.03	46.03	42.06	43.65	43.65	43.65	38.21	36.07	41.53	49.21	40.48	44.44	44.44	42.06	46.03	45.22
D1.Enterobacter_cloacae.646772540	56.35	60.32	79.51	84.43	98.41	100	93.65	92.06	88.89	88.1	50.79	51.59	55.56	36.51	47.62	44.44	37.3	46.83	42.06	46.83	42.86	42.06	42.06	43.65	42.86	41.8	44.26	42.86	44.44	50	46.83	46.83	46.83	46.83	46.83	41.27	44.44	44.44	44.44	39.02	35.25	41.53	49.21	40.48	46.03	45.24	42.06	46.03	44.35
D1.Citrobacter_pasteurii.2650095478	56.35	59.52	77.87	82.79	92.06	93.65	100	94.44	90.48	87.3	50.79	51.59	52.38	34.92	47.62	43.65	36.51	45.24	41.27	46.03	42.86	41.27	39.68	42.06	42.06	40.16	42.62	41.27	42.86	48.41	44.44	44.44	44.44	44.44	44.44	38.89	42.06	42.86	42.86	36.59	33.61	40.68	47.62	40.48	45.24	45.24	42.06	46.03	42.61
D1.Escherichia_coli.2897345667	55.56	61.9	80.33	81.15	90.48	92.06	94.44	100	90.48	89.68	51.59	53.17	53.17	36.51	47.62	43.65	35.71	45.24	41.27	45.24	42.06	41.27	40.48	42.86	42.86	40.98	42.62	42.06	43.65	50	44.44	44.44	44.44	44.44	44.44	40.48	42.86	44.44	44.44	37.4	34.43	40.68	46.83	39.68	45.24	44.44	43.65	45.24	41.74
D1.Klebsiella_oxytoca.2810712084	54.76	57.14	77.87	79.51	87.3	88.89	90.48	90.48	100	91.27	50.79	50	53.97	37.3	48.41	44.44	35.71	46.03	41.27	45.24	42.06	41.27	39.68	40.48	42.06	40.98	45.08	41.27	42.86	47.62	45.24	45.24	45.24	45.24	45.24	40.48	42.86	44.44	44.44	35.77	31.97	38.98	46.83	39.68	45.24	43.65	40.48	43.65	43.48
D1.Klebsiella_pneumoniae.2721432553	53.97	57.94	80.33	80.33	86.51	88.1	87.3	89.68	91.27	100	50.79	50.79	53.97	36.51	47.62	42.06	35.71	45.24	40.48	44.44	40.48	42.06	38.89	40.48	41.27	40.16	41.8	40.48	42.06	47.62	44.44	44.44	44.44	44.44	44.44	39.68	41.27	42.86	42.86	37.4	32.79	37.29	44.44	36.51	42.06	40.48	40.48	42.06	43.48
D1.Stenotrophomonas_maltophilia.2521444152	53.97	51.59	46.72	46.72	50.79	50.79	50.79	51.59	50.79	50.79	100	57.94	52.38	45.24	50	46.83	45.24	49.21	52.38	53.97	56.35	42.86	51.59	53.97	45.24	47.54	54.1	50.79	51.59	50	49.21	49.21	49.21	49.21	49.21	49.21	47.62	49.21	49.21	46.34	45.9	51.69	45.24	43.65	42.06	42.86	45.24	48.41	47.83
D1.Brachymonas_chironomi.2518642646	51.59	57.94	53.28	50	51.59	51.59	51.59	53.17	50	50.79	57.94	100	61.9	37.3	42.06	44.44	42.06	40.48	38.58	44.44	52.38	38.1	46.03	46.83	45.24	45.9	43.44	45.24	46.83	48.41	45.24	45.24	45.24	45.24	45.24	47.62	47.62	48.41	47.62	45.53	40.16	47.9	42.06	40.16	40.48	41.27	38.89	43.65	37.39
D1.Microvirgula_aerodenitrificans.2556950279	56.35	56.35	57.38	54.1	55.56	55.56	52.38	53.17	53.97	53.97	52.38	61.9	100	42.52	48.03	47.24	40.16	47.24	44.09	49.61	47.24	44.09	46.46	47.24	45.67	45.53	47.15	46.46	47.24	51.18	46.03	46.03	46.03	46.03	46.03	48.82	48.03	49.61	51.18	42.28	39.34	43.22	44.09	40.16	40.16	42.52	44.09	39.37	40.87
D1.Streptococcus_henryi.2519020043	39.68	42.06	38.52	40.16	35.71	36.51	34.92	36.51	37.3	36.51	45.24	37.3	42.52	100	56.92	56.15	55.12	62.41	66.41	64.57	55.38	59.23	60.77	59.69	59.54	61.42	66.4	65.12	66.67	61.65	63.49	63.49	63.49	63.49	63.49	61.54	60.77	65.38	64.62	46.34	46.72	44.92	48.03	43.75	45.67	46.09	50	43.75	50.43
D1.Prevotella_baroniae.2526222119	45.24	46.03	46.72	47.54	47.62	47.62	47.62	47.62	48.41	47.62	50	42.06	48.03	56.92	100	62.31	56.69	63.85	64.84	66.14	60	65.38	60.77	66.67	61.54	61.11	64.8	66.67	65.89	63.08	64.29	64.29	64.29	64.29	64.29	63.85	61.54	63.08	62.31	47.97	48.36	51.69	47.24	44.53	44.09	45.31	52.31	44.53	55.65
D1.Lactiplantibacillus_plantarum.2637320805	42.06	45.24	44.26	45.08	43.65	44.44	43.65	43.65	44.44	42.06	46.83	44.44	47.24	56.15	62.31	100	64.57	63.08	59.38	65.35	61.54	61.54	66.15	69.77	60.77	62.7	63.2	65.89	66.67	70	65.87	65.87	65.87	65.87	65.87	66.15	67.69	68.46	70	52.85	49.18	54.24	53.54	45.31	50.39	50.78	53.85	52.34	55.65
D1.Anaerococcus_prevotii.2810802696	43.65	41.27	34.43	36.89	38.1	37.3	36.51	35.71	35.71	35.71	45.24	42.06	40.16	55.12	56.69	64.57	100	62.99	61.42	67.72	61.42	60.63	67.72	61.42	67.72	69.11	62.6	63.78	65.35	62.99	65.87	65.87	65.87	65.87	65.87	66.14	70.08	68.5	67.72	56.1	54.1	55.93	55.12	47.24	46.46	48.82	51.18	51.18	56.52
D1.Roseburia_faecis.2915405030	42.06	46.83	45.9	49.18	46.03	46.83	45.24	45.24	46.03	45.24	49.21	40.48	47.24	62.41	63.85	63.08	62.99	100	78.12	78.74	66.15	71.54	67.69	71.32	70.23	70.87	74.4	72.87	75.19	72.93	76.19	76.19	76.19	76.19	76.19	70.77	73.08	72.31	72.31	46.34	50	51.69	52.76	47.66	51.18	53.12	51.54	52.34	55.65
D1.Coprococcus_eutactus.641412824	39.68	43.65	41.8	44.26	42.86	42.06	41.27	41.27	41.27	40.48	52.38	38.58	44.09	66.41	64.84	59.38	61.42	78.12	100	78.74	67.19	67.19	66.41	69.53	67.19	67.74	69.35	74.22	75	67.19	72.22	72.22	72.22	72.22	72.22	65.62	68.75	69.53	68.75	50.41	57.38	46.03	51.97	50.38	50.39	48.44	53.91	52.34	59.13
D1.Lachnospira_pectinoschiza.2658526644	46.03	47.62	45.9	48.36	46.83	46.83	46.03	45.24	45.24	44.44	53.97	44.44	49.61	64.57	66.14	65.35	67.72	78.74	78.74	100	69.29	67.72	71.65	70.87	71.65	72.36	70.73	77.17	77.95	74.02	72.22	72.22	72.22	72.22	72.22	74.02	76.38	75.59	74.8	52.85	55.74	55.93	56.69	50.39	52.76	53.54	55.12	55.12	58.26
D1.Veillonella_parvula.647366815	48.41	48.41	45.08	45.9	42.86	42.86	42.86	42.06	42.06	40.48	56.35	52.38	47.24	55.38	60	61.54	61.42	66.15	67.19	69.29	100	61.54	66.15	68.99	67.69	68.25	64.8	70.54	70.54	68.46	71.43	71.43	71.43	71.43	71.43	65.38	68.46	69.23	68.46	54.47	56.56	50.85	55.12	53.12	52.76	54.69	53.08	55.47	53.91
D1.Adlercreutzia_equolifaciens.2574213764	41.27	46.03	39.34	42.62	41.27	42.06	41.27	41.27	41.27	42.06	42.86	38.1	44.09	59.23	65.38	61.54	60.63	71.54	67.19	67.72	61.54	100	61.54	69.77	66.15	67.46	70.4	75.19	75.97	69.23	75.4	75.4	75.4	75.4	75.4	67.69	70	70	70.77	47.15	48.36	44.92	46.46	44.53	44.88	47.66	53.08	43.75	56.52
D1.Roseburia_intestinalis.2915399147	42.06	48.41	40.98	41.8	41.27	42.06	39.68	40.48	39.68	38.89	51.59	46.03	46.46	60.77	60.77	66.15	67.72	67.69	66.41	71.65	66.15	61.54	100	67.44	69.23	71.43	72.8	69.77	72.09	73.08	73.02	73.02	73.02	73.02	73.02	73.08	71.54	74.62	73.85	51.22	50	53.39	54.33	47.66	54.33	51.56	55.38	52.34	54.78
D1.Ruminococcus_bromii.2595399445	41.27	46.03	42.62	45.08	42.86	43.65	42.06	42.86	40.48	40.48	53.97	46.83	47.24	59.69	66.67	69.77	61.42	71.32	69.53	70.87	68.99	69.77	67.44	100	68.22	69.6	72	76.74	76.74	71.32	71.43	71.43	71.43	71.43	71.43	72.09	73.64	73.64	73.64	50.41	56.56	52.54	52.76	49.22	51.18	53.91	51.16	50.78	56.52
D1.Enterococcus_faecalis.2559436768	41.27	45.24	40.98	44.26	42.86	42.86	42.06	42.86	42.06	41.27	45.24	45.24	45.67	59.54	61.54	60.77	67.72	70.23	67.19	71.65	67.69	66.15	69.23	68.22	100	98.43	72.8	77.52	79.07	70.99	75.4	75.4	75.4	75.4	75.4	74.62	75.38	75.38	74.62	46.34	51.64	48.31	53.54	49.22	48.82	51.56	52.31	50	49.57
D1.Enterococcus_faecium.2719241937	40.98	45.08	39.34	42.62	41.8	41.8	40.16	40.98	40.98	40.16	47.54	45.9	45.53	61.42	61.11	62.7	69.11	70.87	67.74	72.36	68.25	67.46	71.43	69.6	98.43	100	73.6	78.4	80	72.44	77.05	77.05	77.05	77.05	77.05	76.98	76.98	77.78	76.98	48.33	52.54	49.12	53.66	50.81	47.97	50.81	52.38	50	50.45
D1.Anaerostipes_hadrus.2535172417	41.8	46.72	40.98	44.26	43.44	44.26	42.62	42.62	45.08	41.8	54.1	43.44	47.15	66.4	64.8	63.2	62.6	74.4	69.35	70.73	64.8	70.4	72.8	72	72.8	73.6	100	80.8	83.2	74.4	77.05	77.05	77.05	77.05	77.05	78.4	78.4	81.6	80.8	52.5	50.85	53.51	55.28	45.97	49.59	49.19	53.6	51.61	55.86
D1.Anaerostipes_caccae.650028345	39.68	46.83	42.62	45.08	42.86	42.86	41.27	42.06	41.27	40.48	50.79	45.24	46.46	65.12	66.67	65.89	63.78	72.87	74.22	77.17	70.54	75.19	69.77	76.74	77.52	78.4	80.8	100	96.9	74.42	77.78	77.78	77.78	77.78	77.78	77.52	79.84	79.84	78.29	52.85	54.92	51.69	54.33	48.44	49.61	50.78	55.04	50.78	54.78
D1.Hungatella_hathewayi.2842952076	40.48	49.21	41.8	46.72	43.65	44.44	42.86	43.65	42.86	42.06	51.59	46.83	47.24	66.67	65.89	66.67	65.35	75.19	75	77.95	70.54	75.97	72.09	76.74	79.07	80	83.2	96.9	100	76.74	80.16	80.16	80.16	80.16	80.16	79.07	81.4	81.4	79.84	53.66	54.1	50.85	55.91	50	52.76	53.12	54.26	50.78	53.91
D1.Eubacterium_ramulus.2598989797	45.24	53.17	46.72	50.82	49.21	50	48.41	50	47.62	47.62	50	48.41	51.18	61.65	63.08	70	62.99	72.93	67.19	74.02	68.46	69.23	73.08	71.32	70.99	72.44	74.4	74.42	76.74	100	78.57	78.57	78.57	78.57	78.57	76.15	76.92	79.23	79.23	53.66	50.82	51.69	58.27	50	54.33	54.69	57.69	55.47	56.52
D1.Clostridioides_difficile.2620689753	41.27	48.41	43.44	48.36	46.03	46.83	44.44	44.44	45.24	44.44	49.21	45.24	46.03	63.49	64.29	65.87	65.87	76.19	72.22	72.22	71.43	75.4	73.02	71.43	75.4	77.05	77.05	77.78	80.16	78.57	100	100	100	100	100	78.57	79.37	81.75	80.95	55.28	53.28	51.69	56.35	50	54.76	51.59	54.76	53.17	54.78
D1.Dorea_formicigenerans.2846190768	41.27	48.41	43.44	48.36	46.03	46.83	44.44	44.44	45.24	44.44	49.21	45.24	46.03	63.49	64.29	65.87	65.87	76.19	72.22	72.22	71.43	75.4	73.02	71.43	75.4	77.05	77.05	77.78	80.16	78.57	100	100	100	100	100	78.57	79.37	81.75	80.95	55.28	53.28	51.69	56.35	50	54.76	51.59	54.76	53.17	54.78
D1.Eggerthella_lenta.8002124701	41.27	48.41	43.44	48.36	46.03	46.83	44.44	44.44	45.24	44.44	49.21	45.24	46.03	63.49	64.29	65.87	65.87	76.19	72.22	72.22	71.43	75.4	73.02	71.43	75.4	77.05	77.05	77.78	80.16	78.57	100	100	100	100	100	78.57	79.37	81.75	80.95	55.28	53.28	51.69	56.35	50	54.76	51.59	54.76	53.17	54.78
D1.Faecalitalea_cylindroides.650545914	41.27	48.41	43.44	48.36	46.03	46.83	44.44	44.44	45.24	44.44	49.21	45.24	46.03	63.49	64.29	65.87	65.87	76.19	72.22	72.22	71.43	75.4	73.02	71.43	75.4	77.05	77.05	77.78	80.16	78.57	100	100	100	100	100	78.57	79.37	81.75	80.95	55.28	53.28	51.69	56.35	50	54.76	51.59	54.76	53.17	54.78
D1.Sellimonas_intestinalis.2832114302	41.27	48.41	43.44	48.36	46.03	46.83	44.44	44.44	45.24	44.44	49.21	45.24	46.03	63.49	64.29	65.87	65.87	76.19	72.22	72.22	71.43	75.4	73.02	71.43	75.4	77.05	77.05	77.78	80.16	78.57	100	100	100	100	100	78.57	79.37	81.75	80.95	55.28	53.28	51.69	56.35	50	54.76	51.59	54.76	53.17	54.78
D1.Dorea_longicatena.641039378	41.27	47.62	42.62	43.44	42.06	41.27	38.89	40.48	40.48	39.68	49.21	47.62	48.82	61.54	63.85	66.15	66.14	70.77	65.62	74.02	65.38	67.69	73.08	72.09	74.62	76.98	78.4	77.52	79.07	76.15	78.57	78.57	78.57	78.57	78.57	100	84.62	88.46	87.69	54.47	51.64	50.85	53.54	47.66	50.39	49.22	50.77	50	50.43
D1.Coprococcus_comes.644103460	43.65	47.62	43.44	45.08	43.65	44.44	42.06	42.86	42.86	41.27	47.62	47.62	48.03	60.77	61.54	67.69	70.08	73.08	68.75	76.38	68.46	70	71.54	73.64	75.38	76.98	78.4	79.84	81.4	76.92	79.37	79.37	79.37	79.37	79.37	84.62	100	92.31	90.77	53.66	52.46	54.24	56.69	46.09	48.03	50.78	53.85	52.34	53.04
D1.Blautia_luti.2960575228	44.44	50.79	45.08	45.9	43.65	44.44	42.86	44.44	44.44	42.86	49.21	48.41	49.61	65.38	63.08	68.46	68.5	72.31	69.53	75.59	69.23	70	74.62	73.64	75.38	77.78	81.6	79.84	81.4	79.23	81.75	81.75	81.75	81.75	81.75	88.46	92.31	100	96.92	56.91	53.28	52.54	55.12	48.44	50.39	51.56	55.38	52.34	54.78
D1.Blautia_obeum.2854421717	44.44	50	45.9	46.72	43.65	44.44	42.86	44.44	44.44	42.86	49.21	47.62	51.18	64.62	62.31	70	67.72	72.31	68.75	74.8	68.46	70.77	73.85	73.64	74.62	76.98	80.8	78.29	79.84	79.23	80.95	80.95	80.95	80.95	80.95	87.69	90.77	96.92	100	56.91	54.92	53.39	54.33	49.22	51.18	52.34	56.92	52.34	53.91
D1.Helicobacter_pametensis.2546999019	41.46	43.09	42.5	40.83	38.21	39.02	36.59	37.4	35.77	37.4	46.34	45.53	42.28	46.34	47.97	52.85	56.1	46.34	50.41	52.85	54.47	47.15	51.22	50.41	46.34	48.33	52.5	52.85	53.66	53.66	55.28	55.28	55.28	55.28	55.28	54.47	53.66	56.91	56.91	100	66.94	58.97	48.78	47.15	47.15	46.34	50.41	47.97	46.49
D1.Helicobacter_rodentium.2558697501	36.07	38.52	40.68	36.44	36.07	35.25	33.61	34.43	31.97	32.79	45.9	40.16	39.34	46.72	48.36	49.18	54.1	50	57.38	55.74	56.56	48.36	50	56.56	51.64	52.54	50.85	54.92	54.1	50.82	53.28	53.28	53.28	53.28	53.28	51.64	52.46	53.28	54.92	66.94	100	57.76	48.36	52.46	50.82	50.82	46.72	47.54	48.67
D1.Helicobacter_bilis.2563550456	43.22	44.07	43.86	41.23	41.53	41.53	40.68	40.68	38.98	37.29	51.69	47.9	43.22	44.92	51.69	54.24	55.93	51.69	46.03	55.93	50.85	44.92	53.39	52.54	48.31	49.12	53.51	51.69	50.85	51.69	51.69	51.69	51.69	51.69	51.69	50.85	54.24	52.54	53.39	58.97	57.76	100	53.39	45.45	49.15	45.76	48.31	50.85	48.7
D1.Bacillus_subtilis.2628600978	39.68	46.83	44.26	46.72	49.21	49.21	47.62	46.83	46.83	44.44	45.24	42.06	44.09	48.03	47.24	53.54	55.12	52.76	51.97	56.69	55.12	46.46	54.33	52.76	53.54	53.66	55.28	54.33	55.91	58.27	56.35	56.35	56.35	56.35	56.35	53.54	56.69	55.12	54.33	48.78	48.36	53.39	100	57.48	64.57	62.99	62.2	62.2	57.39
D1.Staphylococcus_epidermidis.637367245	34.92	41.27	39.34	40.16	40.48	40.48	40.48	39.68	39.68	36.51	43.65	40.16	40.16	43.75	44.53	45.31	47.24	47.66	50.38	50.39	53.12	44.53	47.66	49.22	49.22	50.81	45.97	48.44	50	50	50	50	50	50	50	47.66	46.09	48.44	49.22	47.15	52.46	45.45	57.48	100	76.38	75.78	51.56	52.34	51.3
D1.Mammaliicoccus_lentus.2936645223	36.51	43.65	43.44	44.26	44.44	46.03	45.24	45.24	45.24	42.06	42.06	40.48	40.16	45.67	44.09	50.39	46.46	51.18	50.39	52.76	52.76	44.88	54.33	51.18	48.82	47.97	49.59	49.61	52.76	54.33	54.76	54.76	54.76	54.76	54.76	50.39	48.03	50.39	51.18	47.15	50.82	49.15	64.57	76.38	100	77.17	55.91	55.91	54.78
D1.Staphylococcus_xylosus.2825557388	38.1	45.24	43.44	45.08	44.44	45.24	45.24	44.44	43.65	40.48	42.86	41.27	42.52	46.09	45.31	50.78	48.82	53.12	48.44	53.54	54.69	47.66	51.56	53.91	51.56	50.81	49.19	50.78	53.12	54.69	51.59	51.59	51.59	51.59	51.59	49.22	50.78	51.56	52.34	46.34	50.82	45.76	62.99	75.78	77.17	100	54.69	55.47	52.17
D1.Nitriliruptor_alkaliphilus.2513187833	38.1	42.86	44.26	42.62	42.06	42.06	42.06	43.65	40.48	40.48	45.24	38.89	44.09	50	52.31	53.85	51.18	51.54	53.91	55.12	53.08	53.08	55.38	51.16	52.31	52.38	53.6	55.04	54.26	57.69	54.76	54.76	54.76	54.76	54.76	50.77	53.85	55.38	56.92	50.41	46.72	48.31	62.2	51.56	55.91	54.69	100	53.12	60
D1.Acidaminococcus_intestini.2526055984	41.27	46.03	42.62	45.9	46.03	46.03	46.03	45.24	43.65	42.06	48.41	43.65	39.37	43.75	44.53	52.34	51.18	52.34	52.34	55.12	55.47	43.75	52.34	50.78	50	50	51.61	50.78	50.78	55.47	53.17	53.17	53.17	53.17	53.17	50	52.34	52.34	52.34	47.97	47.54	50.85	62.2	52.34	55.91	55.47	53.12	100	54.78
D1.Porphyromonas_asaccharolytica.650259139	35.65	40.87	42.34	42.34	45.22	44.35	42.61	41.74	43.48	43.48	47.83	37.39	40.87	50.43	55.65	55.65	56.52	55.65	59.13	58.26	53.91	56.52	54.78	56.52	49.57	50.45	55.86	54.78	53.91	56.52	54.78	54.78	54.78	54.78	54.78	50.43	53.04	54.78	53.91	46.49	48.67	48.7	57.39	51.3	54.78	52.17	60	54.78	100
D1.Ornithobacterium_rhinotracheale.2509603111	43.1	50.86	46.43	45.54	45.69	46.55	43.1	44.83	44.83	43.97	50	43.97	46.55	56.9	47.41	53.45	46.55	55.17	55.17	56.9	55.17	53.45	56.9	53.45	50.86	51.79	58.04	55.17	56.03	58.62	58.62	58.62	58.62	58.62	58.62	55.17	55.17	57.76	58.62	55.65	53.51	50.86	58.62	50	56.9	52.59	56.9	59.48	60.87
D1.Riemerella_columbina.2517466455	38.79	42.24	44.64	44.64	43.97	44.83	41.38	43.1	42.24	43.1	47.41	41.38	45.69	49.14	53.45	53.45	45.69	53.45	52.59	50.86	49.14	49.14	52.59	55.17	47.41	46.43	55.36	49.14	50.86	55.17	56.9	56.9	56.9	56.9	56.9	53.45	50.86	53.45	53.45	52.17	51.75	54.31	55.17	50	54.31	50.86	51.72	53.45	64.35
D1.Flavobacterium_daejeonense.2523954102	42.24	51.72	46.43	44.64	44.83	45.69	45.69	45.69	46.55	44.83	51.72	48.28	50	52.59	48.28	52.59	46.55	50.86	53.45	54.31	53.45	45.69	54.31	53.45	48.28	48.21	55.36	50.86	53.45	56.03	56.03	56.03	56.03	56.03	56.03	51.72	51.72	56.03	55.17	56.52	50.88	56.03	51.72	48.28	53.45	50	47.41	50	66.09
D1.Butyricimonas_virosa.2540879635	41.38	49.14	46.43	43.75	42.24	43.1	40.52	42.24	41.38	42.24	46.55	46.55	52.59	50.86	49.14	53.45	49.14	52.59	52.59	54.31	54.31	46.55	54.31	56.03	50	51.79	56.25	53.45	56.03	56.9	54.31	54.31	54.31	54.31	54.31	56.03	56.03	58.62	57.76	58.26	50	52.59	56.03	47.41	49.14	49.14	51.72	49.14	56.52
D1.Odoribacter_splanchnicus.2774747580	39.66	46.55	42.86	39.29	39.66	40.52	37.93	39.66	37.93	37.93	47.41	43.97	48.28	50	51.72	57.76	53.45	55.17	54.31	56.03	53.45	49.14	57.76	58.62	51.72	53.57	57.14	54.31	55.17	58.62	53.45	53.45	53.45	53.45	53.45	55.17	56.9	57.76	56.9	54.78	48.25	53.45	56.03	50.86	52.59	52.59	60.34	53.45	60.87
D1.Alistipes_shahii.2915173377	35.04	42.74	44.25	40.71	39.32	40.17	38.46	39.32	38.46	39.32	47.86	41.53	47.01	49.57	50.43	56.41	47.01	55.56	54.62	55.56	52.99	48.72	57.26	57.26	52.14	54.87	56.64	55.56	56.41	58.12	57.26	57.26	57.26	57.26	57.26	56.41	56.41	58.97	58.12	54.31	52.17	52.1	49.57	45.38	47.86	46.15	52.99	49.57	61.74
D1.Alistipes_finegoldii.2509825125	40.17	47.86	48.67	46.02	42.74	43.59	41.88	42.74	42.74	43.59	49.57	45.76	51.28	52.14	52.14	58.12	48.72	57.26	55.46	58.12	54.7	52.99	59.83	58.97	52.99	55.75	58.41	56.41	58.97	58.97	58.97	58.97	58.97	58.97	58.97	58.97	58.97	61.54	60.68	53.45	49.57	52.1	50.43	47.06	50.43	48.72	53.85	48.72	61.74
D1.Alistipes_onderdonkii.2518158884	38.46	45.3	45.13	44.25	42.74	43.59	41.03	41.88	41.88	41.03	48.72	44.07	49.57	51.28	52.14	58.97	49.57	57.26	55.46	58.12	54.7	51.28	59.83	58.97	52.99	55.75	58.41	56.41	58.97	58.97	58.97	58.97	58.97	58.97	58.97	58.97	58.97	61.54	60.68	55.17	49.57	53.78	52.14	48.74	52.14	50.43	52.14	49.57	62.61
D1.Prevotella_bivia.2509827971	43.86	50	49.09	48.18	46.49	47.37	47.37	47.37	45.61	43.86	42.98	46.49	51.75	50.88	49.12	57.89	50.88	53.51	51.75	54.39	53.51	50	55.26	56.14	50	50.91	54.55	52.63	53.51	61.4	57.89	57.89	57.89	57.89	57.89	55.26	56.14	58.77	57.89	56.64	50	50.88	61.4	50.88	55.26	53.51	60.53	64.91	56.14
D1.Prevotella_veroralis.2518239733	44.74	50.88	45.45	45.45	44.74	45.61	43.86	43.86	42.11	41.23	46.49	48.25	50.88	54.39	49.12	57.89	50.88	54.39	53.51	55.26	52.63	49.12	57.02	56.14	50	50.91	54.55	53.51	54.39	63.16	57.89	57.89	57.89	57.89	57.89	55.26	57.02	58.77	57.89	60.18	50.89	53.51	61.4	50.88	55.26	52.63	62.28	63.16	55.26
D1.Alistipes_inops.2652735045	42.74	47.01	45.13	46.02	45.3	46.15	43.59	45.3	43.59	42.74	48.72	43.59	52.14	50.43	49.57	58.12	53.85	57.26	56.41	58.97	52.14	50.43	58.12	56.41	52.14	53.98	58.41	53.85	56.41	62.39	57.26	57.26	57.26	57.26	57.26	57.26	59.83	61.54	60.68	57.76	49.57	53.85	56.41	50.43	52.99	53.85	56.41	58.97	60.87
D1.Prevotella_micans.2515867241	43.36	46.02	44.55	46.36	45.13	46.02	43.36	44.25	45.13	44.25	47.79	41.59	49.56	58.41	53.1	57.52	55.75	57.52	57.52	60.18	54.87	51.33	59.29	58.41	55.75	57.27	60.91	56.64	59.29	60.18	60.18	60.18	60.18	60.18	60.18	59.29	61.06	61.95	60.18	54.87	52.25	57.52	62.83	50.44	54.87	52.21	58.41	59.29	61.95
D1.Alistipes_indistinctus.2840788072	41.03	44.44	44.25	43.36	42.74	43.59	42.74	41.88	41.03	40.17	46.15	47.01	51.28	52.99	48.72	56.41	51.28	54.7	51.28	55.56	54.7	48.72	58.12	54.7	52.99	53.98	57.52	52.14	54.7	61.54	56.41	56.41	56.41	56.41	56.41	56.41	58.97	59.83	58.97	54.31	46.96	50.43	57.26	48.72	52.14	51.28	58.97	55.56	61.74
D1.Faecalibacterium_prausnitzii.2815371149	39.32	45.3	42.48	42.48	41.88	42.74	42.74	42.74	41.88	39.32	46.15	45.3	49.57	50.43	47.86	54.7	50.43	53.85	50.43	53.85	51.28	47.01	55.56	54.7	49.57	50.44	57.52	50.43	52.99	59.83	54.7	54.7	54.7	54.7	54.7	54.7	57.26	58.97	58.12	54.31	46.09	51.28	59.83	48.72	52.99	50.43	58.97	57.26	62.61
D1.Phocaeicola_salanitronis.649965608	42.61	46.96	44.14	45.05	43.48	44.35	41.74	43.48	41.74	42.61	49.57	46.09	47.83	56.52	50.43	56.52	53.04	59.13	57.39	59.13	55.65	53.04	61.74	57.39	54.78	55.86	57.66	56.52	59.13	64.35	60.87	60.87	60.87	60.87	60.87	58.26	60.87	61.74	60.87	56.14	51.33	52.17	60.87	53.04	57.39	54.78	57.39	56.52	64.35
D1.Phocaeicola_dorei.643123545	42.24	49.14	46.43	45.54	45.69	46.55	43.1	44.83	43.97	44.83	50	44.83	49.14	53.45	51.72	56.03	51.72	56.03	54.31	57.76	53.45	51.72	57.76	56.9	51.72	51.79	55.36	55.17	56.03	60.34	58.62	58.62	58.62	58.62	58.62	55.17	57.76	58.62	57.76	55.65	52.63	56.03	60.34	51.72	56.03	53.45	57.76	56.9	63.48
D1.Phocaeicola_vulgatus.2510124947	42.24	49.14	46.43	45.54	45.69	46.55	43.1	44.83	43.97	44.83	50	44.83	49.14	53.45	51.72	56.03	51.72	56.03	54.31	57.76	53.45	51.72	57.76	56.9	51.72	51.79	55.36	55.17	56.03	60.34	58.62	58.62	58.62	58.62	58.62	55.17	57.76	58.62	57.76	55.65	52.63	56.03	60.34	51.72	56.03	53.45	57.76	56.9	63.48
D1.Bacteroides_uniformis.641389436	41.03	48.72	42.48	41.59	41.03	41.88	39.32	41.03	39.32	40.17	47.86	43.59	44.44	53.85	51.28	55.56	50.43	53.85	52.14	55.56	52.14	51.28	57.26	56.41	50.43	50.44	53.1	53.85	54.7	58.97	57.26	57.26	57.26	57.26	57.26	53.85	56.41	57.26	56.41	54.31	49.57	54.7	57.26	50.43	56.41	54.7	58.12	54.7	66.09
D1.Catenibacterium_mitsuokai.2805656772	41.03	48.72	42.48	41.59	41.03	41.88	39.32	41.03	39.32	40.17	47.86	43.59	44.44	53.85	51.28	55.56	50.43	53.85	52.14	55.56	52.14	51.28	57.26	56.41	50.43	50.44	53.1	53.85	54.7	58.97	57.26	57.26	57.26	57.26	57.26	53.85	56.41	57.26	56.41	54.31	49.57	54.7	57.26	50.43	56.41	54.7	58.12	54.7	66.09
D1.Bacteroides_clarus.2698265199	39.32	48.72	42.48	40.71	41.03	41.88	40.17	41.88	40.17	39.32	47.01	43.59	45.3	52.99	52.14	55.56	50.43	53.85	52.14	55.56	51.28	51.28	57.26	56.41	50.43	50.44	53.98	53.85	54.7	58.97	57.26	57.26	57.26	57.26	57.26	53.85	56.41	58.12	57.26	52.59	48.7	53.85	58.12	50.43	56.41	54.7	58.97	53.85	66.96
D1.Bacteroides_stercoris.642199868	39.32	48.72	42.48	40.71	41.03	41.88	40.17	41.88	40.17	39.32	47.01	43.59	45.3	52.99	52.14	55.56	50.43	53.85	52.14	55.56	51.28	51.28	57.26	56.41	50.43	50.44	53.98	53.85	54.7	58.97	57.26	57.26	57.26	57.26	57.26	53.85	56.41	58.12	57.26	52.59	48.7	53.85	58.12	50.43	56.41	54.7	58.97	53.85	66.96
D1.Bacteroides_finegoldii.2563196359	41.88	49.57	41.59	42.48	41.88	42.74	40.17	41.88	41.03	41.03	48.72	45.3	45.3	53.85	50.43	55.56	51.28	54.7	52.99	56.41	52.99	51.28	58.12	55.56	51.28	51.33	54.87	52.99	55.56	59.83	58.12	58.12	58.12	58.12	58.12	55.56	58.12	58.97	58.12	55.17	48.7	53.85	58.12	51.28	57.26	55.56	58.12	55.56	65.22
D1.Bacteroides_gallinarum.2520594743	41.88	49.57	41.59	42.48	41.88	42.74	40.17	41.88	40.17	41.03	48.72	44.44	45.3	53.85	50.43	54.7	51.28	54.7	52.99	56.41	52.99	51.28	58.12	55.56	51.28	51.33	53.98	52.99	55.56	59.83	58.12	58.12	58.12	58.12	58.12	54.7	57.26	58.12	57.26	54.31	48.7	53.85	58.12	51.28	57.26	55.56	57.26	55.56	66.09
D1.Bacteroides_nordii.2538172231	41.88	49.57	41.59	42.48	41.88	42.74	40.17	41.88	40.17	41.03	48.72	44.44	45.3	53.85	50.43	54.7	51.28	54.7	52.99	56.41	52.99	51.28	58.12	55.56	51.28	51.33	53.98	52.99	55.56	59.83	58.12	58.12	58.12	58.12	58.12	54.7	57.26	58.12	57.26	54.31	48.7	53.85	58.12	51.28	57.26	55.56	57.26	55.56	65.22
D1.Bacteroides_salyersiae.2532798093	41.88	49.57	41.59	42.48	41.88	42.74	40.17	41.88	40.17	41.03	48.72	44.44	45.3	53.85	50.43	54.7	51.28	54.7	52.99	56.41	52.99	51.28	58.12	55.56	51.28	51.33	53.98	52.99	55.56	59.83	58.12	58.12	58.12	58.12	58.12	54.7	57.26	58.12	57.26	54.31	48.7	53.85	58.12	51.28	57.26	55.56	57.26	55.56	65.22
D1.Bacteroides_fragilis.637226658	41.03	48.72	40.71	41.59	41.03	41.88	39.32	41.03	39.32	40.17	49.57	43.59	44.44	53.85	50.43	54.7	51.28	53.85	52.99	56.41	52.14	51.28	58.12	55.56	50.43	52.21	53.98	52.99	55.56	58.97	57.26	57.26	57.26	57.26	57.26	54.7	57.26	58.12	57.26	54.31	48.7	53.85	57.26	52.14	56.41	54.7	56.41	54.7	65.22
D1.Bacteroides_faecis.2695129082	41.88	49.57	41.59	42.48	41.88	42.74	40.17	41.88	40.17	41.03	48.72	44.44	45.3	53.85	50.43	54.7	51.28	54.7	52.99	56.41	52.99	51.28	58.12	55.56	51.28	51.33	53.98	52.99	55.56	59.83	58.12	58.12	58.12	58.12	58.12	54.7	57.26	58.12	57.26	54.31	48.7	53.85	58.12	52.14	58.12	56.41	57.26	56.41	66.09
D1.Bacteroides_thetaiotaomicron.2984896427	41.88	49.57	41.59	42.48	41.88	42.74	40.17	41.88	40.17	41.03	48.72	44.44	45.3	53.85	50.43	54.7	51.28	54.7	52.99	56.41	52.99	51.28	58.12	55.56	51.28	51.33	53.98	52.99	55.56	59.83	58.12	58.12	58.12	58.12	58.12	54.7	57.26	58.12	57.26	54.31	48.7	53.85	58.12	52.14	58.12	56.41	57.26	56.41	66.09
D1.Bacteroides_cellulosilyticus.644168193	41.03	48.72	41.59	42.48	41.03	41.88	39.32	41.03	40.17	41.03	49.57	43.59	45.3	54.7	50.43	53.85	50.43	53.85	53.85	55.56	53.85	50.43	57.26	56.41	52.14	52.21	54.87	53.85	56.41	59.83	58.97	58.97	58.97	58.97	58.97	55.56	56.41	58.97	58.12	56.03	49.57	52.99	57.26	52.14	58.12	54.7	55.56	54.7	64.35
D1.Bacteroides_xylanisolvens.2958357759	41.88	49.57	41.59	42.48	41.88	42.74	40.17	41.88	40.17	41.03	48.72	44.44	45.3	53.85	50.43	54.7	51.28	54.7	52.99	56.41	52.99	51.28	58.12	55.56	51.28	51.33	53.98	52.99	55.56	59.83	58.12	58.12	58.12	58.12	58.12	55.56	57.26	58.97	58.12	54.31	48.7	53.85	58.12	51.28	57.26	55.56	56.41	55.56	65.22
D1.Bacteroides_acidifaciens.2702186145	41.88	49.57	41.59	42.48	41.88	42.74	40.17	41.88	40.17	41.03	48.72	44.44	45.3	53.85	50.43	54.7	51.28	54.7	52.99	56.41	52.99	51.28	58.12	55.56	51.28	51.33	53.98	52.99	55.56	59.83	58.12	58.12	58.12	58.12	58.12	55.56	57.26	58.97	58.12	54.31	48.7	53.85	58.12	52.14	58.12	56.41	56.41	56.41	66.09
D1.Bacteroides_ovatus.641385528	41.88	49.57	41.59	42.48	41.88	42.74	40.17	41.88	40.17	41.03	48.72	44.44	45.3	53.85	50.43	54.7	51.28	54.7	52.99	56.41	52.99	51.28	58.12	55.56	51.28	51.33	53.98	52.99	55.56	59.83	58.12	58.12	58.12	58.12	58.12	55.56	57.26	58.97	58.12	54.31	48.7	53.85	58.12	52.14	58.12	56.41	56.41	56.41	66.09
D1.Bacteroides_caccae.641002139	41.88	49.57	41.59	42.48	41.88	42.74	40.17	41.88	40.17	41.03	48.72	44.44	45.3	53.85	50.43	54.7	51.28	54.7	52.99	56.41	52.99	51.28	58.12	55.56	51.28	51.33	53.98	52.99	55.56	60.68	58.12	58.12	58.12	58.12	58.12	54.7	57.26	58.12	57.26	55.17	48.7	53.85	58.12	52.14	58.12	56.41	56.41	56.41	66.09
D1.Dysgonomonas_capnocytophagoides.2526215980	38.46	47.86	44.25	41.59	40.17	41.03	39.32	41.03	40.17	40.17	48.72	44.44	46.15	53.85	51.28	54.7	50.43	53.85	53.85	55.56	53.85	50.43	58.12	58.12	53.85	53.98	58.41	58.12	58.97	58.97	59.83	59.83	59.83	59.83	59.83	56.41	57.26	60.68	59.83	56.03	53.04	55.56	61.54	51.28	56.41	51.28	61.54	54.7	66.96
D1.Barnesiella_intestinihominis.2530575121	42.24	47.41	46.43	45.54	45.69	46.55	43.97	44.83	43.97	43.97	50.86	45.69	47.41	51.72	55.17	58.62	50.86	57.76	57.76	56.9	56.03	55.17	62.07	60.34	53.45	54.46	58.93	57.76	58.62	62.07	62.93	62.93	62.93	62.93	62.93	59.48	57.76	61.21	60.34	56.52	50.88	56.9	59.48	53.45	58.62	55.17	59.48	58.62	66.96
D1.Parabacteroides_distasonis.2870968122	39.66	48.28	43.75	43.75	44.83	45.69	43.1	44.83	43.97	42.24	50	44.83	49.14	50.86	48.28	54.31	50	53.45	55.17	54.31	54.31	48.28	56.9	54.31	51.72	52.68	55.36	53.45	56.03	60.34	59.48	59.48	59.48	59.48	59.48	55.17	56.03	59.48	58.62	59.13	52.63	52.59	61.21	52.59	56.03	52.59	60.34	58.62	60.87
D1.Parabacteroides_merdae.641042969	37.4	47.15	42.02	42.02	42.28	43.09	41.46	43.09	42.28	40.65	47.15	43.09	45.53	49.59	47.15	51.22	48.78	51.22	52.85	51.22	51.22	47.15	55.28	51.22	50.41	51.26	53.78	52.85	56.1	56.91	57.72	57.72	57.72	57.72	57.72	53.66	54.47	57.72	56.91	55.74	47.93	52.54	56.91	51.22	54.47	51.22	57.72	55.28	61.74
D1.Parabacteroides_goldsteinii.2936830714	41.38	50	45.54	45.54	46.55	47.41	44.83	46.55	45.69	43.97	50	47.41	50.86	52.59	50	56.03	51.72	54.31	55.17	56.03	56.03	50	58.62	56.03	52.59	53.57	57.14	55.17	58.62	61.21	60.34	60.34	60.34	60.34	60.34	57.76	57.76	62.07	61.21	58.26	51.75	54.31	62.93	54.31	58.62	55.17	60.34	58.62	63.48
	31.97	Min pecent identity
[truncated: 38 more columns]

## Sheet: Aspartate-4
Aspartate-4 Decarboxylase	D4.Streptococcus_mutans.2559501659	D4.Limosilactobacillus_reuteri.2937144634	D4.Enterococcus_faecium.2560873716	D4.Lactiplantibacillus_plantarum.2901325627	D4.Lacticaseibacillus_casei.2701451898	D4.Lacticaseibacillus_paracasei.639665652	D4.Enterococcus_faecalis.2559436035	D4.Streptococcus_agalactiae.2738150656	D4.Enterobacter_cloacae.2980007991	D4.Hafnia_alvei.2825610559	D4.Turicibacter_sanguinis.647449395	D4.Intestinibacter_bartlettii.642162512	D4.Clostridioides_difficile.2584205065	D4.Peptoclostridium_difficile.2871960751	D4.Adlercreutzia_equolifaciens.2597958879	D4.Barnesiella_intestinihominis.2530574993	D4.Parabacteroides_goldsteinii.2936831201	D4.Parabacteroides_merdae.641044550	D4.Parabacteroides_distasonis.2841274623	D4.Parabacteroides_distasonis.640765365	D4.Phocaeicola_dorei.643122641	D4.Phocaeicola_vulgatus.2510124484	D4.Bacteroides_cellulosilyticus.644170011	D4.Bacteroides_uniformis.2916277012	D4.Catenibacterium_mitsuokai.2805659145	D4.Bacteroides_gallinarum.2520593234	D4.Bacteroides_clarus.2698267214	D4.Bacteroides_stercoris.2916296458	D4.Bacteroides_fragilis.637227145	D4.Bacteroides_nordii.2587026587	D4.Bacteroides_salyersiae.2532800020	D4.Bacteroides_faecis.2695128789	D4.Bacteroides_thetaiotaomicron.2984892956	D4.Bacteroides_acidifaciens.8004897290	D4.Bacteroides_ovatus.641382860	D4.Bacteroides_xylanisolvens.2958360582	D4.Bacteroides_caccae.2807243306	D4.Bacteroides_finegoldii.2563195427
D4.Streptococcus_mutans.2559501659	100	53.79	57.12	56.9	36.35	36.35	36.24	36.24	40.58	41.84	38.33	38.83	38.83	38.83	42.59	41.17	38.87	38.37	37.43	37.28	38.07	38.83	38.94	38.64	38.64	37.52	38.26	38.26	38.26	39.85	39.73	39.58	39.58	39.39	40.15	39.77	39.02	39.62
D4.Limosilactobacillus_reuteri.2937144634	53.79	100	64.96	64.84	35.77	35.77	37.86	37.86	40.88	39.27	39.54	40.04	40.42	40.61	42.4	42.59	40.04	39.28	39.09	39.34	40.23	40.42	40.04	40.23	40.23	39.66	39.85	39.85	40.23	41.75	41.06	41.56	41.3	40.99	41.37	41.18	40.42	41.33
D4.Enterococcus_faecium.2560873716	57.12	64.96	100	78.22	36.03	36.03	37.55	37.55	42.23	42.03	40.19	42.02	40.11	40.11	46.48	44.19	44.68	43.54	42.78	43.83	42.59	43.16	43.35	42.59	42.59	41.83	42.21	42.4	41.63	43.73	43.35	44.49	44.17	44.49	43.92	43.92	43.73	44.19
D4.Lactiplantibacillus_plantarum.2901325627	56.9	64.84	78.22	100	35.58	35.58	37.48	37.48	42.61	42.53	40.08	41.51	40	40.19	42.72	43.1	42.64	40.75	41.13	41.98	40.94	41.32	41.86	40.91	40.91	40.34	41.1	41.1	41.51	42.45	42.53	43.21	42.59	42.83	43.4	42.83	42.08	42.99
D4.Lacticaseibacillus_casei.2701451898	36.35	35.77	36.03	35.58	100	99.81	57.12	56.93	40.23	40.35	43.64	42.13	39.47	39.47	42.1	40.68	39.66	40.8	40.23	39.57	38.9	39.28	41.18	40.61	40.61	39.85	41.18	41.18	41.56	43.54	41.9	41.94	41.95	41.75	41.94	41.75	42.31	43.51
D4.Lacticaseibacillus_paracasei.639665652	36.35	35.77	36.03	35.58	99.81	100	57.12	56.93	40.23	40.35	43.64	42.13	39.47	39.47	42.1	40.68	39.66	40.8	40.23	39.57	39.09	39.47	40.99	40.42	40.42	39.66	40.99	40.99	41.56	43.54	41.9	41.94	41.95	41.75	41.94	41.75	42.31	43.51
D4.Enterococcus_faecalis.2559436035	36.24	37.86	37.55	37.48	57.12	57.12	100	99.63	39.92	40.23	43.05	43.8	42.48	42.48	41.7	41.5	41.95	42.96	43.53	43.82	42.29	42.29	42.96	42.29	42.29	42.54	43.8	43.8	43.42	45.01	44.34	45.11	45.16	45.3	45.68	45.49	45.11	45.18
D4.Streptococcus_agalactiae.2738150656	36.24	37.86	37.55	37.48	56.93	56.93	99.63	100	39.92	40.23	43.05	43.8	42.48	42.48	41.7	41.5	41.95	42.96	43.53	43.82	42.29	42.29	42.96	42.29	42.29	42.54	43.8	43.8	43.61	45.01	44.34	45.11	45.16	45.3	45.68	45.49	45.11	45.18
D4.Enterobacter_cloacae.2980007991	40.58	40.88	42.23	42.61	40.23	40.23	39.92	39.92	100	77.23	43.51	42.86	42.86	42.86	42.97	45.44	44.02	44.78	43.26	42.67	43.54	43.35	44.49	44.3	44.3	44.68	45.06	45.06	46.01	45.44	45.25	45.82	44.93	44.68	45.82	45.44	45.44	45.9
D4.Hafnia_alvei.2825610559	41.84	39.27	42.03	42.53	40.35	40.35	40.23	40.23	77.23	100	45.33	44.11	43.35	43.35	43.83	46.3	42.99	42.99	43.18	43.01	43.45	43.26	44.4	46.49	46.49	45.35	45.54	45.73	45.16	45.54	45.25	44.97	44.36	44.21	45.35	44.97	45.73	45.9
D4.Turicibacter_sanguinis.647449395	38.33	39.54	40.19	40.08	43.64	43.64	43.05	43.05	43.51	45.33	100	57.22	52.96	52.96	45.77	47.34	49.17	49.63	49.81	49.78	49.63	50	51.21	51.4	51.4	50.65	50.84	50.84	50.74	50.09	50	50.37	49.16	50.18	50	50	50.18	50.46
D4.Intestinibacter_bartlettii.642162512	38.83	40.04	42.02	41.51	42.13	42.13	43.8	43.8	42.86	44.11	57.22	100	61.37	61.55	47.31	45.74	49.72	50.46	49.54	48.81	50.09	50.28	51.12	50.74	50.56	51.3	51.67	51.67	51.39	50.56	50.28	50.65	50.93	49.54	49.91	50.09	50.28	51.86
D4.Clostridioides_difficile.2584205065	38.83	40.42	40.11	40	39.47	39.47	42.48	42.48	42.86	43.35	52.96	61.37	100	99.63	45.64	47.04	47.32	46.58	46.03	47.08	47.5	47.87	46.84	47.96	47.96	47.21	47.58	47.4	48.43	47.41	46.75	48.61	47.39	47.69	48.24	48.43	47.87	48.51
D4.Peptoclostridium_difficile.2871960751	38.83	40.61	40.11	40.19	39.47	39.47	42.48	42.48	42.86	43.35	52.96	61.55	99.63	100	45.64	47.04	47.32	46.58	46.03	47.08	47.32	47.69	46.47	47.58	47.58	47.03	47.4	47.21	48.24	47.22	46.75	48.24	47.2	47.32	47.87	48.06	47.5	48.14
D4.Adlercreutzia_equolifaciens.2597958879	42.59	42.4	46.48	42.72	42.1	42.1	41.7	41.7	42.97	43.83	45.77	47.31	45.64	45.64	100	54.91	51.56	51.02	52.02	52.6	53.68	53.68	52.89	53.45	53.45	51.77	53.45	53.82	52.93	50.88	52.76	52.84	53.23	53.03	52.66	52.48	52.29	52.85
D4.Barnesiella_intestinihominis.2530574993	41.17	42.59	44.19	43.1	40.68	40.68	41.5	41.5	45.44	46.3	47.34	45.74	47.04	47.04	54.91	100	55.11	57.27	57.69	59.05	58.41	58.6	58.63	58.18	58.18	57.27	57.25	57.25	59.16	58.53	59.19	59.52	59.7	59.71	61.17	60.81	59.34	59.3
D4.Parabacteroides_goldsteinii.2936831201	38.87	40.04	44.68	42.64	39.66	39.66	41.95	41.95	44.02	42.99	49.17	49.72	47.32	47.32	51.56	55.11	100	81.5	81.79	81.16	63.84	64.21	69.26	66.23	66.23	66.73	67.16	67.16	68.5	67.16	68.2	67.58	67.84	67.4	68.32	68.32	67.58	67.96
D4.Parabacteroides_merdae.641044550	38.37	39.28	43.54	40.75	40.8	40.8	42.96	42.96	44.78	42.99	49.63	50.46	46.58	46.58	51.02	57.27	81.5	100	84.8	84.8	64.21	64.39	69.26	68.65	68.65	68.15	69.02	68.65	69.74	69.5	70.93	69.74	69.65	69.74	70.11	70.11	69.37	69.39
D4.Parabacteroides_distasonis.2841274623	37.43	39.09	42.78	41.13	40.23	40.23	43.53	43.53	43.26	43.18	49.81	49.54	46.03	46.03	52.02	57.69	81.79	84.8	100	99.14	63.47	63.47	70.93	68.83	68.83	68.89	69.57	69.57	69.36	68.38	69.61	68.99	68.7	68.07	68.99	68.81	68.62	68.82
D4.Parabacteroides_distasonis.640765365	37.28	39.34	43.83	41.98	39.57	39.57	43.82	43.82	42.67	43.01	49.78	48.81	47.08	47.08	52.6	59.05	81.16	84.8	99.14	100	64.44	64.44	71.61	69.4	69.4	69.89	70.47	70.47	70.47	70.19	71.43	70.69	70.15	69.4	70.47	70.26	70.04	70.28
D4.Phocaeicola_dorei.643122641	38.07	40.23	42.59	40.94	38.9	39.09	42.29	42.29	43.54	43.45	49.63	50.09	47.5	47.32	53.68	58.41	63.84	64.21	63.47	64.44	100	98.53	68.83	68.65	68.65	67.9	68.27	68.65	72.32	70.46	70.37	71.4	72.07	71.22	71.59	71.59	70.3	71.43
D4.Phocaeicola_vulgatus.2510124484	38.83	40.42	43.16	41.32	39.28	39.47	42.29	42.29	43.35	43.26	50	50.28	47.87	47.69	53.68	58.6	64.21	64.39	63.47	64.44	98.53	100	68.83	68.46	68.46	67.72	68.09	68.46	72.32	70.64	70.56	71.96	72.25	71.59	71.59	71.59	70.3	71.61
D4.Bacteroides_cellulosilyticus.644170011	38.94	40.04	43.35	41.86	41.18	40.99	42.96	42.96	44.49	44.4	51.21	51.12	46.84	46.47	52.89	58.63	69.26	69.26	70.93	71.61	68.83	68.83	100	86.27	86.09	85.74	86.09	86.09	80.15	79.55	80.26	80.15	80.34	80.15	79.41	79.78	79.78	80.22
D4.Bacteroides_uniformis.2916277012	38.64	40.23	42.59	40.91	40.61	40.42	42.29	42.29	44.3	46.49	51.4	50.74	47.96	47.58	53.45	58.18	66.23	68.65	68.83	69.4	68.65	68.46	86.27	100	99.81	86.83	88.13	88.13	79.41	76.58	77.28	77.18	76.97	76.62	75.7	76.07	76.62	77.24
D4.Catenibacterium_mitsuokai.2805659145	38.64	40.23	42.59	40.91	40.61	40.42	42.29	42.29	44.3	46.49	51.4	50.56	47.96	47.58	53.45	58.18	66.23	68.65	68.83	69.4	68.65	68.46	86.09	99.81	100	86.64	88.31	88.31	79.41	76.58	77.28	77.18	76.97	76.62	75.7	76.07	76.62	77.24
D4.Bacteroides_gallinarum.2520593234	37.52	39.66	41.83	40.34	39.85	39.66	42.54	42.54	44.68	45.35	50.65	51.3	47.21	47.03	51.77	57.27	66.73	68.15	68.89	69.89	67.9	67.72	85.74	86.83	86.64	100	93.32	93.14	79.59	77.14	78.03	78.66	78.65	77.37	76.99	77.37	78.11	78.17
D4.Bacteroides_clarus.2698267214	38.26	39.85	42.21	41.1	41.18	40.99	43.8	43.8	45.06	45.54	50.84	51.67	47.58	47.4	53.45	57.25	67.16	69.02	69.57	70.47	68.27	68.09	86.09	88.13	88.31	93.32	100	99.44	81.08	77.7	78.4	78.48	78.65	76.81	76.62	76.99	77.74	77.99
D4.Bacteroides_stercoris.2916296458	38.26	39.85	42.4	41.1	41.18	40.99	43.8	43.8	45.06	45.73	50.84	51.67	47.4	47.21	53.82	57.25	67.16	68.65	69.57	70.47	68.65	68.46	86.09	88.13	88.31	93.14	99.44	100	80.71	77.32	78.03	78.11	78.28	76.44	76.25	76.62	77.37	77.8
D4.Bacteroides_fragilis.637227145	38.26	40.23	41.63	41.51	41.56	41.56	43.42	43.61	46.01	45.16	50.74	51.39	48.43	48.24	52.93	59.16	68.5	69.74	69.36	70.47	72.32	72.32	80.15	79.41	79.41	79.59	81.08	80.71	100	82.08	82.75	84.28	83.58	83	82.45	82.45	83.91	84.19
D4.Bacteroides_nordii.2587026587	39.85	41.75	43.73	42.45	43.54	43.54	45.01	45.01	45.44	45.54	50.09	50.56	47.41	47.22	50.88	58.53	67.16	69.5	68.38	70.19	70.46	70.64	79.55	76.58	76.58	77.14	77.7	77.32	82.08	100	92.84	87.91	87.64	86.08	85.9	86.63	86.81	88.24
D4.Bacteroides_salyersiae.2532800020	39.73	41.06	43.35	42.53	41.9	41.9	44.34	44.34	45.25	45.25	50	50.28	46.75	46.75	52.76	59.19	68.2	70.93	69.61	71.43	70.37	70.56	80.26	77.28	77.28	78.03	78.4	78.03	82.75	92.84	100	87.34	87.45	86.97	86.24	86.61	86.79	87.68
D4.Bacteroides_faecis.2695128789	39.58	41.56	44.49	43.21	41.94	41.94	45.11	45.11	45.82	44.97	50.37	50.65	48.61	48.24	52.84	59.52	67.58	69.74	68.99	70.69	71.4	71.96	80.15	77.18	77.18	78.66	78.48	78.11	84.28	87.91	87.34	100	94.83	91.96	92.32	92.87	92.87	93.38
D4.Bacteroides_thetaiotaomicron.2984892956	39.58	41.3	44.17	42.59	41.95	41.95	45.16	45.16	44.93	44.36	49.16	50.93	47.39	47.2	53.23	59.7	67.84	69.65	68.7	70.15	72.07	72.25	80.34	76.97	76.97	78.65	78.65	78.28	83.58	87.64	87.45	94.83	100	91.51	91.33	91.7	90.77	91.14
D4.Bacteroides_acidifaciens.8004897290	39.39	40.99	44.49	42.83	41.75	41.75	45.3	45.3	44.68	44.21	50.18	49.54	47.69	47.32	53.03	59.71	67.4	69.74	68.07	69.4	71.22	71.59	80.15	76.62	76.62	77.37	76.81	76.44	83	86.08	86.97	91.96	91.51	100	94.33	94.88	93.42	92.46
D4.Bacteroides_ovatus.641382860	40.15	41.37	43.92	43.4	41.94	41.94	45.68	45.68	45.82	45.35	50	49.91	48.24	47.87	52.66	61.17	68.32	70.11	68.99	70.47	71.59	71.59	79.41	75.7	75.7	76.99	76.62	76.25	82.45	85.9	86.24	92.32	91.33	94.33	100	98.54	92.32	92.1
D4.Bacteroides_xylanisolvens.2958360582	39.77	41.18	43.92	42.83	41.75	41.75	45.49	45.49	45.44	44.97	50	50.09	48.43	48.06	52.48	60.81	68.32	70.11	68.81	70.26	71.59	71.59	79.78	76.07	76.07	77.37	76.99	76.62	82.45	86.63	86.61	92.87	91.7	94.88	98.54	100	93.24	92.65
D4.Bacteroides_caccae.2807243306	39.02	40.42	43.73	42.08	42.31	42.31	45.11	45.11	45.44	45.73	50.18	50.28	47.87	47.5	52.29	59.34	67.58	69.37	68.62	70.04	70.3	70.3	79.78	76.62	76.62	78.11	77.74	77.37	83.91	86.81	86.79	92.87	90.77	93.42	92.32	93.24	100	94.12
D4.Bacteroides_finegoldii.2563195427	39.62	41.33	44.19	42.99	43.51	43.51	45.18	45.18	45.9	45.9	50.46	51.86	48.51	48.14	52.85	59.3	67.96	69.39	68.82	70.28	71.43	71.61	80.22	77.24	77.24	78.17	77.99	77.8	84.19	88.24	87.68	93.38	91.14	92.46	92.1	92.65	94.12	100
	35.58	Min pecent identity

## Sheet: Aromatic-L-Amino_Acid
Aromatic-L-Amino Acid Decarboxylase	AA.Enterococcus_faecalis.2877348253	AA.Nitriliruptor_alkaliphilus.2513188496	AA.Bacillus_subtilis.2575243989	AA.Enterococcus_faecium.2730792206	AA.Staphylococcus_epidermidis.637365161
AA.Enterococcus_faecalis.2877348253	100	44.02	27.75	26.77	24.84
AA.Nitriliruptor_alkaliphilus.2513188496	44.02	100	30.67	30.79	27.11
AA.Bacillus_subtilis.2575243989	27.75	30.67	100	38.92	35.12
AA.Enterococcus_faecium.2730792206	26.77	30.79	38.92	100	99.7
AA.Staphylococcus_epidermidis.637365161	24.84	27.11	35.12	99.7	100
	24.84	Min pecent identity

## Sheet: Tryptophan
Tryptophan Decarboxylase	W.Enterococcus_faecalis.2877348253	W.Nitriliruptor_alkaliphilus.2513188496	W.Bacillus_subtilis.2575243989	W.Enterococcus_faecium.2730792206	W.Staphylococcus_epidermidis.637365161
W.Enterococcus_faecalis.2877348253	100	44.02	27.75	26.77	24.84
W.Nitriliruptor_alkaliphilus.2513188496	44.02	100	30.67	30.79	27.11
W.Bacillus_subtilis.2575243989	27.75	30.67	100	38.92	35.12
W.Enterococcus_faecium.2730792206	26.77	30.79	38.92	100	99.7
W.Staphylococcus_epidermidis.637365161	24.84	27.11	35.12	99.7	100
	24.84	Min pecent identity

## Sheet: Histidine
Histidine Decarboxylase	H.Enterobacter_cloacae.3005195958	H.Klebsiella_pneumoniae.2546759207	H.Bacteroides_fragilis.637227118	H.Bacteroides_nordii.2587026559	H.Bacteroides_salyersiae.2532799993	H.Ornithobacterium_rhinotracheale.2509602927	H.Clostridioides_difficile.2620691132	H.Eggerthella_lenta.8002125148	H.Lactobacillus_reuteri.2674092906	H.Limosilactobacillus_reuteri.640591677	H.Staphylococcus_epidermidis.2535848152
H.Enterobacter_cloacae.3005195958	100	74.87	13.81	17.8	15.06	19.09	15.32	15.32	15.5	15.5	14.01
H.Klebsiella_pneumoniae.2546759207	74.87	100	14.23	16.53	15.06	19.09	16.13	16.13	15.5	15.5	14.01
H.Bacteroides_fragilis.637227118	13.81	14.23	100	70.51	62.75	42.96	38.7	38.7	32.76	32.76	34.48
H.Bacteroides_nordii.2587026559	17.8	16.53	70.51	100	71.86	46.29	42.41	42.41	40.28	40.28	39.58
H.Bacteroides_salyersiae.2532799993	15.06	15.06	62.75	71.86	100	38.38	37.67	37.33	33.1	33.1	30.34
H.Ornithobacterium_rhinotracheale.2509602927	19.09	19.09	42.96	46.29	38.38	100	60.68	59.66	43.84	43.84	45.55
H.Clostridioides_difficile.2620691132	15.32	16.13	38.7	42.41	37.67	60.68	100	99.05	49.67	49.67	50
H.Eggerthella_lenta.8002125148	15.32	16.13	38.7	42.41	37.33	59.66	99.05	100	49.67	49.67	49.67
H.Lactobacillus_reuteri.2674092906	15.5	15.5	32.76	40.28	33.1	43.84	49.67	49.67	100	100	60.32
H.Limosilactobacillus_reuteri.640591677	15.5	15.5	32.76	40.28	33.1	43.84	49.67	49.67	100	100	60.32
H.Staphylococcus_epidermidis.2535848152	14.01	14.01	34.48	39.58	30.34	45.55	50	49.67	60.32	60.32	100
	13.81	Min pecent identity			Including Enterobacter cloacae and Klebsiella pneumoniae
	30.34	Min pecent identity			excluding Enterobacter cloacae and Klebsiella pneumoniae

## Sheet: Lysine
Lysine Decarboxylase	K.Peptoniphilus_harei.2810297924	K.Klebsiella_oxytoca.2810712158	K.Enterobacter_asburiae.2931996354	K.Enterobacter_cloacae.646772586	K.Escherichia_coli.2897345612	K.Citrobacter_pasteurii.2650095528	K.Enterococcus_faecalis.2602255659	K.Sutterella_wadsworthensis.2771840279	K.Vibrio_cincinnatiensis.2568550565	K.Hafnia_alvei.2514673126	K.Hafnia_alvei.2588717397	K.Klebsiella_pneumoniae.2672126860
K.Peptoniphilus_harei.2810297924	100	26.01	26.68	27.35	26.68	25.78	25.56	25.11	26.91	25.78	26.46	26.91
K.Klebsiella_oxytoca.2810712158	26.01	100	88.31	87.18	86.66	87.92	88.62	61.88	66.39	66.99	68.82	68.96
K.Enterobacter_asburiae.2931996354	26.68	88.31	100	97.04	88.17	89.44	90	62.68	66.62	67.89	69.15	70
K.Enterobacter_cloacae.646772586	27.35	87.18	97.04	100	88.73	89.72	90.28	62.54	66.62	67.61	69.01	70
K.Escherichia_coli.2897345612	26.68	86.66	88.17	88.73	100	92.56	92.7	62.45	66.95	68.58	69.57	69.28
K.Citrobacter_pasteurii.2650095528	25.78	87.92	89.44	89.72	92.56	100	97.61	62.31	66.24	68.12	69.1	69.24
K.Enterococcus_faecalis.2602255659	25.56	88.62	90	90.28	92.7	97.61	100	63.43	66.1	68.4	69.38	70.22
K.Sutterella_wadsworthensis.2771840279	25.11	61.88	62.68	62.54	62.45	62.31	63.43	100	66.24	68.5	70.32	69.48
K.Vibrio_cincinnatiensis.2568550565	26.91	66.39	66.62	66.62	66.95	66.24	66.1	66.24	100	70.6	74.54	73.84
K.Hafnia_alvei.2514673126	25.78	66.99	67.89	67.61	68.58	68.12	68.4	68.5	70.6	100	80.08	79.3
K.Hafnia_alvei.2588717397	26.46	68.82	69.15	69.01	69.57	69.1	69.38	70.32	74.54	80.08	100	88.36
K.Klebsiella_pneumoniae.2672126860	26.91	68.96	70	70	69.28	69.24	70.22	69.48	73.84	79.3	88.36	100
		25.11	Min pecent identity			Including Peptoniphilus harei
		61.88	Min pecent identity			excluding Peptoniphilus harei

## Sheet: Tyrosine
Tyrosine Decarboxylase	Y.Cutibacterium_acnes.2858982016	Y.Ligilactobacillus_ruminis.2518705719	Y.Limosilactobacillus_reuteri.2937144228	Y.Staphylococcus_epidermidis.2504008311	Y.Enterococcus_faecalis.2559435650	Y.Streptococcus_agalactiae.2738152506	Y.Enterococcus_durans.2543060564	Y.Clostridioides_difficile.2639276117	Y.Enterococcus_faecium.2546311152
Y.Cutibacterium_acnes.2858982016	100	44.46	45.37	42.83	44.66	44.66	44.86	44.62	44.78
Y.Ligilactobacillus_ruminis.2518705719	44.46	100	84.55	61.66	62.05	62.05	64.5	64.66	64.82
Y.Limosilactobacillus_reuteri.2937144228	45.37	84.55	100	59.54	61.3	61.3	62.87	62.6	62.76
Y.Staphylococcus_epidermidis.2504008311	42.83	61.66	59.54	100	78.73	78.73	76.14	76.3	76.3
Y.Enterococcus_faecalis.2559435650	44.66	62.05	61.3	78.73	100	100	83.63	83.98	84.14
Y.Streptococcus_agalactiae.2738152506	44.66	62.05	61.3	78.73	100	100	83.63	83.98	84.14
Y.Enterococcus_durans.2543060564	44.86	64.5	62.87	76.14	83.63	83.63	100	96.31	96.47
Y.Clostridioides_difficile.2639276117	44.62	64.66	62.6	76.3	83.98	83.98	96.31	100	99.84
Y.Enterococcus_faecium.2546311152	44.78	64.82	62.76	76.3	84.14	84.14	96.47	99.84	100
	42.83	Min pecent identity			including Cutibacterium acnes
	59.54	Min pecent identity			excluding Cutibacterium acnes
