# Supplementary material for: Diversity and distribution of amino acid decarboxylase enzymes in the human gut bacteria—a bioinformatics investigation
Source: Front Microbiol. 2025 Sep 17;16:1616635. doi: 10.3389/fmicb.2025.1616635 (PMC12484125; doi:10.3389/fmicb.2025.1616635)
Supplement: SUPPLEMENTARY TABLE S6 — PLP motifs of all AADCs. [file Table_6.xlsx]

## Sheet: GluDCs_PLP_Motif
Conserved PLP motif in Glutamate Decarboxylases (GluDCs)
Decarboxylase	Genus	Species	Gene ID	Motif Position	Motif
GluDC	Pararheinheimera	texasensis	2566009799	335-338	DAHK
GluDC	Vibrio	cincinnatiensis	2568548160	335-338	DAHK
GluDC	Enterococcus	faecalis	2579049808	282-285	SGHK
GluDC	Pediococcus	acidilactici	8002968231	280-283	SGHK
GluDC	Clostridioides	difficile	2620690384	283-286	SGHK
GluDC	Eggerthella	lenta	8002124337	283-286	SGHK
GluDC	Hungatella	hathewayi	2840346323	273-276	SGHK
GluDC	Enterococcus	casseliflavus	651493021	274-277	SGHK
GluDC	Eubacterium	limosum	2815217976	277-280	SGHK
GluDC	Lactiplantibacillus	arizonensis	2666234510	277-280	SGHK
GluDC	Lactiplantibacillus	plantarum	2563307555	277-280	SGHK
GluDC	Limosilactobacillus	reuteri	2937138480	276-279	SGHK
GluDC	Enterococcus	Faecium	2629563778	274-277	SGHK
GluDC	Enterococcus	gallinarum	2629063413	274-277	SGHK
GluDC	Butyricimonas	virosa	2540878739	265-268	SGHK
GluDC	Odoribacter	splanchnicus	2774746100	265-268	SGHK
GluDC	Alistipes	shahii	2915173319	271-274	SGHK
GluDC	Alistipes	finegoldii	2915165651	271-274	SGHK
GluDC	Alistipes	onderdonkii	2805543440	271-274	SGHK
GluDC	Bacteroides	nordii	2587025517	271-274	SGHK
GluDC	Bacteroides	salyersiae	2532798605	271-274	SGHK
GluDC	Bacteroides	fragilis	637226152	271-274	SGHK
GluDC	Bacteroides	finegoldii	2563196025	271-274	SGHK
GluDC	Bacteroides	faecis	2695129755	271-274	SGHK
GluDC	Bacteroides	thetaiotaomicron	2984893275	271-274	SGHK
GluDC	Bacteroides	ovatus	2687151470	271-274	SGHK
GluDC	Bacteroides	xylanisolvens	2958360212	271-274	SGHK
GluDC	Bacteroides	acidifaciens	8004900060	271-274	SGHK
GluDC	Bacteroides	caccae	2807241029	271-274	SGHK
GluDC	Bacteroides	cellulosilyticus	644165123	271-274	SGHK
GluDC	Bacteroides	uniformis	641390320	271-274	SGHK
GluDC	Catenibacterium	mitsuokai	2805658824	271-274	SGHK
GluDC	Bacteroides	gallinarum	2520593027	271-274	SGHK
GluDC	Bacteroides	clarus	2698265580	271-274	SGHK
GluDC	Bacteroides	stercoris	642196977	271-274	SGHK
GluDC	Parabacteroides	goldsteinii	2936830561	271-274	SGHK
GluDC	Barnesiella	intestinihominis	2530574143	271-274	SGHK
GluDC	Parabacteroides	merdae	641045625	271-274	SGHK
GluDC	Parabacteroides	distasonis	640765115	271-274	SGHK
GluDC	Phocaeicola	dorei	2901560933	273-276	SGHK
GluDC	Phocaeicola	vulgatus	2510126123	273-276	SGHK
GluDC	Alistipes	indistinctus	2915155496	271-274	SGHK
GluDC	Faecalibacterium	prausnitzii	2815369444	271-274	SGHK
GluDC	Bifidobacterium	adolescentis	2637897263	292-295	SGHK
GluDC	Bacillus	subtilis	2540695716	276-279	SGHK
GluDC	Escherichia	coli	2897341981	273-276	SGHK
GluDC	Klebsiella	pneumoniae	2639586193	273-276	SGHK
GluDC	Enterovibrio	nigricans	2568557932	270-273	SGHK
GluDC	Alistipes	inops	2652735184	272-275	SGHK
GluDC	Hafnia	alvei	2825610183	270-273	SGHK
GluDC	Proteus	mirabilis	2734001792	268-271	SGHK

## Sheet: AAADC & TrpDC_PLP_Motif
Decarboxylase	Genus	Species	Gene ID	Motif Position	Motif
AAADC/TrpDC	Enterococcus	faecalis	2877348253	292-295	NAHK
AAADC/TrpDC	Nitriliruptor	alkaliphilus	2513188496	333-336	NPHK
AAADC/TrpDC	Bacillus	subtilis	2575243989	289-292	DPHK
AAADC/TrpDC	Enterococcus	faecium	2730792206	150-153	DAHK
AAADC/TrpDC	Staphylococcus	epidermidis	637365161	289-292	DAHK

## Sheet: TyrDC_PLP_Motif
Decarboxylase	Genus	Species	Gene ID	Motif Position	Motif
TyrDC	Cutibacterium	acnes	2858982016	393-396	DPHK
TyrDC	Ligilactobacillus	ruminis	2518705719	386-389	DPHK
TyrDC	Limosilactobacillus	reuteri	2937144228	387-390	DPHK
TyrDC	Staphylococcus	epidermidis	2504008311	385-388	DPHK
TyrDC	Enterococcus	faecalis	2559435650	389-392	DPHK
TyrDC	Streptococcus	agalactiae	2738152506	389-392	DPHK
TyrDC	Enterococcus	durans	2543060564	386-389	DPHK
TyrDC	Clostridioides	difficile	2639276117	387-390	DPHK
TyrDC	Enterococcus	faecium	2546311152	387-390	DPHK

## Sheet: A4DCs_PLP_Motif
Decarboxylase	Genus	Species	Gene ID	Motif Position	Motif
A4DC	Streptococcus	mutans	2559501659	309-312	SYSK
A4DC	Limosilactobacillus	reuteri	2937144634	309-312	SYSK
A4DC	Enterococcus	faecium	2560873716	309-312	SFSK
A4DC	Lactiplantibacillus	plantarum	2901325627	312-315	SYSK
A4DC	Lacticaseibacillus	casei	2701451898	308-311	SFSK
A4DC	Lacticaseibacillus	paracasei	639665652	308-311	SFSK
A4DC	Enterococcus	faecalis	2559436035	313-316	SYSK
A4DC	Streptococcus	agalactiae	2738150656	313-316	SYSK
A4DC	Enterobacter	cloacae	2980007991	310-313	SFSK
A4DC	Hafnia	alvei	2825610559	310-313	SFSK
A4DC	Turicibacter	sanguinis	647449395	327-330	SYSK
A4DC	Intestinibacter	bartlettii	642162512	322-325	SYSK
A4DC	Clostridioides	difficile	2584205065	323-326	SYSK
A4DC	Peptoclostridium	difficile	2871960751	323-326	SYSK
A4DC	Adlercreutzia	equolifaciens	2597958879	370-373	SFSK
A4DC	Barnesiella	intestinihominis	2530574993	332-335	SFSK
A4DC	Parabacteroides	goldsteinii	2936831201	330-333	SFSK
A4DC	Parabacteroides	merdae	641044550	326-329	SFSK
A4DC	Parabacteroides	distasonis	2841274623	329-332	SFSK
A4DC	Parabacteroides	distasonis	640765365	247-250	SFSK
A4DC	Phocaeicola	dorei	643122641	327-330	SFSK
A4DC	Phocaeicola	vulgatus	2510124484	327-330	SFSK
A4DC	Bacteroides	cellulosilyticus	644170011	320-323	SFSK
A4DC	Bacteroides	uniformis	2916277012	320-323	SFSK
A4DC	Catenibacterium	mitsuokai	2805659145	320-323	SFSK
A4DC	Bacteroides	gallinarum	2520593234	320-323	SFAK
A4DC	Bacteroides	clarus	2698267214	320-323	SFSK
A4DC	Bacteroides	stercoris	2916296458	320-323	SFSK
A4DC	Bacteroides	fragilis	637227145	329-332	SFSK
A4DC	Bacteroides	nordii	2587026587	349-352	SFSK
A4DC	Bacteroides	salyersiae	2532800020	328-331	SFSK
A4DC	Bacteroides	faecis	2695128789	328-331	SFSK
A4DC	Bacteroides	thetaiotaomicron	2984892956	328-331	SFSK
A4DC	Bacteroides	acidifaciens	8004897290	328-331	SFSK
A4DC	Bacteroides	ovatus	641382860	328-331	SFSK
A4DC	Bacteroides	xylanisolvens	2958360582	328-331	SFSK
A4DC	Bacteroides	caccae	2807243306	328-331	SFSK
A4DC	Bacteroides	finegoldii	2563195427	328-331	SFSK

## Sheet: LysDC_PLP_Motif
Decarboxylase	Genus	Species	Gene ID	Motif Position	Motif
LysDC	Peptoniphilus	harei	2810297924	99-102	NTHK
LysDC	Klebsiella	oxytoca	2810712158	254-257	NCHK
LysDC	Enterobacter	asburiae	2931996354	243-246	NCHK
LysDC	Enterobacter	cloacae	646772586	243-246	NCHK
LysDC	Escherichia	coli	2897345612	243-246	NCHK
LysDC	Citrobacter	pasteurii	2650095528	243-246	NCHK
LysDC	Enterococcus	faecalis	2602255659	243-246	NCHK
LysDC	Sutterella	wadsworthensis	2771840279	243-246	NCHK
LysDC	Vibrio	cincinnatiensis	2568550565	243-246	NCHK
LysDC	Hafnia	alvei	2514673126	243-246	NCHK
LysDC	Hafnia	alvei	2588717397	243-246	NCHK
LysDC	Klebsiella	pneumoniae	2672126860	243-246	NCHK
