# Supplementary material for: Diversity and distribution of amino acid decarboxylase enzymes in the human gut bacteria—a bioinformatics investigation
Source: Front Microbiol. 2025 Sep 17;16:1616635. doi: 10.3389/fmicb.2025.1616635 (PMC12484125; doi:10.3389/fmicb.2025.1616635)
Supplement: SUPPLEMENTARY TABLE S7 — Taxon ID and alternative names. [file Table_7.xlsx]

## Sheet: S_18
Genome Name / Sample Name	Forster NCBI Taxon ID
Acidaminococcus fermentans	905
Acidaminococcus intestini	187327
Actinobacillus capsulatus	717
Actinomyces neuii	33007
Adlercreutzia equolifaciens	446660
Aggregatibacter actinomycetemcomitans	714
Aliagarivorans marinus	561965
Alistipes finegoldii	214856
Alistipes indistinctus	626932
Alistipes inops	1501391
Alistipes onderdonkii	328813
Alistipes shahii	328814
Alloscardovia omnicolens	419015
Anaerococcus prevotii	33034
Anaerostipes caccae	105841
Anaerostipes hadrus	649756
Anaerotruncus colihominis	169435
Bacillus subtilis	1423
Bacteroides acidifaciens	85831
Bacteroides caccae	47678
Bacteroides cellulosilyticus	246787
Bacteroides clarus	626929
Bacteroides faecis	674529
Bacteroides finegoldii	338188
Bacteroides fragilis	817
Bacteroides gallinarum	376806
Bacteroides nordii	291645
Bacteroides ovatus	28116
Phocaeicola salanitronis	376805
Bacteroides salanitronis	376805
Bacteroides salyersiae	291644
Bacteroides stercoris	46506
Bacteroides thetaiotaomicron	818
Bacteroides uniformis	820
Bacteroides xylanisolvens	371601
Barnesiella intestinihominis	487174
Bavariicoccus seileri	549685
Bifidobacterium adolescentis	1680
Bifidobacterium animalis	28025
Bifidobacterium bifidum	1681
Bifidobacterium breve	1685
Bifidobacterium longum	216816
Bifidobacterium pseudocatenulatum	28026
Bilophila wadsworthia	35833
Blautia hydrogenotrophica	53443
Blautia luti	89014
Blautia obeum	40520
Blautia producta	33035
Brachymonas chironomi	491919
Butyricimonas virosa	544645
Caldicoprobacter faecalis	937334
Catenibacterium mitsuokai	100886
Citrobacter pasteurii	1563222
Peptoclostridium difficile	1496
Clostridioides difficile	1496
Collinsella aerofaciens	74426
Coprococcus comes	410072
Coprococcus eutactus	33043
Cutibacterium acnes	1747
Dorea formicigenerans	39486
Dorea longicatena	88431
Dysgonomonas capnocytophagoides	45254
Eggerthella lenta	84112
Eisenbergiella tayi	1432052
Enterobacter asburiae	61645
Enterobacter cloacae	550
Enterococcus casseliflavus	37734
Enterococcus durans	53345
Enterococcus faecalis	1351
Enterococcus faecium	1352
Enterococcus gallinarum	1353
Enterovibrio nigricans	504469
Erysipelatoclostridium ramosum	1547
Escherichia coli	562
Eubacterium limosum	1736
Eubacterium ramulus	39490
Faecalibacterium prausnitzii	853
Faecalitalea cylindroides	39483
Ferrimonas balearica	44012
Flavobacterium daejeonense	350893
Flavonifractor plautii	292800
Fusicatenibacter saccharivorans	1150298
Gallibacterium anatis	750
Gemmiger formicilis	745368
Hafnia alvei	569
Helicobacter bilis	37372
Helicobacter pametensis	95149
Helicobacter rodentium	59617
Hungatella hathewayi	154046
Intestinibacter bartlettii	261299
Intestinimonas butyriciproducens	1297617
Klebsiella oxytoca	571
Klebsiella pneumoniae	573
Lachnospira pectinoschiza	28052
Lacticaseibacillus paracasei	1597
Lactobacillus paracasei	1597
Lacticaseibacillus casei	1597
Lactiplantibacillus plantarum	1590
Lactobacillus plantarum	1590
Lactiplantibacillus arizonensis	1590
Ligilactobacillus animalis	1605
Lactobacillus animalis	1605
Lactobacillus gasseri	1596
Limosilactobacillus reuteri	1598
Lactobacillus reuteri	1598
Lactobacillus rhamnosus	47715
Lactobacillus ruminis	1623
Ligilactobacillus ruminis	1623
Leuconostoc mesenteroides	1245
Leuconostoc pseudomesenteroides	33968
Ligilactobacillus salivarius	1624
Lactobacillus salivarius	1624
Mammaliicoccus lentus	42858
Staphylococcus lentus	42858
Mannheimia granulomatis	85402
Microvirgula aerodenitrificans	57480
Mitsuokella jalaludinii	187979
Murimonas intestini	1337051
Nitriliruptor alkaliphilus	427918
Odoribacter splanchnicus	28118
Ornithobacterium rhinotracheale	28251
Parabacteroides distasonis	823
Parabacteroides goldsteinii	328812
Parabacteroides merdae	46503
Pediococcus lolii	1254
Pediococcus acidilactici	1254
Peptoniphilus harei	54005
Phocaeicola dorei	357276
Phocaeicola vulgatus	821
Porphyromonas asaccharolytica	28123
Porphyromonas uenonis	28123
Prevotella baroniae	305719
Prevotella bivia	28125
Prevotella dentalis	52227
Prevotella micans	189723
Prevotella multisaccharivorax	310514
Prevotella veroralis	28137
Propionimicrobium lymphophilum	33012
Proteus mirabilis	584
Pseudomonas aeruginosa	287
Rheinheimera perlucida	368811
Pararheinheimera texasensis	306205
Riemerella columbina	103810
Roseburia faecis	301302
Roseburia intestinalis	166486
Roseburia inulinivorans	360807
Ruminococcus bicirculans	1160721
Ruminococcus bromii	40518
Sellimonas intestinalis	1653434
Staphylococcus epidermidis	1282
Staphylococcus nepalensis	214473
Staphylococcus xylosus	1288
Stenotrophomonas maltophilia	40324
Streptococcus agalactiae	1311
Streptococcus anginosus	1328
Streptococcus caballi	439220
Streptococcus castoreus	254786
Streptococcus didelphis	102886
Streptococcus henryi	439219
Streptococcus hyovaginalis	149015
Streptococcus luteciae	150055
Streptococcus lutetiensis	150055
Streptococcus merionis	400065
Streptococcus mutans	1309
Streptococcus oralis	1303
Streptococcus ovis	82806
Streptococcus parasanguinis	1318
Streptococcus plurextorum	456876
Streptococcus porci	502567
Streptococcus pyogenes	1314
Streptococcus salivarius	1304
Streptococcus sobrinus	1310
Streptococcus thoraltensis	55085
Sutterella wadsworthensis	40545
Turicibacter sanguinis	154288
Varibaculum cambriense	184870
Veillonella parvula	29466
Vibrio cincinnatiensis	675
