# Supplementary material for: Diversity and distribution of amino acid decarboxylase enzymes in the human gut bacteria—a bioinformatics investigation
Source: Front Microbiol. 2025 Sep 17;16:1616635. doi: 10.3389/fmicb.2025.1616635 (PMC12484125; doi:10.3389/fmicb.2025.1616635)
Supplement: SUPPLEMENTARY TABLE S8 — Decarboxylase enzymes. [file Table_8.xlsx]

## Sheet: S_19
ECID	Name
EC:1.14.20.10	Tyrosine isonitrile desaturase/decarboxylase.
EC:1.14.20.7	2-oxoglutarate/L-arginine monooxygenase/decarboxylase (succinate- forming).
EC:2.7.7.66	Malonate decarboxylase holo-[acyl-carrier protein] synthase.
EC:4.1.1.1	Pyruvate decarboxylase.
EC:4.1.1.100	Prephenate decarboxylase.
EC:4.1.1.102	Phenacrylate decarboxylase.
EC:4.1.1.103	Gamma-resorcylate decarboxylase.
EC:4.1.1.104	3-dehydro-4-phosphotetronate decarboxylase.
EC:4.1.1.105	L-tryptophan decarboxylase.
EC:4.1.1.106	Fatty acid photodecarboxylase.
EC:4.1.1.11	Aspartate 1-decarboxylase.
EC:4.1.1.110	Bisphosphomevalonate decarboxylase.
EC:4.1.1.111	Siroheme decarboxylase.
EC:4.1.1.112	Oxaloacetate decarboxylase.
EC:4.1.1.113	Trans-aconitate decarboxylase.
EC:4.1.1.114	Cis-3-alkyl-4-alkyloxetan-2-one decarboxylase.
EC:4.1.1.115	Indoleacetate decarboxylase.
EC:4.1.1.116	D-ornithine/D-lysine decarboxylase.
EC:4.1.1.117	2-((L-alanin-3-ylcarbamoyl)methyl)-2-hydroxybutanedioate decarboxylase.
EC:4.1.1.118	Isophthalyl-CoA decarboxylase.
EC:4.1.1.119	Phenylacetate decarboxylase.
EC:4.1.1.12	Aspartate 4-decarboxylase.
EC:4.1.1.120	3-oxoisoapionate decarboxylase.
EC:4.1.1.121	3-oxoisoapionate-4-phosphate decarboxylase.
EC:4.1.1.14	Valine decarboxylase.
EC:4.1.1.15	Glutamate decarboxylase.
EC:4.1.1.16	Hydroxyglutamate decarboxylase.
EC:4.1.1.17	Ornithine decarboxylase.
EC:4.1.1.18	Lysine decarboxylase.
EC:4.1.1.19	Arginine decarboxylase.
EC:4.1.1.2	Oxalate decarboxylase.
EC:4.1.1.20	Diaminopimelate decarboxylase.
EC:4.1.1.22	Histidine decarboxylase.
EC:4.1.1.23	Orotidine-5'-phosphate decarboxylase.
EC:4.1.1.24	Aminobenzoate decarboxylase.
EC:4.1.1.25	Tyrosine decarboxylase.
EC:4.1.1.28	Aromatic-L-amino-acid decarboxylase.
EC:4.1.1.29	Sulfinoalanine decarboxylase.
EC:4.1.1.30	Pantothenoylcysteine decarboxylase.
EC:4.1.1.33	Diphosphomevalonate decarboxylase.
EC:4.1.1.34	Dehydro-L-gulonate decarboxylase.
EC:4.1.1.35	UDP-glucuronate decarboxylase.
EC:4.1.1.36	Phosphopantothenoylcysteine decarboxylase.
EC:4.1.1.37	Uroporphyrinogen decarboxylase.
EC:4.1.1.4	Acetoacetate decarboxylase.
EC:4.1.1.40	Hydroxypyruvate decarboxylase.
EC:4.1.1.42	Carnitine decarboxylase.
EC:4.1.1.43	Phenylpyruvate decarboxylase.
EC:4.1.1.44	4-carboxymuconolactone decarboxylase.
EC:4.1.1.45	Aminocarboxymuconate-semialdehyde decarboxylase.
EC:4.1.1.46	o-pyrocatechuate decarboxylase.
EC:4.1.1.5	Acetolactate decarboxylase.
EC:4.1.1.50	Adenosylmethionine decarboxylase.
EC:4.1.1.51	3-hydroxy-2-methylpyridine-4,5-dicarboxylate 4-decarboxylase.
EC:4.1.1.52	6-methylsalicylate decarboxylase.
EC:4.1.1.53	Phenylalanine decarboxylase.
EC:4.1.1.54	Dihydroxyfumarate decarboxylase.
EC:4.1.1.55	4,5-dihydroxyphthalate decarboxylase.
EC:4.1.1.56	3-oxolaurate decarboxylase.
EC:4.1.1.57	Methionine decarboxylase.
EC:4.1.1.58	Orsellinate decarboxylase.
EC:4.1.1.59	Gallate decarboxylase.
EC:4.1.1.6	Cis-aconitate decarboxylase.
EC:4.1.1.60	Stipitatonate decarboxylase.
EC:4.1.1.61	4-hydroxybenzoate decarboxylase.
EC:4.1.1.62	Gentisate decarboxylase.
EC:4.1.1.63	Protocatechuate decarboxylase.
EC:4.1.1.64	2,2-dialkylglycine decarboxylase (pyruvate).
EC:4.1.1.65	Phosphatidylserine decarboxylase.
EC:4.1.1.66	Uracil-5-carboxylate decarboxylase.
EC:4.1.1.67	UDP-galacturonate decarboxylase.
EC:4.1.1.68	5-oxopent-3-ene-1,2,5-tricarboxylate decarboxylase.
EC:4.1.1.69	3,4-dihydroxyphthalate decarboxylase.
EC:4.1.1.7	Benzoylformate decarboxylase.
EC:4.1.1.71	2-oxoglutarate decarboxylase.
EC:4.1.1.72	Branched-chain-2-oxoacid decarboxylase.
EC:4.1.1.73	Tartrate decarboxylase.
EC:4.1.1.74	Indolepyruvate decarboxylase.
EC:4.1.1.75	5-guanidino-2-oxopentanoate decarboxylase.
EC:4.1.1.76	Arylmalonate decarboxylase.
EC:4.1.1.77	2-oxo-3-hexenedioate decarboxylase.
EC:4.1.1.78	Acetylenedicarboxylate decarboxylase.
EC:4.1.1.79	Sulfopyruvate decarboxylase.
EC:4.1.1.8	Oxalyl-CoA decarboxylase.
EC:4.1.1.80	4-hydroxyphenylpyruvate decarboxylase.
EC:4.1.1.81	Threonine-phosphate decarboxylase.
EC:4.1.1.82	Phosphonopyruvate decarboxylase.
EC:4.1.1.83	4-hydroxyphenylacetate decarboxylase.
EC:4.1.1.84	D-dopachrome decarboxylase.
EC:4.1.1.85	3-dehydro-L-gulonate-6-phosphate decarboxylase.
EC:4.1.1.86	Diaminobutyrate decarboxylase.
EC:4.1.1.87	Malonyl-S-ACP decarboxylase.
EC:4.1.1.88	Biotin-independent malonate decarboxylase.
EC:4.1.1.9	Malonyl-CoA decarboxylase.
EC:4.1.1.91	Salicylate decarboxylase.
EC:4.1.1.92	Indole-3-carboxylate decarboxylase.
EC:4.1.1.93	Pyrrole-2-carboxylate decarboxylase.
EC:4.1.1.94	Ethylmalonyl-CoA decarboxylase.
EC:4.1.1.95	L-glutamyl-[BtrI acyl-carrier protein] decarboxylase.
EC:4.1.1.96	Carboxynorspermidine decarboxylase.
EC:4.1.1.97	2-oxo-4-hydroxy-4-carboxy-5-ureidoimidazoline decarboxylase.
EC:4.1.1.98	4-hydroxy-3-polyprenylbenzoate decarboxylase.
EC:4.1.1.99	Phosphomevalonate decarboxylase.
EC:7.2.4.1	Carboxybiotin decarboxylase.
EC:7.2.4.2	Oxaloacetate decarboxylase (Na(+) extruding).
EC:7.2.4.3	(S)-methylmalonyl-CoA decarboxylase (sodium-transporting).
EC:7.2.4.4	Biotin-dependent malonate decarboxylase.
EC:7.2.4.5	Glutaconyl-CoA decarboxylase.
