# Supplementary material for: Diversity and distribution of amino acid decarboxylase enzymes in the human gut bacteria—a bioinformatics investigation
Source: Front Microbiol. 2025 Sep 17;16:1616635. doi: 10.3389/fmicb.2025.1616635 (PMC12484125; doi:10.3389/fmicb.2025.1616635)
Supplement: SUPPLEMENTARY TABLE S9 — Percent identity in amino acid sequences of each type of decarboxylase from the different strains of the same species. [file Table_9.xlsx]

## Sheet: Sheet1
Decarboxylase	Species	Average Percent Identity
Histidine	Ornithobacterium rhinotracheale	100
Arginine	Bacteroides finegoldii	99.94
Aromatic-L	Staphylococcus epidermidis	99.73
Glutamate	Bifidobacterium adolescentis	99.57
Aspartate-4	Bacteroides cellulosilyticus	99.32
Aspartate-1	Staphylococcus xylosus	97.01
Tyrosine	Staphylococcus epidermidis	94.12
Lysine	Peptoniphilus harei	92.64
Tryptophan	Nitriliruptor alkaliphilus	58.37
