# Supplementary material for: Diversity and distribution of amino acid decarboxylase enzymes in the human gut bacteria—a bioinformatics investigation
Source: Front Microbiol. 2025 Sep 17;16:1616635. doi: 10.3389/fmicb.2025.1616635 (PMC12484125; doi:10.3389/fmicb.2025.1616635)
Supplement: SUPPLEMENTARY FILE S1 — EC ID search raw data. [file Supplementary_file_1.xlsx]

## Sheet: 4.1.1.105
Gene ID	Genome ID	Abridged Genome Name	Member of Forster Species?	Genome Name	Locus Tag	Gene Product Name	Enzyme
2763558256	2761201779	Aaosphaeria arxii	FALSE	Aaosphaeria arxii CBS 175.79	223185	dopa decarboxylase-like protein	EC:4.1.1.105===L-tryptophan decarboxylase.<<>>EC:4.1.1.28===Aromatic-L-amino-acid decarboxylase.
2685009171	2684622596	Abyssisolibacter fermentans	FALSE	Abyssisolibacter fermentans MCWD3	Ga0126021_108910	aromatic-L-amino-acid decarboxylase	EC:4.1.1.105===L-tryptophan decarboxylase.<<>>EC:4.1.1.28===Aromatic-L-amino-acid decarboxylase.
2932997884	2932994958	Acanthopleuribacter pedis	FALSE	Acanthopleuribacter pedis KCTC 12899	Ga0504896_019_23326_24819	aromatic-L-amino-acid decarboxylase	EC:4.1.1.28===Aromatic-L-amino-acid decarboxylase.<<>>EC:4.1.1.105===L-tryptophan decarboxylase.
2933000600	2932994958	Acanthopleuribacter pedis	FALSE	Acanthopleuribacter pedis KCTC 12899	Ga0504896_059_3545_4918	aromatic-L-amino-acid decarboxylase	EC:4.1.1.105===L-tryptophan decarboxylase.<<>>EC:4.1.1.28===Aromatic-L-amino-acid decarboxylase.
2933001031	2932994958	Acanthopleuribacter pedis	FALSE	Acanthopleuribacter pedis KCTC 12899	Ga0504896_070_97899_99377	aromatic-L-amino-acid decarboxylase	EC:4.1.1.105===L-tryptophan decarboxylase.<<>>EC:4.1.1.28===Aromatic-L-amino-acid decarboxylase.
2932989848	2932987669	Acanthopleuribacteraceae bacterium	FALSE	Acanthopleuribacteraceae bacterium M133	Ga0505135_01_3618164_3619555	aromatic-L-amino-acid decarboxylase	EC:4.1.1.28===Aromatic-L-amino-acid decarboxylase.<<>>EC:4.1.1.105===L-tryptophan decarboxylase.
2932992754	2932987669	Acanthopleuribacteraceae bacterium	FALSE	Acanthopleuribacteraceae bacterium M133	Ga0505135_01_7956601_7958115	aromatic-L-amino-acid decarboxylase	EC:4.1.1.105===L-tryptophan decarboxylase.<<>>EC:4.1.1.28===Aromatic-L-amino-acid decarboxylase.
2932993246	2932987669	Acanthopleuribacteraceae bacterium	FALSE	Acanthopleuribacteraceae bacterium M133	Ga0505135_01_8812572_8814032	aromatic-L-amino-acid decarboxylase	EC:4.1.1.105===L-tryptophan decarboxylase.<<>>EC:4.1.1.28===Aromatic-L-amino-acid decarboxylase.
2516943291	2516653054	Acetobacter aceti	FALSE	Acetobacter aceti ATCC 23746	A39UDRAFT_3156	Glutamate or tyrosine decarboxylase	EC:4.1.1.105===L-tryptophan decarboxylase.<<>>EC:4.1.1.28===Aromatic-L-amino-acid decarboxylase.
2548054990	2547132264	Acetobacter aceti	FALSE	Acetobacter aceti NBRC 14818	EMQDRAFT_02572	Glutamate or tyrosine decarboxylase	EC:4.1.1.28===Aromatic-L-amino-acid decarboxylase.<<>>EC:4.1.1.105===L-tryptophan decarboxylase.
2579429406	2576861739	Acetobacter aceti	FALSE	Acetobacter aceti 1023	AZ09_02370	Glutamate or tyrosine decarboxylase	EC:4.1.1.28===Aromatic-L-amino-acid decarboxylase.<<>>EC:4.1.1.105===L-tryptophan decarboxylase.
2785409443	2784746776	Acetobacter aceti	FALSE	Acetobacter aceti DSM 3508	Ga0244652_11216	glutamate/tyrosine decarboxylase-like PLP-dependent enzyme	EC:4.1.1.28===Aromatic-L-amino-acid decarboxylase.<<>>EC:4.1.1.105===L-tryptophan decarboxylase.
2814075021	2811995364	Acetobacter aceti	FALSE	Acetobacter aceti TMW2.1153	Ga0198432_11232	glutamate/tyrosine decarboxylase-like PLP-dependent enzyme	EC:4.1.1.105===L-tryptophan decarboxylase.<<>>EC:4.1.1.28===Aromatic-L-amino-acid decarboxylase.
2858101564	2858099329	Acetobacter aceti	FALSE	Acetobacter aceti NRIC 0242	Ga0335682_040_11000_12478	glutamate/tyrosine decarboxylase-like PLP-dependent enzyme	EC:4.1.1.105===L-tryptophan decarboxylase.<<>>EC:4.1.1.28===Aromatic-L-amino-acid decarboxylase.
2664045018	2663762691	Acetobacter ascendens	FALSE	Acetobacter ascendens ascendens LMG 1590	Ga0115885_11129	Glutamate or tyrosine decarboxylase	EC:4.1.1.105===L-tryptophan decarboxylase.<<>>EC:4.1.1.28===Aromatic-L-amino-acid decarboxylase.
2664048069	2663762692	Acetobacter ascendens	FALSE	Acetobacter ascendens LMG 1591	Ga0115886_11125	Glutamate or tyrosine decarboxylase	EC:4.1.1.28===Aromatic-L-amino-acid decarboxylase.<<>>EC:4.1.1.105===L-tryptophan decarboxylase.
2843861073	2843860951	Acetobacter ascendens	FALSE	Acetobacter ascendens ascendens SRCM101447	Ga0226335_01_117853_119313	glutamate/tyrosine decarboxylase-like PLP-dependent enzyme	EC:4.1.1.28===Aromatic-L-amino-acid decarboxylase.<<>>EC:4.1.1.105===L-tryptophan decarboxylase.
2727364586	2724679583	Acetobacter cerevisiae	FALSE	Acetobacter cerevisiae LMG 1625	Ga0126915_1157152	Glutamate or tyrosine decarboxylase	EC:4.1.1.28===Aromatic-L-amino-acid decarboxylase.<<>>EC:4.1.1.105===L-tryptophan decarboxylase.
2728402710	2728368910	Acetobacter cerevisiae	FALSE	Acetobacter cerevisiae LMG 1608	Ga0126937_100181	Glutamate or tyrosine decarboxylase	EC:4.1.1.105===L-tryptophan decarboxylase.<<>>EC:4.1.1.28===Aromatic-L-amino-acid decarboxylase.
2728410609	2728368912	Acetobacter cerevisiae	FALSE	Acetobacter cerevisiae LMG 1545	Ga0126939_1032223	Glutamate or tyrosine decarboxylase	EC:4.1.1.28===Aromatic-L-amino-acid decarboxylase.<<>>EC:4.1.1.105===L-tryptophan decarboxylase.
2834854348	2834852038	Acetobacter cibinongensis	FALSE	Acetobacter cibinongensis DsW_47	Ga0335753_2314	glutamate/tyrosine decarboxylase-like PLP-dependent enzyme	EC:4.1.1.28===Aromatic-L-amino-acid decarboxylase.<<>>EC:4.1.1.105===L-tryptophan decarboxylase.
2901809529	2901808964	Acetobacter cibinongensis	FALSE	Acetobacter cibinongensis 4H-1	Ga0452277_052_154371_155837	glutamate/tyrosine decarboxylase-like PLP-dependent enzyme	EC:4.1.1.28===Aromatic-L-amino-acid decarboxylase.<<>>EC:4.1.1.105===L-tryptophan decarboxylase.
2905236810	2905236147	Acetobacter conturbans	FALSE	Acetobacter conturbans LMG 1627	Ga0441880_02_247336_248808	glutamate/tyrosine decarboxylase-like PLP-dependent enzyme	EC:4.1.1.28===Aromatic-L-amino-acid decarboxylase.<<>>EC:4.1.1.105===L-tryptophan decarboxylase.
3003388250	3003386530	Acetobacter estunensis	FALSE	Acetobacter estunensis LMG 1626	Ga0488917_013_68936_70417	aromatic-L-amino-acid decarboxylase	EC:4.1.1.105===L-tryptophan decarboxylase.<<>>EC:4.1.1.28===Aromatic-L-amino-acid decarboxylase.
8003282909	8003281152	Acetobacter estunensis	FALSE	Acetobacter estunensis AV380	Ga0594775_093_149536_151017	aromatic-L-amino-acid decarboxylase	EC:4.1.1.105===L-tryptophan decarboxylase.<<>>EC:4.1.1.28===Aromatic-L-amino-acid decarboxylase.
2858094176	2858093488	Acetobacter fabarum	FALSE	Acetobacter fabarum KR	Ga0336021_068_147509_148984	glutamate/tyrosine decarboxylase-like PLP-dependent enzyme	EC:4.1.1.105===L-tryptophan decarboxylase.<<>>EC:4.1.1.28===Aromatic-L-amino-acid decarboxylase.
2858114801	2858113825	Acetobacter fabarum	FALSE	Acetobacter fabarum OG2	Ga0336135_092_334275_335750	glutamate/tyrosine decarboxylase-like PLP-dependent enzyme	EC:4.1.1.28===Aromatic-L-amino-acid decarboxylase.<<>>EC:4.1.1.105===L-tryptophan decarboxylase.
2901833508	2901831276	Acetobacter fallax	FALSE	Acetobacter fallax LMG 1637	Ga0441878_019_22245_23732	glutamate/tyrosine decarboxylase-like PLP-dependent enzyme	EC:4.1.1.28===Aromatic-L-amino-acid decarboxylase.<<>>EC:4.1.1.105===L-tryptophan decarboxylase.
2905234441	2905232126	Acetobacter fallax	FALSE	Acetobacter fallax LMG 1636	Ga0441879_020_44856_46343	glutamate/tyrosine decarboxylase-like PLP-dependent enzyme	EC:4.1.1.28===Aromatic-L-amino-acid decarboxylase.<<>>EC:4.1.1.105===L-tryptophan decarboxylase.
2899139210	2899138684	Acetobacter farinalis	FALSE	Acetobacter farinalis LMG 26772	Ga0440859_01_578863_580317	glutamate/tyrosine decarboxylase-like PLP-dependent enzyme	EC:4.1.1.105===L-tryptophan decarboxylase.<<>>EC:4.1.1.28===Aromatic-L-amino-acid decarboxylase.
8003285348	8003284770	Acetobacter garciniae	FALSE	Acetobacter garciniae TBRC 12339	Ga0594482_01_648106_649575	aromatic-L-amino-acid decarboxylase	EC:4.1.1.28===Aromatic-L-amino-acid decarboxylase.<<>>EC:4.1.1.105===L-tryptophan decarboxylase.
2677906413	2675903422	Acetobacter ghanensis	FALSE	Acetobacter ghanensis LMG 23848	Ga0129170_11136	Glutamate or tyrosine decarboxylase	EC:4.1.1.105===L-tryptophan decarboxylase.<<>>EC:4.1.1.28===Aromatic-L-amino-acid decarboxylase.
2854518455	2854518031	Acetobacter indonesiensis	FALSE	Acetobacter indonesiensis DmW_046	Ga0335752_03_443064_444512	glutamate/tyrosine decarboxylase-like PLP-dependent enzyme	EC:4.1.1.28===Aromatic-L-amino-acid decarboxylase.<<>>EC:4.1.1.105===L-tryptophan decarboxylase.
2858111587	2858110640	Acetobacter indonesiensis	FALSE	Acetobacter indonesiensis DmL_051	Ga0335755_036_158965_160413	glutamate/tyrosine decarboxylase-like PLP-dependent enzyme	EC:4.1.1.28===Aromatic-L-amino-acid decarboxylase.<<>>EC:4.1.1.105===L-tryptophan decarboxylase.
2899142322	2899141447	Acetobacter indonesiensis	FALSE	Acetobacter indonesiensis 5H-1	Ga0452278_090_66346_67794	glutamate/tyrosine decarboxylase-like PLP-dependent enzyme	EC:4.1.1.105===L-tryptophan decarboxylase.<<>>EC:4.1.1.28===Aromatic-L-amino-acid decarboxylase.
2996056374	2996056227	Acetobacter lambici	FALSE	Acetobacter lambici LMG 27439	Ga0488916_001_142478_143953	aromatic-L-amino-acid decarboxylase	EC:4.1.1.105===L-tryptophan decarboxylase.<<>>EC:4.1.1.28===Aromatic-L-amino-acid decarboxylase.
2861688311	2861688124	Acetobacter lovaniensis	FALSE	Acetobacter lovaniensis DSM 4491	Ga0415276_01_188665_190140	glutamate/tyrosine decarboxylase-like PLP-dependent enzyme	EC:4.1.1.28===Aromatic-L-amino-acid decarboxylase.<<>>EC:4.1.1.105===L-tryptophan decarboxylase.
2598961910	2597490292	Acetobacter malorum	FALSE	Acetobacter malorum DmCS_005	Ga0059237_02595	Glutamate or tyrosine decarboxylase	EC:4.1.1.28===Aromatic-L-amino-acid decarboxylase.<<>>EC:4.1.1.105===L-tryptophan decarboxylase.
2677398302	2675903295	Acetobacter malorum	FALSE	Acetobacter malorum LMG 1699	Ga0126936_1319186	Glutamate or tyrosine decarboxylase	EC:4.1.1.28===Aromatic-L-amino-acid decarboxylase.<<>>EC:4.1.1.105===L-tryptophan decarboxylase.
2716170122	2713897233	Acetobacter malorum	FALSE	Acetobacter malorum LMG 1746	Ga0125784_15719	Glutamate or tyrosine decarboxylase	EC:4.1.1.105===L-tryptophan decarboxylase.<<>>EC:4.1.1.28===Aromatic-L-amino-acid decarboxylase.
2716173650	2713897234	Acetobacter malorum	FALSE	Acetobacter malorum LMG 1552	Ga0125785_1176246	Glutamate or tyrosine decarboxylase	EC:4.1.1.105===L-tryptophan decarboxylase.<<>>EC:4.1.1.28===Aromatic-L-amino-acid decarboxylase.
2728407389	2728368911	Acetobacter malorum	FALSE	Acetobacter malorum LMG 1604	Ga0126938_15564	Glutamate or tyrosine decarboxylase	EC:4.1.1.28===Aromatic-L-amino-acid decarboxylase.<<>>EC:4.1.1.105===L-tryptophan decarboxylase.
2745646687	2744054784	Acetobacter malorum	FALSE	Acetobacter malorum CECT 7742	Ga0133082_1018811	glutamate/tyrosine decarboxylase-like PLP-dependent enzyme	EC:4.1.1.105===L-tryptophan decarboxylase.<<>>EC:4.1.1.28===Aromatic-L-amino-acid decarboxylase.
2858121335	2858119979	Acetobacter malorum	FALSE	Acetobacter malorum DsW_057	Ga0335760_033_78440_79894	glutamate/tyrosine decarboxylase-like PLP-dependent enzyme	EC:4.1.1.105===L-tryptophan decarboxylase.<<>>EC:4.1.1.28===Aromatic-L-amino-acid decarboxylase.
2901815716	2901814997	Acetobacter musti	FALSE	Acetobacter musti LMG 30640	Ga0440858_003_110302_111810	glutamate/tyrosine decarboxylase-like PLP-dependent enzyme	EC:4.1.1.28===Aromatic-L-amino-acid decarboxylase.<<>>EC:4.1.1.105===L-tryptophan decarboxylase.
2523098365	2522572157	Acetobacter nitrogenifigens	FALSE	Acetobacter nitrogenifigens DSM 23921	G442DRAFT_00050	Glutamate or tyrosine decarboxylase	EC:4.1.1.28===Aromatic-L-amino-acid decarboxylase.<<>>EC:4.1.1.105===L-tryptophan decarboxylase.
2927201471	2927201423	Acetobacter nitrogenifigens	FALSE	Acetobacter nitrogenifigens NBRC 105050	ANI02nite_00490	glutamate/tyrosine decarboxylase-like PLP-dependent enzyme	EC:4.1.1.28===Aromatic-L-amino-acid decarboxylase.<<>>EC:4.1.1.105===L-tryptophan decarboxylase.
2829864076	2829864053	Acetobacter oeni	FALSE	Acetobacter oeni DSM 23926	Ga0373231_24	glutamate/tyrosine decarboxylase-like PLP-dependent enzyme	EC:4.1.1.28===Aromatic-L-amino-acid decarboxylase.<<>>EC:4.1.1.105===L-tryptophan decarboxylase.
2581785051	2579778976	Acetobacter okinawensis	FALSE	Acetobacter okinawensis JCM 25146	JCM25146DRAFT_00113	Glutamate or tyrosine decarboxylase	EC:4.1.1.105===L-tryptophan decarboxylase.<<>>EC:4.1.1.28===Aromatic-L-amino-acid decarboxylase.
2854578864	2854576727	Acetobacter okinawensis	FALSE	Acetobacter okinawensis DsW_060	Ga0335762_107_313976_315451	glutamate/tyrosine decarboxylase-like PLP-dependent enzyme	EC:4.1.1.105===L-tryptophan decarboxylase.<<>>EC:4.1.1.28===Aromatic-L-amino-acid decarboxylase.
2858104898	2858102877	Acetobacter orientalis	FALSE	Acetobacter orientalis DmW_048	Ga0336771_175_112337_113806	glutamate/tyrosine decarboxylase-like PLP-dependent enzyme	EC:4.1.1.28===Aromatic-L-amino-acid decarboxylase.<<>>EC:4.1.1.105===L-tryptophan decarboxylase.
2858129109	2858129007	Acetobacter orientalis	FALSE	Acetobacter orientalis DmW_045	Ga0335751_009_59647_61134	glutamate/tyrosine decarboxylase-like PLP-dependent enzyme	EC:4.1.1.28===Aromatic-L-amino-acid decarboxylase.<<>>EC:4.1.1.105===L-tryptophan decarboxylase.
2868679178	2868677537	Acetobacter orientalis	FALSE	Acetobacter orientalis DsW_061	Ga0335763_064_157948_159417	glutamate/tyrosine decarboxylase-like PLP-dependent enzyme	EC:4.1.1.28===Aromatic-L-amino-acid decarboxylase.<<>>EC:4.1.1.105===L-tryptophan decarboxylase.
2887915548	2887915402	Acetobacter orientalis	FALSE	Acetobacter orientalis FAN1	Ga0452985_01_166164_167633	glutamate/tyrosine decarboxylase-like PLP-dependent enzyme	EC:4.1.1.28===Aromatic-L-amino-acid decarboxylase.<<>>EC:4.1.1.105===L-tryptophan decarboxylase.
2899145304	2899144674	Acetobacter orientalis	FALSE	Acetobacter orientalis 21F-2	Ga0452279_28_124481_125950	glutamate/tyrosine decarboxylase-like PLP-dependent enzyme	EC:4.1.1.105===L-tryptophan decarboxylase.<<>>EC:4.1.1.28===Aromatic-L-amino-acid decarboxylase.
2728399540	2728368908	Acetobacter orleanensis	FALSE	Acetobacter orleanensis LMG 1583	Ga0126934_16771	Glutamate or tyrosine decarboxylase	EC:4.1.1.28===Aromatic-L-amino-acid decarboxylase.<<>>EC:4.1.1.105===L-tryptophan decarboxylase.
2854546028	2854545835	Acetobacter orleanensis	FALSE	Acetobacter orleanensis CCM 3610	Ga0337140_01_191851_193305	glutamate/tyrosine decarboxylase-like PLP-dependent enzyme	EC:4.1.1.28===Aromatic-L-amino-acid decarboxylase.<<>>EC:4.1.1.105===L-tryptophan decarboxylase.
2629615718	2627853949	Acetobacter oryzifermentans	FALSE	Acetobacter oryzifermentans SLV-7	Ga0080041_111234	Glutamate or tyrosine decarboxylase	EC:4.1.1.28===Aromatic-L-amino-acid decarboxylase.<<>>EC:4.1.1.105===L-tryptophan decarboxylase.
2911895679	2911894659	Acetobacter oryzoeni	FALSE	Acetobacter oryzoeni B6	Ga0480078_01_1075859_1077319	glutamate/tyrosine decarboxylase-like PLP-dependent enzyme	EC:4.1.1.28===Aromatic-L-amino-acid decarboxylase.<<>>EC:4.1.1.105===L-tryptophan decarboxylase.
2584233037	2582581005	Acetobacter papayae	FALSE	Acetobacter papayae JCM 25143	JCM25143DRAFT_00010	Glutamate or tyrosine decarboxylase	EC:4.1.1.105===L-tryptophan decarboxylase.<<>>EC:4.1.1.28===Aromatic-L-amino-acid decarboxylase.
645030383	644736321	Acetobacter pasteurianus	FALSE	Acetobacter pasteurianus IFO 3283-01	APA01_11090	pyridoxal-dependent Aromatic-L-amino-acid decarboxylase	EC:4.1.1.105===L-tryptophan decarboxylase.<<>>EC:4.1.1.28===Aromatic-L-amino-acid decarboxylase.
646875019	646862302	Acetobacter pasteurianus	FALSE	Acetobacter pasteurianus IFO 3283-03	APA03_11090	pyridoxal-dependent Aromatic-L-amino-acid decarboxylase	EC:4.1.1.28===Aromatic-L-amino-acid decarboxylase.<<>>EC:4.1.1.105===L-tryptophan decarboxylase.
646878137	646862303	Acetobacter pasteurianus	FALSE	Acetobacter pasteurianus IFO 3283-07	APA07_11090	pyridoxal-dependent Aromatic-L-amino-acid decarboxylase	EC:4.1.1.28===Aromatic-L-amino-acid decarboxylase.<<>>EC:4.1.1.105===L-tryptophan decarboxylase.
646881258	646862305	Acetobacter pasteurianus	FALSE	Acetobacter pasteurianus IFO 3283-22	APA22_11090	pyridoxal-dependent Aromatic-L-amino-acid decarboxylase	EC:4.1.1.105===L-tryptophan decarboxylase.<<>>EC:4.1.1.28===Aromatic-L-amino-acid decarboxylase.
646884378	646862306	Acetobacter pasteurianus	FALSE	Acetobacter pasteurianus IFO 3283-26	APA26_11090	pyridoxal-dependent Aromatic-L-amino-acid decarboxylase	EC:4.1.1.105===L-tryptophan decarboxylase.<<>>EC:4.1.1.28===Aromatic-L-amino-acid decarboxylase.
646887496	646862307	Acetobacter pasteurianus	FALSE	Acetobacter pasteurianus IFO 3283-32	APA32_11090	pyridoxal-dependent Aromatic-L-amino-acid decarboxylase	EC:4.1.1.28===Aromatic-L-amino-acid decarboxylase.<<>>EC:4.1.1.105===L-tryptophan decarboxylase.
646890614	646862301	Acetobacter pasteurianus	FALSE	Acetobacter pasteurianus IFO 3283-01-42C	APA42C_11090	pyridoxal-dependent Aromatic-L-amino-acid decarboxylase	EC:4.1.1.28===Aromatic-L-amino-acid decarboxylase.<<>>EC:4.1.1.105===L-tryptophan decarboxylase.
646893664	646862304	Acetobacter pasteurianus	FALSE	Acetobacter pasteurianus IFO 3283-12	APA12_11090	pyridoxal-dependent Aromatic-L-amino-acid decarboxylase	EC:4.1.1.28===Aromatic-L-amino-acid decarboxylase.<<>>EC:4.1.1.105===L-tryptophan decarboxylase.
2531759264	2529293252	Acetobacter pasteurianus	FALSE	Acetobacter pasteurianus NBRC 101655		Glutamate or tyrosine decarboxylase	EC:4.1.1.105===L-tryptophan decarboxylase.<<>>EC:4.1.1.28===Aromatic-L-amino-acid decarboxylase.
2531761972	2529293253	Acetobacter pasteurianus	FALSE	Acetobacter pasteurianus pasteurianus LMG 1262		Glutamate or tyrosine decarboxylase	EC:4.1.1.105===L-tryptophan decarboxylase.<<>>EC:4.1.1.28===Aromatic-L-amino-acid decarboxylase.
2549790290	2548876776	Acetobacter pasteurianus	FALSE	Acetobacter pasteurianus pasteurianus LMG 1262	APA10DRAFT_02838	Glutamate or tyrosine decarboxylase	EC:4.1.1.28===Aromatic-L-amino-acid decarboxylase.<<>>EC:4.1.1.105===L-tryptophan decarboxylase.
2549793140	2548876777	Acetobacter pasteurianus	FALSE	Acetobacter pasteurianus 3P3	APA11DRAFT_02773	Glutamate or tyrosine decarboxylase	EC:4.1.1.28===Aromatic-L-amino-acid decarboxylase.<<>>EC:4.1.1.105===L-tryptophan decarboxylase.
2562516018	2561511215	Acetobacter pasteurianus	FALSE	Acetobacter pasteurianus 386B	APA386B_2630	Glutamate or tyrosine decarboxylase	EC:4.1.1.105===L-tryptophan decarboxylase.<<>>EC:4.1.1.28===Aromatic-L-amino-acid decarboxylase.
2635699539	2634166445	Acetobacter pasteurianus	FALSE	Acetobacter pasteurianus Ab3	Ga0081789_11124	Glutamate or tyrosine decarboxylase	EC:4.1.1.28===Aromatic-L-amino-acid decarboxylase.<<>>EC:4.1.1.105===L-tryptophan decarboxylase.
2841368645	2841368519	Acetobacter pasteurianus	FALSE	Acetobacter pasteurianus pasteurianus SRCM101342	Ga0226614_127	glutamate/tyrosine decarboxylase-like PLP-dependent enzyme	EC:4.1.1.28===Aromatic-L-amino-acid decarboxylase.<<>>EC:4.1.1.105===L-tryptophan decarboxylase.
2841371952	2841371829	Acetobacter pasteurianus	FALSE	Acetobacter pasteurianus pasteurianus SRCM101468	Ga0226316_124	glutamate/tyrosine decarboxylase-like PLP-dependent enzyme	EC:4.1.1.28===Aromatic-L-amino-acid decarboxylase.<<>>EC:4.1.1.105===L-tryptophan decarboxylase.
2847268372	2847267313	Acetobacter pasteurianus	FALSE	Acetobacter pasteurianus NBRC 101655 DRS001898	Ga0226417_01_1115737_1117182	glutamate/tyrosine decarboxylase-like PLP-dependent enzyme	EC:4.1.1.28===Aromatic-L-amino-acid decarboxylase.<<>>EC:4.1.1.105===L-tryptophan decarboxylase.
2848949178	2848947973	Acetobacter pasteurianus	FALSE	Acetobacter pasteurianus dm	Ga0226514_01_1205861_1207321	glutamate/tyrosine decarboxylase-like PLP-dependent enzyme	EC:4.1.1.28===Aromatic-L-amino-acid decarboxylase.<<>>EC:4.1.1.105===L-tryptophan decarboxylase.
2854522739	2854520951	Acetobacter pasteurianus	FALSE	Acetobacter pasteurianus AD	Ga0176103_058_10705_12150	glutamate/tyrosine decarboxylase-like PLP-dependent enzyme	EC:4.1.1.105===L-tryptophan decarboxylase.<<>>EC:4.1.1.28===Aromatic-L-amino-acid decarboxylase.
2854553549	2854551938	Acetobacter pasteurianus	FALSE	Acetobacter pasteurianus SRCM100623	Ga0347263_099_616336_617781	glutamate/tyrosine decarboxylase-like PLP-dependent enzyme	EC:4.1.1.105===L-tryptophan decarboxylase.<<>>EC:4.1.1.28===Aromatic-L-amino-acid decarboxylase.
2868680526	2868680289	Acetobacter pasteurianus	FALSE	Acetobacter pasteurianus BCRC 14118	Ga0336866_001_219275_220915	glutamate/tyrosine decarboxylase-like PLP-dependent enzyme	EC:4.1.1.105===L-tryptophan decarboxylase.<<>>EC:4.1.1.28===Aromatic-L-amino-acid decarboxylase.
2899148448	2899147346	Acetobacter pasteurianus	FALSE	Acetobacter pasteurianus NBRC 3278	Ga0443342_025_275624_277069	glutamate/tyrosine decarboxylase-like PLP-dependent enzyme	EC:4.1.1.28===Aromatic-L-amino-acid decarboxylase.<<>>EC:4.1.1.105===L-tryptophan decarboxylase.
2901800436	2901799356	Acetobacter pasteurianus	FALSE	Acetobacter pasteurianus NBRC 3299	Ga0443344_008_287279_288739	glutamate/tyrosine decarboxylase-like PLP-dependent enzyme	EC:4.1.1.105===L-tryptophan decarboxylase.<<>>EC:4.1.1.28===Aromatic-L-amino-acid decarboxylase.
2901803322	2901802297	Acetobacter pasteurianus	FALSE	Acetobacter pasteurianus NBRC 3188	Ga0443341_011_275585_277045	glutamate/tyrosine decarboxylase-like PLP-dependent enzyme	EC:4.1.1.105===L-tryptophan decarboxylase.<<>>EC:4.1.1.28===Aromatic-L-amino-acid decarboxylase.
2901807000	2901805894	Acetobacter pasteurianus	FALSE	Acetobacter pasteurianus NBRC 3279	Ga0443343_024_290234_291694	glutamate/tyrosine decarboxylase-like PLP-dependent enzyme	EC:4.1.1.105===L-tryptophan decarboxylase.<<>>EC:4.1.1.28===Aromatic-L-amino-acid decarboxylase.
2901823209	2901822114	Acetobacter pasteurianus	FALSE	Acetobacter pasteurianus NBRC 3284	Ga0450443_024_290267_291727	glutamate/tyrosine decarboxylase-like PLP-dependent enzyme	EC:4.1.1.28===Aromatic-L-amino-acid decarboxylase.<<>>EC:4.1.1.105===L-tryptophan decarboxylase.
2901836314	2901835300	Acetobacter pasteurianus	FALSE	Acetobacter pasteurianus NBRC 3280	Ga0444374_024_37643_39088	glutamate/tyrosine decarboxylase-like PLP-dependent enzyme	EC:4.1.1.28===Aromatic-L-amino-acid decarboxylase.<<>>EC:4.1.1.105===L-tryptophan decarboxylase.
2905220126	2905218981	Acetobacter pasteurianus	FALSE	Acetobacter pasteurianus NBRC 3222	Ga0450441_026_36838_38298	glutamate/tyrosine decarboxylase-like PLP-dependent enzyme	EC:4.1.1.28===Aromatic-L-amino-acid decarboxylase.<<>>EC:4.1.1.105===L-tryptophan decarboxylase.
2905226161	2905225069	Acetobacter pasteurianus	FALSE	Acetobacter pasteurianus NBRC 3277	Ga0450442_022_275628_277088	glutamate/tyrosine decarboxylase-like PLP-dependent enzyme	EC:4.1.1.28===Aromatic-L-amino-acid decarboxylase.<<>>EC:4.1.1.105===L-tryptophan decarboxylase.
2915978304	2915977242	Acetobacter pasteurianus	FALSE	Acetobacter pasteurianus pasteurianus NBRC 106471	Ga0477071_015_409793_411253	glutamate/tyrosine decarboxylase-like PLP-dependent enzyme	EC:4.1.1.105===L-tryptophan decarboxylase.<<>>EC:4.1.1.28===Aromatic-L-amino-acid decarboxylase.
2597419725	2596583685	Acetobacter peroxydans	FALSE	Acetobacter peroxydans ATCC 12874	JM85DRAFT_0596	glutamate/tyrosine decarboxylase-like PLP-dependent enzyme	EC:4.1.1.105===L-tryptophan decarboxylase.<<>>EC:4.1.1.28===Aromatic-L-amino-acid decarboxylase.
2580723955	2579778724	Acetobacter persici	FALSE	Acetobacter persici JCM 25330	JCM25330DRAFT_03175	Glutamate or tyrosine decarboxylase	EC:4.1.1.105===L-tryptophan decarboxylase.<<>>EC:4.1.1.28===Aromatic-L-amino-acid decarboxylase.
2854549485	2854548700	Acetobacter persici	FALSE	Acetobacter persici DmL_053	Ga0335757_068_170301_171755	glutamate/tyrosine decarboxylase-like PLP-dependent enzyme	EC:4.1.1.28===Aromatic-L-amino-acid decarboxylase.<<>>EC:4.1.1.105===L-tryptophan decarboxylase.
651475037	651324000	Acetobacter pomorum	FALSE	Acetobacter pomorum DM001	APO_0139	L-2,4-diaminobutyrate decarboxylase	EC:4.1.1.28===Aromatic-L-amino-acid decarboxylase.<<>>EC:4.1.1.105===L-tryptophan decarboxylase.
2619532526	2617271320	Acetobacter pomorum	FALSE	Acetobacter pomorum DmCS_004	Ga0059181_1039190	Glutamate or tyrosine decarboxylase	EC:4.1.1.28===Aromatic-L-amino-acid decarboxylase.<<>>EC:4.1.1.105===L-tryptophan decarboxylase.
2807825237	2806310864	Acetobacter pomorum	FALSE	Acetobacter pomorum BDGP5	Ga0302377_11123	glutamate/tyrosine decarboxylase-like PLP-dependent enzyme	EC:4.1.1.105===L-tryptophan decarboxylase.<<>>EC:4.1.1.28===Aromatic-L-amino-acid decarboxylase.
2828617760	2828617574	Acetobacter pomorum	FALSE	Acetobacter pomorum DSM 11825	Ga0373311_187	glutamate/tyrosine decarboxylase-like PLP-dependent enzyme	EC:4.1.1.28===Aromatic-L-amino-acid decarboxylase.<<>>EC:4.1.1.105===L-tryptophan decarboxylase.
2841924604	2841923096	Acetobacter pomorum	FALSE	Acetobacter pomorum LHT 2458	Ga0336144_084_282304_283749	glutamate/tyrosine decarboxylase-like PLP-dependent enzyme	EC:4.1.1.28===Aromatic-L-amino-acid decarboxylase.<<>>EC:4.1.1.105===L-tryptophan decarboxylase.
2843865874	2843864159	Acetobacter pomorum	FALSE	Acetobacter pomorum SH	Ga0337691_01_1751860_1753320	glutamate/tyrosine decarboxylase-like PLP-dependent enzyme	EC:4.1.1.28===Aromatic-L-amino-acid decarboxylase.<<>>EC:4.1.1.105===L-tryptophan decarboxylase.
8003292034	8003288295	Acetobacter sacchari	FALSE	Acetobacter sacchari TBRC 11175	Ga0594481_144_198281_199762	aromatic-L-amino-acid decarboxylase	EC:4.1.1.28===Aromatic-L-amino-acid decarboxylase.<<>>EC:4.1.1.105===L-tryptophan decarboxylase.
2684965778	2684622587	Acetobacter senegalensis	FALSE	Acetobacter senegalensis 108B	Ga0125035_11132	Glutamate or tyrosine decarboxylase	EC:4.1.1.28===Aromatic-L-amino-acid decarboxylase.<<>>EC:4.1.1.105===L-tryptophan decarboxylase.
2854537755	2854536247	Acetobacter senegalensis	FALSE	Acetobacter senegalensis DmL_050	Ga0335754_157_72703_74172	glutamate/tyrosine decarboxylase-like PLP-dependent enzyme	EC:4.1.1.28===Aromatic-L-amino-acid decarboxylase.<<>>EC:4.1.1.105===L-tryptophan decarboxylase.
2899125515	2899125194	Acetobacter sicerae	FALSE	Acetobacter sicerae LMG 1531	Ga0440105_01_351128_352597	glutamate/tyrosine decarboxylase-like PLP-dependent enzyme	EC:4.1.1.105===L-tryptophan decarboxylase.<<>>EC:4.1.1.28===Aromatic-L-amino-acid decarboxylase.
2786627012	2786546124	Acetobacter sp.	FALSE	Acetobacter sp. JWB	Ga0307887_11124	glutamate/tyrosine decarboxylase-like PLP-dependent enzyme	EC:4.1.1.105===L-tryptophan decarboxylase.<<>>EC:4.1.1.28===Aromatic-L-amino-acid decarboxylase.
2854540717	2854540230	Acetobacter sp.	FALSE	Acetobacter sp. DsW_063	Ga0336772_032_21833_23314	glutamate/tyrosine decarboxylase-like PLP-dependent enzyme	EC:4.1.1.105===L-tryptophan decarboxylase.<<>>EC:4.1.1.28===Aromatic-L-amino-acid decarboxylase.
2858084521	2858084324	Acetobacter sp.	FALSE	Acetobacter sp. DsW_54	Ga0335758_04_79635_81110	glutamate/tyrosine decarboxylase-like PLP-dependent enzyme	EC:4.1.1.105===L-tryptophan decarboxylase.<<>>EC:4.1.1.28===Aromatic-L-amino-acid decarboxylase.
2899129602	2899129133	Acetobacter sp.	FALSE	Acetobacter sp. DmW_125	Ga0441689_025_303189_304649	glutamate/tyrosine decarboxylase-like PLP-dependent enzyme	EC:4.1.1.28===Aromatic-L-amino-acid decarboxylase.<<>>EC:4.1.1.105===L-tryptophan decarboxylase.
2899138397	2899135540	Acetobacter sp.	FALSE	Acetobacter sp. DmW_125127	Ga0441681_100_189609_191069	glutamate/tyrosine decarboxylase-like PLP-dependent enzyme	EC:4.1.1.105===L-tryptophan decarboxylase.<<>>EC:4.1.1.28===Aromatic-L-amino-acid decarboxylase.
2899153107	2899151323	Acetobacter sp.	FALSE	Acetobacter sp. DmW_125124	Ga0441679_107_1246_2706	glutamate/tyrosine decarboxylase-like PLP-dependent enzyme	EC:4.1.1.105===L-tryptophan decarboxylase.<<>>EC:4.1.1.28===Aromatic-L-amino-acid decarboxylase.
2899156017	2899154504	Acetobacter sp.	FALSE	Acetobacter sp. DmW_125132	Ga0441683_34_304521_305981	glutamate/tyrosine decarboxylase-like PLP-dependent enzyme	EC:4.1.1.105===L-tryptophan decarboxylase.<<>>EC:4.1.1.28===Aromatic-L-amino-acid decarboxylase.
2901813658	2901811852	Acetobacter sp.	FALSE	Acetobacter sp. DmW_125134	Ga0441682_039_189609_191069	glutamate/tyrosine decarboxylase-like PLP-dependent enzyme	EC:4.1.1.28===Aromatic-L-amino-acid decarboxylase.<<>>EC:4.1.1.105===L-tryptophan decarboxylase.
2901828192	2901825273	Acetobacter sp.	FALSE	Acetobacter sp. DmW_125123	Ga0441690_344_1_1176	glutamate/tyrosine decarboxylase-like PLP-dependent enzyme	EC:4.1.1.105===L-tryptophan decarboxylase.<<>>EC:4.1.1.28===Aromatic-L-amino-acid decarboxylase.
2901840719	2901839099	Acetobacter sp.	FALSE	Acetobacter sp. DmW_125135	Ga0441684_047_304521_305981	glutamate/tyrosine decarboxylase-like PLP-dependent enzyme	EC:4.1.1.105===L-tryptophan decarboxylase.<<>>EC:4.1.1.28===Aromatic-L-amino-acid decarboxylase.
2901844410	2901842244	Acetobacter sp.	FALSE	Acetobacter sp. DmW_136	Ga0441678_078_47870_49330	glutamate/tyrosine decarboxylase-like PLP-dependent enzyme	EC:4.1.1.28===Aromatic-L-amino-acid decarboxylase.<<>>EC:4.1.1.105===L-tryptophan decarboxylase.
2905222517	2905221928	Acetobacter sp.	FALSE	Acetobacter sp. DmW_125133	Ga0440657_011_189609_191069	glutamate/tyrosine decarboxylase-like PLP-dependent enzyme	EC:4.1.1.105===L-tryptophan decarboxylase.<<>>EC:4.1.1.28===Aromatic-L-amino-acid decarboxylase.
2905229651	2905228972	Acetobacter sp.	FALSE	Acetobacter sp. DmW_125128	Ga0441680_033_100547_102007	glutamate/tyrosine decarboxylase-like PLP-dependent enzyme	EC:4.1.1.28===Aromatic-L-amino-acid decarboxylase.<<>>EC:4.1.1.105===L-tryptophan decarboxylase.
2905245702	2905244509	Acetobacter sp.	FALSE	Acetobacter sp. DmW_125130	Ga0441688_026_303197_304657	glutamate/tyrosine decarboxylase-like PLP-dependent enzyme	EC:4.1.1.28===Aromatic-L-amino-acid decarboxylase.<<>>EC:4.1.1.105===L-tryptophan decarboxylase.
2905254318	2905251622	Acetobacter sp.	FALSE	Acetobacter sp. DmW_125129	Ga0441685_081_304521_305981	glutamate/tyrosine decarboxylase-like PLP-dependent enzyme	EC:4.1.1.28===Aromatic-L-amino-acid decarboxylase.<<>>EC:4.1.1.105===L-tryptophan decarboxylase.
2905260101	2905257341	Acetobacter sp.	FALSE	Acetobacter sp. DmW_125131	Ga0441686_097_189609_191069	glutamate/tyrosine decarboxylase-like PLP-dependent enzyme	EC:4.1.1.105===L-tryptophan decarboxylase.<<>>EC:4.1.1.28===Aromatic-L-amino-acid decarboxylase.
2905267713	2905266725	Acetobacter sp.	FALSE	Acetobacter sp. DmW_125126	Ga0441687_045_189597_191057	glutamate/tyrosine decarboxylase-like PLP-dependent enzyme	EC:4.1.1.28===Aromatic-L-amino-acid decarboxylase.<<>>EC:4.1.1.105===L-tryptophan decarboxylase.
2854562940	2854561923	Acetobacter syzygii	FALSE	Acetobacter syzygii KR-1	Ga0336023_11_305758_307233	glutamate/tyrosine decarboxylase-like PLP-dependent enzyme	EC:4.1.1.28===Aromatic-L-amino-acid decarboxylase.<<>>EC:4.1.1.105===L-tryptophan decarboxylase.
2854570750	2854569203	Acetobacter syzygii	FALSE	Acetobacter syzygii KR-2	Ga0336024_032_305758_307233	glutamate/tyrosine decarboxylase-like PLP-dependent enzyme	EC:4.1.1.105===L-tryptophan decarboxylase.<<>>EC:4.1.1.28===Aromatic-L-amino-acid decarboxylase.
2905256039	2905254764	Acetobacter syzygii	FALSE	Acetobacter syzygii 9H-2	Ga0452280_50_99996_101471	glutamate/tyrosine decarboxylase-like PLP-dependent enzyme	EC:4.1.1.28===Aromatic-L-amino-acid decarboxylase.<<>>EC:4.1.1.105===L-tryptophan decarboxylase.
651692033	651324001	Acetobacter tropicalis	FALSE	Acetobacter tropicalis NBRC 101654	ATPR_0638	pyridoxal-dependent Aromatic-L-amino-acid decarboxylase	EC:4.1.1.28===Aromatic-L-amino-acid decarboxylase.<<>>EC:4.1.1.105===L-tryptophan decarboxylase.
2612087055	2609460235	Acetobacter tropicalis	FALSE	Acetobacter tropicalis DmCS_006	Ga0059179_110284	Glutamate or tyrosine decarboxylase	EC:4.1.1.28===Aromatic-L-amino-acid decarboxylase.<<>>EC:4.1.1.105===L-tryptophan decarboxylase.
2669740902	2667527850	Acetobacter tropicalis	FALSE	Acetobacter tropicalis NBRC 16470	Ga0098292_120660	Glutamate or tyrosine decarboxylase	EC:4.1.1.28===Aromatic-L-amino-acid decarboxylase.<<>>EC:4.1.1.105===L-tryptophan decarboxylase.
2727401305	2724679595	Acetobacter tropicalis	FALSE	Acetobacter tropicalis LMG 19825	Ga0126929_122057	Glutamate or tyrosine decarboxylase	EC:4.1.1.28===Aromatic-L-amino-acid decarboxylase.<<>>EC:4.1.1.105===L-tryptophan decarboxylase.
2728393157	2728368906	Acetobacter tropicalis	FALSE	Acetobacter tropicalis LMG 1663	Ga0126932_1132113	Glutamate or tyrosine decarboxylase	EC:4.1.1.28===Aromatic-L-amino-acid decarboxylase.<<>>EC:4.1.1.105===L-tryptophan decarboxylase.
2818027460	2816332478	Acetobacter tropicalis	FALSE	Acetobacter tropicalis BDGP1	Ga0302625_12129	glutamate/tyrosine decarboxylase-like PLP-dependent enzyme	EC:4.1.1.28===Aromatic-L-amino-acid decarboxylase.<<>>EC:4.1.1.105===L-tryptophan decarboxylase.
2858090848	2858089842	Acetobacter tropicalis	FALSE	Acetobacter tropicalis DmW_042	Ga0336770_101_648_2117	glutamate/tyrosine decarboxylase-like PLP-dependent enzyme	EC:4.1.1.105===L-tryptophan decarboxylase.<<>>EC:4.1.1.28===Aromatic-L-amino-acid decarboxylase.
2887915016	2887912470	Acetobacter vaccinii	FALSE	Acetobacter vaccinii KACC 21233	Ga0439716_01_2730537_2731991	glutamate/tyrosine decarboxylase-like PLP-dependent enzyme	EC:4.1.1.28===Aromatic-L-amino-acid decarboxylase.<<>>EC:4.1.1.105===L-tryptophan decarboxylase.
2994106324	2994101869	Acetobacteraceae bacterium	FALSE	Acetobacteraceae bacterium DB1506	Ga0337366_45_245467_246918	aromatic-L-amino-acid decarboxylase	EC:4.1.1.105===L-tryptophan decarboxylase.<<>>EC:4.1.1.28===Aromatic-L-amino-acid decarboxylase.
2994109957	2994107383	Acetobacteraceae bacterium	FALSE	Acetobacteraceae bacterium PAMC 26569	Ga0486501_01_2743621_2745066	aromatic-L-amino-acid decarboxylase	EC:4.1.1.28===Aromatic-L-amino-acid decarboxylase.<<>>EC:4.1.1.105===L-tryptophan decarboxylase.
2881414592	2881412998	Achromobacter aloeverae	FALSE	Achromobacter aloeverae AVA-1	Ga0440316_05_1492105_1493787	aromatic-L-amino-acid decarboxylase	EC:4.1.1.28===Aromatic-L-amino-acid decarboxylase.<<>>EC:4.1.1.105===L-tryptophan decarboxylase.
2855731017	2855730933	Achromobacter sp.	FALSE	Achromobacter sp. HZ28	Ga0347472_01_80019_81578	aromatic-L-amino-acid decarboxylase	EC:4.1.1.105===L-tryptophan decarboxylase.<<>>EC:4.1.1.28===Aromatic-L-amino-acid decarboxylase.
2855770382	2855767633	Achromobacter sp.	FALSE	Achromobacter sp. HZ34	Ga0347471_14_1133496_1135055	aromatic-L-amino-acid decarboxylase	EC:4.1.1.28===Aromatic-L-amino-acid decarboxylase.<<>>EC:4.1.1.105===L-tryptophan decarboxylase.
2739749941	2739367718	Acidaminococcus sp.	FALSE	Acidaminococcus sp. JGI 01_J13_750m (contamination screened)	Ga0191277_10258	aromatic-L-amino-acid decarboxylase	EC:4.1.1.105===L-tryptophan decarboxylase.<<>>EC:4.1.1.28===Aromatic-L-amino-acid decarboxylase.
2805199538	2802429372	Acidiferrobacteraceae bacterium	FALSE	Acidiferrobacteraceae bacterium NP97	Ga0267752_13239	aromatic-L-amino-acid decarboxylase	EC:4.1.1.28===Aromatic-L-amino-acid decarboxylase.<<>>EC:4.1.1.105===L-tryptophan decarboxylase.
2805199872	2802429372	Acidiferrobacteraceae bacterium	FALSE	Acidiferrobacteraceae bacterium NP97	Ga0267752_14219	glutamate/tyrosine decarboxylase-like PLP-dependent enzyme	EC:4.1.1.105===L-tryptophan decarboxylase.<<>>EC:4.1.1.28===Aromatic-L-amino-acid decarboxylase.
2805276746	2802429396	Acidiferrobacteraceae bacterium	FALSE	Acidiferrobacteraceae bacterium NP122	Ga0267747_104732	aromatic-L-amino-acid decarboxylase	EC:4.1.1.28===Aromatic-L-amino-acid decarboxylase.<<>>EC:4.1.1.105===L-tryptophan decarboxylase.
2753019729	2751185721	Acidihalobacter ferrooxydans	FALSE	Acidihalobacter ferrooxydans V8	Ga0198983_11685	aromatic-L-amino-acid decarboxylase	EC:4.1.1.28===Aromatic-L-amino-acid decarboxylase.<<>>EC:4.1.1.105===L-tryptophan decarboxylase.
2833086202	2833082749	Acidimangrovimonas sediminis	FALSE	Acidimangrovimonas sediminis MS2-2	Ga0347625_3454	aromatic-L-amino-acid decarboxylase	EC:4.1.1.28===Aromatic-L-amino-acid decarboxylase.<<>>EC:4.1.1.105===L-tryptophan decarboxylase.
2779716042	2778261333	Acidimicrobiaceae bacterium	FALSE	Acidimicrobiaceae bacterium RS349	Ga0266477_106619	aromatic-L-amino-acid decarboxylase	EC:4.1.1.28===Aromatic-L-amino-acid decarboxylase.<<>>EC:4.1.1.105===L-tryptophan decarboxylase.
2779717095	2778261334	Acidimicrobiaceae bacterium	FALSE	Acidimicrobiaceae bacterium RS384	Ga0266478_10926	aromatic-L-amino-acid decarboxylase	EC:4.1.1.105===L-tryptophan decarboxylase.<<>>EC:4.1.1.28===Aromatic-L-amino-acid decarboxylase.
2779719152	2778261335	Acidimicrobiaceae bacterium	FALSE	Acidimicrobiaceae bacterium RS387	Ga0266479_12179	aromatic-L-amino-acid decarboxylase	EC:4.1.1.28===Aromatic-L-amino-acid decarboxylase.<<>>EC:4.1.1.105===L-tryptophan decarboxylase.
2779720331	2778261336	Acidimicrobiaceae bacterium	FALSE	Acidimicrobiaceae bacterium NP57	Ga0266472_100114	aromatic-L-amino-acid decarboxylase	EC:4.1.1.28===Aromatic-L-amino-acid decarboxylase.<<>>EC:4.1.1.105===L-tryptophan decarboxylase.
2779723989	2778261337	Acidimicrobiaceae bacterium	FALSE	Acidimicrobiaceae bacterium NP1395	Ga0266470_111100	aromatic-L-amino-acid decarboxylase	EC:4.1.1.105===L-tryptophan decarboxylase.<<>>EC:4.1.1.28===Aromatic-L-amino-acid decarboxylase.
2779726127	2778261338	Acidimicrobiaceae bacterium	FALSE	Acidimicrobiaceae bacterium NP20	Ga0266471_1358	aromatic-L-amino-acid decarboxylase	EC:4.1.1.105===L-tryptophan decarboxylase.<<>>EC:4.1.1.28===Aromatic-L-amino-acid decarboxylase.
2779728141	2778261339	Acidimicrobiaceae bacterium	FALSE	Acidimicrobiaceae bacterium NP966	Ga0266476_12243	aromatic-L-amino-acid decarboxylase	EC:4.1.1.28===Aromatic-L-amino-acid decarboxylase.<<>>EC:4.1.1.105===L-tryptophan decarboxylase.
2779730147	2778261340	Acidimicrobiaceae bacterium	FALSE	Acidimicrobiaceae bacterium NP937	Ga0266475_1526	aromatic-L-amino-acid decarboxylase	EC:4.1.1.28===Aromatic-L-amino-acid decarboxylase.<<>>EC:4.1.1.105===L-tryptophan decarboxylase.
2687348452	2684623253	Acidimicrobiales bacterium	FALSE	Acidimicrobiales bacterium JGI 006 (unscreened)	Ga0074922_101215	aromatic-L-amino-acid decarboxylase	EC:4.1.1.28===Aromatic-L-amino-acid decarboxylase.<<>>EC:4.1.1.105===L-tryptophan decarboxylase.
2687351853	2684623254	Acidimicrobiales bacterium	FALSE	Acidimicrobiales bacterium JGI 006 (contamination screened)	Ga0074921_11215	aromatic-L-amino-acid decarboxylase	EC:4.1.1.105===L-tryptophan decarboxylase.<<>>EC:4.1.1.28===Aromatic-L-amino-acid decarboxylase.
2717585077	2716884663	Acidimicrobiales bacterium	FALSE	Acidimicrobiales bacterium AG-410-K21	Ga0171678_1414	aromatic-L-amino-acid decarboxylase	EC:4.1.1.28===Aromatic-L-amino-acid decarboxylase.<<>>EC:4.1.1.105===L-tryptophan decarboxylase.
2717585931	2716884664	Acidimicrobiales bacterium	FALSE	Acidimicrobiales bacterium AG-414-N20	Ga0171679_10555	aromatic-L-amino-acid decarboxylase	EC:4.1.1.28===Aromatic-L-amino-acid decarboxylase.<<>>EC:4.1.1.105===L-tryptophan decarboxylase.
2739866561	2739367801	Acidimicrobiales bacterium	FALSE	Acidimicrobiales bacterium JGI 01_L18 (contamination screened)	Ga0190739_1335	aromatic-L-amino-acid decarboxylase	EC:4.1.1.28===Aromatic-L-amino-acid decarboxylase.<<>>EC:4.1.1.105===L-tryptophan decarboxylase.
2840057238	2840054979	Acidimicrobiales bacterium	FALSE	Acidimicrobiales bacterium SYSU D60003	Ga0396326_2260	aromatic-L-amino-acid decarboxylase	EC:4.1.1.28===Aromatic-L-amino-acid decarboxylase.<<>>EC:4.1.1.105===L-tryptophan decarboxylase.
2653910281	2651870138	Acidimicrobiia bacterium	FALSE	Acidimicrobiia bacterium REDSEA-S09_B7	Ga0113931_10783	aromatic-L-amino-acid decarboxylase	EC:4.1.1.28===Aromatic-L-amino-acid decarboxylase.<<>>EC:4.1.1.105===L-tryptophan decarboxylase.
2653914512	2651870140	Acidimicrobiia bacterium	FALSE	Acidimicrobiia bacterium REDSEA-S20_B6	Ga0113933_107916	aromatic-L-amino-acid decarboxylase	EC:4.1.1.28===Aromatic-L-amino-acid decarboxylase.<<>>EC:4.1.1.105===L-tryptophan decarboxylase.
2653919466	2651870142	Acidimicrobiia bacterium	FALSE	Acidimicrobiia bacterium REDSEA-S33_B8N9	Ga0113935_11572	aromatic-L-amino-acid decarboxylase	EC:4.1.1.28===Aromatic-L-amino-acid decarboxylase.<<>>EC:4.1.1.105===L-tryptophan decarboxylase.
2562066672	2561511102	Acidiphilium angustum	FALSE	Acidiphilium angustum ATCC 35903	T342DRAFT_02155	Glutamate or tyrosine decarboxylase	EC:4.1.1.28===Aromatic-L-amino-acid decarboxylase.<<>>EC:4.1.1.105===L-tryptophan decarboxylase.
640554572	640427101	Acidiphilium cryptum	FALSE	Acidiphilium cryptum JF-5	Acry_2647	Pyridoxal-dependent decarboxylase	EC:4.1.1.28===Aromatic-L-amino-acid decarboxylase.<<>>EC:4.1.1.105===L-tryptophan decarboxylase.
2828883953	2828882166	Acidiphilium cryptum	FALSE	Acidiphilium cryptum ZJSH63	Ga0393747_1788	glutamate/tyrosine decarboxylase-like PLP-dependent enzyme	EC:4.1.1.105===L-tryptophan decarboxylase.<<>>EC:4.1.1.28===Aromatic-L-amino-acid decarboxylase.
650744973	650716002	Acidiphilium multivorum	FALSE	Acidiphilium multivorum AIU301	ACMV_29730	putative decarboxylase	EC:4.1.1.28===Aromatic-L-amino-acid decarboxylase.<<>>EC:4.1.1.105===L-tryptophan decarboxylase.
2681878506	2681812815	Acidiphilium rubrum	FALSE	Acidiphilium rubrum ATCC 35905	Ga0104712_101184	Glutamate or tyrosine decarboxylase	EC:4.1.1.28===Aromatic-L-amino-acid decarboxylase.<<>>EC:4.1.1.105===L-tryptophan decarboxylase.
2574116826	2571042905	Acidiphilium sp.	FALSE	Acidiphilium sp. JA12-A1	ACIDI_67c00120	Glutamate or tyrosine decarboxylase	EC:4.1.1.105===L-tryptophan decarboxylase.<<>>EC:4.1.1.28===Aromatic-L-amino-acid decarboxylase.
2735856603	2734482270	Acidiphilium sp.	FALSE	Acidiphilium sp. bin8_M5	Ga0192214_12429	Glutamate or tyrosine decarboxylase	EC:4.1.1.28===Aromatic-L-amino-acid decarboxylase.<<>>EC:4.1.1.105===L-tryptophan decarboxylase.
2824048897	2824045439	Acidiphilium sp.	FALSE	Acidiphilium sp. Acc1	Ga0376161_3459	glutamate/tyrosine decarboxylase-like PLP-dependent enzyme	EC:4.1.1.28===Aromatic-L-amino-acid decarboxylase.<<>>EC:4.1.1.105===L-tryptophan decarboxylase.
2824051926	2824049744	Acidiphilium sp.	FALSE	Acidiphilium sp. Acc2	Ga0376162_2183	glutamate/tyrosine decarboxylase-like PLP-dependent enzyme	EC:4.1.1.28===Aromatic-L-amino-acid decarboxylase.<<>>EC:4.1.1.105===L-tryptophan decarboxylase.
2891167911	2891165452	Acidiphilium sp.	FALSE	Acidiphilium sp. C61	Ga0442002_05_1920890_1922326	glutamate/tyrosine decarboxylase-like PLP-dependent enzyme	EC:4.1.1.28===Aromatic-L-amino-acid decarboxylase.<<>>EC:4.1.1.105===L-tryptophan decarboxylase.
2757612746	2757320406	Acidipila rosea	FALSE	Acidipila rosea DSM 103428	Ga0215723_2704	glutamate/tyrosine decarboxylase-like PLP-dependent enzyme	EC:4.1.1.28===Aromatic-L-amino-acid decarboxylase.<<>>EC:4.1.1.105===L-tryptophan decarboxylase.
2769699204	2767802315	Acidipila sp.	FALSE	Acidipila sp. EB88	Ga0247407_15526	glutamate/tyrosine decarboxylase-like PLP-dependent enzyme	EC:4.1.1.105===L-tryptophan decarboxylase.<<>>EC:4.1.1.28===Aromatic-L-amino-acid decarboxylase.
2882610066	2882609292	Acidipila sp.	FALSE	Acidipila sp. EB88	Ga0442339_05_656469_657947	glutamate/tyrosine decarboxylase-like PLP-dependent enzyme	EC:4.1.1.28===Aromatic-L-amino-acid decarboxylase.<<>>EC:4.1.1.105===L-tryptophan decarboxylase.
2841326024	2841323159	Acidisarcina polymorpha	FALSE	Acidisarcina polymorpha SBC82	Ga0335472_2867	glutamate/tyrosine decarboxylase-like PLP-dependent enzyme	EC:4.1.1.28===Aromatic-L-amino-acid decarboxylase.<<>>EC:4.1.1.105===L-tryptophan decarboxylase.
2886655246	2886653463	Acidisoma sp.	FALSE	Acidisoma sp. L85	Ga0440228_23_165299_166780	glutamate/tyrosine decarboxylase-like PLP-dependent enzyme	EC:4.1.1.28===Aromatic-L-amino-acid decarboxylase.<<>>EC:4.1.1.105===L-tryptophan decarboxylase.
2886697618	2886691817	Acidisoma sp.	FALSE	Acidisoma sp. S159	Ga0440223_104_381427_382908	glutamate/tyrosine decarboxylase-like PLP-dependent enzyme	EC:4.1.1.105===L-tryptophan decarboxylase.<<>>EC:4.1.1.28===Aromatic-L-amino-acid decarboxylase.
2889970206	2889968763	Acidisphaera sp.	FALSE	Acidisphaera sp. L21	Ga0440232_035_2_1291	glutamate/tyrosine decarboxylase-like PLP-dependent enzyme	EC:4.1.1.105===L-tryptophan decarboxylase.<<>>EC:4.1.1.28===Aromatic-L-amino-acid decarboxylase.
2890248297	2890245281	Acidisphaera sp.	FALSE	Acidisphaera sp. S103	Ga0440226_056_85646_87205	glutamate/tyrosine decarboxylase-like PLP-dependent enzyme	EC:4.1.1.28===Aromatic-L-amino-acid decarboxylase.<<>>EC:4.1.1.105===L-tryptophan decarboxylase.
2556823960	2556793010	Acidobacteria bacterium	FALSE	Acidobacteria bacterium AB23	AcidDRAFT_00053	Glutamate or tyrosine decarboxylase	EC:4.1.1.105===L-tryptophan decarboxylase.<<>>EC:4.1.1.28===Aromatic-L-amino-acid decarboxylase.
2556824537	2556793010	Acidobacteria bacterium	FALSE	Acidobacteria bacterium AB23	AcidDRAFT_00630	Glutamate or tyrosine decarboxylase	EC:4.1.1.28===Aromatic-L-amino-acid decarboxylase.<<>>EC:4.1.1.105===L-tryptophan decarboxylase.
2556826200	2556793010	Acidobacteria bacterium	FALSE	Acidobacteria bacterium AB23	AcidDRAFT_02295	Glutamate or tyrosine decarboxylase	EC:4.1.1.105===L-tryptophan decarboxylase.<<>>EC:4.1.1.28===Aromatic-L-amino-acid decarboxylase.
2609577627	2609459639	Acidobacteria bacterium	FALSE	Acidobacteria bacterium SCGC AD-613-A22 (contamination screened)	Ga0069730_1037	aromatic-L-amino-acid decarboxylase	EC:4.1.1.28===Aromatic-L-amino-acid decarboxylase.<<>>EC:4.1.1.105===L-tryptophan decarboxylase.
2709492782	2708742701	Acidobacteria bacterium	FALSE	Acidobacteria bacterium RBG_16_70_10	Ga0154713_112413	aromatic-L-amino-acid decarboxylase	EC:4.1.1.28===Aromatic-L-amino-acid decarboxylase.<<>>EC:4.1.1.105===L-tryptophan decarboxylase.
2709493640	2708742701	Acidobacteria bacterium	FALSE	Acidobacteria bacterium RBG_16_70_10	Ga0154713_118312	Glutamate or tyrosine decarboxylase	EC:4.1.1.105===L-tryptophan decarboxylase.<<>>EC:4.1.1.28===Aromatic-L-amino-acid decarboxylase.
2709624127	2708742753	Acidobacteria bacterium	FALSE	Acidobacteria bacterium RBG_16_64_8	Ga0154765_12426	aromatic-L-amino-acid decarboxylase	EC:4.1.1.105===L-tryptophan decarboxylase.<<>>EC:4.1.1.28===Aromatic-L-amino-acid decarboxylase.
2709851311	2708742858	Acidobacteria bacterium	FALSE	Acidobacteria bacterium RIFCSPHIGHO2_01_FULL_67_28	Ga0154909_10472	Glutamate or tyrosine decarboxylase	EC:4.1.1.28===Aromatic-L-amino-acid decarboxylase.<<>>EC:4.1.1.105===L-tryptophan decarboxylase.
2710281600	2710264504	Acidobacteria bacterium	FALSE	Acidobacteria bacterium RIFCSPHIGHO2_02_FULL_67_57	Ga0155194_10395	Glutamate or tyrosine decarboxylase	EC:4.1.1.105===L-tryptophan decarboxylase.<<>>EC:4.1.1.28===Aromatic-L-amino-acid decarboxylase.
2711305177	2710723992	Acidobacteria bacterium	FALSE	Acidobacteria bacterium RIFCSPLOWO2_02_FULL_67_21	Ga0155950_105025	aromatic-L-amino-acid decarboxylase	EC:4.1.1.28===Aromatic-L-amino-acid decarboxylase.<<>>EC:4.1.1.105===L-tryptophan decarboxylase.
2711408443	2710724058	Acidobacteria bacterium	FALSE	Acidobacteria bacterium RIFCSPLOWO2_02_FULL_64_15	Ga0156016_134313	aromatic-L-amino-acid decarboxylase	EC:4.1.1.28===Aromatic-L-amino-acid decarboxylase.<<>>EC:4.1.1.105===L-tryptophan decarboxylase.
2711412995	2710724059	Acidobacteria bacterium	FALSE	Acidobacteria bacterium RIFCSPLOWO2_02_FULL_67_36	Ga0156017_108177	aromatic-L-amino-acid decarboxylase	EC:4.1.1.28===Aromatic-L-amino-acid decarboxylase.<<>>EC:4.1.1.105===L-tryptophan decarboxylase.
2711414923	2710724059	Acidobacteria bacterium	FALSE	Acidobacteria bacterium RIFCSPLOWO2_02_FULL_67_36	Ga0156017_1113157	aromatic-L-amino-acid decarboxylase	EC:4.1.1.105===L-tryptophan decarboxylase.<<>>EC:4.1.1.28===Aromatic-L-amino-acid decarboxylase.
2711416477	2710724060	Acidobacteria bacterium	FALSE	Acidobacteria bacterium RIFCSPLOWO2_02_FULL_65_29	Ga0156018_102810	aromatic-L-amino-acid decarboxylase	EC:4.1.1.28===Aromatic-L-amino-acid decarboxylase.<<>>EC:4.1.1.105===L-tryptophan decarboxylase.
2711419338	2710724060	Acidobacteria bacterium	FALSE	Acidobacteria bacterium RIFCSPLOWO2_02_FULL_65_29	Ga0156018_117129	Glutamate or tyrosine decarboxylase	EC:4.1.1.28===Aromatic-L-amino-acid decarboxylase.<<>>EC:4.1.1.105===L-tryptophan decarboxylase.
2712697352	2711768225	Acidobacteria bacterium	FALSE	Acidobacteria bacterium RIFCSPLOWO2_02_FULL_68_18	Ga0156082_18915	Glutamate or tyrosine decarboxylase	EC:4.1.1.105===L-tryptophan decarboxylase.<<>>EC:4.1.1.28===Aromatic-L-amino-acid decarboxylase.
2712837651	2711768313	Acidobacteria bacterium	FALSE	Acidobacteria bacterium RIFCSPLOWO2_12_FULL_54_10	Ga0156170_10885	Glutamate or tyrosine decarboxylase	EC:4.1.1.28===Aromatic-L-amino-acid decarboxylase.<<>>EC:4.1.1.105===L-tryptophan decarboxylase.
2712843658	2711768315	Acidobacteria bacterium	FALSE	Acidobacteria bacterium RIFCSPLOWO2_12_FULL_67_14	Ga0156172_111825	Glutamate or tyrosine decarboxylase	EC:4.1.1.28===Aromatic-L-amino-acid decarboxylase.<<>>EC:4.1.1.105===L-tryptophan decarboxylase.
2712938758	2711768360	Acidobacteria bacterium	FALSE	Acidobacteria bacterium RIFCSPLOWO2_12_FULL_59_11	Ga0156222_11634	Glutamate or tyrosine decarboxylase	EC:4.1.1.105===L-tryptophan decarboxylase.<<>>EC:4.1.1.28===Aromatic-L-amino-acid decarboxylase.
2712940449	2711768361	Acidobacteria bacterium	FALSE	Acidobacteria bacterium RIFCSPLOWO2_12_FULL_66_21	Ga0156223_13043	Glutamate or tyrosine decarboxylase	EC:4.1.1.28===Aromatic-L-amino-acid decarboxylase.<<>>EC:4.1.1.105===L-tryptophan decarboxylase.
2712943581	2711768361	Acidobacteria bacterium	FALSE	Acidobacteria bacterium RIFCSPLOWO2_12_FULL_66_21	Ga0156223_17977	Glutamate or tyrosine decarboxylase	EC:4.1.1.28===Aromatic-L-amino-acid decarboxylase.<<>>EC:4.1.1.105===L-tryptophan decarboxylase.
2713047522	2711768415	Acidobacteria bacterium	FALSE	Acidobacteria bacterium RIFCSPLOWO2_12_FULL_65_11	Ga0156278_112838	aromatic-L-amino-acid decarboxylase	EC:4.1.1.105===L-tryptophan decarboxylase.<<>>EC:4.1.1.28===Aromatic-L-amino-acid decarboxylase.
2713049401	2711768416	Acidobacteria bacterium	FALSE	Acidobacteria bacterium RIFCSPLOWO2_12_FULL_68_19	Ga0156279_11933	aromatic-L-amino-acid decarboxylase	EC:4.1.1.28===Aromatic-L-amino-acid decarboxylase.<<>>EC:4.1.1.105===L-tryptophan decarboxylase.
2713139388	2711768466	Acidobacteria bacterium	FALSE	Acidobacteria bacterium RIFCSPLOWO2_12_FULL_67_14b	Ga0156330_10802	aromatic-L-amino-acid decarboxylase	EC:4.1.1.105===L-tryptophan decarboxylase.<<>>EC:4.1.1.28===Aromatic-L-amino-acid decarboxylase.
2713139403	2711768466	Acidobacteria bacterium	FALSE	Acidobacteria bacterium RIFCSPLOWO2_12_FULL_67_14b	Ga0156330_108017	Glutamate or tyrosine decarboxylase	EC:4.1.1.105===L-tryptophan decarboxylase.<<>>EC:4.1.1.28===Aromatic-L-amino-acid decarboxylase.
2722322864	2721755320	Acidobacteria bacterium	FALSE	Acidobacteria bacterium RBG_13_68_16	Ga0154638_112315	aromatic-L-amino-acid decarboxylase	EC:4.1.1.105===L-tryptophan decarboxylase.<<>>EC:4.1.1.28===Aromatic-L-amino-acid decarboxylase.
2739881961	2739367814	Acidobacteria bacterium	FALSE	Acidobacteria bacterium JGI 01_J9_750m (contamination screened)	Ga0191331_11021	aromatic-L-amino-acid decarboxylase	EC:4.1.1.105===L-tryptophan decarboxylase.<<>>EC:4.1.1.28===Aromatic-L-amino-acid decarboxylase.
2787309300	2786546463	Acidobacteria bacterium	FALSE	Acidobacteria bacterium SP3022	Ga0266438_10912	homoprotocatechuate degradation regulator HpaR	EC:4.1.1.105===L-tryptophan decarboxylase.<<>>EC:4.1.1.28===Aromatic-L-amino-acid decarboxylase.
2787310142	2786546463	Acidobacteria bacterium	FALSE	Acidobacteria bacterium SP3022	Ga0266438_13922	aromatic-L-amino-acid decarboxylase	EC:4.1.1.28===Aromatic-L-amino-acid decarboxylase.<<>>EC:4.1.1.105===L-tryptophan decarboxylase.
2787311599	2786546464	Acidobacteria bacterium	FALSE	Acidobacteria bacterium SAT1464	Ga0266432_14014	glutamate/tyrosine decarboxylase-like PLP-dependent enzyme	EC:4.1.1.105===L-tryptophan decarboxylase.<<>>EC:4.1.1.28===Aromatic-L-amino-acid decarboxylase.
2787312465	2786546465	Acidobacteria bacterium	FALSE	Acidobacteria bacterium SAT150	Ga0266433_11047	aromatic-L-amino-acid decarboxylase	EC:4.1.1.105===L-tryptophan decarboxylase.<<>>EC:4.1.1.28===Aromatic-L-amino-acid decarboxylase.
2787317033	2786546466	Acidobacteria bacterium	FALSE	Acidobacteria bacterium SAT1339	Ga0266430_136117	aromatic-L-amino-acid decarboxylase	EC:4.1.1.105===L-tryptophan decarboxylase.<<>>EC:4.1.1.28===Aromatic-L-amino-acid decarboxylase.
2787319339	2786546467	Acidobacteria bacterium	FALSE	Acidobacteria bacterium SAT1391	Ga0266431_14925	aromatic-L-amino-acid decarboxylase	EC:4.1.1.28===Aromatic-L-amino-acid decarboxylase.<<>>EC:4.1.1.105===L-tryptophan decarboxylase.
2787321839	2786546468	Acidobacteria bacterium	FALSE	Acidobacteria bacterium SP204	Ga0266435_1535	aromatic-L-amino-acid decarboxylase	EC:4.1.1.28===Aromatic-L-amino-acid decarboxylase.<<>>EC:4.1.1.105===L-tryptophan decarboxylase.
2787323547	2786546469	Acidobacteria bacterium	FALSE	Acidobacteria bacterium SP3003	Ga0266437_10653	aromatic-L-amino-acid decarboxylase	EC:4.1.1.105===L-tryptophan decarboxylase.<<>>EC:4.1.1.28===Aromatic-L-amino-acid decarboxylase.
2787325626	2786546470	Acidobacteria bacterium	FALSE	Acidobacteria bacterium SP4291	Ga0266439_10815	aromatic-L-amino-acid decarboxylase	EC:4.1.1.28===Aromatic-L-amino-acid decarboxylase.<<>>EC:4.1.1.105===L-tryptophan decarboxylase.
2787329343	2786546471	Acidobacteria bacterium	FALSE	Acidobacteria bacterium SP203	Ga0266434_17441	aromatic-L-amino-acid decarboxylase	EC:4.1.1.28===Aromatic-L-amino-acid decarboxylase.<<>>EC:4.1.1.105===L-tryptophan decarboxylase.
2787331607	2786546472	Acidobacteria bacterium	FALSE	Acidobacteria bacterium SP213	Ga0266436_1406	aromatic-L-amino-acid decarboxylase	EC:4.1.1.105===L-tryptophan decarboxylase.<<>>EC:4.1.1.28===Aromatic-L-amino-acid decarboxylase.
2787331855	2786546472	Acidobacteria bacterium	FALSE	Acidobacteria bacterium SP213	Ga0266436_14914	aromatic-L-amino-acid decarboxylase	EC:4.1.1.28===Aromatic-L-amino-acid decarboxylase.<<>>EC:4.1.1.105===L-tryptophan decarboxylase.
2787337924	2786546474	Acidobacteria bacterium	FALSE	Acidobacteria bacterium ARS17	Ga0266422_1117102	aromatic-L-amino-acid decarboxylase	EC:4.1.1.105===L-tryptophan decarboxylase.<<>>EC:4.1.1.28===Aromatic-L-amino-acid decarboxylase.
2787338657	2786546474	Acidobacteria bacterium	FALSE	Acidobacteria bacterium ARS17	Ga0266422_114732	aromatic-L-amino-acid decarboxylase	EC:4.1.1.105===L-tryptophan decarboxylase.<<>>EC:4.1.1.28===Aromatic-L-amino-acid decarboxylase.
2787342092	2786546475	Acidobacteria bacterium	FALSE	Acidobacteria bacterium SP92	Ga0266440_16073	aromatic-L-amino-acid decarboxylase	EC:4.1.1.105===L-tryptophan decarboxylase.<<>>EC:4.1.1.28===Aromatic-L-amino-acid decarboxylase.
2787343959	2786546476	Acidobacteria bacterium	FALSE	Acidobacteria bacterium NP993	Ga0266429_10244	aromatic-L-amino-acid decarboxylase	EC:4.1.1.105===L-tryptophan decarboxylase.<<>>EC:4.1.1.28===Aromatic-L-amino-acid decarboxylase.
2787344898	2786546476	Acidobacteria bacterium	FALSE	Acidobacteria bacterium NP993	Ga0266429_10548	aromatic-L-amino-acid decarboxylase	EC:4.1.1.28===Aromatic-L-amino-acid decarboxylase.<<>>EC:4.1.1.105===L-tryptophan decarboxylase.
2787347084	2786546477	Acidobacteria bacterium	FALSE	Acidobacteria bacterium NP936	Ga0266428_104927	aromatic-L-amino-acid decarboxylase	EC:4.1.1.105===L-tryptophan decarboxylase.<<>>EC:4.1.1.28===Aromatic-L-amino-acid decarboxylase.
2787350363	2786546478	Acidobacteria bacterium	FALSE	Acidobacteria bacterium NP1285	Ga0266425_101222	aromatic-L-amino-acid decarboxylase	EC:4.1.1.105===L-tryptophan decarboxylase.<<>>EC:4.1.1.28===Aromatic-L-amino-acid decarboxylase.
2787351025	2786546478	Acidobacteria bacterium	FALSE	Acidobacteria bacterium NP1285	Ga0266425_108153	aromatic-L-amino-acid decarboxylase	EC:4.1.1.105===L-tryptophan decarboxylase.<<>>EC:4.1.1.28===Aromatic-L-amino-acid decarboxylase.
2787354399	2786546479	Acidobacteria bacterium	FALSE	Acidobacteria bacterium NP133	Ga0266427_14357	aromatic-L-amino-acid decarboxylase	EC:4.1.1.105===L-tryptophan decarboxylase.<<>>EC:4.1.1.28===Aromatic-L-amino-acid decarboxylase.
2787355602	2786546480	Acidobacteria bacterium	FALSE	Acidobacteria bacterium NP130	Ga0266426_1574	aromatic-L-amino-acid decarboxylase	EC:4.1.1.105===L-tryptophan decarboxylase.<<>>EC:4.1.1.28===Aromatic-L-amino-acid decarboxylase.
2787356488	2786546481	Acidobacteria bacterium	FALSE	Acidobacteria bacterium NAT202	Ga0266424_10427	aromatic-L-amino-acid decarboxylase	EC:4.1.1.28===Aromatic-L-amino-acid decarboxylase.<<>>EC:4.1.1.105===L-tryptophan decarboxylase.
2807002289	2806310632	Acidobacteria bacterium	FALSE	Acidobacteria bacterium CoA2_BinC42	Ga0318635_113211	aromatic-L-amino-acid decarboxylase	EC:4.1.1.28===Aromatic-L-amino-acid decarboxylase.<<>>EC:4.1.1.105===L-tryptophan decarboxylase.
2807004292	2806310633	Acidobacteria bacterium	FALSE	Acidobacteria bacterium CoA8_BinC33	Ga0318636_1012152	aromatic-L-amino-acid decarboxylase	EC:4.1.1.28===Aromatic-L-amino-acid decarboxylase.<<>>EC:4.1.1.105===L-tryptophan decarboxylase.
2619748409	2619618849	Acidobacteria sp.	FALSE	Acidobacteria sp. genome_bin_3	Ga0074141_122749	aromatic-L-amino-acid decarboxylase	EC:4.1.1.105===L-tryptophan decarboxylase.<<>>EC:4.1.1.28===Aromatic-L-amino-acid decarboxylase.
2624293353	2623620399	Acidobacteria sp.	FALSE	Acidobacteria sp. genome_bin_1	Ga0077522_105328	Glutamate or tyrosine decarboxylase	EC:4.1.1.28===Aromatic-L-amino-acid decarboxylase.<<>>EC:4.1.1.105===L-tryptophan decarboxylase.
2624295371	2623620399	Acidobacteria sp.	FALSE	Acidobacteria sp. genome_bin_1	Ga0077522_11775	aromatic-L-amino-acid decarboxylase	EC:4.1.1.28===Aromatic-L-amino-acid decarboxylase.<<>>EC:4.1.1.105===L-tryptophan decarboxylase.
2624344789	2623620412	Acidobacteria sp.	FALSE	Acidobacteria sp. genome_bin_23	Ga0077534_117523	aromatic-L-amino-acid decarboxylase	EC:4.1.1.105===L-tryptophan decarboxylase.<<>>EC:4.1.1.28===Aromatic-L-amino-acid decarboxylase.
2624424020	2623620430	Acidobacteria sp.	FALSE	Acidobacteria sp. genome_bin_45	Ga0077553_114322	aromatic-L-amino-acid decarboxylase	EC:4.1.1.105===L-tryptophan decarboxylase.<<>>EC:4.1.1.28===Aromatic-L-amino-acid decarboxylase.
2520518147	2519899651	Acidobacteriaceae bacterium	FALSE	Acidobacteriaceae bacterium KBS 83	G002DRAFT_02442	Glutamate or tyrosine decarboxylase	EC:4.1.1.28===Aromatic-L-amino-acid decarboxylase.<<>>EC:4.1.1.105===L-tryptophan decarboxylase.
2556998885	2556921018	Acidobacteriaceae bacterium	FALSE	Acidobacteriaceae bacterium URHE0068	N547DRAFT_02454	Glutamate or tyrosine decarboxylase	EC:4.1.1.105===L-tryptophan decarboxylase.<<>>EC:4.1.1.28===Aromatic-L-amino-acid decarboxylase.
8000945139	8000943374	Acidobacteriaceae bacterium	FALSE	Acidobacteriaceae bacterium dw_441	Ga0594643_01_2049737_2051248	aromatic-L-amino-acid decarboxylase	EC:4.1.1.28===Aromatic-L-amino-acid decarboxylase.<<>>EC:4.1.1.105===L-tryptophan decarboxylase.
2556854768	2556793019	Acidobacteriaceae sp.	FALSE	Acidobacteriaceae sp. KBS 146	M015DRAFT_3766	Glutamate or tyrosine decarboxylase	EC:4.1.1.28===Aromatic-L-amino-acid decarboxylase.<<>>EC:4.1.1.105===L-tryptophan decarboxylase.
2737775973	2737471747	Acidobacteriales bacterium	FALSE	Acidobacteriales bacterium JGI 01_F17_4000m (contamination screened)	Ga0191209_10212	aromatic-L-amino-acid decarboxylase	EC:4.1.1.28===Aromatic-L-amino-acid decarboxylase.<<>>EC:4.1.1.105===L-tryptophan decarboxylase.
2737776410	2737471747	Acidobacteriales bacterium	FALSE	Acidobacteriales bacterium JGI 01_F17_4000m (contamination screened)	Ga0191209_1212	aromatic-L-amino-acid decarboxylase	EC:4.1.1.28===Aromatic-L-amino-acid decarboxylase.<<>>EC:4.1.1.105===L-tryptophan decarboxylase.
2739671898	2739367676	Acidobacteriales bacterium	FALSE	Acidobacteriales bacterium JGI 01_D15_4000m (contamination screened)	Ga0191311_10340	aromatic-L-amino-acid decarboxylase	EC:4.1.1.105===L-tryptophan decarboxylase.<<>>EC:4.1.1.28===Aromatic-L-amino-acid decarboxylase.
2619838840	2619618877	Acidobacteriia bacterium	FALSE	Acidobacteriia bacterium EBPR_Bin_484	Ga0073602_106143	aromatic-L-amino-acid decarboxylase	EC:4.1.1.105===L-tryptophan decarboxylase.<<>>EC:4.1.1.28===Aromatic-L-amino-acid decarboxylase.
643769214	643692001	Acidobacterium capsulatum	FALSE	Acidobacterium capsulatum ATCC 51196	ACP_3028	aromatic-L-amino-acid decarboxylase	EC:4.1.1.28===Aromatic-L-amino-acid decarboxylase.<<>>EC:4.1.1.105===L-tryptophan decarboxylase.
2890189927	2890189526	Acidobacterium sp.	FALSE	Acidobacterium sp. S8	Ga0440227_04_9641_11152	glutamate/tyrosine decarboxylase-like PLP-dependent enzyme	EC:4.1.1.28===Aromatic-L-amino-acid decarboxylase.<<>>EC:4.1.1.105===L-tryptophan decarboxylase.
2506226580	2506210001	Acidobacterium strain	FALSE	Acidobacterium strain C40	ACIDO_C40_0009.00000930	Glutamate or tyrosine decarboxylase	EC:4.1.1.105===L-tryptophan decarboxylase.<<>>EC:4.1.1.28===Aromatic-L-amino-acid decarboxylase.
2585095708	2582581264	Acidocella aminolytica	FALSE	Acidocella aminolytica DSM 11237	EJ11DRAFT_00205	Glutamate or tyrosine decarboxylase	EC:4.1.1.28===Aromatic-L-amino-acid decarboxylase.<<>>EC:4.1.1.105===L-tryptophan decarboxylase.
2861273950	2861273687	Acidocella aromatica	FALSE	Acidocella aromatica DSM 27026	Ga0415365_01_255143_256543	glutamate/tyrosine decarboxylase-like PLP-dependent enzyme	EC:4.1.1.28===Aromatic-L-amino-acid decarboxylase.<<>>EC:4.1.1.105===L-tryptophan decarboxylase.
2558111258	2556921625	Acidocella facilis	FALSE	Acidocella facilis ATCC 35904	T331DRAFT_02671	Glutamate or tyrosine decarboxylase	EC:4.1.1.28===Aromatic-L-amino-acid decarboxylase.<<>>EC:4.1.1.105===L-tryptophan decarboxylase.
2534526707	2531839705	Acidocella sp.	FALSE	Acidocella sp. MX-AZ02	MXAZACID_01402	Glutamate or tyrosine decarboxylase	EC:4.1.1.105===L-tryptophan decarboxylase.<<>>EC:4.1.1.28===Aromatic-L-amino-acid decarboxylase.
2785391902	2784746772	Acidomonas methanolica	FALSE	Acidomonas methanolica DSM 5432	Ga0244655_10125	glutamate/tyrosine decarboxylase-like PLP-dependent enzyme	EC:4.1.1.105===L-tryptophan decarboxylase.<<>>EC:4.1.1.28===Aromatic-L-amino-acid decarboxylase.
2887682969	2887682946	Acidomonas methanolica	FALSE	Acidomonas methanolica NBRC 104435	Ga0441963_001_18578_20011	glutamate/tyrosine decarboxylase-like PLP-dependent enzyme	EC:4.1.1.105===L-tryptophan decarboxylase.<<>>EC:4.1.1.28===Aromatic-L-amino-acid decarboxylase.
2761531425	2761201621	Acidomyces richmondensis	FALSE	Acidomyces richmondensis BFW	93080		EC:4.1.1.28===Aromatic-L-amino-acid decarboxylase.<<>>EC:4.1.1.105===L-tryptophan decarboxylase.
2583642721	2582580855	Actibacterium atlanticum	FALSE	Actibacterium atlanticum 22II-S11-Z10	ATO10_00900	Glutamate or tyrosine decarboxylase	EC:4.1.1.28===Aromatic-L-amino-acid decarboxylase.<<>>EC:4.1.1.105===L-tryptophan decarboxylase.
2791919240	2791354902	Actibacterium lipolyticum	FALSE	Actibacterium lipolyticum CECT 8621	Ga0308514_10257	aromatic-L-amino-acid decarboxylase	EC:4.1.1.105===L-tryptophan decarboxylase.<<>>EC:4.1.1.28===Aromatic-L-amino-acid decarboxylase.
2832256493	2832254508	Actibacterium pelagium	FALSE	Actibacterium pelagium JN33	Ga0347524_1986	glutamate/tyrosine decarboxylase-like PLP-dependent enzyme	EC:4.1.1.28===Aromatic-L-amino-acid decarboxylase.<<>>EC:4.1.1.105===L-tryptophan decarboxylase.
8001877275	8001875900	Actibacterium sp.	FALSE	Actibacterium sp. 188UL27-1	Ga0594416_07_101607_102992	aromatic-L-amino-acid decarboxylase	EC:4.1.1.28===Aromatic-L-amino-acid decarboxylase.<<>>EC:4.1.1.105===L-tryptophan decarboxylase.
2832213994	2832212542	Actibacterium ureilyticum	FALSE	Actibacterium ureilyticum LS-811	Ga0347523_1453	glutamate/tyrosine decarboxylase-like PLP-dependent enzyme	EC:4.1.1.28===Aromatic-L-amino-acid decarboxylase.<<>>EC:4.1.1.105===L-tryptophan decarboxylase.
2944648782	2944645658	Actimicrobium sp.	FALSE	Actimicrobium sp. GrIS 1.19	Ga0418726_23_36419_37852	aromatic-L-amino-acid decarboxylase	EC:4.1.1.28===Aromatic-L-amino-acid decarboxylase.<<>>EC:4.1.1.105===L-tryptophan decarboxylase.
2816494968	2816332138	Actinoallomurus bryophytorum	FALSE	Actinoallomurus bryophytorum DSM 102200	Ga0264381_0455	aromatic-L-amino-acid decarboxylase	EC:4.1.1.28===Aromatic-L-amino-acid decarboxylase.<<>>EC:4.1.1.105===L-tryptophan decarboxylase.
2758599352	2758568006	Actinoalloteichus hoggarensis	FALSE	Actinoalloteichus hoggarensis DSM 45943	Ga0225991_113769	aromatic-L-amino-acid decarboxylase	EC:4.1.1.28===Aromatic-L-amino-acid decarboxylase.<<>>EC:4.1.1.105===L-tryptophan decarboxylase.
2863317214	2863314850	Actinoalloteichus hoggarensis	FALSE	Actinoalloteichus hoggarensis CECT 8639 (Annotation)	Ga0436952_03_809707_811161	aromatic-L-amino-acid decarboxylase	EC:4.1.1.28===Aromatic-L-amino-acid decarboxylase.<<>>EC:4.1.1.105===L-tryptophan decarboxylase.
2616462714	2615840662	Actinoalloteichus sp.	FALSE	Actinoalloteichus sp. ADI127-17 Genome sequencing	Ga0071520_114266	aromatic-L-amino-acid decarboxylase	EC:4.1.1.28===Aromatic-L-amino-acid decarboxylase.<<>>EC:4.1.1.105===L-tryptophan decarboxylase.
2616484367	2615840680	Actinoalloteichus sp.	FALSE	Actinoalloteichus sp. GBA129-24 Genome sequencing	Ga0071521_124363	aromatic-L-amino-acid decarboxylase	EC:4.1.1.28===Aromatic-L-amino-acid decarboxylase.<<>>EC:4.1.1.105===L-tryptophan decarboxylase.
2563897164	2563366745	Actinoalloteichus spitiensis	FALSE	Actinoalloteichus spitiensis RMV-1378	Draft04215	aromatic-L-amino-acid decarboxylase	EC:4.1.1.105===L-tryptophan decarboxylase.<<>>EC:4.1.1.28===Aromatic-L-amino-acid decarboxylase.
2603634713	2602042045	Actinobacteria bacterium	FALSE	Actinobacteria bacterium DSM 45722	Ga0060345_2423	aromatic-L-amino-acid decarboxylase	EC:4.1.1.105===L-tryptophan decarboxylase.<<>>EC:4.1.1.28===Aromatic-L-amino-acid decarboxylase.
2640428890	2639762693	Actinobacteria bacterium	FALSE	Actinobacteria bacterium SCGC AC-312-N20 (unscreened)	Ga0099445_10122	aromatic-L-amino-acid decarboxylase	EC:4.1.1.105===L-tryptophan decarboxylase.<<>>EC:4.1.1.28===Aromatic-L-amino-acid decarboxylase.
2640430236	2639762694	Actinobacteria bacterium	FALSE	Actinobacteria bacterium SCGC AAA007-J07 (unscreened)	Ga0099446_101107	aromatic-L-amino-acid decarboxylase	EC:4.1.1.28===Aromatic-L-amino-acid decarboxylase.<<>>EC:4.1.1.105===L-tryptophan decarboxylase.
2642196680	2639763148	Actinobacteria bacterium	FALSE	Actinobacteria bacterium OV450	Ga0082241_12132	aromatic-L-amino-acid decarboxylase	EC:4.1.1.28===Aromatic-L-amino-acid decarboxylase.<<>>EC:4.1.1.105===L-tryptophan decarboxylase.
2709661258	2708742767	Actinobacteria bacterium	FALSE	Actinobacteria bacterium RBG_16_68_12	Ga0154779_107712	aromatic-L-amino-acid decarboxylase	EC:4.1.1.28===Aromatic-L-amino-acid decarboxylase.<<>>EC:4.1.1.105===L-tryptophan decarboxylase.
2709661597	2708742767	Actinobacteria bacterium	FALSE	Actinobacteria bacterium RBG_16_68_12	Ga0154779_11072	aromatic-L-amino-acid decarboxylase	EC:4.1.1.105===L-tryptophan decarboxylase.<<>>EC:4.1.1.28===Aromatic-L-amino-acid decarboxylase.
2709816219	2708742841	Actinobacteria bacterium	FALSE	Actinobacteria bacterium RBG_19FT_COMBO_70_19	Ga0154889_10306	Glutamate or tyrosine decarboxylase	EC:4.1.1.28===Aromatic-L-amino-acid decarboxylase.<<>>EC:4.1.1.105===L-tryptophan decarboxylase.
2709817930	2708742841	Actinobacteria bacterium	FALSE	Actinobacteria bacterium RBG_19FT_COMBO_70_19	Ga0154889_11244	aromatic-L-amino-acid decarboxylase	EC:4.1.1.105===L-tryptophan decarboxylase.<<>>EC:4.1.1.28===Aromatic-L-amino-acid decarboxylase.
2709818310	2708742841	Actinobacteria bacterium	FALSE	Actinobacteria bacterium RBG_19FT_COMBO_70_19	Ga0154889_115016	Glutamate or tyrosine decarboxylase	EC:4.1.1.28===Aromatic-L-amino-acid decarboxylase.<<>>EC:4.1.1.105===L-tryptophan decarboxylase.
2893507886	2893507865	Actinobacteria bacterium	FALSE	Actinobacteria bacterium SCGC AC-312-N20 (screened)	Ga0454307_01_24460_25878	aromatic-L-amino-acid decarboxylase	EC:4.1.1.28===Aromatic-L-amino-acid decarboxylase.<<>>EC:4.1.1.105===L-tryptophan decarboxylase.
2650347870	2648501571	Actinobacteria FSWF8	FALSE	Actinobacteria FSWF8 bin_1	Ga0104772_12740	Glutamate or tyrosine decarboxylase	EC:4.1.1.28===Aromatic-L-amino-acid decarboxylase.<<>>EC:4.1.1.105===L-tryptophan decarboxylase.
2929532676	2929527468	Actinobacteria sp.	FALSE	Actinobacteria sp. 005084	Ga0498105_16_109141_110580	aromatic-L-amino-acid decarboxylase	EC:4.1.1.105===L-tryptophan decarboxylase.<<>>EC:4.1.1.28===Aromatic-L-amino-acid decarboxylase.
2929540551	2929534182	Actinobacteria sp.	FALSE	Actinobacteria sp. 003843	Ga0498170_22_55946_57457	aromatic-L-amino-acid decarboxylase	EC:4.1.1.28===Aromatic-L-amino-acid decarboxylase.<<>>EC:4.1.1.105===L-tryptophan decarboxylase.
2929558139	2929549974	Actinobacteria sp.	FALSE	Actinobacteria sp. 050209	Ga0498207_32_3623_5068	aromatic-L-amino-acid decarboxylase	EC:4.1.1.28===Aromatic-L-amino-acid decarboxylase.<<>>EC:4.1.1.105===L-tryptophan decarboxylase.
2929559471	2929549974	Actinobacteria sp.	FALSE	Actinobacteria sp. 050209	Ga0498207_47_9862_11373	glutamate/tyrosine decarboxylase-like PLP-dependent enzyme	EC:4.1.1.105===L-tryptophan decarboxylase.<<>>EC:4.1.1.28===Aromatic-L-amino-acid decarboxylase.
2929573357	2929568643	Actinobacteria sp.	FALSE	Actinobacteria sp. 046769	Ga0498259_15_53499_54965	aromatic-L-amino-acid decarboxylase	EC:4.1.1.28===Aromatic-L-amino-acid decarboxylase.<<>>EC:4.1.1.105===L-tryptophan decarboxylase.
2929639738	2929635976	Actinobacteria sp.	FALSE	Actinobacteria sp. 005108	Ga0498089_08_64211_65650	aromatic-L-amino-acid decarboxylase	EC:4.1.1.105===L-tryptophan decarboxylase.<<>>EC:4.1.1.28===Aromatic-L-amino-acid decarboxylase.
2929656355	2929656146	Actinobacteria sp.	FALSE	Actinobacteria sp. 048239	Ga0498178_001_235589_236956	glutamate/tyrosine decarboxylase-like PLP-dependent enzyme	EC:4.1.1.105===L-tryptophan decarboxylase.<<>>EC:4.1.1.28===Aromatic-L-amino-acid decarboxylase.
2929663518	2929656146	Actinobacteria sp.	FALSE	Actinobacteria sp. 048239	Ga0498178_049_26749_28206	glutamate/tyrosine decarboxylase-like PLP-dependent enzyme	EC:4.1.1.105===L-tryptophan decarboxylase.<<>>EC:4.1.1.28===Aromatic-L-amino-acid decarboxylase.
2929761982	2929759342	Actinobacteria sp.	FALSE	Actinobacteria sp. 048436	Ga0498245_04_614044_615459	aromatic-L-amino-acid decarboxylase	EC:4.1.1.28===Aromatic-L-amino-acid decarboxylase.<<>>EC:4.1.1.105===L-tryptophan decarboxylase.
2929767781	2929767117	Actinobacteria sp.	FALSE	Actinobacteria sp. 004379	Ga0498247_01_733579_734916	glutamate/tyrosine decarboxylase-like PLP-dependent enzyme	EC:4.1.1.105===L-tryptophan decarboxylase.<<>>EC:4.1.1.28===Aromatic-L-amino-acid decarboxylase.
2930234562	2930233143	Actinobacteria sp.	FALSE	Actinobacteria sp. 005087	Ga0498082_03_300167_301675	glutamate/tyrosine decarboxylase-like PLP-dependent enzyme	EC:4.1.1.28===Aromatic-L-amino-acid decarboxylase.<<>>EC:4.1.1.105===L-tryptophan decarboxylase.
2930253898	2930248008	Actinobacteria sp.	FALSE	Actinobacteria sp. 047730	Ga0498238_21_118932_120365	aromatic-L-amino-acid decarboxylase	EC:4.1.1.28===Aromatic-L-amino-acid decarboxylase.<<>>EC:4.1.1.105===L-tryptophan decarboxylase.
2930315267	2930312403	Actinobacteria sp.	FALSE	Actinobacteria sp. 001124	Ga0498086_05_191478_192908	aromatic-L-amino-acid decarboxylase	EC:4.1.1.105===L-tryptophan decarboxylase.<<>>EC:4.1.1.28===Aromatic-L-amino-acid decarboxylase.
2930467992	2930461776	Actinobacteria sp.	FALSE	Actinobacteria sp. 003837	Ga0498139_08_2093_3532	aromatic-L-amino-acid decarboxylase	EC:4.1.1.28===Aromatic-L-amino-acid decarboxylase.<<>>EC:4.1.1.105===L-tryptophan decarboxylase.
2930476451	2930470883	Actinobacteria sp.	FALSE	Actinobacteria sp. 051170	Ga0498141_18_157810_159228	glutamate/tyrosine decarboxylase-like PLP-dependent enzyme	EC:4.1.1.28===Aromatic-L-amino-acid decarboxylase.<<>>EC:4.1.1.105===L-tryptophan decarboxylase.
2930477508	2930470883	Actinobacteria sp.	FALSE	Actinobacteria sp. 051170	Ga0498141_30_30290_31672	glutamate/tyrosine decarboxylase-like PLP-dependent enzyme	EC:4.1.1.28===Aromatic-L-amino-acid decarboxylase.<<>>EC:4.1.1.105===L-tryptophan decarboxylase.
2930503092	2930500623	Actinobacteria sp.	FALSE	Actinobacteria sp. 002463	Ga0498151_07_129994_131517	glutamate/tyrosine decarboxylase-like PLP-dependent enzyme	EC:4.1.1.28===Aromatic-L-amino-acid decarboxylase.<<>>EC:4.1.1.105===L-tryptophan decarboxylase.
2930554610	2930545677	Actinobacteria sp.	FALSE	Actinobacteria sp. 001663	Ga0498165_22_62362_63825	aromatic-L-amino-acid decarboxylase	EC:4.1.1.28===Aromatic-L-amino-acid decarboxylase.<<>>EC:4.1.1.105===L-tryptophan decarboxylase.
2930695750	2930689835	Actinobacteria sp.	FALSE	Actinobacteria sp. 005381	Ga0498116_15_902_2413	glutamate/tyrosine decarboxylase-like PLP-dependent enzyme	EC:4.1.1.28===Aromatic-L-amino-acid decarboxylase.<<>>EC:4.1.1.105===L-tryptophan decarboxylase.
2930726302	2930721032	Actinobacteria sp.	FALSE	Actinobacteria sp. 006294	Ga0498131_19_40146_41492	glutamate/tyrosine decarboxylase-like PLP-dependent enzyme	EC:4.1.1.105===L-tryptophan decarboxylase.<<>>EC:4.1.1.28===Aromatic-L-amino-acid decarboxylase.
2931598025	2931597156	Actinobacteria sp.	FALSE	Actinobacteria sp. 048715	Ga0498524_03_47415_48914	aromatic-L-amino-acid decarboxylase	EC:4.1.1.28===Aromatic-L-amino-acid decarboxylase.<<>>EC:4.1.1.105===L-tryptophan decarboxylase.
2931602418	2931597156	Actinobacteria sp.	FALSE	Actinobacteria sp. 048715	Ga0498524_21_135718_137085	aromatic-L-amino-acid decarboxylase	EC:4.1.1.28===Aromatic-L-amino-acid decarboxylase.<<>>EC:4.1.1.105===L-tryptophan decarboxylase.
2931646289	2931642416	Actinobacteria sp.	FALSE	Actinobacteria sp. 050227	Ga0498199_06_47206_48678	aromatic-L-amino-acid decarboxylase	EC:4.1.1.105===L-tryptophan decarboxylase.<<>>EC:4.1.1.28===Aromatic-L-amino-acid decarboxylase.
2931649258	2931642416	Actinobacteria sp.	FALSE	Actinobacteria sp. 050227	Ga0498199_14_290094_291515	aromatic-L-amino-acid decarboxylase	EC:4.1.1.28===Aromatic-L-amino-acid decarboxylase.<<>>EC:4.1.1.105===L-tryptophan decarboxylase.
2931671522	2931669252	Actinobacteria sp.	FALSE	Actinobacteria sp. 046919	Ga0498222_02_563080_564513	aromatic-L-amino-acid decarboxylase	EC:4.1.1.105===L-tryptophan decarboxylase.<<>>EC:4.1.1.28===Aromatic-L-amino-acid decarboxylase.
2931673534	2931669252	Actinobacteria sp.	FALSE	Actinobacteria sp. 046919	Ga0498222_05_69620_71122	aromatic-L-amino-acid decarboxylase	EC:4.1.1.28===Aromatic-L-amino-acid decarboxylase.<<>>EC:4.1.1.105===L-tryptophan decarboxylase.
2931704722	2931702961	Actinobacteria sp.	FALSE	Actinobacteria sp. 050477	Ga0498230_003_350691_352094	aromatic-L-amino-acid decarboxylase	EC:4.1.1.28===Aromatic-L-amino-acid decarboxylase.<<>>EC:4.1.1.105===L-tryptophan decarboxylase.
2931710370	2931702961	Actinobacteria sp.	FALSE	Actinobacteria sp. 050477	Ga0498230_020_4674_6194	aromatic-L-amino-acid decarboxylase	EC:4.1.1.105===L-tryptophan decarboxylase.<<>>EC:4.1.1.28===Aromatic-L-amino-acid decarboxylase.
2931723117	2931719839	Actinobacteria sp.	FALSE	Actinobacteria sp. 051321	Ga0498235_07_383400_384815	aromatic-L-amino-acid decarboxylase	EC:4.1.1.28===Aromatic-L-amino-acid decarboxylase.<<>>EC:4.1.1.105===L-tryptophan decarboxylase.
2931724364	2931719839	Actinobacteria sp.	FALSE	Actinobacteria sp. 051321	Ga0498235_11_205056_206510	aromatic-L-amino-acid decarboxylase	EC:4.1.1.28===Aromatic-L-amino-acid decarboxylase.<<>>EC:4.1.1.105===L-tryptophan decarboxylase.
2931989260	2931984407	Actinobacteria sp.	FALSE	Actinobacteria sp. 052139	Ga0499724_13_31776_33287	aromatic-L-amino-acid decarboxylase	EC:4.1.1.105===L-tryptophan decarboxylase.<<>>EC:4.1.1.28===Aromatic-L-amino-acid decarboxylase.
2932172691	2932170087	Actinobacteria sp.	FALSE	Actinobacteria sp. 005382	Ga0498108_004_141323_142771	aromatic-L-amino-acid decarboxylase	EC:4.1.1.105===L-tryptophan decarboxylase.<<>>EC:4.1.1.28===Aromatic-L-amino-acid decarboxylase.
2932324492	2932321213	Actinobacteria sp.	FALSE	Actinobacteria sp. 001194	Ga0498134_09_72373_73914	aromatic-L-amino-acid decarboxylase	EC:4.1.1.28===Aromatic-L-amino-acid decarboxylase.<<>>EC:4.1.1.105===L-tryptophan decarboxylase.
2932369632	2932363722	Actinobacteria sp.	FALSE	Actinobacteria sp. 023632	Ga0498213_11_327319_328764	aromatic-L-amino-acid decarboxylase	EC:4.1.1.28===Aromatic-L-amino-acid decarboxylase.<<>>EC:4.1.1.105===L-tryptophan decarboxylase.
2932370387	2932363722	Actinobacteria sp.	FALSE	Actinobacteria sp. 023632	Ga0498213_14_49762_51081	aromatic-L-amino-acid decarboxylase	EC:4.1.1.105===L-tryptophan decarboxylase.<<>>EC:4.1.1.28===Aromatic-L-amino-acid decarboxylase.
2932471214	2932463950	Actinobacteria sp.	FALSE	Actinobacteria sp. 049868	Ga0498448_24_17009_18466	aromatic-L-amino-acid decarboxylase	EC:4.1.1.105===L-tryptophan decarboxylase.<<>>EC:4.1.1.28===Aromatic-L-amino-acid decarboxylase.
2932551432	2932547845	Actinobacteria sp.	FALSE	Actinobacteria sp. 005794	Ga0498476_11_156069_157526	aromatic-L-amino-acid decarboxylase	EC:4.1.1.28===Aromatic-L-amino-acid decarboxylase.<<>>EC:4.1.1.105===L-tryptophan decarboxylase.
2932555413	2932555117	Actinobacteria sp.	FALSE	Actinobacteria sp. 004281	Ga0498481_01_320225_321673	aromatic-L-amino-acid decarboxylase	EC:4.1.1.28===Aromatic-L-amino-acid decarboxylase.<<>>EC:4.1.1.105===L-tryptophan decarboxylase.
2932636093	2932628129	Actinobacteria sp.	FALSE	Actinobacteria sp. 001480	Ga0498499_31_61442_62872	aromatic-L-amino-acid decarboxylase	EC:4.1.1.28===Aromatic-L-amino-acid decarboxylase.<<>>EC:4.1.1.105===L-tryptophan decarboxylase.
2932640276	2932637573	Actinobacteria sp.	FALSE	Actinobacteria sp. 003247	Ga0498503_08_56734_58224	aromatic-L-amino-acid decarboxylase	EC:4.1.1.105===L-tryptophan decarboxylase.<<>>EC:4.1.1.28===Aromatic-L-amino-acid decarboxylase.
2932641287	2932637573	Actinobacteria sp.	FALSE	Actinobacteria sp. 003247	Ga0498503_11_202745_204205	aromatic-L-amino-acid decarboxylase	EC:4.1.1.28===Aromatic-L-amino-acid decarboxylase.<<>>EC:4.1.1.105===L-tryptophan decarboxylase.
2932885161	2932877610	Actinobacteria sp.	FALSE	Actinobacteria sp. 002917	Ga0498477_040_61309_62727	aromatic-L-amino-acid decarboxylase	EC:4.1.1.28===Aromatic-L-amino-acid decarboxylase.<<>>EC:4.1.1.105===L-tryptophan decarboxylase.
2932887572	2932887204	Actinobacteria sp.	FALSE	Actinobacteria sp. 001380	Ga0498488_001_435231_436601	aromatic-L-amino-acid decarboxylase	EC:4.1.1.105===L-tryptophan decarboxylase.<<>>EC:4.1.1.28===Aromatic-L-amino-acid decarboxylase.
2932891452	2932887204	Actinobacteria sp.	FALSE	Actinobacteria sp. 001380	Ga0498488_032_14082_15530	aromatic-L-amino-acid decarboxylase	EC:4.1.1.28===Aromatic-L-amino-acid decarboxylase.<<>>EC:4.1.1.105===L-tryptophan decarboxylase.
2932905175	2932901115	Actinobacteria sp.	FALSE	Actinobacteria sp. 046742	Ga0498516_012_131645_133075	aromatic-L-amino-acid decarboxylase	EC:4.1.1.105===L-tryptophan decarboxylase.<<>>EC:4.1.1.28===Aromatic-L-amino-acid decarboxylase.
2933029839	2933029606	Actinobacteria sp.	FALSE	Actinobacteria sp. 050467	Ga0498408_001_257783_259150	aromatic-L-amino-acid decarboxylase	EC:4.1.1.28===Aromatic-L-amino-acid decarboxylase.<<>>EC:4.1.1.105===L-tryptophan decarboxylase.
2933031810	2933029606	Actinobacteria sp.	FALSE	Actinobacteria sp. 050467	Ga0498408_008_39542_40963	aromatic-L-amino-acid decarboxylase	EC:4.1.1.28===Aromatic-L-amino-acid decarboxylase.<<>>EC:4.1.1.105===L-tryptophan decarboxylase.
2933037756	2933037704	Actinobacteria sp.	FALSE	Actinobacteria sp. 051191	Ga0498332_01_47653_49125	aromatic-L-amino-acid decarboxylase	EC:4.1.1.28===Aromatic-L-amino-acid decarboxylase.<<>>EC:4.1.1.105===L-tryptophan decarboxylase.
2933043225	2933037704	Actinobacteria sp.	FALSE	Actinobacteria sp. 051191	Ga0498332_10_194316_195728	aromatic-L-amino-acid decarboxylase	EC:4.1.1.28===Aromatic-L-amino-acid decarboxylase.<<>>EC:4.1.1.105===L-tryptophan decarboxylase.
2933096666	2933096044	Actinobacteria sp.	FALSE	Actinobacteria sp. 046765	Ga0498361_01_646593_647999	aromatic-L-amino-acid decarboxylase	EC:4.1.1.105===L-tryptophan decarboxylase.<<>>EC:4.1.1.28===Aromatic-L-amino-acid decarboxylase.
2933137116	2933131520	Actinobacteria sp.	FALSE	Actinobacteria sp. 050410	Ga0498369_10_24262_25665	aromatic-L-amino-acid decarboxylase	EC:4.1.1.105===L-tryptophan decarboxylase.<<>>EC:4.1.1.28===Aromatic-L-amino-acid decarboxylase.
2933138438	2933131520	Actinobacteria sp.	FALSE	Actinobacteria sp. 050410	Ga0498369_15_54384_55862	aromatic-L-amino-acid decarboxylase	EC:4.1.1.105===L-tryptophan decarboxylase.<<>>EC:4.1.1.28===Aromatic-L-amino-acid decarboxylase.
2933164121	2933158083	Actinobacteria sp.	FALSE	Actinobacteria sp. 050408	Ga0498375_23_118030_119511	aromatic-L-amino-acid decarboxylase	EC:4.1.1.28===Aromatic-L-amino-acid decarboxylase.<<>>EC:4.1.1.105===L-tryptophan decarboxylase.
2933164125	2933158083	Actinobacteria sp.	FALSE	Actinobacteria sp. 050408	Ga0498375_23_122579_124054	aromatic-L-amino-acid decarboxylase	EC:4.1.1.28===Aromatic-L-amino-acid decarboxylase.<<>>EC:4.1.1.105===L-tryptophan decarboxylase.
2933175487	2933166860	Actinobacteria sp.	FALSE	Actinobacteria sp. 046974	Ga0498376_15_12381_13844	aromatic-L-amino-acid decarboxylase	EC:4.1.1.28===Aromatic-L-amino-acid decarboxylase.<<>>EC:4.1.1.105===L-tryptophan decarboxylase.
2933265875	2933261430	Actinobacteria sp.	FALSE	Actinobacteria sp. 050478	Ga0498409_06_449938_451371	aromatic-L-amino-acid decarboxylase	EC:4.1.1.105===L-tryptophan decarboxylase.<<>>EC:4.1.1.28===Aromatic-L-amino-acid decarboxylase.
2933281818	2933279956	Actinobacteria sp.	FALSE	Actinobacteria sp. 050394	Ga0498412_02_291727_293109	aromatic-L-amino-acid decarboxylase	EC:4.1.1.28===Aromatic-L-amino-acid decarboxylase.<<>>EC:4.1.1.105===L-tryptophan decarboxylase.
2933289073	2933279956	Actinobacteria sp.	FALSE	Actinobacteria sp. 050394	Ga0498412_21_33094_34503	aromatic-L-amino-acid decarboxylase	EC:4.1.1.105===L-tryptophan decarboxylase.<<>>EC:4.1.1.28===Aromatic-L-amino-acid decarboxylase.
2933296449	2933291196	Actinobacteria sp.	FALSE	Actinobacteria sp. 050547	Ga0498413_12_280481_281863	aromatic-L-amino-acid decarboxylase	EC:4.1.1.28===Aromatic-L-amino-acid decarboxylase.<<>>EC:4.1.1.105===L-tryptophan decarboxylase.
2933328950	2933320104	Actinobacteria sp.	FALSE	Actinobacteria sp. 050536	Ga0498417_25_54189_55541	aromatic-L-amino-acid decarboxylase	EC:4.1.1.105===L-tryptophan decarboxylase.<<>>EC:4.1.1.28===Aromatic-L-amino-acid decarboxylase.
2933334757	2933330693	Actinobacteria sp.	FALSE	Actinobacteria sp. 050383	Ga0498418_10_17607_19025	aromatic-L-amino-acid decarboxylase	EC:4.1.1.28===Aromatic-L-amino-acid decarboxylase.<<>>EC:4.1.1.105===L-tryptophan decarboxylase.
2933358946	2933357574	Actinobacteria sp.	FALSE	Actinobacteria sp. 051152	Ga0498433_04_137991_139409	aromatic-L-amino-acid decarboxylase	EC:4.1.1.105===L-tryptophan decarboxylase.<<>>EC:4.1.1.28===Aromatic-L-amino-acid decarboxylase.
2933408891	2933402861	Actinobacteria sp.	FALSE	Actinobacteria sp. 048020	Ga0498444_22_77613_79151	aromatic-L-amino-acid decarboxylase	EC:4.1.1.105===L-tryptophan decarboxylase.<<>>EC:4.1.1.28===Aromatic-L-amino-acid decarboxylase.
2933664835	2933660794	Actinobacteria sp.	FALSE	Actinobacteria sp. 048521	Ga0498366_14_35632_37122	aromatic-L-amino-acid decarboxylase	EC:4.1.1.28===Aromatic-L-amino-acid decarboxylase.<<>>EC:4.1.1.105===L-tryptophan decarboxylase.
2933729999	2933721902	Actinobacteria sp.	FALSE	Actinobacteria sp. 050548	Ga0498397_28_85626_87149	aromatic-L-amino-acid decarboxylase	EC:4.1.1.28===Aromatic-L-amino-acid decarboxylase.<<>>EC:4.1.1.105===L-tryptophan decarboxylase.
2933786498	2933784988	Actinobacteria sp.	FALSE	Actinobacteria sp. 002888	Ga0498472_04_56923_58362	aromatic-L-amino-acid decarboxylase	EC:4.1.1.105===L-tryptophan decarboxylase.<<>>EC:4.1.1.28===Aromatic-L-amino-acid decarboxylase.
2933802435	2933794627	Actinobacteria sp.	FALSE	Actinobacteria sp. 001323	Ga0498479_037_7179_8618	aromatic-L-amino-acid decarboxylase	EC:4.1.1.28===Aromatic-L-amino-acid decarboxylase.<<>>EC:4.1.1.105===L-tryptophan decarboxylase.
2933843285	2933836958	Actinobacteria sp.	FALSE	Actinobacteria sp. 003283	Ga0498533_33_3513_4952	aromatic-L-amino-acid decarboxylase	EC:4.1.1.28===Aromatic-L-amino-acid decarboxylase.<<>>EC:4.1.1.105===L-tryptophan decarboxylase.
2933921079	2933920864	Actinobacteria sp.	FALSE	Actinobacteria sp. 045597	Ga0498265_01_290508_292082	aromatic-L-amino-acid decarboxylase	EC:4.1.1.28===Aromatic-L-amino-acid decarboxylase.<<>>EC:4.1.1.105===L-tryptophan decarboxylase.
2933935635	2933934620	Actinobacteria sp.	FALSE	Actinobacteria sp. 050160	Ga0498271_003_87478_88899	aromatic-L-amino-acid decarboxylase	EC:4.1.1.28===Aromatic-L-amino-acid decarboxylase.<<>>EC:4.1.1.105===L-tryptophan decarboxylase.
2933947234	2933943965	Actinobacteria sp.	FALSE	Actinobacteria sp. 050124	Ga0498273_05_163860_165215	aromatic-L-amino-acid decarboxylase	EC:4.1.1.105===L-tryptophan decarboxylase.<<>>EC:4.1.1.28===Aromatic-L-amino-acid decarboxylase.
2933974187	2933970791	Actinobacteria sp.	FALSE	Actinobacteria sp. 052306	Ga0498282_13_53541_55052	aromatic-L-amino-acid decarboxylase	EC:4.1.1.105===L-tryptophan decarboxylase.<<>>EC:4.1.1.28===Aromatic-L-amino-acid decarboxylase.
2934045116	2934044536	Actinobacteria sp.	FALSE	Actinobacteria sp. 048407	Ga0498317_02_8670_10037	aromatic-L-amino-acid decarboxylase	EC:4.1.1.105===L-tryptophan decarboxylase.<<>>EC:4.1.1.28===Aromatic-L-amino-acid decarboxylase.
2934048383	2934044536	Actinobacteria sp.	FALSE	Actinobacteria sp. 048407	Ga0498317_13_203426_204865	aromatic-L-amino-acid decarboxylase	EC:4.1.1.28===Aromatic-L-amino-acid decarboxylase.<<>>EC:4.1.1.105===L-tryptophan decarboxylase.
2934050284	2934044536	Actinobacteria sp.	FALSE	Actinobacteria sp. 048407	Ga0498317_25_96471_97940	aromatic-L-amino-acid decarboxylase	EC:4.1.1.28===Aromatic-L-amino-acid decarboxylase.<<>>EC:4.1.1.105===L-tryptophan decarboxylase.
2934169404	2934163899	Actinobacteria sp.	FALSE	Actinobacteria sp. 048350	Ga0498333_23_69213_70559	aromatic-L-amino-acid decarboxylase	EC:4.1.1.28===Aromatic-L-amino-acid decarboxylase.<<>>EC:4.1.1.105===L-tryptophan decarboxylase.
2934197085	2934194060	Actinobacteria sp.	FALSE	Actinobacteria sp. 049900	Ga0498339_09_37539_38969	aromatic-L-amino-acid decarboxylase	EC:4.1.1.105===L-tryptophan decarboxylase.<<>>EC:4.1.1.28===Aromatic-L-amino-acid decarboxylase.
2934267053	2934261894	Actinobacteria sp.	FALSE	Actinobacteria sp. 053792	Ga0498631_16_129836_131212	aromatic-L-amino-acid decarboxylase	EC:4.1.1.28===Aromatic-L-amino-acid decarboxylase.<<>>EC:4.1.1.105===L-tryptophan decarboxylase.
2934297657	2934294214	Actinobacteria sp.	FALSE	Actinobacteria sp. 048908	Ga0498635_06_72992_74335	aromatic-L-amino-acid decarboxylase	EC:4.1.1.28===Aromatic-L-amino-acid decarboxylase.<<>>EC:4.1.1.105===L-tryptophan decarboxylase.
2934301403	2934300886	Actinobacteria sp.	FALSE	Actinobacteria sp. 047768	Ga0498637_01_569728_571236	aromatic-L-amino-acid decarboxylase	EC:4.1.1.28===Aromatic-L-amino-acid decarboxylase.<<>>EC:4.1.1.105===L-tryptophan decarboxylase.
2934302595	2934300886	Actinobacteria sp.	FALSE	Actinobacteria sp. 047768	Ga0498637_03_402030_403562	aromatic-L-amino-acid decarboxylase	EC:4.1.1.28===Aromatic-L-amino-acid decarboxylase.<<>>EC:4.1.1.105===L-tryptophan decarboxylase.
2934314540	2934312876	Actinobacteria sp.	FALSE	Actinobacteria sp. 046864	Ga0498262_05_189281_190627	aromatic-L-amino-acid decarboxylase	EC:4.1.1.28===Aromatic-L-amino-acid decarboxylase.<<>>EC:4.1.1.105===L-tryptophan decarboxylase.
2934391940	2934390892	Actinobacteria sp.	FALSE	Actinobacteria sp. 049269	Ga0498263_01_987948_989354	aromatic-L-amino-acid decarboxylase	EC:4.1.1.28===Aromatic-L-amino-acid decarboxylase.<<>>EC:4.1.1.105===L-tryptophan decarboxylase.
2934421410	2934419022	Actinobacteria sp.	FALSE	Actinobacteria sp. 050135	Ga0498268_02_890375_891826	aromatic-L-amino-acid decarboxylase	EC:4.1.1.105===L-tryptophan decarboxylase.<<>>EC:4.1.1.28===Aromatic-L-amino-acid decarboxylase.
2934427054	2934419022	Actinobacteria sp.	FALSE	Actinobacteria sp. 050135	Ga0498268_16_153997_155403	aromatic-L-amino-acid decarboxylase	EC:4.1.1.105===L-tryptophan decarboxylase.<<>>EC:4.1.1.28===Aromatic-L-amino-acid decarboxylase.
2934454658	2934453034	Actinobacteria sp.	FALSE	Actinobacteria sp. 050268	Ga0498275_02_670198_671628	aromatic-L-amino-acid decarboxylase	EC:4.1.1.28===Aromatic-L-amino-acid decarboxylase.<<>>EC:4.1.1.105===L-tryptophan decarboxylase.
2934458453	2934453034	Actinobacteria sp.	FALSE	Actinobacteria sp. 050268	Ga0498275_10_41935_43377	aromatic-L-amino-acid decarboxylase	EC:4.1.1.28===Aromatic-L-amino-acid decarboxylase.<<>>EC:4.1.1.105===L-tryptophan decarboxylase.
2934464705	2934462366	Actinobacteria sp.	FALSE	Actinobacteria sp. 050145	Ga0498276_07_149880_151256	aromatic-L-amino-acid decarboxylase	EC:4.1.1.105===L-tryptophan decarboxylase.<<>>EC:4.1.1.28===Aromatic-L-amino-acid decarboxylase.
2934519336	2934514621	Actinobacteria sp.	FALSE	Actinobacteria sp. 048513	Ga0498289_16_10412_11890	aromatic-L-amino-acid decarboxylase	EC:4.1.1.28===Aromatic-L-amino-acid decarboxylase.<<>>EC:4.1.1.105===L-tryptophan decarboxylase.
2934543325	2934536209	Actinobacteria sp.	FALSE	Actinobacteria sp. 048507	Ga0498294_41_45932_47455	aromatic-L-amino-acid decarboxylase	EC:4.1.1.28===Aromatic-L-amino-acid decarboxylase.<<>>EC:4.1.1.105===L-tryptophan decarboxylase.
2934587733	2934583136	Actinobacteria sp.	FALSE	Actinobacteria sp. 002962	Ga0498672_12_116027_117562	aromatic-L-amino-acid decarboxylase	EC:4.1.1.105===L-tryptophan decarboxylase.<<>>EC:4.1.1.28===Aromatic-L-amino-acid decarboxylase.
2934604922	2934599310	Actinobacteria sp.	FALSE	Actinobacteria sp. 053801	Ga0498675_16_182100_183539	aromatic-L-amino-acid decarboxylase	EC:4.1.1.105===L-tryptophan decarboxylase.<<>>EC:4.1.1.28===Aromatic-L-amino-acid decarboxylase.
2934616693	2934615040	Actinobacteria sp.	FALSE	Actinobacteria sp. 051797	Ga0498677_03_266842_268266	aromatic-L-amino-acid decarboxylase	EC:4.1.1.105===L-tryptophan decarboxylase.<<>>EC:4.1.1.28===Aromatic-L-amino-acid decarboxylase.
2934618842	2934615040	Actinobacteria sp.	FALSE	Actinobacteria sp. 051797	Ga0498677_12_44348_45850	aromatic-L-amino-acid decarboxylase	EC:4.1.1.28===Aromatic-L-amino-acid decarboxylase.<<>>EC:4.1.1.105===L-tryptophan decarboxylase.
2934656446	2934648984	Actinobacteria sp.	FALSE	Actinobacteria sp. 051995	Ga0498685_22_40323_41846	aromatic-L-amino-acid decarboxylase	EC:4.1.1.28===Aromatic-L-amino-acid decarboxylase.<<>>EC:4.1.1.105===L-tryptophan decarboxylase.
2934712777	2934709491	Actinobacteria sp.	FALSE	Actinobacteria sp. 047225	Ga0498697_019_91172_92614	aromatic-L-amino-acid decarboxylase	EC:4.1.1.28===Aromatic-L-amino-acid decarboxylase.<<>>EC:4.1.1.105===L-tryptophan decarboxylase.
2934760068	2934756887	Actinobacteria sp.	FALSE	Actinobacteria sp. 051543	Ga0498306_15_99311_100750	aromatic-L-amino-acid decarboxylase	EC:4.1.1.105===L-tryptophan decarboxylase.<<>>EC:4.1.1.28===Aromatic-L-amino-acid decarboxylase.
2934802794	2934799758	Actinobacteria sp.	FALSE	Actinobacteria sp. 004520	Ga0498709_09_12617_14002	aromatic-L-amino-acid decarboxylase	EC:4.1.1.28===Aromatic-L-amino-acid decarboxylase.<<>>EC:4.1.1.105===L-tryptophan decarboxylase.
2934805071	2934799758	Actinobacteria sp.	FALSE	Actinobacteria sp. 004520	Ga0498709_18_35488_36918	aromatic-L-amino-acid decarboxylase	EC:4.1.1.105===L-tryptophan decarboxylase.<<>>EC:4.1.1.28===Aromatic-L-amino-acid decarboxylase.
2934816421	2934816310	Actinobacteria sp.	FALSE	Actinobacteria sp. 002328	Ga0498713_01_118256_119437	aromatic-L-amino-acid decarboxylase	EC:4.1.1.28===Aromatic-L-amino-acid decarboxylase.<<>>EC:4.1.1.105===L-tryptophan decarboxylase.
2934854277	2934853166	Actinobacteria sp.	FALSE	Actinobacteria sp. 003410	Ga0498719_03_137734_139155	aromatic-L-amino-acid decarboxylase	EC:4.1.1.105===L-tryptophan decarboxylase.<<>>EC:4.1.1.28===Aromatic-L-amino-acid decarboxylase.
2934941051	2934937668	Actinobacteria sp.	FALSE	Actinobacteria sp. 046940	Ga0498643_04_508617_510032	aromatic-L-amino-acid decarboxylase	EC:4.1.1.28===Aromatic-L-amino-acid decarboxylase.<<>>EC:4.1.1.105===L-tryptophan decarboxylase.
2934942361	2934937668	Actinobacteria sp.	FALSE	Actinobacteria sp. 046940	Ga0498643_06_552673_554049	aromatic-L-amino-acid decarboxylase	EC:4.1.1.28===Aromatic-L-amino-acid decarboxylase.<<>>EC:4.1.1.105===L-tryptophan decarboxylase.
2934942829	2934937668	Actinobacteria sp.	FALSE	Actinobacteria sp. 046940	Ga0498643_08_51208_52659	aromatic-L-amino-acid decarboxylase	EC:4.1.1.105===L-tryptophan decarboxylase.<<>>EC:4.1.1.28===Aromatic-L-amino-acid decarboxylase.
2935017732	2935013415	Actinobacteria sp.	FALSE	Actinobacteria sp. 051777	Ga0498688_009_264454_265905	aromatic-L-amino-acid decarboxylase	EC:4.1.1.28===Aromatic-L-amino-acid decarboxylase.<<>>EC:4.1.1.105===L-tryptophan decarboxylase.
2935021632	2935013415	Actinobacteria sp.	FALSE	Actinobacteria sp. 051777	Ga0498688_023_10774_12093	aromatic-L-amino-acid decarboxylase	EC:4.1.1.105===L-tryptophan decarboxylase.<<>>EC:4.1.1.28===Aromatic-L-amino-acid decarboxylase.
2935023823	2935013415	Actinobacteria sp.	FALSE	Actinobacteria sp. 051777	Ga0498688_045_42948_44381	aromatic-L-amino-acid decarboxylase	EC:4.1.1.105===L-tryptophan decarboxylase.<<>>EC:4.1.1.28===Aromatic-L-amino-acid decarboxylase.
2935289659	2935285398	Actinobacteria sp.	FALSE	Actinobacteria sp. 050679	Ga0498191_14_14664_16160	aromatic-L-amino-acid decarboxylase	EC:4.1.1.28===Aromatic-L-amino-acid decarboxylase.<<>>EC:4.1.1.105===L-tryptophan decarboxylase.
2935290780	2935285398	Actinobacteria sp.	FALSE	Actinobacteria sp. 050679	Ga0498191_19_165045_166475	aromatic-L-amino-acid decarboxylase	EC:4.1.1.105===L-tryptophan decarboxylase.<<>>EC:4.1.1.28===Aromatic-L-amino-acid decarboxylase.
2936077222	2936072512	Actinobacteria sp.	FALSE	Actinobacteria sp. 050663	Ga0498610_10_155380_156729	aromatic-L-amino-acid decarboxylase	EC:4.1.1.28===Aromatic-L-amino-acid decarboxylase.<<>>EC:4.1.1.105===L-tryptophan decarboxylase.
2936117871	2936116814	Actinobacteria sp.	FALSE	Actinobacteria sp. 007208	Ga0498603_02_549626_551065	aromatic-L-amino-acid decarboxylase	EC:4.1.1.105===L-tryptophan decarboxylase.<<>>EC:4.1.1.28===Aromatic-L-amino-acid decarboxylase.
2939263730	2939260069	Actinobacteria sp.	FALSE	Actinobacteria sp. 050784	Ga0498581_14_60882_62306	aromatic-L-amino-acid decarboxylase	EC:4.1.1.28===Aromatic-L-amino-acid decarboxylase.<<>>EC:4.1.1.105===L-tryptophan decarboxylase.
2939304736	2939303354	Actinobacteria sp.	FALSE	Actinobacteria sp. 007366	Ga0498591_03_6986_8467	aromatic-L-amino-acid decarboxylase	EC:4.1.1.105===L-tryptophan decarboxylase.<<>>EC:4.1.1.28===Aromatic-L-amino-acid decarboxylase.
2939414708	2939413068	Actinobacteria sp.	FALSE	Actinobacteria sp. 051956	Ga0498550_04_343720_344694	aromatic-L-amino-acid decarboxylase	EC:4.1.1.105===L-tryptophan decarboxylase.<<>>EC:4.1.1.28===Aromatic-L-amino-acid decarboxylase.
2939421857	2939413068	Actinobacteria sp.	FALSE	Actinobacteria sp. 051956	Ga0498550_60_11528_12946	aromatic-L-amino-acid decarboxylase	EC:4.1.1.28===Aromatic-L-amino-acid decarboxylase.<<>>EC:4.1.1.105===L-tryptophan decarboxylase.
2944836042	2944827995	Actinobacteria sp.	FALSE	Actinobacteria sp. 001691	Ga0498195_54_13048_14589	aromatic-L-amino-acid decarboxylase	EC:4.1.1.28===Aromatic-L-amino-acid decarboxylase.<<>>EC:4.1.1.105===L-tryptophan decarboxylase.
2619629629	2619618808	actinobacterium SCGC	FALSE	actinobacterium SCGC AAA027-D23 (contamination screened)	Ga0073403_11091	Glutamate or tyrosine decarboxylase	EC:4.1.1.28===Aromatic-L-amino-acid decarboxylase.<<>>EC:4.1.1.105===L-tryptophan decarboxylase.
2651562400	2648501857	Actinobacterium sp.	FALSE	Actinobacterium sp. acAMD-5	Ga0058851_10725	Glutamate or tyrosine decarboxylase	EC:4.1.1.28===Aromatic-L-amino-acid decarboxylase.<<>>EC:4.1.1.105===L-tryptophan decarboxylase.
2799438099	2799112271	Actinocrispum wychmicini	FALSE	Actinocrispum wychmicini DSM 45934	Ga0310477_102115	glutamate/tyrosine decarboxylase-like PLP-dependent enzyme	EC:4.1.1.105===L-tryptophan decarboxylase.<<>>EC:4.1.1.28===Aromatic-L-amino-acid decarboxylase.
2865855315	2865852738	Actinokineospora bangkokensis	FALSE	Actinokineospora bangkokensis 44EHW	Ga0437070_11_352722_354149	aromatic-L-amino-acid decarboxylase	EC:4.1.1.28===Aromatic-L-amino-acid decarboxylase.<<>>EC:4.1.1.105===L-tryptophan decarboxylase.
2870817686	2870812040	Actinomadura algeriensis	FALSE	Actinomadura algeriensis DSM 46744	Ga0415221_01_5979005_5980456	aromatic-L-amino-acid decarboxylase	EC:4.1.1.105===L-tryptophan decarboxylase.<<>>EC:4.1.1.28===Aromatic-L-amino-acid decarboxylase.
2866641908	2866640805	Actinomadura bangladeshensis	FALSE	Actinomadura bangladeshensis DSM 45347	Ga0437513_043_11801_13231	glutamate/tyrosine decarboxylase-like PLP-dependent enzyme	EC:4.1.1.28===Aromatic-L-amino-acid decarboxylase.<<>>EC:4.1.1.105===L-tryptophan decarboxylase.
3002999166	3002998708	Actinomadura barringtoniae	FALSE	Actinomadura barringtoniae GKU 128	Ga0587404_01_512505_513980	aromatic-L-amino-acid decarboxylase	EC:4.1.1.28===Aromatic-L-amino-acid decarboxylase.<<>>EC:4.1.1.105===L-tryptophan decarboxylase.
3003002044	3002998708	Actinomadura barringtoniae	FALSE	Actinomadura barringtoniae GKU 128	Ga0587404_09_24521_26017	aromatic-L-amino-acid decarboxylase	EC:4.1.1.28===Aromatic-L-amino-acid decarboxylase.<<>>EC:4.1.1.105===L-tryptophan decarboxylase.
3003008863	3002998708	Actinomadura barringtoniae	FALSE	Actinomadura barringtoniae GKU 128	Ga0587404_75_127718_129106	aromatic-L-amino-acid decarboxylase	EC:4.1.1.105===L-tryptophan decarboxylase.<<>>EC:4.1.1.28===Aromatic-L-amino-acid decarboxylase.
2870795055	2870794168	Actinomadura catellatispora	FALSE	Actinomadura catellatispora DSM 44772	Ga0373993_01_901602_903032	glutamate/tyrosine decarboxylase-like PLP-dependent enzyme	EC:4.1.1.105===L-tryptophan decarboxylase.<<>>EC:4.1.1.28===Aromatic-L-amino-acid decarboxylase.
2678421053	2675903560	Actinomadura chibensis	FALSE	Actinomadura chibensis NBRC 106107	Ga0128522_1015160	Glutamate or tyrosine decarboxylase	EC:4.1.1.105===L-tryptophan decarboxylase.<<>>EC:4.1.1.28===Aromatic-L-amino-acid decarboxylase.
2678425597	2675903560	Actinomadura chibensis	FALSE	Actinomadura chibensis NBRC 106107	Ga0128522_105747	Glutamate or tyrosine decarboxylase	EC:4.1.1.28===Aromatic-L-amino-acid decarboxylase.<<>>EC:4.1.1.105===L-tryptophan decarboxylase.
2844993341	2844992467	Actinomadura citrea	FALSE	Actinomadura citrea DSM 43461	Ga0104564_01_865282_866706	glutamate/tyrosine decarboxylase-like PLP-dependent enzyme	EC:4.1.1.28===Aromatic-L-amino-acid decarboxylase.<<>>EC:4.1.1.105===L-tryptophan decarboxylase.
2995960340	2995954180	Actinomadura cremea	FALSE	Actinomadura cremea JCM 3308	Ga0487098_017_99050_100546	aromatic-L-amino-acid decarboxylase	EC:4.1.1.105===L-tryptophan decarboxylase.<<>>EC:4.1.1.28===Aromatic-L-amino-acid decarboxylase.
2995960861	2995954180	Actinomadura cremea	FALSE	Actinomadura cremea JCM 3308	Ga0487098_021_9624_11075	aromatic-L-amino-acid decarboxylase	EC:4.1.1.28===Aromatic-L-amino-acid decarboxylase.<<>>EC:4.1.1.105===L-tryptophan decarboxylase.
2866843235	2866841126	Actinomadura darangshiensis	FALSE	Actinomadura darangshiensis DSM 45941	Ga0437538_079_15699_17111	glutamate/tyrosine decarboxylase-like PLP-dependent enzyme	EC:4.1.1.105===L-tryptophan decarboxylase.<<>>EC:4.1.1.28===Aromatic-L-amino-acid decarboxylase.
2898578034	2898571807	Actinomadura decatromicini	FALSE	Actinomadura decatromicini CYP1-5	Ga0444082_13_410577_412001	glutamate/tyrosine decarboxylase-like PLP-dependent enzyme	EC:4.1.1.28===Aromatic-L-amino-acid decarboxylase.<<>>EC:4.1.1.105===L-tryptophan decarboxylase.
2898579990	2898571807	Actinomadura decatromicini	FALSE	Actinomadura decatromicini CYP1-5	Ga0444082_16_297784_299205	glutamate/tyrosine decarboxylase-like PLP-dependent enzyme	EC:4.1.1.105===L-tryptophan decarboxylase.<<>>EC:4.1.1.28===Aromatic-L-amino-acid decarboxylase.
2868119530	2868116264	Actinomadura fibrosa	FALSE	Actinomadura fibrosa ERS3016534	Ga0436971_038_1462_2928	aromatic-L-amino-acid decarboxylase	EC:4.1.1.28===Aromatic-L-amino-acid decarboxylase.<<>>EC:4.1.1.105===L-tryptophan decarboxylase.
2519082352	2518645623	Actinomadura flavalba	FALSE	Actinomadura flavalba DSM 45200	C229DRAFT_05259	aromatic-L-amino-acid decarboxylase	EC:4.1.1.105===L-tryptophan decarboxylase.<<>>EC:4.1.1.28===Aromatic-L-amino-acid decarboxylase.
2732238732	2731957572	Actinomadura formosensis	FALSE	Actinomadura formosensis NBRC 14204	Ga0128523_12083	aromatic-L-amino-acid decarboxylase	EC:4.1.1.105===L-tryptophan decarboxylase.<<>>EC:4.1.1.28===Aromatic-L-amino-acid decarboxylase.
2898630999	2898624239	Actinomadura formosensis	FALSE	Actinomadura formosensis LMG 29178	Ga0441986_127_3793_5238	aromatic-L-amino-acid decarboxylase	EC:4.1.1.28===Aromatic-L-amino-acid decarboxylase.<<>>EC:4.1.1.105===L-tryptophan decarboxylase.
2571126194	2571042017	Actinomadura glauciflava	FALSE	Actinomadura glauciflava DSM 44770	BS35DRAFT_04772	Glutamate or tyrosine decarboxylase	EC:4.1.1.105===L-tryptophan decarboxylase.<<>>EC:4.1.1.28===Aromatic-L-amino-acid decarboxylase.
2856876877	2856873457	Actinomadura harenae	FALSE	Actinomadura harenae NEAU-Ht49	Ga0366616_124_105027_106460	aromatic-L-amino-acid decarboxylase	EC:4.1.1.105===L-tryptophan decarboxylase.<<>>EC:4.1.1.28===Aromatic-L-amino-acid decarboxylase.
2856881957	2856873457	Actinomadura harenae	FALSE	Actinomadura harenae NEAU-Ht49	Ga0366616_268_21862_23301	glutamate/tyrosine decarboxylase-like PLP-dependent enzyme	EC:4.1.1.28===Aromatic-L-amino-acid decarboxylase.<<>>EC:4.1.1.105===L-tryptophan decarboxylase.
2732346223	2731957594	Actinomadura hibisca	FALSE	Actinomadura hibisca NBRC 15177	Ga0128546_105620	aromatic-L-amino-acid decarboxylase	EC:4.1.1.28===Aromatic-L-amino-acid decarboxylase.<<>>EC:4.1.1.105===L-tryptophan decarboxylase.
2732243819	2731957573	Actinomadura kijaniata	FALSE	Actinomadura kijaniata NBRC 14229	Ga0128524_107517	aromatic-L-amino-acid decarboxylase	EC:4.1.1.105===L-tryptophan decarboxylase.<<>>EC:4.1.1.28===Aromatic-L-amino-acid decarboxylase.
2931454479	2931448456	Actinomadura kijaniata	FALSE	Actinomadura kijaniata 000763	Ga0499634_20_17819_19258	aromatic-L-amino-acid decarboxylase	EC:4.1.1.28===Aromatic-L-amino-acid decarboxylase.<<>>EC:4.1.1.105===L-tryptophan decarboxylase.
2732251893	2731957574	Actinomadura latina	FALSE	Actinomadura latina NBRC 106108	Ga0128525_10876	Glutamate or tyrosine decarboxylase	EC:4.1.1.28===Aromatic-L-amino-acid decarboxylase.<<>>EC:4.1.1.105===L-tryptophan decarboxylase.
2898619118	2898615884	Actinomadura litoris	FALSE	Actinomadura litoris NEAU-AAG5	Ga0441877_11_12953_14401	aromatic-L-amino-acid decarboxylase	EC:4.1.1.28===Aromatic-L-amino-acid decarboxylase.<<>>EC:4.1.1.105===L-tryptophan decarboxylase.
2841010145	2841009013	Actinomadura logoneensis	FALSE	Actinomadura logoneensis NEAU-G17	Ga0365587_1133	aromatic-L-amino-acid decarboxylase	EC:4.1.1.28===Aromatic-L-amino-acid decarboxylase.<<>>EC:4.1.1.105===L-tryptophan decarboxylase.
2732256696	2731957575	Actinomadura macra	FALSE	Actinomadura macra NBRC 14102	Ga0128526_10299	Glutamate or tyrosine decarboxylase	EC:4.1.1.28===Aromatic-L-amino-acid decarboxylase.<<>>EC:4.1.1.105===L-tryptophan decarboxylase.
2732264021	2731957575	Actinomadura macra	FALSE	Actinomadura macra NBRC 14102	Ga0128526_128120	aromatic-L-amino-acid decarboxylase	EC:4.1.1.28===Aromatic-L-amino-acid decarboxylase.<<>>EC:4.1.1.105===L-tryptophan decarboxylase.
2898597120	2898589227	Actinomadura macrotermitis	FALSE	Actinomadura macrotermitis RB68	Ga0441837_10_20747_22180	aromatic-L-amino-acid decarboxylase	EC:4.1.1.28===Aromatic-L-amino-acid decarboxylase.<<>>EC:4.1.1.105===L-tryptophan decarboxylase.
2930591314	2930587087	Actinomadura madurae	FALSE	Actinomadura madurae 000588	Ga0499635_06_363866_365305	glutamate/tyrosine decarboxylase-like PLP-dependent enzyme	EC:4.1.1.105===L-tryptophan decarboxylase.<<>>EC:4.1.1.28===Aromatic-L-amino-acid decarboxylase.
2931165812	2931162702	Actinomadura madurae	FALSE	Actinomadura madurae 000111	Ga0499636_06_206987_208393	glutamate/tyrosine decarboxylase-like PLP-dependent enzyme	EC:4.1.1.28===Aromatic-L-amino-acid decarboxylase.<<>>EC:4.1.1.105===L-tryptophan decarboxylase.
2931166735	2931162702	Actinomadura madurae	FALSE	Actinomadura madurae 000111	Ga0499636_08_98043_99494	aromatic-L-amino-acid decarboxylase	EC:4.1.1.28===Aromatic-L-amino-acid decarboxylase.<<>>EC:4.1.1.105===L-tryptophan decarboxylase.
2727837827	2724679706	Actinomadura mexicana	FALSE	Actinomadura mexicana DSM 44485	Ga0170400_11357	aromatic-L-amino-acid decarboxylase	EC:4.1.1.28===Aromatic-L-amino-acid decarboxylase.<<>>EC:4.1.1.105===L-tryptophan decarboxylase.
2898641338	2898631135	Actinomadura montaniterrae	FALSE	Actinomadura montaniterrae CYP1-1B	Ga0442847_498_19241_20707	aromatic-L-amino-acid decarboxylase	EC:4.1.1.105===L-tryptophan decarboxylase.<<>>EC:4.1.1.28===Aromatic-L-amino-acid decarboxylase.
2861550218	2861542065	Actinomadura namibiensis	FALSE	Actinomadura namibiensis DSM 44197	Ga0415225_15_211336_212763	aromatic-L-amino-acid decarboxylase	EC:4.1.1.28===Aromatic-L-amino-acid decarboxylase.<<>>EC:4.1.1.105===L-tryptophan decarboxylase.
3003013687	3003009604	Actinomadura nitritigenes	FALSE	Actinomadura nitritigenes L46	Ga0559339_024_139586_141052	aromatic-L-amino-acid decarboxylase	EC:4.1.1.105===L-tryptophan decarboxylase.<<>>EC:4.1.1.28===Aromatic-L-amino-acid decarboxylase.
2540957967	2540341222	Actinomadura oligospora	FALSE	Actinomadura oligospora ATCC 43269	P696DRAFT_05155	Glutamate or tyrosine decarboxylase	EC:4.1.1.105===L-tryptophan decarboxylase.<<>>EC:4.1.1.28===Aromatic-L-amino-acid decarboxylase.
2540961037	2540341222	Actinomadura oligospora	FALSE	Actinomadura oligospora ATCC 43269	P696DRAFT_08227	aromatic-L-amino-acid decarboxylase	EC:4.1.1.105===L-tryptophan decarboxylase.<<>>EC:4.1.1.28===Aromatic-L-amino-acid decarboxylase.
2840997164	2840989301	Actinomadura parvosata	FALSE	Actinomadura parvosata kistnae ERS1554153	Ga0337170_7868	glutamate/tyrosine decarboxylase-like PLP-dependent enzyme	EC:4.1.1.28===Aromatic-L-amino-acid decarboxylase.<<>>EC:4.1.1.105===L-tryptophan decarboxylase.
2840999845	2840989301	Actinomadura parvosata	FALSE	Actinomadura parvosata kistnae ERS1554153	Ga0337170_10550	aromatic-L-amino-acid decarboxylase	EC:4.1.1.28===Aromatic-L-amino-acid decarboxylase.<<>>EC:4.1.1.105===L-tryptophan decarboxylase.
2898569489	2898562265	Actinomadura physcomitrii	FALSE	Actinomadura physcomitrii LD22	Ga0444188_061_10930_12396	aromatic-L-amino-acid decarboxylase	EC:4.1.1.105===L-tryptophan decarboxylase.<<>>EC:4.1.1.28===Aromatic-L-amino-acid decarboxylase.
2523679638	2523533532	Actinomadura rifamycini	FALSE	Actinomadura rifamycini DSM 43936	H505DRAFT_06017	aromatic-L-amino-acid decarboxylase	EC:4.1.1.105===L-tryptophan decarboxylase.<<>>EC:4.1.1.28===Aromatic-L-amino-acid decarboxylase.
2867616587	2867610472	Actinomadura roseirufa	FALSE	Actinomadura roseirufa ERS3016533	Ga0436972_181_14424_15836	glutamate/tyrosine decarboxylase-like PLP-dependent enzyme	EC:4.1.1.105===L-tryptophan decarboxylase.<<>>EC:4.1.1.28===Aromatic-L-amino-acid decarboxylase.
2867617121	2867610472	Actinomadura roseirufa	FALSE	Actinomadura roseirufa ERS3016533	Ga0436972_220_110_1561	aromatic-L-amino-acid decarboxylase	EC:4.1.1.105===L-tryptophan decarboxylase.<<>>EC:4.1.1.28===Aromatic-L-amino-acid decarboxylase.
2930756736	2930752366	Actinomadura roseorufa	FALSE	Actinomadura roseorufa 000656	Ga0499641_17_57316_58923	glutamate/tyrosine decarboxylase-like PLP-dependent enzyme	EC:4.1.1.28===Aromatic-L-amino-acid decarboxylase.<<>>EC:4.1.1.105===L-tryptophan decarboxylase.
2866819259	2866816733	Actinomadura rubrisoli	FALSE	Actinomadura rubrisoli H3C3	Ga0437535_107_12713_14236	aromatic-L-amino-acid decarboxylase	EC:4.1.1.105===L-tryptophan decarboxylase.<<>>EC:4.1.1.28===Aromatic-L-amino-acid decarboxylase.
2866824254	2866816733	Actinomadura rubrisoli	FALSE	Actinomadura rubrisoli H3C3	Ga0437535_466_19793_21280	glutamate/tyrosine decarboxylase-like PLP-dependent enzyme	EC:4.1.1.28===Aromatic-L-amino-acid decarboxylase.<<>>EC:4.1.1.105===L-tryptophan decarboxylase.
2866826347	2866816733	Actinomadura rubrisoli	FALSE	Actinomadura rubrisoli H3C3	Ga0437535_786_17168_18643	aromatic-L-amino-acid decarboxylase	EC:4.1.1.28===Aromatic-L-amino-acid decarboxylase.<<>>EC:4.1.1.105===L-tryptophan decarboxylase.
2732269755	2731957576	Actinomadura rubrobrunea	FALSE	Actinomadura rubrobrunea NBRC 15275	Ga0128527_110812	aromatic-L-amino-acid decarboxylase	EC:4.1.1.105===L-tryptophan decarboxylase.<<>>EC:4.1.1.28===Aromatic-L-amino-acid decarboxylase.
2995966250	2995962925	Actinomadura rudentiformis	FALSE	Actinomadura rudentiformis HMC1	Ga0487823_10_142659_144029	aromatic-L-amino-acid decarboxylase	EC:4.1.1.105===L-tryptophan decarboxylase.<<>>EC:4.1.1.28===Aromatic-L-amino-acid decarboxylase.
2995968666	2995962925	Actinomadura rudentiformis	FALSE	Actinomadura rudentiformis HMC1	Ga0487823_20_24724_26238	aromatic-L-amino-acid decarboxylase	EC:4.1.1.28===Aromatic-L-amino-acid decarboxylase.<<>>EC:4.1.1.105===L-tryptophan decarboxylase.
2995970796	2995962925	Actinomadura rudentiformis	FALSE	Actinomadura rudentiformis HMC1	Ga0487823_34_225795_227345	aromatic-L-amino-acid decarboxylase	EC:4.1.1.105===L-tryptophan decarboxylase.<<>>EC:4.1.1.28===Aromatic-L-amino-acid decarboxylase.
2863210818	2863206357	Actinomadura rupiterrae	FALSE	Actinomadura rupiterrae DSM 45251	Ga0436938_06_237633_239066	aromatic-L-amino-acid decarboxylase	EC:4.1.1.28===Aromatic-L-amino-acid decarboxylase.<<>>EC:4.1.1.105===L-tryptophan decarboxylase.
2863211079	2863206357	Actinomadura rupiterrae	FALSE	Actinomadura rupiterrae DSM 45251	Ga0436938_06_469758_471155	glutamate/tyrosine decarboxylase-like PLP-dependent enzyme	EC:4.1.1.105===L-tryptophan decarboxylase.<<>>EC:4.1.1.28===Aromatic-L-amino-acid decarboxylase.
2863213458	2863206357	Actinomadura rupiterrae	FALSE	Actinomadura rupiterrae DSM 45251	Ga0436938_11_207135_208580	aromatic-L-amino-acid decarboxylase	EC:4.1.1.28===Aromatic-L-amino-acid decarboxylase.<<>>EC:4.1.1.105===L-tryptophan decarboxylase.
2898587974	2898580421	Actinomadura soli	FALSE	Actinomadura soli 14C53	Ga0441637_579_4137_5561	glutamate/tyrosine decarboxylase-like PLP-dependent enzyme	EC:4.1.1.28===Aromatic-L-amino-acid decarboxylase.<<>>EC:4.1.1.105===L-tryptophan decarboxylase.
2677025522	2675903202	Actinomadura sp.	FALSE	Actinomadura sp. CNU125 q30 filtered 1kb	Ga0130003_110510	Glutamate or tyrosine decarboxylase	EC:4.1.1.28===Aromatic-L-amino-acid decarboxylase.<<>>EC:4.1.1.105===L-tryptophan decarboxylase.
2677029303	2675903202	Actinomadura sp.	FALSE	Actinomadura sp. CNU125 q30 filtered 1kb	Ga0130003_13365	aromatic-L-amino-acid decarboxylase	EC:4.1.1.28===Aromatic-L-amino-acid decarboxylase.<<>>EC:4.1.1.105===L-tryptophan decarboxylase.
2856889747	2856888667	Actinomadura sp.	FALSE	Actinomadura sp. WAC 06369	Ga0396310_036_9871_11319	aromatic-L-amino-acid decarboxylase	EC:4.1.1.28===Aromatic-L-amino-acid decarboxylase.<<>>EC:4.1.1.105===L-tryptophan decarboxylase.
2866683865	2866683264	Actinomadura sp.	FALSE	Actinomadura sp. 7K534	Ga0437518_027_15563_16993	glutamate/tyrosine decarboxylase-like PLP-dependent enzyme	EC:4.1.1.28===Aromatic-L-amino-acid decarboxylase.<<>>EC:4.1.1.105===L-tryptophan decarboxylase.
2866725401	2866717675	Actinomadura sp.	FALSE	Actinomadura sp. KC345	Ga0437523_582_10628_12058	glutamate/tyrosine decarboxylase-like PLP-dependent enzyme	EC:4.1.1.28===Aromatic-L-amino-acid decarboxylase.<<>>EC:4.1.1.105===L-tryptophan decarboxylase.
2866735789	2866733597	Actinomadura sp.	FALSE	Actinomadura sp. 7K507	Ga0437525_078_1440_2879	glutamate/tyrosine decarboxylase-like PLP-dependent enzyme	EC:4.1.1.28===Aromatic-L-amino-acid decarboxylase.<<>>EC:4.1.1.105===L-tryptophan decarboxylase.
2866815097	2866807700	Actinomadura sp.	FALSE	Actinomadura sp. KC06	Ga0437534_385_16563_17654	aromatic-L-amino-acid decarboxylase	EC:4.1.1.28===Aromatic-L-amino-acid decarboxylase.<<>>EC:4.1.1.105===L-tryptophan decarboxylase.
2866815580	2866807700	Actinomadura sp.	FALSE	Actinomadura sp. KC06	Ga0437534_395_5967_7391	glutamate/tyrosine decarboxylase-like PLP-dependent enzyme	EC:4.1.1.105===L-tryptophan decarboxylase.<<>>EC:4.1.1.28===Aromatic-L-amino-acid decarboxylase.
2866870768	2866870080	Actinomadura sp.	FALSE	Actinomadura sp. 6K520	Ga0437542_025_16739_18169	glutamate/tyrosine decarboxylase-like PLP-dependent enzyme	EC:4.1.1.105===L-tryptophan decarboxylase.<<>>EC:4.1.1.28===Aromatic-L-amino-acid decarboxylase.
2878074603	2878068609	Actinomadura sp.	FALSE	Actinomadura sp. BRA 177	Ga0439275_497_10565_12016	glutamate/tyrosine decarboxylase-like PLP-dependent enzyme	EC:4.1.1.28===Aromatic-L-amino-acid decarboxylase.<<>>EC:4.1.1.105===L-tryptophan decarboxylase.
2885028187	2885019966	Actinomadura sp.	FALSE	Actinomadura sp. WMMB499	Ga0450945_01_8735637_8737100	aromatic-L-amino-acid decarboxylase	EC:4.1.1.105===L-tryptophan decarboxylase.<<>>EC:4.1.1.28===Aromatic-L-amino-acid decarboxylase.
2885032780	2885028616	Actinomadura sp.	FALSE	Actinomadura sp. WMMA1423	Ga0439819_01_4384272_4385696	glutamate/tyrosine decarboxylase-like PLP-dependent enzyme	EC:4.1.1.105===L-tryptophan decarboxylase.<<>>EC:4.1.1.28===Aromatic-L-amino-acid decarboxylase.
2898602980	2898597404	Actinomadura sp.	FALSE	Actinomadura sp. K4S16 NBRC 110471	Ga0439919_17_282355_283779	glutamate/tyrosine decarboxylase-like PLP-dependent enzyme	EC:4.1.1.28===Aromatic-L-amino-acid decarboxylase.<<>>EC:4.1.1.105===L-tryptophan decarboxylase.
2911834818	2911833938	Actinomadura sp.	FALSE	Actinomadura sp. NAK00032	Ga0479876_01_910538_911977	glutamate/tyrosine decarboxylase-like PLP-dependent enzyme	EC:4.1.1.105===L-tryptophan decarboxylase.<<>>EC:4.1.1.28===Aromatic-L-amino-acid decarboxylase.
2931172784	2931172554	Actinomadura sp.	FALSE	Actinomadura sp. 000601	Ga0499642_01_295832_297271	glutamate/tyrosine decarboxylase-like PLP-dependent enzyme	EC:4.1.1.28===Aromatic-L-amino-acid decarboxylase.<<>>EC:4.1.1.105===L-tryptophan decarboxylase.
2931182351	2931181741	Actinomadura sp.	FALSE	Actinomadura sp. 049627	Ga0499646_01_617324_618736	glutamate/tyrosine decarboxylase-like PLP-dependent enzyme	EC:4.1.1.28===Aromatic-L-amino-acid decarboxylase.<<>>EC:4.1.1.105===L-tryptophan decarboxylase.
2931187980	2931181741	Actinomadura sp.	FALSE	Actinomadura sp. 049627	Ga0499646_17_195846_197312	aromatic-L-amino-acid decarboxylase	EC:4.1.1.105===L-tryptophan decarboxylase.<<>>EC:4.1.1.28===Aromatic-L-amino-acid decarboxylase.
2933127155	2933122204	Actinomadura sp.	FALSE	Actinomadura sp. 049202	Ga0498368_11_160468_161907	aromatic-L-amino-acid decarboxylase	EC:4.1.1.28===Aromatic-L-amino-acid decarboxylase.<<>>EC:4.1.1.105===L-tryptophan decarboxylase.
2934288959	2934284330	Actinomadura sp.	FALSE	Actinomadura sp. 049684	Ga0498634_08_350415_351881	aromatic-L-amino-acid decarboxylase	EC:4.1.1.28===Aromatic-L-amino-acid decarboxylase.<<>>EC:4.1.1.105===L-tryptophan decarboxylase.
2934290579	2934284330	Actinomadura sp.	FALSE	Actinomadura sp. 049684	Ga0498634_13_281095_282507	aromatic-L-amino-acid decarboxylase	EC:4.1.1.28===Aromatic-L-amino-acid decarboxylase.<<>>EC:4.1.1.105===L-tryptophan decarboxylase.
2934445986	2934444077	Actinomadura sp.	FALSE	Actinomadura sp. 048931	Ga0498272_05_49089_50528	aromatic-L-amino-acid decarboxylase	EC:4.1.1.105===L-tryptophan decarboxylase.<<>>EC:4.1.1.28===Aromatic-L-amino-acid decarboxylase.
2936109920	2936106464	Actinomadura sp.	FALSE	Actinomadura sp. 049646	Ga0498599_08_108307_109719	aromatic-L-amino-acid decarboxylase	EC:4.1.1.105===L-tryptophan decarboxylase.<<>>EC:4.1.1.28===Aromatic-L-amino-acid decarboxylase.
2936112351	2936106464	Actinomadura sp.	FALSE	Actinomadura sp. 049646	Ga0498599_16_195845_197311	aromatic-L-amino-acid decarboxylase	EC:4.1.1.28===Aromatic-L-amino-acid decarboxylase.<<>>EC:4.1.1.105===L-tryptophan decarboxylase.
3003022123	3003019599	Actinomadura sp.	FALSE	Actinomadura sp. J1-007	Ga0488884_01_2628634_2630052	aromatic-L-amino-acid decarboxylase	EC:4.1.1.105===L-tryptophan decarboxylase.<<>>EC:4.1.1.28===Aromatic-L-amino-acid decarboxylase.
3003027333	3003019599	Actinomadura sp.	FALSE	Actinomadura sp. J1-007	Ga0488884_02_487025_488482	aromatic-L-amino-acid decarboxylase	EC:4.1.1.28===Aromatic-L-amino-acid decarboxylase.<<>>EC:4.1.1.105===L-tryptophan decarboxylase.
3003029258	3003019599	Actinomadura sp.	FALSE	Actinomadura sp. J1-007	Ga0488884_03_792395_793885	aromatic-L-amino-acid decarboxylase	EC:4.1.1.105===L-tryptophan decarboxylase.<<>>EC:4.1.1.28===Aromatic-L-amino-acid decarboxylase.
3002990478	3002981189	Actinomadura verrucosospora	FALSE	Actinomadura verrucosospora NRRL:B18236	Ga0486415_01_10064125_10065576	aromatic-L-amino-acid decarboxylase	EC:4.1.1.28===Aromatic-L-amino-acid decarboxylase.<<>>EC:4.1.1.105===L-tryptophan decarboxylase.
2730676835	2728369515	Actinomadura viridilutea	FALSE	Actinomadura viridilutea DSM 44433	Ga0180975_1198	aromatic-L-amino-acid decarboxylase	EC:4.1.1.105===L-tryptophan decarboxylase.<<>>EC:4.1.1.28===Aromatic-L-amino-acid decarboxylase.
2880510120	2880505610	Actinomadura viridis	FALSE	Actinomadura viridis DSM 43175	Ga0310409_01_4796147_4797592	aromatic-L-amino-acid decarboxylase	EC:4.1.1.28===Aromatic-L-amino-acid decarboxylase.<<>>EC:4.1.1.105===L-tryptophan decarboxylase.
2730704452	2728369520	Actinophytocola oryzae	FALSE	Actinophytocola oryzae DSM 45499	Ga0181036_101624	aromatic-L-amino-acid decarboxylase	EC:4.1.1.105===L-tryptophan decarboxylase.<<>>EC:4.1.1.28===Aromatic-L-amino-acid decarboxylase.
2730711142	2728369520	Actinophytocola oryzae	FALSE	Actinophytocola oryzae DSM 45499	Ga0181036_118107	aromatic-L-amino-acid decarboxylase	EC:4.1.1.28===Aromatic-L-amino-acid decarboxylase.<<>>EC:4.1.1.105===L-tryptophan decarboxylase.
2791911934	2791354901	Actinophytocola xanthii	FALSE	Actinophytocola xanthii 11-183	Ga0308912_1015119	aromatic-L-amino-acid decarboxylase	EC:4.1.1.28===Aromatic-L-amino-acid decarboxylase.<<>>EC:4.1.1.105===L-tryptophan decarboxylase.
2791913238	2791354901	Actinophytocola xanthii	FALSE	Actinophytocola xanthii 11-183	Ga0308912_103043	aromatic-L-amino-acid decarboxylase	EC:4.1.1.105===L-tryptophan decarboxylase.<<>>EC:4.1.1.28===Aromatic-L-amino-acid decarboxylase.
2791915979	2791354901	Actinophytocola xanthii	FALSE	Actinophytocola xanthii 11-183	Ga0308912_106919	aromatic-L-amino-acid decarboxylase	EC:4.1.1.28===Aromatic-L-amino-acid decarboxylase.<<>>EC:4.1.1.105===L-tryptophan decarboxylase.
3001181018	3001172821	Actinophytocola xinjiangensis	FALSE	Actinophytocola xinjiangensis CGMCC 4.4663	Ga0559559_71_301910_303343	aromatic-L-amino-acid decarboxylase	EC:4.1.1.105===L-tryptophan decarboxylase.<<>>EC:4.1.1.28===Aromatic-L-amino-acid decarboxylase.
2728032855	2724679777	Actinoplanes regularis	FALSE	Actinoplanes regularis DSM 43151	Ga0170398_13728	aromatic-L-amino-acid decarboxylase	EC:4.1.1.28===Aromatic-L-amino-acid decarboxylase.<<>>EC:4.1.1.105===L-tryptophan decarboxylase.
2895544212	2895539578	Actinoplanes sp.	FALSE	Actinoplanes sp. TBRC 11911	Ga0443560_23_329346_330803	aromatic-L-amino-acid decarboxylase	EC:4.1.1.28===Aromatic-L-amino-acid decarboxylase.<<>>EC:4.1.1.105===L-tryptophan decarboxylase.
2880531612	2880531579	Actinopolymorpha pittospori	FALSE	Actinopolymorpha pittospori DSM 45354	Ga0310431_01_34637_36421	aromatic-L-amino-acid decarboxylase	EC:4.1.1.28===Aromatic-L-amino-acid decarboxylase.<<>>EC:4.1.1.105===L-tryptophan decarboxylase.
8001387363	8001382149	Actinospica durhamensis	FALSE	Actinospica durhamensis CSCA 57	Ga0594588_299_44702_46135	aromatic-L-amino-acid decarboxylase	EC:4.1.1.28===Aromatic-L-amino-acid decarboxylase.<<>>EC:4.1.1.105===L-tryptophan decarboxylase.
8001389287	8001382149	Actinospica durhamensis	FALSE	Actinospica durhamensis CSCA 57	Ga0594588_566_2790_4178	aromatic-L-amino-acid decarboxylase	EC:4.1.1.105===L-tryptophan decarboxylase.<<>>EC:4.1.1.28===Aromatic-L-amino-acid decarboxylase.
2510328760	2510065062	Actinospica robiniae	FALSE	Actinospica robiniae DSM 44927	ActroDRAFT_2010	Glutamate or tyrosine decarboxylase	EC:4.1.1.28===Aromatic-L-amino-acid decarboxylase.<<>>EC:4.1.1.105===L-tryptophan decarboxylase.
2510331051	2510065062	Actinospica robiniae	FALSE	Actinospica robiniae DSM 44927	ActroDRAFT_4301	Glutamate or tyrosine decarboxylase	EC:4.1.1.105===L-tryptophan decarboxylase.<<>>EC:4.1.1.28===Aromatic-L-amino-acid decarboxylase.
2510333619	2510065062	Actinospica robiniae	FALSE	Actinospica robiniae DSM 44927	ActroDRAFT_6870	Glutamate or tyrosine decarboxylase	EC:4.1.1.28===Aromatic-L-amino-acid decarboxylase.<<>>EC:4.1.1.105===L-tryptophan decarboxylase.
8001375373	8001374850	Actinospica sp.	FALSE	Actinospica sp. MGRD01-02	Ga0594585_021_1587_2969	aromatic-L-amino-acid decarboxylase	EC:4.1.1.28===Aromatic-L-amino-acid decarboxylase.<<>>EC:4.1.1.105===L-tryptophan decarboxylase.
8001376465	8001374850	Actinospica sp.	FALSE	Actinospica sp. MGRD01-02	Ga0594585_067_8280_9704	aromatic-L-amino-acid decarboxylase	EC:4.1.1.28===Aromatic-L-amino-acid decarboxylase.<<>>EC:4.1.1.105===L-tryptophan decarboxylase.
644946123	644736323	Actinosynnema mirum	FALSE	Actinosynnema mirum DSM 43827	Amir_5685	Aromatic-L-amino-acid decarboxylase	EC:4.1.1.105===L-tryptophan decarboxylase.<<>>EC:4.1.1.28===Aromatic-L-amino-acid decarboxylase.
2596692261	2596583522	Actinosynnema pretiosum	FALSE	Actinosynnema pretiosum DSM 44132	LV78DRAFT_02196	aromatic-L-amino-acid decarboxylase	EC:4.1.1.28===Aromatic-L-amino-acid decarboxylase.<<>>EC:4.1.1.105===L-tryptophan decarboxylase.
2815137000	2814123198	Actinosynnema pretiosum	FALSE	Actinosynnema pretiosum auranticum NRRL B-16078	Ga0163370_103961	aromatic-L-amino-acid decarboxylase	EC:4.1.1.28===Aromatic-L-amino-acid decarboxylase.<<>>EC:4.1.1.105===L-tryptophan decarboxylase.
2815271601	2814123237	Actinosynnema pretiosum	FALSE	Actinosynnema pretiosum X47	Ga0263540_115611	aromatic-L-amino-acid decarboxylase	EC:4.1.1.28===Aromatic-L-amino-acid decarboxylase.<<>>EC:4.1.1.105===L-tryptophan decarboxylase.
2856734124	2856730350	Actinosynnema sp.	FALSE	Actinosynnema sp. ALI-1.44	Ga0335972_39_209328_210746	aromatic-L-amino-acid decarboxylase	EC:4.1.1.28===Aromatic-L-amino-acid decarboxylase.<<>>EC:4.1.1.105===L-tryptophan decarboxylase.
2856734991	2856730350	Actinosynnema sp.	FALSE	Actinosynnema sp. ALI-1.44	Ga0335972_41_383061_384470	aromatic-L-amino-acid decarboxylase	EC:4.1.1.105===L-tryptophan decarboxylase.<<>>EC:4.1.1.28===Aromatic-L-amino-acid decarboxylase.
2856737876	2856730350	Actinosynnema sp.	FALSE	Actinosynnema sp. ALI-1.44	Ga0335972_48_279328_280719	glutamate/tyrosine decarboxylase-like PLP-dependent enzyme	EC:4.1.1.28===Aromatic-L-amino-acid decarboxylase.<<>>EC:4.1.1.105===L-tryptophan decarboxylase.
2856738847	2856730350	Actinosynnema sp.	FALSE	Actinosynnema sp. ALI-1.44	Ga0335972_49_690327_691751	glutamate/tyrosine decarboxylase-like PLP-dependent enzyme	EC:4.1.1.105===L-tryptophan decarboxylase.<<>>EC:4.1.1.28===Aromatic-L-amino-acid decarboxylase.
2933464309	2933461102	Actinosynnema sp.	FALSE	Actinosynnema sp. 000663	Ga0499640_013_88088_89476	aromatic-L-amino-acid decarboxylase	EC:4.1.1.105===L-tryptophan decarboxylase.<<>>EC:4.1.1.28===Aromatic-L-amino-acid decarboxylase.
2889578547	2889575115	Acuticoccus sediminis	FALSE	Acuticoccus sediminis PTG4-2	Ga0452637_12_1198492_1199925	aromatic-L-amino-acid decarboxylase	EC:4.1.1.105===L-tryptophan decarboxylase.<<>>EC:4.1.1.28===Aromatic-L-amino-acid decarboxylase.
2889581942	2889575115	Acuticoccus sediminis	FALSE	Acuticoccus sediminis PTG4-2	Ga0452637_44_44674_46143	glutamate/tyrosine decarboxylase-like PLP-dependent enzyme	EC:4.1.1.28===Aromatic-L-amino-acid decarboxylase.<<>>EC:4.1.1.105===L-tryptophan decarboxylase.
649180805	649077301	Acyrthosiphon pisum	FALSE	Acyrthosiphon pisum LSR1	Missing locus_tag:NW_001918089.cds5.84541..84347	similar to dopa decarboxylase	EC:4.1.1.28===Aromatic-L-amino-acid decarboxylase.<<>>EC:4.1.1.105===L-tryptophan decarboxylase.
649185956	649077301	Acyrthosiphon pisum	FALSE	Acyrthosiphon pisum LSR1	Missing locus_tag:NW_001931454.cds1.23709..23398	similar to dopa decarboxylase	EC:4.1.1.105===L-tryptophan decarboxylase.<<>>EC:4.1.1.28===Aromatic-L-amino-acid decarboxylase.
2616703864	2616644815	AD3 bacterium	FALSE	AD3 bacterium JGI MDM2-000215CP-L19 (unscreened)	Ga0070109_1551	aromatic-L-amino-acid decarboxylase	EC:4.1.1.28===Aromatic-L-amino-acid decarboxylase.<<>>EC:4.1.1.105===L-tryptophan decarboxylase.
649129859	649077302	Aedes aegypti	FALSE	Aedes aegypti Liverpool	AaeL_AAEL014238	aromatic amino acid decarboxylase	EC:4.1.1.105===L-tryptophan decarboxylase.<<>>EC:4.1.1.28===Aromatic-L-amino-acid decarboxylase.
649129860	649077302	Aedes aegypti	FALSE	Aedes aegypti Liverpool	AaeL_AAEL014238	aromatic amino acid decarboxylase	EC:4.1.1.105===L-tryptophan decarboxylase.<<>>EC:4.1.1.28===Aromatic-L-amino-acid decarboxylase.
649140867	649077302	Aedes aegypti	FALSE	Aedes aegypti Liverpool	AaeL_AAEL010737	aromatic amino acid decarboxylase	EC:4.1.1.28===Aromatic-L-amino-acid decarboxylase.<<>>EC:4.1.1.105===L-tryptophan decarboxylase.
2835103251	2835100215	Aequorivita antarctica	FALSE	Aequorivita antarctica CIP 107457	Ga0336672_3038	glutamate/tyrosine decarboxylase-like PLP-dependent enzyme	EC:4.1.1.28===Aromatic-L-amino-acid decarboxylase.<<>>EC:4.1.1.105===L-tryptophan decarboxylase.
2608672569	2608642109	Aequorivita aquimaris	FALSE	Aequorivita aquimaris D-24	Ga0064604_101273	Glutamate or tyrosine decarboxylase	EC:4.1.1.28===Aromatic-L-amino-acid decarboxylase.<<>>EC:4.1.1.105===L-tryptophan decarboxylase.
2608674561	2608642109	Aequorivita aquimaris	FALSE	Aequorivita aquimaris D-24	Ga0064604_106219	Glutamate or tyrosine decarboxylase	EC:4.1.1.105===L-tryptophan decarboxylase.<<>>EC:4.1.1.28===Aromatic-L-amino-acid decarboxylase.
2524126160	2524023070	Aequorivita capsosiphonis	FALSE	Aequorivita capsosiphonis DSM 23843	G440DRAFT_00217	Glutamate or tyrosine decarboxylase	EC:4.1.1.105===L-tryptophan decarboxylase.<<>>EC:4.1.1.28===Aromatic-L-amino-acid decarboxylase.
2524128583	2524023070	Aequorivita capsosiphonis	FALSE	Aequorivita capsosiphonis DSM 23843	G440DRAFT_02645	Glutamate or tyrosine decarboxylase	EC:4.1.1.28===Aromatic-L-amino-acid decarboxylase.<<>>EC:4.1.1.105===L-tryptophan decarboxylase.
8002186561	8002185055	Aequorivita iocasae	FALSE	Aequorivita iocasae KX20305	Ga0593028_01_1597798_1599267	aromatic-L-amino-acid decarboxylase	EC:4.1.1.105===L-tryptophan decarboxylase.<<>>EC:4.1.1.28===Aromatic-L-amino-acid decarboxylase.
2837407624	2837405042	Aequorivita lipolytica	FALSE	Aequorivita lipolytica CIP 107455	Ga0336670_2584	glutamate/tyrosine decarboxylase-like PLP-dependent enzyme	EC:4.1.1.28===Aromatic-L-amino-acid decarboxylase.<<>>EC:4.1.1.105===L-tryptophan decarboxylase.
2891587015	2891584677	Aequorivita lutea	FALSE	Aequorivita lutea q18	Ga0442839_583_216828_218267	glutamate/tyrosine decarboxylase-like PLP-dependent enzyme	EC:4.1.1.28===Aromatic-L-amino-acid decarboxylase.<<>>EC:4.1.1.105===L-tryptophan decarboxylase.
2891669743	2891667794	Aequorivita sinensis	FALSE	Aequorivita sinensis S1-10	Ga0442716_008_13155_14594	glutamate/tyrosine decarboxylase-like PLP-dependent enzyme	EC:4.1.1.28===Aromatic-L-amino-acid decarboxylase.<<>>EC:4.1.1.105===L-tryptophan decarboxylase.
2987158472	2987157265	Aequorivita soesokkakensis	FALSE	Aequorivita soesokkakensis RSSK-12	Ga0588451_11_27578_29017	aromatic-L-amino-acid decarboxylase	EC:4.1.1.28===Aromatic-L-amino-acid decarboxylase.<<>>EC:4.1.1.105===L-tryptophan decarboxylase.
2790473447	2788500378	Aequorivita sp.	FALSE	Aequorivita sp. NP91	Ga0266414_115226	glutamate/tyrosine decarboxylase-like PLP-dependent enzyme	EC:4.1.1.28===Aromatic-L-amino-acid decarboxylase.<<>>EC:4.1.1.105===L-tryptophan decarboxylase.
2790477553	2788500379	Aequorivita sp.	FALSE	Aequorivita sp. CPC67	Ga0266410_11537	glutamate/tyrosine decarboxylase-like PLP-dependent enzyme	EC:4.1.1.105===L-tryptophan decarboxylase.<<>>EC:4.1.1.28===Aromatic-L-amino-acid decarboxylase.
2790478841	2788500380	Aequorivita sp.	FALSE	Aequorivita sp. CPC70	Ga0266411_109129	glutamate/tyrosine decarboxylase-like PLP-dependent enzyme	EC:4.1.1.105===L-tryptophan decarboxylase.<<>>EC:4.1.1.28===Aromatic-L-amino-acid decarboxylase.
2790482762	2788500381	Aequorivita sp.	FALSE	Aequorivita sp. EAC108	Ga0266412_11514	glutamate/tyrosine decarboxylase-like PLP-dependent enzyme	EC:4.1.1.28===Aromatic-L-amino-acid decarboxylase.<<>>EC:4.1.1.105===L-tryptophan decarboxylase.
2790484009	2788500382	Aequorivita sp.	FALSE	Aequorivita sp. EAC31	Ga0266413_101521	glutamate/tyrosine decarboxylase-like PLP-dependent enzyme	EC:4.1.1.28===Aromatic-L-amino-acid decarboxylase.<<>>EC:4.1.1.105===L-tryptophan decarboxylase.
2790487392	2788500383	Aequorivita sp.	FALSE	Aequorivita sp. SAT106	Ga0266415_10714	glutamate/tyrosine decarboxylase-like PLP-dependent enzyme	EC:4.1.1.105===L-tryptophan decarboxylase.<<>>EC:4.1.1.28===Aromatic-L-amino-acid decarboxylase.
2835110075	2835107702	Aequorivita sp.	FALSE	Aequorivita sp. CIP 111184	Ga0336671_2377	glutamate/tyrosine decarboxylase-like PLP-dependent enzyme	EC:4.1.1.28===Aromatic-L-amino-acid decarboxylase.<<>>EC:4.1.1.105===L-tryptophan decarboxylase.
2836795843	2836794035	Aequorivita sp.	FALSE	Aequorivita sp. H23M31	Ga0399719_1809	glutamate/tyrosine decarboxylase-like PLP-dependent enzyme	EC:4.1.1.28===Aromatic-L-amino-acid decarboxylase.<<>>EC:4.1.1.105===L-tryptophan decarboxylase.
2836797104	2836794035	Aequorivita sp.	FALSE	Aequorivita sp. H23M31	Ga0399719_3071	glutamate/tyrosine decarboxylase-like PLP-dependent enzyme	EC:4.1.1.28===Aromatic-L-amino-acid decarboxylase.<<>>EC:4.1.1.105===L-tryptophan decarboxylase.
2891715054	2891713294	Aequorivita sp.	FALSE	Aequorivita sp. KMM 9714 Ch27	Ga0440135_22_453107_454597	glutamate/tyrosine decarboxylase-like PLP-dependent enzyme	EC:4.1.1.28===Aromatic-L-amino-acid decarboxylase.<<>>EC:4.1.1.105===L-tryptophan decarboxylase.
2891715283	2891713294	Aequorivita sp.	FALSE	Aequorivita sp. KMM 9714 Ch27	Ga0440135_33_133946_135385	glutamate/tyrosine decarboxylase-like PLP-dependent enzyme	EC:4.1.1.105===L-tryptophan decarboxylase.<<>>EC:4.1.1.28===Aromatic-L-amino-acid decarboxylase.
2920442148	2920441907	Aequorivita sp.	FALSE	Aequorivita sp. 609	Ga0481282_032_74047_75486	glutamate/tyrosine decarboxylase-like PLP-dependent enzyme	EC:4.1.1.105===L-tryptophan decarboxylase.<<>>EC:4.1.1.28===Aromatic-L-amino-acid decarboxylase.
2509581814	2509276063	Aequorivita sublithincola	FALSE	Aequorivita sublithincola QSSC9-3, DSM 14238	Aeqsu_0771	Glutamate or tyrosine decarboxylase	EC:4.1.1.105===L-tryptophan decarboxylase.<<>>EC:4.1.1.28===Aromatic-L-amino-acid decarboxylase.
2623288927	2622736533	Aequorivita viscosa	FALSE	Aequorivita viscosa DSM 26349	Ga0066802_105165	Glutamate or tyrosine decarboxylase	EC:4.1.1.28===Aromatic-L-amino-acid decarboxylase.<<>>EC:4.1.1.105===L-tryptophan decarboxylase.
2668214238	2667527447	Aequorivita viscosa	FALSE	Aequorivita viscosa CGMCC 1.11023	Ga0079842_1067	Glutamate or tyrosine decarboxylase	EC:4.1.1.28===Aromatic-L-amino-acid decarboxylase.<<>>EC:4.1.1.105===L-tryptophan decarboxylase.
2628626208	2627853707	Aequorivita vladivostokensis	FALSE	Aequorivita vladivostokensis KMM 3516	Ga0077372_101335	Glutamate or tyrosine decarboxylase	EC:4.1.1.28===Aromatic-L-amino-acid decarboxylase.<<>>EC:4.1.1.105===L-tryptophan decarboxylase.
2838172673	2838170179	Aeromicrobium sp.	FALSE	Aeromicrobium sp. OAE604	Ga0395933_2495	aromatic-L-amino-acid decarboxylase	EC:4.1.1.28===Aromatic-L-amino-acid decarboxylase.<<>>EC:4.1.1.105===L-tryptophan decarboxylase.
2894864908	2894862180	Aeromicrobium terrae	FALSE	Aeromicrobium terrae CC-CFT486	Ga0441649_06_234853_236250	aromatic-L-amino-acid decarboxylase	EC:4.1.1.105===L-tryptophan decarboxylase.<<>>EC:4.1.1.28===Aromatic-L-amino-acid decarboxylase.
8000929829	8000929236	Aestuariicoccus sp.	FALSE	Aestuariicoccus sp. KMU-90	Ga0594597_01_651073_652470	aromatic-L-amino-acid decarboxylase	EC:4.1.1.28===Aromatic-L-amino-acid decarboxylase.<<>>EC:4.1.1.105===L-tryptophan decarboxylase.
2881468348	2881466528	Aestuariirhabdus litorea	FALSE	Aestuariirhabdus litorea GTF13	Ga0440345_01_1934205_1935683	aromatic-L-amino-acid decarboxylase	EC:4.1.1.105===L-tryptophan decarboxylase.<<>>EC:4.1.1.28===Aromatic-L-amino-acid decarboxylase.
2893932962	2893929457	Aestuariivirga litoralis	FALSE	Aestuariivirga litoralis KCTC 52945	Ga0365562_24_33019_34488	glutamate/tyrosine decarboxylase-like PLP-dependent enzyme	EC:4.1.1.28===Aromatic-L-amino-acid decarboxylase.<<>>EC:4.1.1.105===L-tryptophan decarboxylase.
3000545865	3000545700	Aestuariivirga sp.	FALSE	Aestuariivirga sp. YIM B02566	Ga0489667_03_161546_162925	aromatic-L-amino-acid decarboxylase	EC:4.1.1.28===Aromatic-L-amino-acid decarboxylase.<<>>EC:4.1.1.105===L-tryptophan decarboxylase.
3000552420	3000545700	Aestuariivirga sp.	FALSE	Aestuariivirga sp. YIM B02566	Ga0489667_08_2129952_2131406	aromatic-L-amino-acid decarboxylase	EC:4.1.1.28===Aromatic-L-amino-acid decarboxylase.<<>>EC:4.1.1.105===L-tryptophan decarboxylase.
3000552526	3000545700	Aestuariivirga sp.	FALSE	Aestuariivirga sp. YIM B02566	Ga0489667_08_2243108_2244586	aromatic-L-amino-acid decarboxylase	EC:4.1.1.105===L-tryptophan decarboxylase.<<>>EC:4.1.1.28===Aromatic-L-amino-acid decarboxylase.
2649149442	2648501248	Aestuariivita boseongensis	FALSE	Aestuariivita boseongensis BS-B2	Ga0081917_1003137	aromatic-L-amino-acid decarboxylase	EC:4.1.1.28===Aromatic-L-amino-acid decarboxylase.<<>>EC:4.1.1.105===L-tryptophan decarboxylase.
2743996114	2740892596	Afipia broomeae	FALSE	Afipia broomeae GAS525	Ga0132015_2963	glutamate/tyrosine decarboxylase-like PLP-dependent enzyme	EC:4.1.1.28===Aromatic-L-amino-acid decarboxylase.<<>>EC:4.1.1.105===L-tryptophan decarboxylase.
2690686104	2690315678	Afipia sp.	FALSE	Afipia sp. GAS231	Ga0132001_1238	Glutamate or tyrosine decarboxylase	EC:4.1.1.28===Aromatic-L-amino-acid decarboxylase.<<>>EC:4.1.1.105===L-tryptophan decarboxylase.
2761634661	2761201628	Agaricus bisporus	FALSE	Agaricus bisporus bisporus H97	185212	expressed hypothetical protein|hypothetical protein	EC:4.1.1.28===Aromatic-L-amino-acid decarboxylase.<<>>EC:4.1.1.105===L-tryptophan decarboxylase.
2762946355	2761201733	Agaricus bisporus	FALSE	Agaricus bisporus sv. burnettii JB137-s8	119334		EC:4.1.1.28===Aromatic-L-amino-acid decarboxylase.<<>>EC:4.1.1.105===L-tryptophan decarboxylase.
2886706131	2886703090	Aggregicoccus sp.	FALSE	Aggregicoccus sp. 17bor-14	Ga0442753_13_96832_98331	aromatic-L-amino-acid decarboxylase	EC:4.1.1.28===Aromatic-L-amino-acid decarboxylase.<<>>EC:4.1.1.105===L-tryptophan decarboxylase.
2886706814	2886703090	Aggregicoccus sp.	FALSE	Aggregicoccus sp. 17bor-14	Ga0442753_23_268073_269500	glutamate/tyrosine decarboxylase-like PLP-dependent enzyme	EC:4.1.1.105===L-tryptophan decarboxylase.<<>>EC:4.1.1.28===Aromatic-L-amino-acid decarboxylase.
643644445	643348504	Agrobacterium radiobacter	FALSE	Agrobacterium radiobacter K84	Arad_0017	pyridoxal-dependent amino acid decarboxylase protein	EC:4.1.1.28===Aromatic-L-amino-acid decarboxylase.<<>>EC:4.1.1.105===L-tryptophan decarboxylase.
643645126	643348504	Agrobacterium radiobacter	FALSE	Agrobacterium radiobacter K84	Arad_0898	pyridoxal-dependent amino acid decarboxylase protein	EC:4.1.1.105===L-tryptophan decarboxylase.<<>>EC:4.1.1.28===Aromatic-L-amino-acid decarboxylase.
2505287561	2505119044	Agrobacterium rhizogenes	FALSE	Agrobacterium rhizogenes A4	arA4DRAFT_00000160	aromatic-L-amino-acid decarboxylase	EC:4.1.1.105===L-tryptophan decarboxylase.<<>>EC:4.1.1.28===Aromatic-L-amino-acid decarboxylase.
2505292951	2505119044	Agrobacterium rhizogenes	FALSE	Agrobacterium rhizogenes A4	arA4DRAFT_00054140	Glutamate or tyrosine decarboxylase	EC:4.1.1.28===Aromatic-L-amino-acid decarboxylase.<<>>EC:4.1.1.105===L-tryptophan decarboxylase.
2585326029	2582581315	Agrobacterium rhizogenes	FALSE	Agrobacterium rhizogenes YR147	EX05DRAFT_03719	Glutamate or tyrosine decarboxylase	EC:4.1.1.28===Aromatic-L-amino-acid decarboxylase.<<>>EC:4.1.1.105===L-tryptophan decarboxylase.
2585327445	2582581315	Agrobacterium rhizogenes	FALSE	Agrobacterium rhizogenes YR147	EX05DRAFT_05140	aromatic-L-amino-acid decarboxylase	EC:4.1.1.28===Aromatic-L-amino-acid decarboxylase.<<>>EC:4.1.1.105===L-tryptophan decarboxylase.
2585330197	2582581316	Agrobacterium rhizogenes	FALSE	Agrobacterium rhizogenes OK036	EW94DRAFT_00875	Pyridoxal-dependent decarboxylase conserved domain-containing protein	EC:4.1.1.105===L-tryptophan decarboxylase.<<>>EC:4.1.1.28===Aromatic-L-amino-acid decarboxylase.
2585334016	2582581316	Agrobacterium rhizogenes	FALSE	Agrobacterium rhizogenes OK036	EW94DRAFT_04704	aromatic-L-amino-acid decarboxylase	EC:4.1.1.105===L-tryptophan decarboxylase.<<>>EC:4.1.1.28===Aromatic-L-amino-acid decarboxylase.
2585560067	2585427531	Agrobacterium rhizogenes	FALSE	Agrobacterium rhizogenes YR530	EX10DRAFT_02067	Glutamate or tyrosine decarboxylase	EC:4.1.1.105===L-tryptophan decarboxylase.<<>>EC:4.1.1.28===Aromatic-L-amino-acid decarboxylase.
2585563368	2585427531	Agrobacterium rhizogenes	FALSE	Agrobacterium rhizogenes YR530	EX10DRAFT_05373	aromatic-L-amino-acid decarboxylase	EC:4.1.1.28===Aromatic-L-amino-acid decarboxylase.<<>>EC:4.1.1.105===L-tryptophan decarboxylase.
2585897210	2585427608	Agrobacterium rhizogenes	FALSE	Agrobacterium rhizogenes OV677	EX00DRAFT_0534	aromatic-L-amino-acid decarboxylase	EC:4.1.1.28===Aromatic-L-amino-acid decarboxylase.<<>>EC:4.1.1.105===L-tryptophan decarboxylase.
2585900741	2585427608	Agrobacterium rhizogenes	FALSE	Agrobacterium rhizogenes OV677	EX00DRAFT_4074	Glutamate or tyrosine decarboxylase	EC:4.1.1.28===Aromatic-L-amino-acid decarboxylase.<<>>EC:4.1.1.105===L-tryptophan decarboxylase.
2585905752	2585427609	Agrobacterium rhizogenes	FALSE	Agrobacterium rhizogenes CF263	EW85DRAFT_2828	Glutamate or tyrosine decarboxylase	EC:4.1.1.105===L-tryptophan decarboxylase.<<>>EC:4.1.1.28===Aromatic-L-amino-acid decarboxylase.
2585909125	2585427609	Agrobacterium rhizogenes	FALSE	Agrobacterium rhizogenes CF263	EW85DRAFT_6208	aromatic-L-amino-acid decarboxylase	EC:4.1.1.28===Aromatic-L-amino-acid decarboxylase.<<>>EC:4.1.1.105===L-tryptophan decarboxylase.
2587979132	2585428125	Agrobacterium rhizogenes	FALSE	Agrobacterium rhizogenes CF262	EW86DRAFT_0775	Glutamate or tyrosine decarboxylase	EC:4.1.1.28===Aromatic-L-amino-acid decarboxylase.<<>>EC:4.1.1.105===L-tryptophan decarboxylase.
2587984539	2585428125	Agrobacterium rhizogenes	FALSE	Agrobacterium rhizogenes CF262	EW86DRAFT_6189	aromatic-L-amino-acid decarboxylase	EC:4.1.1.28===Aromatic-L-amino-acid decarboxylase.<<>>EC:4.1.1.105===L-tryptophan decarboxylase.
2588959436	2588253840	Agrobacterium rhizogenes	FALSE	Agrobacterium rhizogenes NBRC 13257	RRH01S_09_03030	Glutamate or tyrosine decarboxylase	EC:4.1.1.105===L-tryptophan decarboxylase.<<>>EC:4.1.1.28===Aromatic-L-amino-acid decarboxylase.
2588960137	2588253840	Agrobacterium rhizogenes	FALSE	Agrobacterium rhizogenes NBRC 13257	RRH01S_13_00460	aromatic-L-amino-acid decarboxylase	EC:4.1.1.105===L-tryptophan decarboxylase.<<>>EC:4.1.1.28===Aromatic-L-amino-acid decarboxylase.
2611297644	2609460070	Agrobacterium rhizogenes	FALSE	Agrobacterium rhizogenes ATCC 15834	Ga0055044_119535	Glutamate or tyrosine decarboxylase	EC:4.1.1.105===L-tryptophan decarboxylase.<<>>EC:4.1.1.28===Aromatic-L-amino-acid decarboxylase.
2611297988	2609460070	Agrobacterium rhizogenes	FALSE	Agrobacterium rhizogenes ATCC 15834	Ga0055044_12044	aromatic-L-amino-acid decarboxylase	EC:4.1.1.105===L-tryptophan decarboxylase.<<>>EC:4.1.1.28===Aromatic-L-amino-acid decarboxylase.
2738978328	2738541323	Agrobacterium rhizogenes	FALSE	Agrobacterium rhizogenes CGMCC 1.3747	Ga0196652_106304	Glutamate or tyrosine decarboxylase	EC:4.1.1.105===L-tryptophan decarboxylase.<<>>EC:4.1.1.28===Aromatic-L-amino-acid decarboxylase.
2738980237	2738541323	Agrobacterium rhizogenes	FALSE	Agrobacterium rhizogenes CGMCC 1.3747	Ga0196652_11446	aromatic-L-amino-acid decarboxylase	EC:4.1.1.28===Aromatic-L-amino-acid decarboxylase.<<>>EC:4.1.1.105===L-tryptophan decarboxylase.
2855493292	2855489125	Agrobacterium sp.	FALSE	Agrobacterium sp. 13-626	Ga0339107_23_393169_394656	glutamate/tyrosine decarboxylase-like PLP-dependent enzyme	EC:4.1.1.105===L-tryptophan decarboxylase.<<>>EC:4.1.1.28===Aromatic-L-amino-acid decarboxylase.
2855495653	2855489125	Agrobacterium sp.	FALSE	Agrobacterium sp. 13-626	Ga0339107_54_157607_159025	aromatic-L-amino-acid decarboxylase	EC:4.1.1.28===Aromatic-L-amino-acid decarboxylase.<<>>EC:4.1.1.105===L-tryptophan decarboxylase.
2858598057	2858596155	Agrobacterium sp.	FALSE	Agrobacterium sp. B131/95	Ga0339108_05_53074_54492	aromatic-L-amino-acid decarboxylase	EC:4.1.1.28===Aromatic-L-amino-acid decarboxylase.<<>>EC:4.1.1.105===L-tryptophan decarboxylase.
2858599483	2858596155	Agrobacterium sp.	FALSE	Agrobacterium sp. B131/95	Ga0339108_16_523435_524922	glutamate/tyrosine decarboxylase-like PLP-dependent enzyme	EC:4.1.1.28===Aromatic-L-amino-acid decarboxylase.<<>>EC:4.1.1.105===L-tryptophan decarboxylase.
2868967141	2868965481	Agrobacterium sp.	FALSE	Agrobacterium sp. B133/95	Ga0339109_08_87249_88667	aromatic-L-amino-acid decarboxylase	EC:4.1.1.105===L-tryptophan decarboxylase.<<>>EC:4.1.1.28===Aromatic-L-amino-acid decarboxylase.
2868968239	2868965481	Agrobacterium sp.	FALSE	Agrobacterium sp. B133/95	Ga0339109_23_272660_274147	glutamate/tyrosine decarboxylase-like PLP-dependent enzyme	EC:4.1.1.28===Aromatic-L-amino-acid decarboxylase.<<>>EC:4.1.1.105===L-tryptophan decarboxylase.
2916122403	2916121227	Agrobacterium sp.	FALSE	Agrobacterium sp. ICMP 7243	Ga0477845_03_53324_54742	aromatic-L-amino-acid decarboxylase	EC:4.1.1.28===Aromatic-L-amino-acid decarboxylase.<<>>EC:4.1.1.105===L-tryptophan decarboxylase.
2916125343	2916121227	Agrobacterium sp.	FALSE	Agrobacterium sp. ICMP 7243	Ga0477845_27_23080_24567	glutamate/tyrosine decarboxylase-like PLP-dependent enzyme	EC:4.1.1.28===Aromatic-L-amino-acid decarboxylase.<<>>EC:4.1.1.105===L-tryptophan decarboxylase.
3002693928	3002691605	Agromyces mediolanus	FALSE	Agromyces mediolanus JCM 3346	Ga0520927_02_357401_358774	aromatic-L-amino-acid decarboxylase	EC:4.1.1.28===Aromatic-L-amino-acid decarboxylase.<<>>EC:4.1.1.105===L-tryptophan decarboxylase.
2687446303	2684623302	Agrosp. sp.	FALSE	Agrosp. sp. JGI 035 (unscreened)	Ga0074978_10815	aromatic-L-amino-acid decarboxylase	EC:4.1.1.28===Aromatic-L-amino-acid decarboxylase.<<>>EC:4.1.1.105===L-tryptophan decarboxylase.
2687447429	2684623303	Agrosp. sp.	FALSE	Agrosp. sp. JGI 035 (contamination screened)	Ga0074977_10715	aromatic-L-amino-acid decarboxylase	EC:4.1.1.28===Aromatic-L-amino-acid decarboxylase.<<>>EC:4.1.1.105===L-tryptophan decarboxylase.
648796584	648276617	Ahrensia sp.	FALSE	Ahrensia sp. R2A130	R2A130_2361	aromatic-L-amino-acid decarboxylase	EC:4.1.1.105===L-tryptophan decarboxylase.<<>>EC:4.1.1.28===Aromatic-L-amino-acid decarboxylase.
2790242172	2788500312	Ahrensia sp.	FALSE	Ahrensia sp. NAT3	Ga0266405_108660	aromatic-L-amino-acid decarboxylase	EC:4.1.1.28===Aromatic-L-amino-acid decarboxylase.<<>>EC:4.1.1.105===L-tryptophan decarboxylase.
2790248990	2788500313	Ahrensia sp.	FALSE	Ahrensia sp. SAT55	Ga0266406_14415	aromatic-L-amino-acid decarboxylase	EC:4.1.1.105===L-tryptophan decarboxylase.<<>>EC:4.1.1.28===Aromatic-L-amino-acid decarboxylase.
2840881694	2840878972	Albibacillus kandeliae	FALSE	Albibacillus kandeliae J95	Ga0336266_2723	aromatic-L-amino-acid decarboxylase	EC:4.1.1.28===Aromatic-L-amino-acid decarboxylase.<<>>EC:4.1.1.105===L-tryptophan decarboxylase.
2840882900	2840878972	Albibacillus kandeliae	FALSE	Albibacillus kandeliae J95	Ga0336266_3929	glutamate/tyrosine decarboxylase-like PLP-dependent enzyme	EC:4.1.1.105===L-tryptophan decarboxylase.<<>>EC:4.1.1.28===Aromatic-L-amino-acid decarboxylase.
2664108775	2663762716	Albidovulum xiamenense	FALSE	Albidovulum xiamenense CGMCC 1.10789	Ga0079833_102515	aromatic-L-amino-acid decarboxylase	EC:4.1.1.105===L-tryptophan decarboxylase.<<>>EC:4.1.1.28===Aromatic-L-amino-acid decarboxylase.
2995416843	2995414834	Algibacter mikhailovii	FALSE	Algibacter mikhailovii KCTC 12710	Ga0487174_04_253621_255111	aromatic-L-amino-acid decarboxylase	EC:4.1.1.105===L-tryptophan decarboxylase.<<>>EC:4.1.1.28===Aromatic-L-amino-acid decarboxylase.
2891498381	2891498166	Algibacter pacificus	FALSE	Algibacter pacificus H164	Ga0444064_01_270994_272430	glutamate/tyrosine decarboxylase-like PLP-dependent enzyme	EC:4.1.1.28===Aromatic-L-amino-acid decarboxylase.<<>>EC:4.1.1.105===L-tryptophan decarboxylase.
2884131933	2884131627	Algibacter sp.	FALSE	Algibacter sp. L1A34	Ga0443083_01_350415_351866	glutamate/tyrosine decarboxylase-like PLP-dependent enzyme	EC:4.1.1.105===L-tryptophan decarboxylase.<<>>EC:4.1.1.28===Aromatic-L-amino-acid decarboxylase.
2895272842	2895270332	Algoriphagus algorifonticola	FALSE	Algoriphagus algorifonticola hg1	Ga0442764_48_64126_65541	aromatic-L-amino-acid decarboxylase	EC:4.1.1.105===L-tryptophan decarboxylase.<<>>EC:4.1.1.28===Aromatic-L-amino-acid decarboxylase.
2895272905	2895270332	Algoriphagus algorifonticola	FALSE	Algoriphagus algorifonticola hg1	Ga0442764_48_130366_131823	glutamate/tyrosine decarboxylase-like PLP-dependent enzyme	EC:4.1.1.105===L-tryptophan decarboxylase.<<>>EC:4.1.1.28===Aromatic-L-amino-acid decarboxylase.
2596240419	2595698204	Algoriphagus alkaliphilus	FALSE	Algoriphagus alkaliphilus DSM 22703	LV86DRAFT_02961	Glutamate or tyrosine decarboxylase	EC:4.1.1.28===Aromatic-L-amino-acid decarboxylase.<<>>EC:4.1.1.105===L-tryptophan decarboxylase.
2730467059	2728369468	Algoriphagus aquaeductus	FALSE	Algoriphagus aquaeductus DSM 19759	Ga0180997_102315	glutamate/tyrosine decarboxylase-like PLP-dependent enzyme	EC:4.1.1.28===Aromatic-L-amino-acid decarboxylase.<<>>EC:4.1.1.105===L-tryptophan decarboxylase.
2635178192	2634166319	Algoriphagus aquimarinus	FALSE	Algoriphagus aquimarinus DSM 23399	Ga0074826_11858	Glutamate or tyrosine decarboxylase	EC:4.1.1.28===Aromatic-L-amino-acid decarboxylase.<<>>EC:4.1.1.105===L-tryptophan decarboxylase.
2882056436	2882055940	Algoriphagus aquimaris	FALSE	Algoriphagus aquimaris F21	Ga0440514_10_20401_21861	glutamate/tyrosine decarboxylase-like PLP-dependent enzyme	EC:4.1.1.105===L-tryptophan decarboxylase.<<>>EC:4.1.1.28===Aromatic-L-amino-acid decarboxylase.
2882056473	2882055940	Algoriphagus aquimaris	FALSE	Algoriphagus aquimaris F21	Ga0440514_10_56880_58304	aromatic-L-amino-acid decarboxylase	EC:4.1.1.105===L-tryptophan decarboxylase.<<>>EC:4.1.1.28===Aromatic-L-amino-acid decarboxylase.
2599714956	2599185235	Algoriphagus boritolerans	FALSE	Algoriphagus boritolerans DSM 17298	Ga0056069_01556	Glutamate or tyrosine decarboxylase	EC:4.1.1.28===Aromatic-L-amino-acid decarboxylase.<<>>EC:4.1.1.105===L-tryptophan decarboxylase.
2773048682	2772190796	Algoriphagus boseongensis	FALSE	Algoriphagus boseongensis CECT 8446	Ga0244635_1589	glutamate/tyrosine decarboxylase-like PLP-dependent enzyme	EC:4.1.1.28===Aromatic-L-amino-acid decarboxylase.<<>>EC:4.1.1.105===L-tryptophan decarboxylase.
2595623555	2593339285	Algoriphagus chordae	FALSE	Algoriphagus chordae DSM 19830	LV85DRAFT_04192	glutamate/tyrosine decarboxylase-like PLP-dependent enzyme	EC:4.1.1.28===Aromatic-L-amino-acid decarboxylase.<<>>EC:4.1.1.105===L-tryptophan decarboxylase.
2623426728	2622736587	Algoriphagus faecimaris	FALSE	Algoriphagus faecimaris DSM 23095	Ga0070583_1004111	Glutamate or tyrosine decarboxylase	EC:4.1.1.105===L-tryptophan decarboxylase.<<>>EC:4.1.1.28===Aromatic-L-amino-acid decarboxylase.
2623428524	2622736587	Algoriphagus faecimaris	FALSE	Algoriphagus faecimaris DSM 23095	Ga0070583_102241	aromatic-L-amino-acid decarboxylase	EC:4.1.1.105===L-tryptophan decarboxylase.<<>>EC:4.1.1.28===Aromatic-L-amino-acid decarboxylase.
2881380492	2881378179	Algoriphagus formosus	FALSE	Algoriphagus formosus XAY3209	Ga0440280_10_1177474_1178898	aromatic-L-amino-acid decarboxylase	EC:4.1.1.28===Aromatic-L-amino-acid decarboxylase.<<>>EC:4.1.1.105===L-tryptophan decarboxylase.
2881380581	2881378179	Algoriphagus formosus	FALSE	Algoriphagus formosus XAY3209	Ga0440280_10_1260647_1262107	glutamate/tyrosine decarboxylase-like PLP-dependent enzyme	EC:4.1.1.28===Aromatic-L-amino-acid decarboxylase.<<>>EC:4.1.1.105===L-tryptophan decarboxylase.
2623222442	2622736517	Algoriphagus hitonicola	FALSE	Algoriphagus hitonicola DSM 19315	Ga0070242_102351	Glutamate or tyrosine decarboxylase	EC:4.1.1.105===L-tryptophan decarboxylase.<<>>EC:4.1.1.28===Aromatic-L-amino-acid decarboxylase.
2623223108	2622736517	Algoriphagus hitonicola	FALSE	Algoriphagus hitonicola DSM 19315	Ga0070242_104286	aromatic-L-amino-acid decarboxylase	EC:4.1.1.28===Aromatic-L-amino-acid decarboxylase.<<>>EC:4.1.1.105===L-tryptophan decarboxylase.
2884635649	2884634485	Algoriphagus kandeliae	FALSE	Algoriphagus kandeliae XY-J91	Ga0442583_08_262806_264230	aromatic-L-amino-acid decarboxylase	EC:4.1.1.28===Aromatic-L-amino-acid decarboxylase.<<>>EC:4.1.1.105===L-tryptophan decarboxylase.
2884635703	2884634485	Algoriphagus kandeliae	FALSE	Algoriphagus kandeliae XY-J91	Ga0442583_08_315967_317421	glutamate/tyrosine decarboxylase-like PLP-dependent enzyme	EC:4.1.1.28===Aromatic-L-amino-acid decarboxylase.<<>>EC:4.1.1.105===L-tryptophan decarboxylase.
2838753938	2838752600	Algoriphagus litoralis	FALSE	Algoriphagus litoralis DSL-12	Ga0336309_1340	glutamate/tyrosine decarboxylase-like PLP-dependent enzyme	EC:4.1.1.105===L-tryptophan decarboxylase.<<>>EC:4.1.1.28===Aromatic-L-amino-acid decarboxylase.
2523762165	2523533553	Algoriphagus mannitolivorans	FALSE	Algoriphagus mannitolivorans DSM 15301	G458DRAFT_03332	Glutamate or tyrosine decarboxylase	EC:4.1.1.28===Aromatic-L-amino-acid decarboxylase.<<>>EC:4.1.1.105===L-tryptophan decarboxylase.
2523993917	2523533625	Algoriphagus marincola	FALSE	Algoriphagus marincola DSM 16067	G457DRAFT_02049	Glutamate or tyrosine decarboxylase	EC:4.1.1.105===L-tryptophan decarboxylase.<<>>EC:4.1.1.28===Aromatic-L-amino-acid decarboxylase.
2523994006	2523533625	Algoriphagus marincola	FALSE	Algoriphagus marincola DSM 16067	G457DRAFT_02138	aromatic-L-amino-acid decarboxylase	EC:4.1.1.28===Aromatic-L-amino-acid decarboxylase.<<>>EC:4.1.1.105===L-tryptophan decarboxylase.
2540983711	2540341230	Algoriphagus marincola	FALSE	Algoriphagus marincola HL-49	K302DRAFT_2880	Glutamate or tyrosine decarboxylase	EC:4.1.1.28===Aromatic-L-amino-acid decarboxylase.<<>>EC:4.1.1.105===L-tryptophan decarboxylase.
2540983743	2540341230	Algoriphagus marincola	FALSE	Algoriphagus marincola HL-49	K302DRAFT_2912	aromatic-L-amino-acid decarboxylase	EC:4.1.1.105===L-tryptophan decarboxylase.<<>>EC:4.1.1.28===Aromatic-L-amino-acid decarboxylase.
2609107763	2608642202	Algoriphagus marincola	FALSE	Algoriphagus marincola HL-49 GFM	Ga0066266_103025	aromatic-L-amino-acid decarboxylase	EC:4.1.1.105===L-tryptophan decarboxylase.<<>>EC:4.1.1.28===Aromatic-L-amino-acid decarboxylase.
2609108454	2608642202	Algoriphagus marincola	FALSE	Algoriphagus marincola HL-49 GFM	Ga0066266_10574	Glutamate or tyrosine decarboxylase	EC:4.1.1.28===Aromatic-L-amino-acid decarboxylase.<<>>EC:4.1.1.105===L-tryptophan decarboxylase.
2792489847	2791355058	Algoriphagus marinus	FALSE	Algoriphagus marinus am2	Ga0308915_101188	aromatic-L-amino-acid decarboxylase	EC:4.1.1.105===L-tryptophan decarboxylase.<<>>EC:4.1.1.28===Aromatic-L-amino-acid decarboxylase.
2792489929	2791355058	Algoriphagus marinus	FALSE	Algoriphagus marinus am2	Ga0308915_101271	glutamate/tyrosine decarboxylase-like PLP-dependent enzyme	EC:4.1.1.105===L-tryptophan decarboxylase.<<>>EC:4.1.1.28===Aromatic-L-amino-acid decarboxylase.
2622874029	2622736437	Algoriphagus ornithinivorans	FALSE	Algoriphagus ornithinivorans DSM 15282	Ga0070571_105161	aromatic-L-amino-acid decarboxylase	EC:4.1.1.105===L-tryptophan decarboxylase.<<>>EC:4.1.1.28===Aromatic-L-amino-acid decarboxylase.
2622874087	2622736437	Algoriphagus ornithinivorans	FALSE	Algoriphagus ornithinivorans DSM 15282	Ga0070571_105219	Glutamate or tyrosine decarboxylase	EC:4.1.1.105===L-tryptophan decarboxylase.<<>>EC:4.1.1.28===Aromatic-L-amino-acid decarboxylase.
2595633703	2593339288	Algoriphagus ratkowskyi	FALSE	Algoriphagus ratkowskyi DSM 22686	LV84DRAFT_03172	glutamate/tyrosine decarboxylase-like PLP-dependent enzyme	EC:4.1.1.105===L-tryptophan decarboxylase.<<>>EC:4.1.1.28===Aromatic-L-amino-acid decarboxylase.
2668535935	2667527547	Algoriphagus sanaruensis	FALSE	Algoriphagus sanaruensis M8-2	Ga0115427_11615	Glutamate or tyrosine decarboxylase	EC:4.1.1.105===L-tryptophan decarboxylase.<<>>EC:4.1.1.28===Aromatic-L-amino-acid decarboxylase.
2748060914	2747842515	Algoriphagus sp.	FALSE	Algoriphagus sp. ARW1R1	Ga0206402_102105	glutamate/tyrosine decarboxylase-like PLP-dependent enzyme	EC:4.1.1.28===Aromatic-L-amino-acid decarboxylase.<<>>EC:4.1.1.105===L-tryptophan decarboxylase.
2748060950	2747842515	Algoriphagus sp.	FALSE	Algoriphagus sp. ARW1R1	Ga0206402_102141	aromatic-L-amino-acid decarboxylase	EC:4.1.1.28===Aromatic-L-amino-acid decarboxylase.<<>>EC:4.1.1.105===L-tryptophan decarboxylase.
2790979007	2788500522	Algoriphagus sp.	FALSE	Algoriphagus sp. EAC63	Ga0266387_1304	glutamate/tyrosine decarboxylase-like PLP-dependent enzyme	EC:4.1.1.105===L-tryptophan decarboxylase.<<>>EC:4.1.1.28===Aromatic-L-amino-acid decarboxylase.
2790979078	2788500522	Algoriphagus sp.	FALSE	Algoriphagus sp. EAC63	Ga0266387_13075	aromatic-L-amino-acid decarboxylase	EC:4.1.1.105===L-tryptophan decarboxylase.<<>>EC:4.1.1.28===Aromatic-L-amino-acid decarboxylase.
2790981939	2788500523	Algoriphagus sp.	FALSE	Algoriphagus sp. IN13	Ga0266388_10265	aromatic-L-amino-acid decarboxylase	EC:4.1.1.105===L-tryptophan decarboxylase.<<>>EC:4.1.1.28===Aromatic-L-amino-acid decarboxylase.
2790982006	2788500523	Algoriphagus sp.	FALSE	Algoriphagus sp. IN13	Ga0266388_102132	glutamate/tyrosine decarboxylase-like PLP-dependent enzyme	EC:4.1.1.28===Aromatic-L-amino-acid decarboxylase.<<>>EC:4.1.1.105===L-tryptophan decarboxylase.
2911360810	2911358409	Algoriphagus sp.	FALSE	Algoriphagus sp. AK58	Ga0477833_23_107827_109293	glutamate/tyrosine decarboxylase-like PLP-dependent enzyme	EC:4.1.1.28===Aromatic-L-amino-acid decarboxylase.<<>>EC:4.1.1.105===L-tryptophan decarboxylase.
2890261727	2890260962	Aliifodinibius halophilus	FALSE	Aliifodinibius halophilus 2W32	Ga0442046_04_134007_135443	glutamate/tyrosine decarboxylase-like PLP-dependent enzyme	EC:4.1.1.28===Aromatic-L-amino-acid decarboxylase.<<>>EC:4.1.1.105===L-tryptophan decarboxylase.
2890264357	2890260962	Aliifodinibius halophilus	FALSE	Aliifodinibius halophilus 2W32	Ga0442046_67_44126_45547	aromatic-L-amino-acid decarboxylase	EC:4.1.1.28===Aromatic-L-amino-acid decarboxylase.<<>>EC:4.1.1.105===L-tryptophan decarboxylase.
2698130163	2695420936	Aliifodinibius roseus	FALSE	Aliifodinibius roseus DSM 21986	Ga0134108_11577	Glutamate or tyrosine decarboxylase	EC:4.1.1.105===L-tryptophan decarboxylase.<<>>EC:4.1.1.28===Aromatic-L-amino-acid decarboxylase.
2728055324	2724679783	Aliifodinibius sediminis	FALSE	Aliifodinibius sediminis DSM 21194	Ga0170444_103140	Glutamate or tyrosine decarboxylase	EC:4.1.1.28===Aromatic-L-amino-acid decarboxylase.<<>>EC:4.1.1.105===L-tryptophan decarboxylase.
2728057265	2724679783	Aliifodinibius sediminis	FALSE	Aliifodinibius sediminis DSM 21194	Ga0170444_11324	aromatic-L-amino-acid decarboxylase	EC:4.1.1.28===Aromatic-L-amino-acid decarboxylase.<<>>EC:4.1.1.105===L-tryptophan decarboxylase.
2832734015	2832733198	Aliifodinibius sp.	FALSE	Aliifodinibius sp. WN023	Ga0347533_818	aromatic-L-amino-acid decarboxylase	EC:4.1.1.105===L-tryptophan decarboxylase.<<>>EC:4.1.1.28===Aromatic-L-amino-acid decarboxylase.
2832734549	2832733198	Aliifodinibius sp.	FALSE	Aliifodinibius sp. WN023	Ga0347533_1352	glutamate/tyrosine decarboxylase-like PLP-dependent enzyme	EC:4.1.1.105===L-tryptophan decarboxylase.<<>>EC:4.1.1.28===Aromatic-L-amino-acid decarboxylase.
2832734703	2832733198	Aliifodinibius sp.	FALSE	Aliifodinibius sp. WN023	Ga0347533_1506	glutamate/tyrosine decarboxylase-like PLP-dependent enzyme	EC:4.1.1.28===Aromatic-L-amino-acid decarboxylase.<<>>EC:4.1.1.105===L-tryptophan decarboxylase.
2588048220	2585428139	Aliihoeflea sp.	FALSE	Aliihoeflea sp. 2WW	ALIIDRAFT_03788	Glutamate or tyrosine decarboxylase	EC:4.1.1.105===L-tryptophan decarboxylase.<<>>EC:4.1.1.28===Aromatic-L-amino-acid decarboxylase.
2887080708	2887078743	Aliikangiella marina	FALSE	Aliikangiella marina GYP-15	Ga0442737_02_735360_736817	aromatic-L-amino-acid decarboxylase	EC:4.1.1.105===L-tryptophan decarboxylase.<<>>EC:4.1.1.28===Aromatic-L-amino-acid decarboxylase.
2620455208	2619619030	Aliiroseovarius crassostreae	FALSE	Aliiroseovarius crassostreae DSM 16950	Ga0070491_10798	aromatic-L-amino-acid decarboxylase	EC:4.1.1.105===L-tryptophan decarboxylase.<<>>EC:4.1.1.28===Aromatic-L-amino-acid decarboxylase.
2647117524	2645727822	Aliiroseovarius crassostreae	FALSE	Aliiroseovarius crassostreae CV919-312	Ga0100847_10634	aromatic-L-amino-acid decarboxylase	EC:4.1.1.105===L-tryptophan decarboxylase.<<>>EC:4.1.1.28===Aromatic-L-amino-acid decarboxylase.
2617670007	2617270828	Aliiroseovarius halocynthiae	FALSE	Aliiroseovarius halocynthiae DSM 27840	Ga0069996_0340	Glutamate or tyrosine decarboxylase	EC:4.1.1.28===Aromatic-L-amino-acid decarboxylase.<<>>EC:4.1.1.105===L-tryptophan decarboxylase.
2617671343	2617270828	Aliiroseovarius halocynthiae	FALSE	Aliiroseovarius halocynthiae DSM 27840	Ga0069996_1676	aromatic-L-amino-acid decarboxylase	EC:4.1.1.28===Aromatic-L-amino-acid decarboxylase.<<>>EC:4.1.1.105===L-tryptophan decarboxylase.
2890865996	2890865860	Aliiroseovarius marinus	FALSE	Aliiroseovarius marinus A6024	Ga0452833_01_131077_132492	glutamate/tyrosine decarboxylase-like PLP-dependent enzyme	EC:4.1.1.28===Aromatic-L-amino-acid decarboxylase.<<>>EC:4.1.1.105===L-tryptophan decarboxylase.
2890867423	2890865860	Aliiroseovarius marinus	FALSE	Aliiroseovarius marinus A6024	Ga0452833_04_156614_158011	aromatic-L-amino-acid decarboxylase	EC:4.1.1.28===Aromatic-L-amino-acid decarboxylase.<<>>EC:4.1.1.105===L-tryptophan decarboxylase.
2839577672	2839575145	Aliiroseovarius pelagivivens	FALSE	Aliiroseovarius pelagivivens CECT 8811	Ga0347553_2528	aromatic-L-amino-acid decarboxylase	EC:4.1.1.28===Aromatic-L-amino-acid decarboxylase.<<>>EC:4.1.1.105===L-tryptophan decarboxylase.
2689997291	2687453744	Aliiroseovarius sediminilitoris	FALSE	Aliiroseovarius sediminilitoris DSM 29439	Ga0111643_0663	Glutamate or tyrosine decarboxylase	EC:4.1.1.28===Aromatic-L-amino-acid decarboxylase.<<>>EC:4.1.1.105===L-tryptophan decarboxylase.
2689998838	2687453744	Aliiroseovarius sediminilitoris	FALSE	Aliiroseovarius sediminilitoris DSM 29439	Ga0111643_2210	aromatic-L-amino-acid decarboxylase	EC:4.1.1.105===L-tryptophan decarboxylase.<<>>EC:4.1.1.28===Aromatic-L-amino-acid decarboxylase.
2890912188	2890912079	Aliiroseovarius sp.	FALSE	Aliiroseovarius sp. PrR006	Ga0440132_04_94080_95477	aromatic-L-amino-acid decarboxylase	EC:4.1.1.28===Aromatic-L-amino-acid decarboxylase.<<>>EC:4.1.1.105===L-tryptophan decarboxylase.
2890914384	2890912079	Aliiroseovarius sp.	FALSE	Aliiroseovarius sp. PrR006	Ga0440132_07_581413_582828	glutamate/tyrosine decarboxylase-like PLP-dependent enzyme	EC:4.1.1.28===Aromatic-L-amino-acid decarboxylase.<<>>EC:4.1.1.105===L-tryptophan decarboxylase.
2910505614	2910505293	Aliiroseovarius sp.	FALSE	Aliiroseovarius sp. xm-d-517	Ga0477921_01_328782_330179	aromatic-L-amino-acid decarboxylase	EC:4.1.1.105===L-tryptophan decarboxylase.<<>>EC:4.1.1.28===Aromatic-L-amino-acid decarboxylase.
2910517964	2910514999	Aliiroseovarius sp.	FALSE	Aliiroseovarius sp. xm-v-209	Ga0477932_15_189109_190506	aromatic-L-amino-acid decarboxylase	EC:4.1.1.28===Aromatic-L-amino-acid decarboxylase.<<>>EC:4.1.1.105===L-tryptophan decarboxylase.
2910521307	2910518499	Aliiroseovarius sp.	FALSE	Aliiroseovarius sp. xm-m-379	Ga0477928_21_189109_190506	aromatic-L-amino-acid decarboxylase	EC:4.1.1.28===Aromatic-L-amino-acid decarboxylase.<<>>EC:4.1.1.105===L-tryptophan decarboxylase.
2910524863	2910521704	Aliiroseovarius sp.	FALSE	Aliiroseovarius sp. xm-m-339-2	Ga0477925_32_189109_190506	aromatic-L-amino-acid decarboxylase	EC:4.1.1.28===Aromatic-L-amino-acid decarboxylase.<<>>EC:4.1.1.105===L-tryptophan decarboxylase.
2910527545	2910525039	Aliiroseovarius sp.	FALSE	Aliiroseovarius sp. xm-v-225	Ga0477933_18_57935_59332	aromatic-L-amino-acid decarboxylase	EC:4.1.1.28===Aromatic-L-amino-acid decarboxylase.<<>>EC:4.1.1.105===L-tryptophan decarboxylase.
2910531322	2910528307	Aliiroseovarius sp.	FALSE	Aliiroseovarius sp. xm-a-151	Ga0477920_25_189109_190506	aromatic-L-amino-acid decarboxylase	EC:4.1.1.105===L-tryptophan decarboxylase.<<>>EC:4.1.1.28===Aromatic-L-amino-acid decarboxylase.
2910534154	2910531498	Aliiroseovarius sp.	FALSE	Aliiroseovarius sp. xm-g-7	Ga0477922_27_38284_39681	aromatic-L-amino-acid decarboxylase	EC:4.1.1.28===Aromatic-L-amino-acid decarboxylase.<<>>EC:4.1.1.105===L-tryptophan decarboxylase.
2910537838	2910534825	Aliiroseovarius sp.	FALSE	Aliiroseovarius sp. xm-v-201	Ga0477929_12_189109_190506	aromatic-L-amino-acid decarboxylase	EC:4.1.1.28===Aromatic-L-amino-acid decarboxylase.<<>>EC:4.1.1.105===L-tryptophan decarboxylase.
2910541262	2910538156	Aliiroseovarius sp.	FALSE	Aliiroseovarius sp. xm-m-354	Ga0477926_56_189109_190506	aromatic-L-amino-acid decarboxylase	EC:4.1.1.28===Aromatic-L-amino-acid decarboxylase.<<>>EC:4.1.1.105===L-tryptophan decarboxylase.
2910544433	2910541628	Aliiroseovarius sp.	FALSE	Aliiroseovarius sp. xm-a-104	Ga0477919_18_189109_190506	aromatic-L-amino-acid decarboxylase	EC:4.1.1.105===L-tryptophan decarboxylase.<<>>EC:4.1.1.28===Aromatic-L-amino-acid decarboxylase.
2910549419	2910546652	Aliiroseovarius sp.	FALSE	Aliiroseovarius sp. xm-v-208	Ga0477931_10_189109_190506	aromatic-L-amino-acid decarboxylase	EC:4.1.1.105===L-tryptophan decarboxylase.<<>>EC:4.1.1.28===Aromatic-L-amino-acid decarboxylase.
2910558753	2910556250	Aliiroseovarius sp.	FALSE	Aliiroseovarius sp. xm-m-378	Ga0477927_18_57935_59332	aromatic-L-amino-acid decarboxylase	EC:4.1.1.28===Aromatic-L-amino-acid decarboxylase.<<>>EC:4.1.1.105===L-tryptophan decarboxylase.
2910562479	2910559514	Aliiroseovarius sp.	FALSE	Aliiroseovarius sp. xm-m-314	Ga0477924_15_189109_190506	aromatic-L-amino-acid decarboxylase	EC:4.1.1.28===Aromatic-L-amino-acid decarboxylase.<<>>EC:4.1.1.105===L-tryptophan decarboxylase.
2910567748	2910564939	Aliiroseovarius sp.	FALSE	Aliiroseovarius sp. xm-v-204	Ga0477930_17_189109_190506	aromatic-L-amino-acid decarboxylase	EC:4.1.1.28===Aromatic-L-amino-acid decarboxylase.<<>>EC:4.1.1.105===L-tryptophan decarboxylase.
2910575916	2910572898	Aliiroseovarius sp.	FALSE	Aliiroseovarius sp. xm-m-309	Ga0477923_12_189109_190506	aromatic-L-amino-acid decarboxylase	EC:4.1.1.28===Aromatic-L-amino-acid decarboxylase.<<>>EC:4.1.1.105===L-tryptophan decarboxylase.
2910582815	2910580524	Aliiroseovarius sp.	FALSE	Aliiroseovarius sp. xm-a-134	Ga0478743_18_57935_59332	aromatic-L-amino-acid decarboxylase	EC:4.1.1.105===L-tryptophan decarboxylase.<<>>EC:4.1.1.28===Aromatic-L-amino-acid decarboxylase.
2995498280	2995497945	Aliiroseovarius zhejiangensis	FALSE	Aliiroseovarius zhejiangensis KCTC 42443	Ga0487260_01_352038_353435	aromatic-L-amino-acid decarboxylase	EC:4.1.1.28===Aromatic-L-amino-acid decarboxylase.<<>>EC:4.1.1.105===L-tryptophan decarboxylase.
2995500208	2995497945	Aliiroseovarius zhejiangensis	FALSE	Aliiroseovarius zhejiangensis KCTC 42443	Ga0487260_04_246133_247422	aromatic-L-amino-acid decarboxylase	EC:4.1.1.28===Aromatic-L-amino-acid decarboxylase.<<>>EC:4.1.1.105===L-tryptophan decarboxylase.
2730481356	2728369471	Aliiruegeria haliotis	FALSE	Aliiruegeria haliotis DSM 29328	Ga0180973_10245	glutamate/tyrosine decarboxylase-like PLP-dependent enzyme	EC:4.1.1.28===Aromatic-L-amino-acid decarboxylase.<<>>EC:4.1.1.105===L-tryptophan decarboxylase.
2729012392	2728369071	Aliiruegeria sabulilitoris	FALSE	Aliiruegeria sabulilitoris GJMS-35	Ga0127153_103820	aromatic-L-amino-acid decarboxylase	EC:4.1.1.28===Aromatic-L-amino-acid decarboxylase.<<>>EC:4.1.1.105===L-tryptophan decarboxylase.
2887005584	2887003593	Aliishimia ponticola	FALSE	Aliishimia ponticola MYP11	Ga0440525_08_678326_679741	aromatic-L-amino-acid decarboxylase	EC:4.1.1.28===Aromatic-L-amino-acid decarboxylase.<<>>EC:4.1.1.105===L-tryptophan decarboxylase.
2887005788	2887003593	Aliishimia ponticola	FALSE	Aliishimia ponticola MYP11	Ga0440525_08_884959_886404	glutamate/tyrosine decarboxylase-like PLP-dependent enzyme	EC:4.1.1.28===Aromatic-L-amino-acid decarboxylase.<<>>EC:4.1.1.105===L-tryptophan decarboxylase.
2695045170	2693429897	Allgaiera indica	FALSE	Allgaiera indica DSM 24802	Ga0131245_103204	aromatic-L-amino-acid decarboxylase	EC:4.1.1.28===Aromatic-L-amino-acid decarboxylase.<<>>EC:4.1.1.105===L-tryptophan decarboxylase.
2870638654	2870638204	Allocatelliglobosispora scoriae	FALSE	Allocatelliglobosispora scoriae DSM 45362	Ga0373994_01_481398_482801	glutamate/tyrosine decarboxylase-like PLP-dependent enzyme	EC:4.1.1.28===Aromatic-L-amino-acid decarboxylase.<<>>EC:4.1.1.105===L-tryptophan decarboxylase.
2870641145	2870638204	Allocatelliglobosispora scoriae	FALSE	Allocatelliglobosispora scoriae DSM 45362	Ga0373994_02_1949671_1951062	aromatic-L-amino-acid decarboxylase	EC:4.1.1.28===Aromatic-L-amino-acid decarboxylase.<<>>EC:4.1.1.105===L-tryptophan decarboxylase.
2634738389	2634166198	Allokutzneria albata	FALSE	Allokutzneria albata DSM 44149	Ga0074697_0833	aromatic-L-amino-acid decarboxylase	EC:4.1.1.105===L-tryptophan decarboxylase.<<>>EC:4.1.1.28===Aromatic-L-amino-acid decarboxylase.
2634740247	2634166198	Allokutzneria albata	FALSE	Allokutzneria albata DSM 44149	Ga0074697_2691	aromatic-L-amino-acid decarboxylase	EC:4.1.1.28===Aromatic-L-amino-acid decarboxylase.<<>>EC:4.1.1.105===L-tryptophan decarboxylase.
2772516546	2772190681	Allokutzneria albata	FALSE	Allokutzneria albata NRRL B-24461	Ga0163477_102182	aromatic-L-amino-acid decarboxylase	EC:4.1.1.105===L-tryptophan decarboxylase.<<>>EC:4.1.1.28===Aromatic-L-amino-acid decarboxylase.
2772518647	2772190681	Allokutzneria albata	FALSE	Allokutzneria albata NRRL B-24461	Ga0163477_105413	aromatic-L-amino-acid decarboxylase	EC:4.1.1.28===Aromatic-L-amino-acid decarboxylase.<<>>EC:4.1.1.105===L-tryptophan decarboxylase.
2865893175	2865885487	Allokutzneria sp.	FALSE	Allokutzneria sp. NRRL B-24872	Ga0437077_465_33688_35040	aromatic-L-amino-acid decarboxylase	EC:4.1.1.105===L-tryptophan decarboxylase.<<>>EC:4.1.1.28===Aromatic-L-amino-acid decarboxylase.
646843459	646564546	Allomeiothermus silvanus	FALSE	Allomeiothermus silvanus DSM 9946	Mesil_1832	Pyridoxal-dependent decarboxylase	EC:4.1.1.105===L-tryptophan decarboxylase.<<>>EC:4.1.1.28===Aromatic-L-amino-acid decarboxylase.
2709096817	2708742536	Allosphingosinicella indica	FALSE	Allosphingosinicella indica Dd16	Ga0138990_1980	Glutamate or tyrosine decarboxylase	EC:4.1.1.105===L-tryptophan decarboxylase.<<>>EC:4.1.1.28===Aromatic-L-amino-acid decarboxylase.
2823653134	2823648918	Allostreptomyces psammosilenae	FALSE	Allostreptomyces psammosilenae DSM 42178	Ga0310440_4223	glutamate/tyrosine decarboxylase-like PLP-dependent enzyme	EC:4.1.1.28===Aromatic-L-amino-acid decarboxylase.<<>>EC:4.1.1.105===L-tryptophan decarboxylase.
2823653937	2823648918	Allostreptomyces psammosilenae	FALSE	Allostreptomyces psammosilenae DSM 42178	Ga0310440_5026	glutamate/tyrosine decarboxylase-like PLP-dependent enzyme	EC:4.1.1.105===L-tryptophan decarboxylase.<<>>EC:4.1.1.28===Aromatic-L-amino-acid decarboxylase.
2236439229	2236347008	alpha proteobacterium	FALSE	alpha proteobacterium SCGC AAA076-C03 (unscreened)	A76C3DRAFT_00009510	Glutamate or tyrosine decarboxylase	EC:4.1.1.28===Aromatic-L-amino-acid decarboxylase.<<>>EC:4.1.1.105===L-tryptophan decarboxylase.
2647583394	2645727927	alpha proteobacterium	FALSE	alpha proteobacterium symbiont of Oscarella lobularis	Ga0098721_12566	aromatic-L-amino-acid decarboxylase	EC:4.1.1.105===L-tryptophan decarboxylase.<<>>EC:4.1.1.28===Aromatic-L-amino-acid decarboxylase.
2682029993	2681812880	Alphaproteobacteria bacterium	FALSE	Alphaproteobacteria bacterium SAG AG-538-G11	Ga0131082_10672	aromatic-L-amino-acid decarboxylase	EC:4.1.1.105===L-tryptophan decarboxylase.<<>>EC:4.1.1.28===Aromatic-L-amino-acid decarboxylase.
2811889838	2808606991	Alphaproteobacteria bacterium	FALSE	Alphaproteobacteria bacterium SB-MAG 27	Ga0326460_142210	aromatic-L-amino-acid decarboxylase	EC:4.1.1.105===L-tryptophan decarboxylase.<<>>EC:4.1.1.28===Aromatic-L-amino-acid decarboxylase.
2624346955	2623620413	Alphaproteobacteria sp.	FALSE	Alphaproteobacteria sp. genome_bin_25	Ga0077535_111147	aromatic-L-amino-acid decarboxylase	EC:4.1.1.28===Aromatic-L-amino-acid decarboxylase.<<>>EC:4.1.1.105===L-tryptophan decarboxylase.
2820964499	2820962504	Alpinimonas psychrophila	FALSE	Alpinimonas psychrophila DSM 23737	Ga0264296_1996	aromatic-L-amino-acid decarboxylase	EC:4.1.1.105===L-tryptophan decarboxylase.<<>>EC:4.1.1.28===Aromatic-L-amino-acid decarboxylase.
2920089808	2920089447	Alterinioella nitratireducens	FALSE	Alterinioella nitratireducens DY48A3-103	Ga0478268_04_54713_56092	aromatic-L-amino-acid decarboxylase	EC:4.1.1.28===Aromatic-L-amino-acid decarboxylase.<<>>EC:4.1.1.105===L-tryptophan decarboxylase.
2761965226	2761201654	Alternaria alternata	FALSE	Alternaria alternata SRC1lrK2f	122142	aromatic-L-amino-acid decarboxylase	EC:4.1.1.105===L-tryptophan decarboxylase.<<>>EC:4.1.1.28===Aromatic-L-amino-acid decarboxylase.
2834721301	2834719733	Alteromonas aestuariivivens	FALSE	Alteromonas aestuariivivens KCTC 52655	Ga0347927_1569	aromatic-L-amino-acid decarboxylase	EC:4.1.1.28===Aromatic-L-amino-acid decarboxylase.<<>>EC:4.1.1.105===L-tryptophan decarboxylase.
2776035074	2775506845	Altibacter lentus	FALSE	Altibacter lentus JL2010	Ga0125537_105439	glutamate/tyrosine decarboxylase-like PLP-dependent enzyme	EC:4.1.1.28===Aromatic-L-amino-acid decarboxylase.<<>>EC:4.1.1.105===L-tryptophan decarboxylase.
2776035729	2775506845	Altibacter lentus	FALSE	Altibacter lentus JL2010	Ga0125537_1051095	glutamate/tyrosine decarboxylase-like PLP-dependent enzyme	EC:4.1.1.105===L-tryptophan decarboxylase.<<>>EC:4.1.1.28===Aromatic-L-amino-acid decarboxylase.
2789796583	2788500180	Altibacter sp.	FALSE	Altibacter sp. EAC109	Ga0266370_1795	glutamate/tyrosine decarboxylase-like PLP-dependent enzyme	EC:4.1.1.28===Aromatic-L-amino-acid decarboxylase.<<>>EC:4.1.1.105===L-tryptophan decarboxylase.
2789796984	2788500180	Altibacter sp.	FALSE	Altibacter sp. EAC109	Ga0266370_186178	glutamate/tyrosine decarboxylase-like PLP-dependent enzyme	EC:4.1.1.28===Aromatic-L-amino-acid decarboxylase.<<>>EC:4.1.1.105===L-tryptophan decarboxylase.
2761345781	2761201610	Amanita muscaria	FALSE	Amanita muscaria Koide BX008 Standard Draft	1024371		EC:4.1.1.28===Aromatic-L-amino-acid decarboxylase.<<>>EC:4.1.1.105===L-tryptophan decarboxylase.
2761347261	2761201610	Amanita muscaria	FALSE	Amanita muscaria Koide BX008 Standard Draft	186261		EC:4.1.1.28===Aromatic-L-amino-acid decarboxylase.<<>>EC:4.1.1.105===L-tryptophan decarboxylase.
2764472401	2761201848	Amanita thiersii	FALSE	Amanita thiersii SKay4041	77544		EC:4.1.1.105===L-tryptophan decarboxylase.<<>>EC:4.1.1.28===Aromatic-L-amino-acid decarboxylase.
2999425430	2999424351	Ameyamaea chiangmaiensis	FALSE	Ameyamaea chiangmaiensis LMG 27010	Ga0488286_023_11796_13208	aromatic-L-amino-acid decarboxylase	EC:4.1.1.105===L-tryptophan decarboxylase.<<>>EC:4.1.1.28===Aromatic-L-amino-acid decarboxylase.
2595106857	2593339135	Aminicenantes (OP8)	FALSE	Aminicenantes (OP8) bacterium bin3	bin3OP8_01004	aromatic-L-amino-acid decarboxylase	EC:4.1.1.105===L-tryptophan decarboxylase.<<>>EC:4.1.1.28===Aromatic-L-amino-acid decarboxylase.
2829777748	2829777543	Aminobacter aganoensis	FALSE	Aminobacter aganoensis DSM 7051	Ga0373208_206	aromatic-L-amino-acid decarboxylase	EC:4.1.1.105===L-tryptophan decarboxylase.<<>>EC:4.1.1.28===Aromatic-L-amino-acid decarboxylase.
2685226642	2684622649	Aminobacter aminovorans	FALSE	Aminobacter aminovorans KCTC 2477	Ga0123777_133784	aromatic-L-amino-acid decarboxylase	EC:4.1.1.105===L-tryptophan decarboxylase.<<>>EC:4.1.1.28===Aromatic-L-amino-acid decarboxylase.
2785403354	2784746775	Aminobacter aminovorans	FALSE	Aminobacter aminovorans DSM 7048	Ga0244658_103201	aromatic-L-amino-acid decarboxylase	EC:4.1.1.105===L-tryptophan decarboxylase.<<>>EC:4.1.1.28===Aromatic-L-amino-acid decarboxylase.
2810669775	2808606775	Aminobacter aminovorans	FALSE	Aminobacter aminovorans NCTC 10684	Ga0317220_113099	aromatic-L-amino-acid decarboxylase	EC:4.1.1.28===Aromatic-L-amino-acid decarboxylase.<<>>EC:4.1.1.105===L-tryptophan decarboxylase.
2919807161	2919806135	Aminobacter aminovorans	FALSE	Aminobacter aminovorans BE290	Ga0454567_01_999743_1001155	aromatic-L-amino-acid decarboxylase	EC:4.1.1.28===Aromatic-L-amino-acid decarboxylase.<<>>EC:4.1.1.105===L-tryptophan decarboxylase.
8002286087	8002285264	Aminobacter anthyllidis	FALSE	Aminobacter anthyllidis LMG 26462	Ga0594671_01_761559_762986	aromatic-L-amino-acid decarboxylase	EC:4.1.1.105===L-tryptophan decarboxylase.<<>>EC:4.1.1.28===Aromatic-L-amino-acid decarboxylase.
2861411824	2861405929	Aminobacter ciceronei	FALSE	Aminobacter ciceronei DSM 15910	Ga0415343_41_2633_4045	aromatic-L-amino-acid decarboxylase	EC:4.1.1.105===L-tryptophan decarboxylase.<<>>EC:4.1.1.28===Aromatic-L-amino-acid decarboxylase.
2861412404	2861405929	Aminobacter ciceronei	FALSE	Aminobacter ciceronei DSM 15910	Ga0415343_59_1273_2736	glutamate/tyrosine decarboxylase-like PLP-dependent enzyme	EC:4.1.1.28===Aromatic-L-amino-acid decarboxylase.<<>>EC:4.1.1.105===L-tryptophan decarboxylase.
2861425152	2861419262	Aminobacter ciceronei	FALSE	Aminobacter ciceronei DSM 17455	Ga0415345_41_2633_4045	aromatic-L-amino-acid decarboxylase	EC:4.1.1.105===L-tryptophan decarboxylase.<<>>EC:4.1.1.28===Aromatic-L-amino-acid decarboxylase.
2861425744	2861419262	Aminobacter ciceronei	FALSE	Aminobacter ciceronei DSM 17455	Ga0415345_59_19496_20959	glutamate/tyrosine decarboxylase-like PLP-dependent enzyme	EC:4.1.1.28===Aromatic-L-amino-acid decarboxylase.<<>>EC:4.1.1.105===L-tryptophan decarboxylase.
2861413823	2861412741	Aminobacter lissarensis	FALSE	Aminobacter lissarensis DSM 17454	Ga0415344_01_1043993_1045405	aromatic-L-amino-acid decarboxylase	EC:4.1.1.105===L-tryptophan decarboxylase.<<>>EC:4.1.1.28===Aromatic-L-amino-acid decarboxylase.
2829773182	2829772224	Aminobacter niigataensis	FALSE	Aminobacter niigataensis DSM 7050	Ga0373207_959	aromatic-L-amino-acid decarboxylase	EC:4.1.1.105===L-tryptophan decarboxylase.<<>>EC:4.1.1.28===Aromatic-L-amino-acid decarboxylase.
2505835052	2505679039	Aminobacter sp.	FALSE	Aminobacter sp. J15	AmiJ15_0008.00000110	glutamate/tyrosine decarboxylase-like PLP-dependent enzyme	EC:4.1.1.28===Aromatic-L-amino-acid decarboxylase.<<>>EC:4.1.1.105===L-tryptophan decarboxylase.
2505838521	2505679040	Aminobacter sp.	FALSE	Aminobacter sp. J44	AmiJ44_0005.00001280	glutamate/tyrosine decarboxylase-like PLP-dependent enzyme	EC:4.1.1.28===Aromatic-L-amino-acid decarboxylase.<<>>EC:4.1.1.105===L-tryptophan decarboxylase.
2508663506	2508501037	Aminobacter sp.	FALSE	Aminobacter sp. J41	AmiJ41DRAFT_00014800	Glutamate or tyrosine decarboxylase	EC:4.1.1.105===L-tryptophan decarboxylase.<<>>EC:4.1.1.28===Aromatic-L-amino-acid decarboxylase.
2644132055	2643221623	Aminobacter sp.	FALSE	Aminobacter sp. DSM 101952 Root100	Ga0102066_123134	aromatic-L-amino-acid decarboxylase	EC:4.1.1.28===Aromatic-L-amino-acid decarboxylase.<<>>EC:4.1.1.105===L-tryptophan decarboxylase.
2739307881	2738543024	Aminobacter sp.	FALSE	Aminobacter sp. AP02	Ga0189681_1083	aromatic-L-amino-acid decarboxylase	EC:4.1.1.28===Aromatic-L-amino-acid decarboxylase.<<>>EC:4.1.1.105===L-tryptophan decarboxylase.
2790419127	2788500365	Aminobacter sp.	FALSE	Aminobacter sp. MSH1	Ga0302675_143454	pyridoxal-dependent decarboxylase-like protein	EC:4.1.1.28===Aromatic-L-amino-acid decarboxylase.<<>>EC:4.1.1.105===L-tryptophan decarboxylase.
2790425275	2788500366	Aminobacter sp.	FALSE	Aminobacter sp. MSH1	Ga0302518_123455	pyridoxal-dependent decarboxylase-like protein	EC:4.1.1.105===L-tryptophan decarboxylase.<<>>EC:4.1.1.28===Aromatic-L-amino-acid decarboxylase.
2861300032	2861299436	Aminobacter sp.	FALSE	Aminobacter sp. DSM 101952	Ga0415369_01_595229_596641	aromatic-L-amino-acid decarboxylase	EC:4.1.1.28===Aromatic-L-amino-acid decarboxylase.<<>>EC:4.1.1.105===L-tryptophan decarboxylase.
2910908053	2910906742	Aminobacter sp.	FALSE	Aminobacter sp. MDW-2	Ga0480104_01_1316169_1317632	glutamate/tyrosine decarboxylase-like PLP-dependent enzyme	EC:4.1.1.105===L-tryptophan decarboxylase.<<>>EC:4.1.1.28===Aromatic-L-amino-acid decarboxylase.
2910910750	2910906742	Aminobacter sp.	FALSE	Aminobacter sp. MDW-2	Ga0480104_01_3941789_3943201	aromatic-L-amino-acid decarboxylase	EC:4.1.1.28===Aromatic-L-amino-acid decarboxylase.<<>>EC:4.1.1.105===L-tryptophan decarboxylase.
2910917573	2910913374	Aminobacter sp.	FALSE	Aminobacter sp. MDW-2	Ga0477959_034_3176_4588	aromatic-L-amino-acid decarboxylase	EC:4.1.1.105===L-tryptophan decarboxylase.<<>>EC:4.1.1.28===Aromatic-L-amino-acid decarboxylase.
2910918468	2910913374	Aminobacter sp.	FALSE	Aminobacter sp. MDW-2	Ga0477959_042_12555_14018	glutamate/tyrosine decarboxylase-like PLP-dependent enzyme	EC:4.1.1.105===L-tryptophan decarboxylase.<<>>EC:4.1.1.28===Aromatic-L-amino-acid decarboxylase.
2913431052	2913427924	Aminobacter sp.	FALSE	Aminobacter sp. DSM 24754	Ga0454129_17_32277_33701	aromatic-L-amino-acid decarboxylase	EC:4.1.1.105===L-tryptophan decarboxylase.<<>>EC:4.1.1.28===Aromatic-L-amino-acid decarboxylase.
2913632494	2913630200	Aminobacter sp.	FALSE	Aminobacter sp. BE322	Ga0454582_06_42193_43599	aromatic-L-amino-acid decarboxylase	EC:4.1.1.28===Aromatic-L-amino-acid decarboxylase.<<>>EC:4.1.1.105===L-tryptophan decarboxylase.
2919280991	2919278562	Aminobacter sp.	FALSE	Aminobacter sp. BE82	Ga0454509_06_165248_166654	aromatic-L-amino-acid decarboxylase	EC:4.1.1.28===Aromatic-L-amino-acid decarboxylase.<<>>EC:4.1.1.105===L-tryptophan decarboxylase.
2919305837	2919303408	Aminobacter sp.	FALSE	Aminobacter sp. BE110	Ga0454515_06_165248_166654	aromatic-L-amino-acid decarboxylase	EC:4.1.1.28===Aromatic-L-amino-acid decarboxylase.<<>>EC:4.1.1.105===L-tryptophan decarboxylase.
2763463915	2761201772	Amniculicola lignicola	FALSE	Amniculicola lignicola CBS 123094	526256	dopa decarboxylase-like protein	EC:4.1.1.28===Aromatic-L-amino-acid decarboxylase.<<>>EC:4.1.1.105===L-tryptophan decarboxylase.
2764396013	2761201842	Amorphotheca resinae	FALSE	Amorphotheca resinae ATCC 22711	52584		EC:4.1.1.28===Aromatic-L-amino-acid decarboxylase.<<>>EC:4.1.1.105===L-tryptophan decarboxylase.
2899357634	2899350456	Amycolatopsis acidicola	FALSE	Amycolatopsis acidicola K81G1	Ga0440697_156_42544_43941	aromatic-L-amino-acid decarboxylase	EC:4.1.1.28===Aromatic-L-amino-acid decarboxylase.<<>>EC:4.1.1.105===L-tryptophan decarboxylase.
2899343740	2899342247	Amycolatopsis acidiphila	FALSE	Amycolatopsis acidiphila JCM 30562	Ga0440682_060_145_1557	aromatic-L-amino-acid decarboxylase	EC:4.1.1.105===L-tryptophan decarboxylase.<<>>EC:4.1.1.28===Aromatic-L-amino-acid decarboxylase.
3003333583	3003332182	Amycolatopsis aidingensis	FALSE	Amycolatopsis aidingensis YIM 96748	Ga0527250_01_1416691_1418154	aromatic-L-amino-acid decarboxylase	EC:4.1.1.105===L-tryptophan decarboxylase.<<>>EC:4.1.1.28===Aromatic-L-amino-acid decarboxylase.
3003334286	3003332182	Amycolatopsis aidingensis	FALSE	Amycolatopsis aidingensis YIM 96748	Ga0527250_01_2162422_2163840	aromatic-L-amino-acid decarboxylase	EC:4.1.1.105===L-tryptophan decarboxylase.<<>>EC:4.1.1.28===Aromatic-L-amino-acid decarboxylase.
2899370231	2899370129	Amycolatopsis alkalitolerans	FALSE	Amycolatopsis alkalitolerans SYSUP0005	Ga0440613_01_123239_124630	aromatic-L-amino-acid decarboxylase	EC:4.1.1.28===Aromatic-L-amino-acid decarboxylase.<<>>EC:4.1.1.105===L-tryptophan decarboxylase.
2899362714	2899359706	Amycolatopsis anabasis	FALSE	Amycolatopsis anabasis EGI 650086	Ga0441761_104_109346_110800	glutamate/tyrosine decarboxylase-like PLP-dependent enzyme	EC:4.1.1.105===L-tryptophan decarboxylase.<<>>EC:4.1.1.28===Aromatic-L-amino-acid decarboxylase.
2899364850	2899359706	Amycolatopsis anabasis	FALSE	Amycolatopsis anabasis EGI 650086	Ga0441761_116_50209_51651	aromatic-L-amino-acid decarboxylase	EC:4.1.1.28===Aromatic-L-amino-acid decarboxylase.<<>>EC:4.1.1.105===L-tryptophan decarboxylase.
2856681698	2856677671	Amycolatopsis antarctica	FALSE	Amycolatopsis antarctica AU-G6	Ga0347479_41_31359_32816	aromatic-L-amino-acid decarboxylase	EC:4.1.1.105===L-tryptophan decarboxylase.<<>>EC:4.1.1.28===Aromatic-L-amino-acid decarboxylase.
2676434584	2675903051	Amycolatopsis arida	FALSE	Amycolatopsis arida CGMCC 4.5579	Ga0104435_10261	aromatic-L-amino-acid decarboxylase	EC:4.1.1.28===Aromatic-L-amino-acid decarboxylase.<<>>EC:4.1.1.105===L-tryptophan decarboxylase.
2676435036	2675903051	Amycolatopsis arida	FALSE	Amycolatopsis arida CGMCC 4.5579	Ga0104435_102514	aromatic-L-amino-acid decarboxylase	EC:4.1.1.28===Aromatic-L-amino-acid decarboxylase.<<>>EC:4.1.1.105===L-tryptophan decarboxylase.
2731940494	2731639259	Amycolatopsis arida	FALSE	Amycolatopsis arida DSM 45648	Ga0181038_10161	aromatic-L-amino-acid decarboxylase	EC:4.1.1.105===L-tryptophan decarboxylase.<<>>EC:4.1.1.28===Aromatic-L-amino-acid decarboxylase.
2731940947	2731639259	Amycolatopsis arida	FALSE	Amycolatopsis arida DSM 45648	Ga0181038_101515	aromatic-L-amino-acid decarboxylase	EC:4.1.1.28===Aromatic-L-amino-acid decarboxylase.<<>>EC:4.1.1.105===L-tryptophan decarboxylase.
2824180562	2824178761	Amycolatopsis bartoniae	FALSE	Amycolatopsis bartoniae DSM 45807	Ga0264263_1803	aromatic-L-amino-acid decarboxylase	EC:4.1.1.28===Aromatic-L-amino-acid decarboxylase.<<>>EC:4.1.1.105===L-tryptophan decarboxylase.
2824182437	2824178761	Amycolatopsis bartoniae	FALSE	Amycolatopsis bartoniae DSM 45807	Ga0264263_3680	glutamate/tyrosine decarboxylase-like PLP-dependent enzyme	EC:4.1.1.105===L-tryptophan decarboxylase.<<>>EC:4.1.1.28===Aromatic-L-amino-acid decarboxylase.
2806996704	2806310631	Amycolatopsis cihanbeyliensis	FALSE	Amycolatopsis cihanbeyliensis DSM 45679	Ga0197559_5178	aromatic-L-amino-acid decarboxylase	EC:4.1.1.28===Aromatic-L-amino-acid decarboxylase.<<>>EC:4.1.1.105===L-tryptophan decarboxylase.
2806998318	2806310631	Amycolatopsis cihanbeyliensis	FALSE	Amycolatopsis cihanbeyliensis DSM 45679	Ga0197559_6792	aromatic-L-amino-acid decarboxylase	EC:4.1.1.28===Aromatic-L-amino-acid decarboxylase.<<>>EC:4.1.1.105===L-tryptophan decarboxylase.
2857225448	2857219447	Amycolatopsis circi	FALSE	Amycolatopsis circi DSM 45561	Ga0337238_240_98306_99736	glutamate/tyrosine decarboxylase-like PLP-dependent enzyme	EC:4.1.1.105===L-tryptophan decarboxylase.<<>>EC:4.1.1.28===Aromatic-L-amino-acid decarboxylase.
2857226806	2857219447	Amycolatopsis circi	FALSE	Amycolatopsis circi DSM 45561	Ga0337238_262_109642_111060	aromatic-L-amino-acid decarboxylase	EC:4.1.1.105===L-tryptophan decarboxylase.<<>>EC:4.1.1.28===Aromatic-L-amino-acid decarboxylase.
2917742511	2917736166	Amycolatopsis dendrobii	FALSE	Amycolatopsis dendrobii DR6-1	Ga0481274_34_545988_547418	glutamate/tyrosine decarboxylase-like PLP-dependent enzyme	EC:4.1.1.28===Aromatic-L-amino-acid decarboxylase.<<>>EC:4.1.1.105===L-tryptophan decarboxylase.
2917745310	2917736166	Amycolatopsis dendrobii	FALSE	Amycolatopsis dendrobii DR6-1	Ga0481274_59_446436_447854	aromatic-L-amino-acid decarboxylase	EC:4.1.1.28===Aromatic-L-amino-acid decarboxylase.<<>>EC:4.1.1.105===L-tryptophan decarboxylase.
2753486994	2751185827	Amycolatopsis jejuensis	FALSE	Amycolatopsis jejuensis NRRL B-24427	Ga0163389_1005131	aromatic-L-amino-acid decarboxylase	EC:4.1.1.105===L-tryptophan decarboxylase.<<>>EC:4.1.1.28===Aromatic-L-amino-acid decarboxylase.
2753489239	2751185827	Amycolatopsis jejuensis	FALSE	Amycolatopsis jejuensis NRRL B-24427	Ga0163389_1012183	glutamate/tyrosine decarboxylase-like PLP-dependent enzyme	EC:4.1.1.28===Aromatic-L-amino-acid decarboxylase.<<>>EC:4.1.1.105===L-tryptophan decarboxylase.
2870600372	2870593509	Amycolatopsis jiangsuensis	FALSE	Amycolatopsis jiangsuensis DSM 45859	Ga0104640_01_7435906_7437318	glutamate/tyrosine decarboxylase-like PLP-dependent enzyme	EC:4.1.1.28===Aromatic-L-amino-acid decarboxylase.<<>>EC:4.1.1.105===L-tryptophan decarboxylase.
2933693359	2933689343	Amycolatopsis lactamdurans	FALSE	Amycolatopsis lactamdurans 46207	Ga0498388_10_203078_204508	aromatic-L-amino-acid decarboxylase	EC:4.1.1.28===Aromatic-L-amino-acid decarboxylase.<<>>EC:4.1.1.105===L-tryptophan decarboxylase.
2865904596	2865903728	Amycolatopsis lexingtonensis	FALSE	Amycolatopsis lexingtonensis NRRL B-24131	Ga0437079_043_428_1882	aromatic-L-amino-acid decarboxylase	EC:4.1.1.28===Aromatic-L-amino-acid decarboxylase.<<>>EC:4.1.1.105===L-tryptophan decarboxylase.
2873431178	2873422137	Amycolatopsis lexingtonensis	FALSE	Amycolatopsis lexingtonensis DSM 44653	Ga0310414_01_9614917_9616371	aromatic-L-amino-acid decarboxylase	EC:4.1.1.105===L-tryptophan decarboxylase.<<>>EC:4.1.1.28===Aromatic-L-amino-acid decarboxylase.
2917972003	2917971604	Amycolatopsis magusensis	FALSE	Amycolatopsis magusensis DSM 45510	Ga0197551_01_428225_429655	aromatic-L-amino-acid decarboxylase	EC:4.1.1.28===Aromatic-L-amino-acid decarboxylase.<<>>EC:4.1.1.105===L-tryptophan decarboxylase.
2933374582	2933372253	Amycolatopsis magusensis	FALSE	Amycolatopsis magusensis 051216	Ga0498437_07_146344_147774	aromatic-L-amino-acid decarboxylase	EC:4.1.1.105===L-tryptophan decarboxylase.<<>>EC:4.1.1.28===Aromatic-L-amino-acid decarboxylase.
2668020026	2667527405	Amycolatopsis marina	FALSE	Amycolatopsis marina CGMCC 4.3568	Ga0079917_10589	aromatic-L-amino-acid decarboxylase	EC:4.1.1.28===Aromatic-L-amino-acid decarboxylase.<<>>EC:4.1.1.105===L-tryptophan decarboxylase.
2668020668	2667527405	Amycolatopsis marina	FALSE	Amycolatopsis marina CGMCC 4.3568	Ga0079917_10747	aromatic-L-amino-acid decarboxylase	EC:4.1.1.105===L-tryptophan decarboxylase.<<>>EC:4.1.1.28===Aromatic-L-amino-acid decarboxylase.
2668021624	2667527405	Amycolatopsis marina	FALSE	Amycolatopsis marina CGMCC 4.3568	Ga0079917_110130	Glutamate or tyrosine decarboxylase	EC:4.1.1.105===L-tryptophan decarboxylase.<<>>EC:4.1.1.28===Aromatic-L-amino-acid decarboxylase.
2668022257	2667527405	Amycolatopsis marina	FALSE	Amycolatopsis marina CGMCC 4.3568	Ga0079917_11389	aromatic-L-amino-acid decarboxylase	EC:4.1.1.28===Aromatic-L-amino-acid decarboxylase.<<>>EC:4.1.1.105===L-tryptophan decarboxylase.
2518257960	2517572242	Amycolatopsis methanolica	FALSE	Amycolatopsis methanolica 239, DSM 44096	AmymeDRAFT_3870	aromatic-L-amino-acid decarboxylase	EC:4.1.1.28===Aromatic-L-amino-acid decarboxylase.<<>>EC:4.1.1.105===L-tryptophan decarboxylase.
2598586458	2597490168	Amycolatopsis methanolica	FALSE	Amycolatopsis methanolica 239	Ga0057437_06260	aromatic-L-amino-acid decarboxylase	EC:4.1.1.28===Aromatic-L-amino-acid decarboxylase.<<>>EC:4.1.1.105===L-tryptophan decarboxylase.
2778317984	2778260928	Amycolatopsis methanolica	FALSE	Amycolatopsis methanolica DSM 44348	Ga0197486_4341	aromatic-L-amino-acid decarboxylase	EC:4.1.1.105===L-tryptophan decarboxylase.<<>>EC:4.1.1.28===Aromatic-L-amino-acid decarboxylase.
2515138071	2515075013	Amycolatopsis nigrescens	FALSE	Amycolatopsis nigrescens CSC17Ta-90, DSM 44992	AmyniDRAFT_4473	aromatic-L-amino-acid decarboxylase	EC:4.1.1.28===Aromatic-L-amino-acid decarboxylase.<<>>EC:4.1.1.105===L-tryptophan decarboxylase.
2515140846	2515075013	Amycolatopsis nigrescens	FALSE	Amycolatopsis nigrescens CSC17Ta-90, DSM 44992	AmyniDRAFT_7248	aromatic-L-amino-acid decarboxylase	EC:4.1.1.28===Aromatic-L-amino-acid decarboxylase.<<>>EC:4.1.1.105===L-tryptophan decarboxylase.
2899391688	2899385652	Amycolatopsis nivea	FALSE	Amycolatopsis nivea CFH S0261	Ga0450622_072_17429_18859	aromatic-L-amino-acid decarboxylase	EC:4.1.1.28===Aromatic-L-amino-acid decarboxylase.<<>>EC:4.1.1.105===L-tryptophan decarboxylase.
2899394562	2899385652	Amycolatopsis nivea	FALSE	Amycolatopsis nivea CFH S0261	Ga0450622_124_99169_100599	glutamate/tyrosine decarboxylase-like PLP-dependent enzyme	EC:4.1.1.28===Aromatic-L-amino-acid decarboxylase.<<>>EC:4.1.1.105===L-tryptophan decarboxylase.
2899394569	2899385652	Amycolatopsis nivea	FALSE	Amycolatopsis nivea CFH S0261	Ga0450622_124_107065_108474	aromatic-L-amino-acid decarboxylase	EC:4.1.1.28===Aromatic-L-amino-acid decarboxylase.<<>>EC:4.1.1.105===L-tryptophan decarboxylase.
2554924793	2554235156	Amycolatopsis orientalis	FALSE	Amycolatopsis orientalis DSM 43388	L942DRAFT_08527	Glutamate or tyrosine decarboxylase	EC:4.1.1.105===L-tryptophan decarboxylase.<<>>EC:4.1.1.28===Aromatic-L-amino-acid decarboxylase.
2554931368	2554235157	Amycolatopsis orientalis	FALSE	Amycolatopsis orientalis DSM 46075	L943DRAFT_06504	Glutamate or tyrosine decarboxylase	EC:4.1.1.105===L-tryptophan decarboxylase.<<>>EC:4.1.1.28===Aromatic-L-amino-acid decarboxylase.
2856596343	2856594327	Amycolatopsis orientalis	FALSE	Amycolatopsis orientalis B-37	Ga0098630_01_2142503_2143954	L-2,4-diaminobutyrate decarboxylase	EC:4.1.1.28===Aromatic-L-amino-acid decarboxylase.<<>>EC:4.1.1.105===L-tryptophan decarboxylase.
2856600282	2856594327	Amycolatopsis orientalis	FALSE	Amycolatopsis orientalis B-37	Ga0098630_01_6676320_6677660	aromatic-L-amino-acid decarboxylase	EC:4.1.1.105===L-tryptophan decarboxylase.<<>>EC:4.1.1.28===Aromatic-L-amino-acid decarboxylase.
2866122116	2866120936	Amycolatopsis palatopharyngis	FALSE	Amycolatopsis palatopharyngis DSM 44832	Ga0437433_038_128448_129953	aromatic-L-amino-acid decarboxylase	EC:4.1.1.105===L-tryptophan decarboxylase.<<>>EC:4.1.1.28===Aromatic-L-amino-acid decarboxylase.
2866124212	2866120936	Amycolatopsis palatopharyngis	FALSE	Amycolatopsis palatopharyngis DSM 44832	Ga0437433_056_68096_69577	aromatic-L-amino-acid decarboxylase	EC:4.1.1.105===L-tryptophan decarboxylase.<<>>EC:4.1.1.28===Aromatic-L-amino-acid decarboxylase.
2866125267	2866120936	Amycolatopsis palatopharyngis	FALSE	Amycolatopsis palatopharyngis DSM 44832	Ga0437433_069_35162_36568	aromatic-L-amino-acid decarboxylase	EC:4.1.1.105===L-tryptophan decarboxylase.<<>>EC:4.1.1.28===Aromatic-L-amino-acid decarboxylase.
2635211522	2634166327	Amycolatopsis regifaucium	FALSE	Amycolatopsis regifaucium DSM 45072	Ga0074860_11581	aromatic-L-amino-acid decarboxylase	EC:4.1.1.105===L-tryptophan decarboxylase.<<>>EC:4.1.1.28===Aromatic-L-amino-acid decarboxylase.
2729052237	2728369078	Amycolatopsis regifaucium	FALSE	Amycolatopsis regifaucium GY080	Ga0127160_113104	aromatic-L-amino-acid decarboxylase	EC:4.1.1.28===Aromatic-L-amino-acid decarboxylase.<<>>EC:4.1.1.105===L-tryptophan decarboxylase.
2744725247	2744054546	Amycolatopsis regifaucium	FALSE	Amycolatopsis regifaucium GY080	Ga0132821_14980	aromatic-L-amino-acid decarboxylase	EC:4.1.1.105===L-tryptophan decarboxylase.<<>>EC:4.1.1.28===Aromatic-L-amino-acid decarboxylase.
2899406687	2899406411	Amycolatopsis rhizosphaerae	FALSE	Amycolatopsis rhizosphaerae TBRC 6029	Ga0440680_015_8256_9686	aromatic-L-amino-acid decarboxylase	EC:4.1.1.105===L-tryptophan decarboxylase.<<>>EC:4.1.1.28===Aromatic-L-amino-acid decarboxylase.
2678946755	2675903692	Amycolatopsis rubida	FALSE	Amycolatopsis rubida DSM 44637	Ga0104553_101360	aromatic-L-amino-acid decarboxylase	EC:4.1.1.28===Aromatic-L-amino-acid decarboxylase.<<>>EC:4.1.1.105===L-tryptophan decarboxylase.
2678948339	2675903692	Amycolatopsis rubida	FALSE	Amycolatopsis rubida DSM 44637	Ga0104553_102138	Glutamate or tyrosine decarboxylase	EC:4.1.1.105===L-tryptophan decarboxylase.<<>>EC:4.1.1.28===Aromatic-L-amino-acid decarboxylase.
2677149500	2675903226	Amycolatopsis sacchari	FALSE	Amycolatopsis sacchari DSM 44468	Ga0104552_11485	aromatic-L-amino-acid decarboxylase	EC:4.1.1.28===Aromatic-L-amino-acid decarboxylase.<<>>EC:4.1.1.105===L-tryptophan decarboxylase.
2513530240	2513237078	Amycolatopsis sp.	FALSE	Amycolatopsis sp. 75iv2, ATCC 39116	Amy_06273	aromatic-L-amino-acid decarboxylase	EC:4.1.1.28===Aromatic-L-amino-acid decarboxylase.<<>>EC:4.1.1.105===L-tryptophan decarboxylase.
2745969255	2744054874	Amycolatopsis sp.	FALSE	Amycolatopsis sp. M39	Ga0133190_105317	glutamate/tyrosine decarboxylase-like PLP-dependent enzyme	EC:4.1.1.105===L-tryptophan decarboxylase.<<>>EC:4.1.1.28===Aromatic-L-amino-acid decarboxylase.
2745974917	2744054874	Amycolatopsis sp.	FALSE	Amycolatopsis sp. M39	Ga0133190_14037	aromatic-L-amino-acid decarboxylase	EC:4.1.1.28===Aromatic-L-amino-acid decarboxylase.<<>>EC:4.1.1.105===L-tryptophan decarboxylase.
2887942444	2887940836	Amycolatopsis sp.	FALSE	Amycolatopsis sp. YIM 10	Ga0439567_01_1600674_1602137	aromatic-L-amino-acid decarboxylase	EC:4.1.1.28===Aromatic-L-amino-acid decarboxylase.<<>>EC:4.1.1.105===L-tryptophan decarboxylase.
2887953748	2887950723	Amycolatopsis sp.	FALSE	Amycolatopsis sp. Poz14	Ga0439703_01_3045659_3047068	aromatic-L-amino-acid decarboxylase	EC:4.1.1.105===L-tryptophan decarboxylase.<<>>EC:4.1.1.28===Aromatic-L-amino-acid decarboxylase.
2887953759	2887950723	Amycolatopsis sp.	FALSE	Amycolatopsis sp. Poz14	Ga0439703_01_3061162_3062592	glutamate/tyrosine decarboxylase-like PLP-dependent enzyme	EC:4.1.1.28===Aromatic-L-amino-acid decarboxylase.<<>>EC:4.1.1.105===L-tryptophan decarboxylase.
2899330899	2899323326	Amycolatopsis sp.	FALSE	Amycolatopsis sp. CFH S0740	Ga0443888_45_303265_304674	aromatic-L-amino-acid decarboxylase	EC:4.1.1.105===L-tryptophan decarboxylase.<<>>EC:4.1.1.28===Aromatic-L-amino-acid decarboxylase.
2899330910	2899323326	Amycolatopsis sp.	FALSE	Amycolatopsis sp. CFH S0740	Ga0443888_45_318777_320207	glutamate/tyrosine decarboxylase-like PLP-dependent enzyme	EC:4.1.1.28===Aromatic-L-amino-acid decarboxylase.<<>>EC:4.1.1.105===L-tryptophan decarboxylase.
2899334295	2899332677	Amycolatopsis sp.	FALSE	Amycolatopsis sp. CFH S0078	Ga0443889_009_101386_102816	glutamate/tyrosine decarboxylase-like PLP-dependent enzyme	EC:4.1.1.28===Aromatic-L-amino-acid decarboxylase.<<>>EC:4.1.1.105===L-tryptophan decarboxylase.
2899334306	2899332677	Amycolatopsis sp.	FALSE	Amycolatopsis sp. CFH S0078	Ga0443889_009_116919_118328	aromatic-L-amino-acid decarboxylase	EC:4.1.1.105===L-tryptophan decarboxylase.<<>>EC:4.1.1.28===Aromatic-L-amino-acid decarboxylase.
2866619249	2866612099	Amycolatopsis suaedae	FALSE	Amycolatopsis suaedae 8-3EHSu	Ga0437506_32_288285_289691	aromatic-L-amino-acid decarboxylase	EC:4.1.1.28===Aromatic-L-amino-acid decarboxylase.<<>>EC:4.1.1.105===L-tryptophan decarboxylase.
2515290978	2515154032	Amycolatopsis taiwanensis	FALSE	Amycolatopsis taiwanensis DSM 45107	A3CUDRAFT_04313	aromatic-L-amino-acid decarboxylase	EC:4.1.1.28===Aromatic-L-amino-acid decarboxylase.<<>>EC:4.1.1.105===L-tryptophan decarboxylase.
2512624124	2512564010	Amycolatopsis thermoflava	FALSE	Amycolatopsis thermoflava N1165, DSM 44574	AmythDRAFT_6820	aromatic-L-amino-acid decarboxylase	EC:4.1.1.28===Aromatic-L-amino-acid decarboxylase.<<>>EC:4.1.1.105===L-tryptophan decarboxylase.
2676428232	2675903050	Amycolatopsis xylanica	FALSE	Amycolatopsis xylanica CPCC 202699	Ga0104457_103529	aromatic-L-amino-acid decarboxylase	EC:4.1.1.105===L-tryptophan decarboxylase.<<>>EC:4.1.1.28===Aromatic-L-amino-acid decarboxylase.
2831729671	2831727837	Amylibacter cionae	FALSE	Amylibacter cionae m18	Ga0336168_1835	aromatic-L-amino-acid decarboxylase	EC:4.1.1.28===Aromatic-L-amino-acid decarboxylase.<<>>EC:4.1.1.105===L-tryptophan decarboxylase.
3001056928	3001054348	Amylibacter cionae	FALSE	Amylibacter cionae CGMCC 1.15880	Ga0520855_03_369997_371394	aromatic-L-amino-acid decarboxylase	EC:4.1.1.105===L-tryptophan decarboxylase.<<>>EC:4.1.1.28===Aromatic-L-amino-acid decarboxylase.
3001057678	3001054348	Amylibacter cionae	FALSE	Amylibacter cionae CGMCC 1.15880	Ga0520855_05_164766_166232	aromatic-L-amino-acid decarboxylase	EC:4.1.1.28===Aromatic-L-amino-acid decarboxylase.<<>>EC:4.1.1.105===L-tryptophan decarboxylase.
2789652285	2788500138	Amylibacter kogurei	FALSE	Amylibacter kogurei 4G11	Ga0303128_112728	glutamate/tyrosine decarboxylase-like PLP-dependent enzyme	EC:4.1.1.105===L-tryptophan decarboxylase.<<>>EC:4.1.1.28===Aromatic-L-amino-acid decarboxylase.
2789652900	2788500138	Amylibacter kogurei	FALSE	Amylibacter kogurei 4G11	Ga0303128_11311	aromatic-L-amino-acid decarboxylase	EC:4.1.1.105===L-tryptophan decarboxylase.<<>>EC:4.1.1.28===Aromatic-L-amino-acid decarboxylase.
2731772667	2731639156	Amylibacter sp.	FALSE	Amylibacter sp. SCGC AG-487_D10 (contamination screened)	Ga0186908_1228	Glutamate or tyrosine decarboxylase	EC:4.1.1.105===L-tryptophan decarboxylase.<<>>EC:4.1.1.28===Aromatic-L-amino-acid decarboxylase.
2920187436	2920187075	Amylibacter sp.	FALSE	Amylibacter sp. SFDW26	Ga0477949_01_336650_338059	glutamate/tyrosine decarboxylase-like PLP-dependent enzyme	EC:4.1.1.105===L-tryptophan decarboxylase.<<>>EC:4.1.1.28===Aromatic-L-amino-acid decarboxylase.
2994965665	2994964970	Amylibacter ulvae	FALSE	Amylibacter ulvae KCTC 32465	Ga0487215_01_688802_690202	aromatic-L-amino-acid decarboxylase	EC:4.1.1.105===L-tryptophan decarboxylase.<<>>EC:4.1.1.28===Aromatic-L-amino-acid decarboxylase.
2994967148	2994964970	Amylibacter ulvae	FALSE	Amylibacter ulvae KCTC 32465	Ga0487215_05_136187_137611	aromatic-L-amino-acid decarboxylase	EC:4.1.1.28===Aromatic-L-amino-acid decarboxylase.<<>>EC:4.1.1.105===L-tryptophan decarboxylase.
2789000053	2788499926	Anaerolineaceae bacterium	FALSE	Anaerolineaceae bacterium NAT124	Ga0266788_1284	glutamate/tyrosine decarboxylase-like PLP-dependent enzyme	EC:4.1.1.105===L-tryptophan decarboxylase.<<>>EC:4.1.1.28===Aromatic-L-amino-acid decarboxylase.
2789007202	2788499927	Anaerolineaceae bacterium	FALSE	Anaerolineaceae bacterium NAT290	Ga0266789_1054	glutamate/tyrosine decarboxylase-like PLP-dependent enzyme	EC:4.1.1.105===L-tryptophan decarboxylase.<<>>EC:4.1.1.28===Aromatic-L-amino-acid decarboxylase.
2789007631	2788499927	Anaerolineaceae bacterium	FALSE	Anaerolineaceae bacterium NAT290	Ga0266789_10970	glutamate/tyrosine decarboxylase-like PLP-dependent enzyme	EC:4.1.1.28===Aromatic-L-amino-acid decarboxylase.<<>>EC:4.1.1.105===L-tryptophan decarboxylase.
2789019209	2788499929	Anaerolineaceae bacterium	FALSE	Anaerolineaceae bacterium NAT123	Ga0266787_110618	glutamate/tyrosine decarboxylase-like PLP-dependent enzyme	EC:4.1.1.105===L-tryptophan decarboxylase.<<>>EC:4.1.1.28===Aromatic-L-amino-acid decarboxylase.
2656325491	2654587934	Anaerolineae bacterium	FALSE	Anaerolineae bacterium SM23_84	Ga0111173_101321	aromatic-L-amino-acid decarboxylase	EC:4.1.1.105===L-tryptophan decarboxylase.<<>>EC:4.1.1.28===Aromatic-L-amino-acid decarboxylase.
2656326581	2654587934	Anaerolineae bacterium	FALSE	Anaerolineae bacterium SM23_84	Ga0111173_10865	Glutamate or tyrosine decarboxylase	EC:4.1.1.28===Aromatic-L-amino-acid decarboxylase.<<>>EC:4.1.1.105===L-tryptophan decarboxylase.
2829152500	2829151101	Anaerolineales bacterium	FALSE	Anaerolineales bacterium DeMMO3_53	Ga0376361_1400	aromatic-L-amino-acid decarboxylase	EC:4.1.1.28===Aromatic-L-amino-acid decarboxylase.<<>>EC:4.1.1.105===L-tryptophan decarboxylase.
2829514801	2829513402	Anaerolineales bacterium	FALSE	Anaerolineales bacterium DeMMO6_61	Ga0393055_1400	aromatic-L-amino-acid decarboxylase	EC:4.1.1.28===Aromatic-L-amino-acid decarboxylase.<<>>EC:4.1.1.105===L-tryptophan decarboxylase.
2982318596	2982317912	Anaeromyxobacter oryzae	FALSE	Anaeromyxobacter oryzae Red232	Ga0577100_01_792436_794025	aromatic-L-amino-acid decarboxylase	EC:4.1.1.105===L-tryptophan decarboxylase.<<>>EC:4.1.1.28===Aromatic-L-amino-acid decarboxylase.
2982322428	2982317912	Anaeromyxobacter oryzae	FALSE	Anaeromyxobacter oryzae Red232	Ga0577100_01_5144245_5145633	aromatic-L-amino-acid decarboxylase	EC:4.1.1.28===Aromatic-L-amino-acid decarboxylase.<<>>EC:4.1.1.105===L-tryptophan decarboxylase.
640842939	640753003	Anaeromyxobacter sp.	FALSE	Anaeromyxobacter sp. Fw109-5	Anae109_1428	Aromatic-L-amino-acid decarboxylase	EC:4.1.1.105===L-tryptophan decarboxylase.<<>>EC:4.1.1.28===Aromatic-L-amino-acid decarboxylase.
8001832158	8001830965	Ancylobacter defluvii	FALSE	Ancylobacter defluvii VKM B-2789	Ga0594618_09_237572_238993	aromatic-L-amino-acid decarboxylase	EC:4.1.1.28===Aromatic-L-amino-acid decarboxylase.<<>>EC:4.1.1.105===L-tryptophan decarboxylase.
8001832887	8001830965	Ancylobacter defluvii	FALSE	Ancylobacter defluvii VKM B-2789	Ga0594618_12_125697_127178	aromatic-L-amino-acid decarboxylase	EC:4.1.1.28===Aromatic-L-amino-acid decarboxylase.<<>>EC:4.1.1.105===L-tryptophan decarboxylase.
8001829640	8001825727	Ancylobacter oerskovii	FALSE	Ancylobacter oerskovii CCM 7435	Ga0594616_39_182679_184097	aromatic-L-amino-acid decarboxylase	EC:4.1.1.105===L-tryptophan decarboxylase.<<>>EC:4.1.1.28===Aromatic-L-amino-acid decarboxylase.
8001850008	8001845381	Ancylobacter sonchi	FALSE	Ancylobacter sonchi VKM B-3145	Ga0594621_30_520825_522240	aromatic-L-amino-acid decarboxylase	EC:4.1.1.28===Aromatic-L-amino-acid decarboxylase.<<>>EC:4.1.1.105===L-tryptophan decarboxylase.
2919451123	2919450847	Ancylobacter sp.	FALSE	Ancylobacter sp. 3268	Ga0454452_01_288162_289643	glutamate/tyrosine decarboxylase-like PLP-dependent enzyme	EC:4.1.1.105===L-tryptophan decarboxylase.<<>>EC:4.1.1.28===Aromatic-L-amino-acid decarboxylase.
2919451900	2919450847	Ancylobacter sp.	FALSE	Ancylobacter sp. 3268	Ga0454452_03_157875_159308	glutamate/tyrosine decarboxylase-like PLP-dependent enzyme	EC:4.1.1.28===Aromatic-L-amino-acid decarboxylase.<<>>EC:4.1.1.105===L-tryptophan decarboxylase.
2587339556	2585427961	Anditalea andensis	FALSE	Anditalea andensis LY1	EL17_11840	aromatic-L-amino-acid decarboxylase	EC:4.1.1.28===Aromatic-L-amino-acid decarboxylase.<<>>EC:4.1.1.105===L-tryptophan decarboxylase.
2566024093	2565956517	Andreprevotia chitinilytica	FALSE	Andreprevotia chitinilytica DSM 18519	BR41DRAFT_04280	Glutamate or tyrosine decarboxylase	EC:4.1.1.28===Aromatic-L-amino-acid decarboxylase.<<>>EC:4.1.1.105===L-tryptophan decarboxylase.
2566024282	2565956517	Andreprevotia chitinilytica	FALSE	Andreprevotia chitinilytica DSM 18519	BR41DRAFT_04470	Glutamate or tyrosine decarboxylase	EC:4.1.1.28===Aromatic-L-amino-acid decarboxylase.<<>>EC:4.1.1.105===L-tryptophan decarboxylase.
639599392	639591500	Anopheles gambiae	FALSE	Anopheles gambiae PEST	AgaP_ENSANGG00000014040	ENSANGP00000025183	EC:4.1.1.28===Aromatic-L-amino-acid decarboxylase.<<>>EC:4.1.1.105===L-tryptophan decarboxylase.
2883448199	2883447522	Antarcticibacterium flavum	FALSE	Antarcticibacterium flavum JB01H24	Ga0439679_01_720876_722333	glutamate/tyrosine decarboxylase-like PLP-dependent enzyme	EC:4.1.1.105===L-tryptophan decarboxylase.<<>>EC:4.1.1.28===Aromatic-L-amino-acid decarboxylase.
2881786618	2881784909	Antarcticimicrobium luteum	FALSE	Antarcticimicrobium luteum 318-1	Ga0446144_16_79113_80528	aromatic-L-amino-acid decarboxylase	EC:4.1.1.105===L-tryptophan decarboxylase.<<>>EC:4.1.1.28===Aromatic-L-amino-acid decarboxylase.
2885010345	2885006418	Antarcticimicrobium sediminis	FALSE	Antarcticimicrobium sediminis S4J41	Ga0441551_63_84521_85936	aromatic-L-amino-acid decarboxylase	EC:4.1.1.28===Aromatic-L-amino-acid decarboxylase.<<>>EC:4.1.1.105===L-tryptophan decarboxylase.
2620497610	2619619037	Antarctobacter heliothermus	FALSE	Antarctobacter heliothermus DSM 11445	Ga0070504_100772	aromatic-L-amino-acid decarboxylase	EC:4.1.1.28===Aromatic-L-amino-acid decarboxylase.<<>>EC:4.1.1.105===L-tryptophan decarboxylase.
2620501443	2619619037	Antarctobacter heliothermus	FALSE	Antarctobacter heliothermus DSM 11445	Ga0070504_10956	Glutamate or tyrosine decarboxylase	EC:4.1.1.105===L-tryptophan decarboxylase.<<>>EC:4.1.1.28===Aromatic-L-amino-acid decarboxylase.
2774647166	2773857836	Antarctobacter heliothermus	FALSE	Antarctobacter heliothermus SMS3	Ga0226402_11215	glutamate/tyrosine decarboxylase-like PLP-dependent enzyme	EC:4.1.1.105===L-tryptophan decarboxylase.<<>>EC:4.1.1.28===Aromatic-L-amino-acid decarboxylase.
2774650201	2773857836	Antarctobacter heliothermus	FALSE	Antarctobacter heliothermus SMS3	Ga0226402_113257	aromatic-L-amino-acid decarboxylase	EC:4.1.1.28===Aromatic-L-amino-acid decarboxylase.<<>>EC:4.1.1.105===L-tryptophan decarboxylase.
2764875549	2761201880	Anthostoma avocetta	FALSE	Anthostoma avocetta NRRL 3190	419859	hypothetical protein	EC:4.1.1.28===Aromatic-L-amino-acid decarboxylase.<<>>EC:4.1.1.105===L-tryptophan decarboxylase.
2629536345	2627853929	Aphanocapsa montana	FALSE	Aphanocapsa montana BDHKU210001	Ga0078341_10933	aromatic-L-amino-acid decarboxylase	EC:4.1.1.105===L-tryptophan decarboxylase.<<>>EC:4.1.1.28===Aromatic-L-amino-acid decarboxylase.
649112388	649077303	Apis mellifera	FALSE	Apis mellifera DH4	Missing locus_tag:NW_001253165.cds1.2089..2289	similar to Aromatic-L-amino-acid decarboxylase (AADC) (DOPA decarboxylase) (DDC)	EC:4.1.1.105===L-tryptophan decarboxylase.<<>>EC:4.1.1.28===Aromatic-L-amino-acid decarboxylase.
649112391	649077303	Apis mellifera	FALSE	Apis mellifera DH4	Missing locus_tag:NW_001253165.cds3.12327..12121	similar to Aromatic-L-amino-acid decarboxylase (AADC) (DOPA decarboxylase) (DDC)	EC:4.1.1.105===L-tryptophan decarboxylase.<<>>EC:4.1.1.28===Aromatic-L-amino-acid decarboxylase.
2764636191	2761201861	Aplosporella prunicola	FALSE	Aplosporella prunicola CBS 121167	47899		EC:4.1.1.28===Aromatic-L-amino-acid decarboxylase.<<>>EC:4.1.1.105===L-tryptophan decarboxylase.
2785485717	2784746799	Aquabacter spiritensis	FALSE	Aquabacter spiritensis DSM 9035	Ga0244660_104101	glutamate/tyrosine decarboxylase-like PLP-dependent enzyme	EC:4.1.1.105===L-tryptophan decarboxylase.<<>>EC:4.1.1.28===Aromatic-L-amino-acid decarboxylase.
2634021674	2630968981	Aquabacterium sp.	FALSE	Aquabacterium sp. NJ1	Ga0077486_1012938	Glutamate or tyrosine decarboxylase	EC:4.1.1.28===Aromatic-L-amino-acid decarboxylase.<<>>EC:4.1.1.105===L-tryptophan decarboxylase.
2928575314	2928572089	Aquamicrobium ahrensii	FALSE	Aquamicrobium ahrensii DSM 19730	Ga0480235_15_58022_59521	glutamate/tyrosine decarboxylase-like PLP-dependent enzyme	EC:4.1.1.28===Aromatic-L-amino-acid decarboxylase.<<>>EC:4.1.1.105===L-tryptophan decarboxylase.
2714035435	2713896738	Aquamicrobium sp.	FALSE	Aquamicrobium sp. LC103	Ga0124574_103324	aromatic-L-amino-acid decarboxylase	EC:4.1.1.105===L-tryptophan decarboxylase.<<>>EC:4.1.1.28===Aromatic-L-amino-acid decarboxylase.
2928553908	2928552194	Aquamicrobium terrae	FALSE	Aquamicrobium terrae DSM 27865	Ga0480225_04_285131_286618	glutamate/tyrosine decarboxylase-like PLP-dependent enzyme	EC:4.1.1.28===Aromatic-L-amino-acid decarboxylase.<<>>EC:4.1.1.105===L-tryptophan decarboxylase.
2919977263	2919975485	Aquariibacter albus	FALSE	Aquariibacter albus SJAQ100	Ga0477507_04_290436_291953	glutamate/tyrosine decarboxylase-like PLP-dependent enzyme	EC:4.1.1.28===Aromatic-L-amino-acid decarboxylase.<<>>EC:4.1.1.105===L-tryptophan decarboxylase.
2881909143	2881906619	Aquibium carbonis	FALSE	Aquibium carbonis B2.3	Ga0440418_122_32265_33686	aromatic-L-amino-acid decarboxylase	EC:4.1.1.28===Aromatic-L-amino-acid decarboxylase.<<>>EC:4.1.1.105===L-tryptophan decarboxylase.
2881909817	2881906619	Aquibium carbonis	FALSE	Aquibium carbonis B2.3	Ga0440418_132_45838_47310	glutamate/tyrosine decarboxylase-like PLP-dependent enzyme	EC:4.1.1.28===Aromatic-L-amino-acid decarboxylase.<<>>EC:4.1.1.105===L-tryptophan decarboxylase.
8001450155	8001448974	Aquibium microcysteis	FALSE	Aquibium microcysteis NIBR3	Ga0593010_01_1252567_1253988	aromatic-L-amino-acid decarboxylase	EC:4.1.1.105===L-tryptophan decarboxylase.<<>>EC:4.1.1.28===Aromatic-L-amino-acid decarboxylase.
2730225682	2728369379	Aquibium oceanicum	FALSE	Aquibium oceanicum B7	Ga0175483_113102	aromatic-L-amino-acid decarboxylase	EC:4.1.1.28===Aromatic-L-amino-acid decarboxylase.<<>>EC:4.1.1.105===L-tryptophan decarboxylase.
2887320337	2887319735	Aquicoccus porphyridii	FALSE	Aquicoccus porphyridii L1 8-17	Ga0442741_001_604983_606398	aromatic-L-amino-acid decarboxylase	EC:4.1.1.28===Aromatic-L-amino-acid decarboxylase.<<>>EC:4.1.1.105===L-tryptophan decarboxylase.
2832070043	2832066355	Aquiflexum aquatile	FALSE	Aquiflexum aquatile Z0201	Ga0347864_3689	glutamate/tyrosine decarboxylase-like PLP-dependent enzyme	EC:4.1.1.105===L-tryptophan decarboxylase.<<>>EC:4.1.1.28===Aromatic-L-amino-acid decarboxylase.
2994859532	2994856914	Aquiflexum lacus	FALSE	Aquiflexum lacus CUG 91378	Ga0487378_033_106228_107676	aromatic-L-amino-acid decarboxylase	EC:4.1.1.105===L-tryptophan decarboxylase.<<>>EC:4.1.1.28===Aromatic-L-amino-acid decarboxylase.
2614345909	2614208514	Aquilegia coerulea	FALSE	Aquilegia coerulea Goldsmith	Aquca_025_00062	tyrosine decarboxylase	EC:4.1.1.28===Aromatic-L-amino-acid decarboxylase.<<>>EC:4.1.1.105===L-tryptophan decarboxylase.
2614349725	2614208514	Aquilegia coerulea	FALSE	Aquilegia coerulea Goldsmith	Aquca_038_00209	tyrosine decarboxylase	EC:4.1.1.105===L-tryptophan decarboxylase.<<>>EC:4.1.1.28===Aromatic-L-amino-acid decarboxylase.
2614355412	2614208514	Aquilegia coerulea	FALSE	Aquilegia coerulea Goldsmith	Aquca_125_00011	tyrosine decarboxylase	EC:4.1.1.28===Aromatic-L-amino-acid decarboxylase.<<>>EC:4.1.1.105===L-tryptophan decarboxylase.
2964388021	2964385061	Aquimarina algicola	FALSE	Aquimarina algicola M625	Ga0440654_21_259426_260865	aromatic-L-amino-acid decarboxylase	EC:4.1.1.28===Aromatic-L-amino-acid decarboxylase.<<>>EC:4.1.1.105===L-tryptophan decarboxylase.
2897750843	2897748404	Aquimarina algiphila	FALSE	Aquimarina algiphila M91	Ga0442763_168_19845_21302	glutamate/tyrosine decarboxylase-like PLP-dependent enzyme	EC:4.1.1.28===Aromatic-L-amino-acid decarboxylase.<<>>EC:4.1.1.105===L-tryptophan decarboxylase.
2623395884	2622736580	Aquimarina amphilecti	FALSE	Aquimarina amphilecti DSM 25232	Ga0066800_1947	Glutamate or tyrosine decarboxylase	EC:4.1.1.105===L-tryptophan decarboxylase.<<>>EC:4.1.1.28===Aromatic-L-amino-acid decarboxylase.
2578561586	2576861499	Aquimarina atlantica	FALSE	Aquimarina atlantica 22II-S11-z7	ATO12_11770	Glutamate or tyrosine decarboxylase	EC:4.1.1.28===Aromatic-L-amino-acid decarboxylase.<<>>EC:4.1.1.105===L-tryptophan decarboxylase.
2799186871	2799112219	Aquimarina brevivitae	FALSE	Aquimarina brevivitae DSM 17196	Ga0310459_0012	glutamate/tyrosine decarboxylase-like PLP-dependent enzyme	EC:4.1.1.105===L-tryptophan decarboxylase.<<>>EC:4.1.1.28===Aromatic-L-amino-acid decarboxylase.
2694879261	2693429858	Aquimarina intermedia	FALSE	Aquimarina intermedia DSM 17527	Ga0131189_102181	glutamate/tyrosine decarboxylase-like PLP-dependent enzyme	EC:4.1.1.28===Aromatic-L-amino-acid decarboxylase.<<>>EC:4.1.1.105===L-tryptophan decarboxylase.
2523977027	2523533620	Aquimarina latercula	FALSE	Aquimarina latercula DSM 2041	H526DRAFT_04725	Glutamate or tyrosine decarboxylase	EC:4.1.1.105===L-tryptophan decarboxylase.<<>>EC:4.1.1.28===Aromatic-L-amino-acid decarboxylase.
2670947463	2667528136	Aquimarina longa	FALSE	Aquimarina longa SW024	Ga0117746_102173	Glutamate or tyrosine decarboxylase	EC:4.1.1.105===L-tryptophan decarboxylase.<<>>EC:4.1.1.28===Aromatic-L-amino-acid decarboxylase.
2586767436	2585427800	Aquimarina macrocephali	FALSE	Aquimarina macrocephali JAMB N27	Z054DRAFT_03727	Glutamate or tyrosine decarboxylase	EC:4.1.1.105===L-tryptophan decarboxylase.<<>>EC:4.1.1.28===Aromatic-L-amino-acid decarboxylase.
2586907276	2585427830	Aquimarina megaterium	FALSE	Aquimarina megaterium XH134	Z053DRAFT_04501	Glutamate or tyrosine decarboxylase	EC:4.1.1.28===Aromatic-L-amino-acid decarboxylase.<<>>EC:4.1.1.105===L-tryptophan decarboxylase.
2880553594	2880550035	Aquimarina megaterium	FALSE	Aquimarina megaterium EL_32	Ga0438111_08_24795_26255	glutamate/tyrosine decarboxylase-like PLP-dependent enzyme	EC:4.1.1.105===L-tryptophan decarboxylase.<<>>EC:4.1.1.28===Aromatic-L-amino-acid decarboxylase.
2880559780	2880555367	Aquimarina megaterium	FALSE	Aquimarina megaterium EL_35	Ga0438112_13_24795_26255	glutamate/tyrosine decarboxylase-like PLP-dependent enzyme	EC:4.1.1.28===Aromatic-L-amino-acid decarboxylase.<<>>EC:4.1.1.105===L-tryptophan decarboxylase.
2880766413	2880762256	Aquimarina megaterium	FALSE	Aquimarina megaterium EL_43	Ga0438113_12_24795_26255	glutamate/tyrosine decarboxylase-like PLP-dependent enzyme	EC:4.1.1.28===Aromatic-L-amino-acid decarboxylase.<<>>EC:4.1.1.105===L-tryptophan decarboxylase.
2882225186	2882220565	Aquimarina megaterium	FALSE	Aquimarina megaterium EL33	Ga0442006_07_65471_66931	glutamate/tyrosine decarboxylase-like PLP-dependent enzyme	EC:4.1.1.105===L-tryptophan decarboxylase.<<>>EC:4.1.1.28===Aromatic-L-amino-acid decarboxylase.
2524100649	2524023059	Aquimarina muelleri	FALSE	Aquimarina muelleri DSM 19832	H527DRAFT_00806	Glutamate or tyrosine decarboxylase	EC:4.1.1.105===L-tryptophan decarboxylase.<<>>EC:4.1.1.28===Aromatic-L-amino-acid decarboxylase.
3002738058	3002735595	Aquimarina mytili	FALSE	Aquimarina mytili KCTC 23302	Ga0578350_23_334141_335598	aromatic-L-amino-acid decarboxylase	EC:4.1.1.105===L-tryptophan decarboxylase.<<>>EC:4.1.1.28===Aromatic-L-amino-acid decarboxylase.
2882401648	2882399084	Aquimarina sediminis	FALSE	Aquimarina sediminis w01	Ga0442218_22_481545_482996	glutamate/tyrosine decarboxylase-like PLP-dependent enzyme	EC:4.1.1.28===Aromatic-L-amino-acid decarboxylase.<<>>EC:4.1.1.105===L-tryptophan decarboxylase.
2882403613	2882399084	Aquimarina sediminis	FALSE	Aquimarina sediminis w01	Ga0442218_40_368959_370407	aromatic-L-amino-acid decarboxylase	EC:4.1.1.28===Aromatic-L-amino-acid decarboxylase.<<>>EC:4.1.1.105===L-tryptophan decarboxylase.
2606519840	2606217182	Aquimarina sp.	FALSE	Aquimarina sp. AU58	Ga0065841_114780	Glutamate or tyrosine decarboxylase	EC:4.1.1.105===L-tryptophan decarboxylase.<<>>EC:4.1.1.28===Aromatic-L-amino-acid decarboxylase.
2606528475	2606217184	Aquimarina sp.	FALSE	Aquimarina sp. AU119	Ga0065843_11388	Glutamate or tyrosine decarboxylase	EC:4.1.1.28===Aromatic-L-amino-acid decarboxylase.<<>>EC:4.1.1.105===L-tryptophan decarboxylase.
2606544775	2606217188	Aquimarina sp.	FALSE	Aquimarina sp. AU474	Ga0065847_10633	Glutamate or tyrosine decarboxylase	EC:4.1.1.28===Aromatic-L-amino-acid decarboxylase.<<>>EC:4.1.1.105===L-tryptophan decarboxylase.
2631124595	2630968263	Aquimarina sp.	FALSE	Aquimarina sp. Mar_2010_214	Ga0075137_1530	glutamate/tyrosine decarboxylase-like PLP-dependent enzyme	EC:4.1.1.28===Aromatic-L-amino-acid decarboxylase.<<>>EC:4.1.1.105===L-tryptophan decarboxylase.
2631126678	2630968263	Aquimarina sp.	FALSE	Aquimarina sp. Mar_2010_214	Ga0075137_3613	aromatic-L-amino-acid decarboxylase	EC:4.1.1.28===Aromatic-L-amino-acid decarboxylase.<<>>EC:4.1.1.105===L-tryptophan decarboxylase.
2838767806	2838767214	Aquimarina sp.	FALSE	Aquimarina sp. Aq78	Ga0344489_594	glutamate/tyrosine decarboxylase-like PLP-dependent enzyme	EC:4.1.1.105===L-tryptophan decarboxylase.<<>>EC:4.1.1.28===Aromatic-L-amino-acid decarboxylase.
2838775045	2838772460	Aquimarina sp.	FALSE	Aquimarina sp. I32.4	Ga0347619_2588	glutamate/tyrosine decarboxylase-like PLP-dependent enzyme	EC:4.1.1.105===L-tryptophan decarboxylase.<<>>EC:4.1.1.28===Aromatic-L-amino-acid decarboxylase.
2841301127	2841298347	Aquimarina sp.	FALSE	Aquimarina sp. Aq107	Ga0344491_2781	glutamate/tyrosine decarboxylase-like PLP-dependent enzyme	EC:4.1.1.28===Aromatic-L-amino-acid decarboxylase.<<>>EC:4.1.1.105===L-tryptophan decarboxylase.
2841304164	2841303178	Aquimarina sp.	FALSE	Aquimarina sp. Aq135	Ga0344492_987	glutamate/tyrosine decarboxylase-like PLP-dependent enzyme	EC:4.1.1.28===Aromatic-L-amino-acid decarboxylase.<<>>EC:4.1.1.105===L-tryptophan decarboxylase.
2843535608	2843533125	Aquimarina sp.	FALSE	Aquimarina sp. Aq78	Ga0344493_104_51535_52995	glutamate/tyrosine decarboxylase-like PLP-dependent enzyme	EC:4.1.1.105===L-tryptophan decarboxylase.<<>>EC:4.1.1.28===Aromatic-L-amino-acid decarboxylase.
2843540425	2843538479	Aquimarina sp.	FALSE	Aquimarina sp. Aq349	Ga0344490_12_63164_64624	glutamate/tyrosine decarboxylase-like PLP-dependent enzyme	EC:4.1.1.28===Aromatic-L-amino-acid decarboxylase.<<>>EC:4.1.1.105===L-tryptophan decarboxylase.
2882102406	2882098312	Aquimarina sp.	FALSE	Aquimarina sp. AU119	Ga0441352_32_108636_110093	glutamate/tyrosine decarboxylase-like PLP-dependent enzyme	EC:4.1.1.28===Aromatic-L-amino-acid decarboxylase.<<>>EC:4.1.1.105===L-tryptophan decarboxylase.
2882781128	2882780339	Aquimarina sp.	FALSE	Aquimarina sp. AU58	Ga0441351_02_948871_950334	glutamate/tyrosine decarboxylase-like PLP-dependent enzyme	EC:4.1.1.105===L-tryptophan decarboxylase.<<>>EC:4.1.1.28===Aromatic-L-amino-acid decarboxylase.
2884785396	2884782104	Aquimarina sp.	FALSE	Aquimarina sp. AU474	Ga0440288_09_40856_42313	glutamate/tyrosine decarboxylase-like PLP-dependent enzyme	EC:4.1.1.105===L-tryptophan decarboxylase.<<>>EC:4.1.1.28===Aromatic-L-amino-acid decarboxylase.
2895917093	2895916374	Aquimarina sp.	FALSE	Aquimarina sp. Aq349	Ga0452942_004_158241_159701	glutamate/tyrosine decarboxylase-like PLP-dependent enzyme	EC:4.1.1.105===L-tryptophan decarboxylase.<<>>EC:4.1.1.28===Aromatic-L-amino-acid decarboxylase.
2911788372	2911786356	Aquimarina sp.	FALSE	Aquimarina sp. TRL1	Ga0480082_01_2410703_2412157	glutamate/tyrosine decarboxylase-like PLP-dependent enzyme	EC:4.1.1.105===L-tryptophan decarboxylase.<<>>EC:4.1.1.28===Aromatic-L-amino-acid decarboxylase.
2987348913	2987347139	Aquimarina sp.	FALSE	Aquimarina sp. AD1	Ga0588609_056_20425_21879	aromatic-L-amino-acid decarboxylase	EC:4.1.1.105===L-tryptophan decarboxylase.<<>>EC:4.1.1.28===Aromatic-L-amino-acid decarboxylase.
2987359471	2987357296	Aquimarina sp.	FALSE	Aquimarina sp. BL5	Ga0588607_044_12308_13762	aromatic-L-amino-acid decarboxylase	EC:4.1.1.105===L-tryptophan decarboxylase.<<>>EC:4.1.1.28===Aromatic-L-amino-acid decarboxylase.
8002835268	8002831863	Aquimarina sp.	FALSE	Aquimarina sp. U1-2	Ga0594539_158_78985_80439	aromatic-L-amino-acid decarboxylase	EC:4.1.1.28===Aromatic-L-amino-acid decarboxylase.<<>>EC:4.1.1.105===L-tryptophan decarboxylase.
8002836249	8002836015	Aquimarina sp.	FALSE	Aquimarina sp. MMG016	Ga0594568_01_268976_270433	aromatic-L-amino-acid decarboxylase	EC:4.1.1.28===Aromatic-L-amino-acid decarboxylase.<<>>EC:4.1.1.105===L-tryptophan decarboxylase.
3000644278	3000640856	Aquisphaera giovannonii	FALSE	Aquisphaera giovannonii OJF2	Ga0491492_01_4549950_4551365	aromatic-L-amino-acid decarboxylase	EC:4.1.1.28===Aromatic-L-amino-acid decarboxylase.<<>>EC:4.1.1.105===L-tryptophan decarboxylase.
2920110868	2920107658	Aquisphaera sp.	FALSE	Aquisphaera sp. JC669	Ga0477265_190_7554_8969	glutamate/tyrosine decarboxylase-like PLP-dependent enzyme	EC:4.1.1.28===Aromatic-L-amino-acid decarboxylase.<<>>EC:4.1.1.105===L-tryptophan decarboxylase.
649615556	649410501	Arabidopsis lyrata	FALSE	Arabidopsis lyrata lyrata MN47	ARALYDRAFT_900384	tyrosine decarboxylase	EC:4.1.1.105===L-tryptophan decarboxylase.<<>>EC:4.1.1.28===Aromatic-L-amino-acid decarboxylase.
639566701	639560100	Arabidopsis thaliana	FALSE	Arabidopsis thaliana Columbia	AT2G20340	carboxy-lyase/ tyrosine decarboxylase	EC:4.1.1.28===Aromatic-L-amino-acid decarboxylase.<<>>EC:4.1.1.105===L-tryptophan decarboxylase.
2620468743	2619619032	Archangium gephyra	FALSE	Archangium gephyra DSM 2261	Ga0070489_110359	glutamate/tyrosine decarboxylase-like PLP-dependent enzyme	EC:4.1.1.105===L-tryptophan decarboxylase.<<>>EC:4.1.1.28===Aromatic-L-amino-acid decarboxylase.
2620469225	2619619032	Archangium gephyra	FALSE	Archangium gephyra DSM 2261	Ga0070489_111405	aromatic-L-amino-acid decarboxylase	EC:4.1.1.28===Aromatic-L-amino-acid decarboxylase.<<>>EC:4.1.1.105===L-tryptophan decarboxylase.
2655137086	2654587630	Archangium gephyra	FALSE	Archangium gephyra DSM 2261	Ga0081691_117005	Glutamate or tyrosine decarboxylase	EC:4.1.1.28===Aromatic-L-amino-acid decarboxylase.<<>>EC:4.1.1.105===L-tryptophan decarboxylase.
2655138622	2654587630	Archangium gephyra	FALSE	Archangium gephyra DSM 2261	Ga0081691_118541	aromatic-L-amino-acid decarboxylase	EC:4.1.1.28===Aromatic-L-amino-acid decarboxylase.<<>>EC:4.1.1.105===L-tryptophan decarboxylase.
3001368702	3001368311	Archangium primigenium	FALSE	Archangium primigenium ATCC 29037	Ga0587392_01_460772_462289	aromatic-L-amino-acid decarboxylase	EC:4.1.1.28===Aromatic-L-amino-acid decarboxylase.<<>>EC:4.1.1.105===L-tryptophan decarboxylase.
2770835187	2767802754	Archangium sp.	FALSE	Archangium sp. Cb G35	Ga0248594_101239	aromatic-L-amino-acid decarboxylase	EC:4.1.1.105===L-tryptophan decarboxylase.<<>>EC:4.1.1.28===Aromatic-L-amino-acid decarboxylase.
2770839162	2767802754	Archangium sp.	FALSE	Archangium sp. Cb G35	Ga0248594_106442	glutamate/tyrosine decarboxylase-like PLP-dependent enzyme	EC:4.1.1.105===L-tryptophan decarboxylase.<<>>EC:4.1.1.28===Aromatic-L-amino-acid decarboxylase.
2977314788	2977313290	Archangium violaceum	FALSE	Archangium violaceum SDU8	Ga0560350_01_1740393_1741904	aromatic-L-amino-acid decarboxylase	EC:4.1.1.105===L-tryptophan decarboxylase.<<>>EC:4.1.1.28===Aromatic-L-amino-acid decarboxylase.
2977316451	2977313290	Archangium violaceum	FALSE	Archangium violaceum SDU8	Ga0560350_01_3761327_3762748	aromatic-L-amino-acid decarboxylase	EC:4.1.1.105===L-tryptophan decarboxylase.<<>>EC:4.1.1.28===Aromatic-L-amino-acid decarboxylase.
2977325113	2977323986	Archangium violaceum	FALSE	Archangium violaceum SDU34	Ga0561823_01_1291553_1293070	aromatic-L-amino-acid decarboxylase	EC:4.1.1.28===Aromatic-L-amino-acid decarboxylase.<<>>EC:4.1.1.105===L-tryptophan decarboxylase.
2592596002	2590828685	Archangium violaceus	FALSE	Archangium violaceus Cb vi76	Q664_34450	Glutamate or tyrosine decarboxylase	EC:4.1.1.105===L-tryptophan decarboxylase.<<>>EC:4.1.1.28===Aromatic-L-amino-acid decarboxylase.
2592596928	2590828685	Archangium violaceus	FALSE	Archangium violaceus Cb vi76	Q664_40230	aromatic-L-amino-acid decarboxylase	EC:4.1.1.28===Aromatic-L-amino-acid decarboxylase.<<>>EC:4.1.1.105===L-tryptophan decarboxylase.
2887089152	2887088641	Arcticibacterium luteifluviistationis	FALSE	Arcticibacterium luteifluviistationis SM1504	Ga0452948_01_598399_599874	glutamate/tyrosine decarboxylase-like PLP-dependent enzyme	EC:4.1.1.28===Aromatic-L-amino-acid decarboxylase.<<>>EC:4.1.1.105===L-tryptophan decarboxylase.
2993767127	2993767090	Arcticiflavibacter luteus	FALSE	Arcticiflavibacter luteus SM1212	Ga0488466_01_51745_53229	aromatic-L-amino-acid decarboxylase	EC:4.1.1.28===Aromatic-L-amino-acid decarboxylase.<<>>EC:4.1.1.105===L-tryptophan decarboxylase.
2574464897	2574179777	Arenibacter algicola	FALSE	Arenibacter algicola TG409	U735DRAFT_3758	Glutamate or tyrosine decarboxylase	EC:4.1.1.28===Aromatic-L-amino-acid decarboxylase.<<>>EC:4.1.1.105===L-tryptophan decarboxylase.
2774664647	2773857840	Arenibacter algicola	FALSE	Arenibacter algicola SMS7	Ga0226569_11979	glutamate/tyrosine decarboxylase-like PLP-dependent enzyme	EC:4.1.1.28===Aromatic-L-amino-acid decarboxylase.<<>>EC:4.1.1.105===L-tryptophan decarboxylase.
3001904790	3001903427	Arenibacter algicola	FALSE	Arenibacter algicola E3M18	Ga0580690_07_16558_18024	aromatic-L-amino-acid decarboxylase	EC:4.1.1.28===Aromatic-L-amino-acid decarboxylase.<<>>EC:4.1.1.105===L-tryptophan decarboxylase.
2920455834	2920454395	Arenibacter arenosicollis	FALSE	Arenibacter arenosicollis BSSL-BM3	Ga0481285_08_74712_76199	glutamate/tyrosine decarboxylase-like PLP-dependent enzyme	EC:4.1.1.28===Aromatic-L-amino-acid decarboxylase.<<>>EC:4.1.1.105===L-tryptophan decarboxylase.
2792180840	2791354975	Arenibacter catalasegens	FALSE	Arenibacter catalasegens P308H10	Ga0309199_11451	glutamate/tyrosine decarboxylase-like PLP-dependent enzyme	EC:4.1.1.28===Aromatic-L-amino-acid decarboxylase.<<>>EC:4.1.1.105===L-tryptophan decarboxylase.
2595663821	2593339296	Arenibacter echinorum	FALSE	Arenibacter echinorum DSM 23522	LV92DRAFT_03613	glutamate/tyrosine decarboxylase-like PLP-dependent enzyme	EC:4.1.1.105===L-tryptophan decarboxylase.<<>>EC:4.1.1.28===Aromatic-L-amino-acid decarboxylase.
2835196905	2835195961	Arenibacter hampyeongensis	FALSE	Arenibacter hampyeongensis JCM 17788	Ga0350405_945	glutamate/tyrosine decarboxylase-like PLP-dependent enzyme	EC:4.1.1.28===Aromatic-L-amino-acid decarboxylase.<<>>EC:4.1.1.105===L-tryptophan decarboxylase.
2592975280	2590828816	Arenibacter palladensis	FALSE	Arenibacter palladensis MAR_2009_79	GQ41DRAFT_4196	glutamate/tyrosine decarboxylase-like PLP-dependent enzyme	EC:4.1.1.28===Aromatic-L-amino-acid decarboxylase.<<>>EC:4.1.1.105===L-tryptophan decarboxylase.
2635106398	2634166303	Arenibacter palladensis	FALSE	Arenibacter palladensis DSM 17539	Ga0056972_10375	Glutamate or tyrosine decarboxylase	EC:4.1.1.28===Aromatic-L-amino-acid decarboxylase.<<>>EC:4.1.1.105===L-tryptophan decarboxylase.
2744163503	2744054426	Arenibacter sp.	FALSE	Arenibacter sp. ARW7G5Y1	Ga0206399_101624	glutamate/tyrosine decarboxylase-like PLP-dependent enzyme	EC:4.1.1.28===Aromatic-L-amino-acid decarboxylase.<<>>EC:4.1.1.105===L-tryptophan decarboxylase.
2894121883	2894117963	Arenibacter sp.	FALSE	Arenibacter sp. NBRC 103722	Ga0443345_022_70060_71583	glutamate/tyrosine decarboxylase-like PLP-dependent enzyme	EC:4.1.1.28===Aromatic-L-amino-acid decarboxylase.<<>>EC:4.1.1.105===L-tryptophan decarboxylase.
2999743983	2999740256	Arenibacterium arenosum	FALSE	Arenibacterium arenosum CAU 1593	Ga0487601_26_19661_21073	aromatic-L-amino-acid decarboxylase	EC:4.1.1.105===L-tryptophan decarboxylase.<<>>EC:4.1.1.28===Aromatic-L-amino-acid decarboxylase.
2617201683	2616645014	Armatimonadetes bacterium	FALSE	Armatimonadetes bacterium DC	DCOP10_1183	Glutamate or tyrosine decarboxylase	EC:4.1.1.28===Aromatic-L-amino-acid decarboxylase.<<>>EC:4.1.1.105===L-tryptophan decarboxylase.
2709774859	2708742821	Armatimonadetes bacterium	FALSE	Armatimonadetes bacterium RBG_19FT_COMBO_69_19	Ga0154869_10648	aromatic-L-amino-acid decarboxylase	EC:4.1.1.28===Aromatic-L-amino-acid decarboxylase.<<>>EC:4.1.1.105===L-tryptophan decarboxylase.
2912008344	2912005087	Arthrobacter sp.	FALSE	Arthrobacter sp. NEB 688	Ga0479895_01_3408687_3410105	aromatic-L-amino-acid decarboxylase	EC:4.1.1.105===L-tryptophan decarboxylase.<<>>EC:4.1.1.28===Aromatic-L-amino-acid decarboxylase.
2763882338	2761201804	Artomyces pyxidatus	FALSE	Artomyces pyxidatus HHB10654	1827177	hypothetical protein	EC:4.1.1.28===Aromatic-L-amino-acid decarboxylase.<<>>EC:4.1.1.105===L-tryptophan decarboxylase.
2688282524	2687453310	Asaia bogorensis	FALSE	Asaia bogorensis NBRC 16594	Ga0125057_112816	Glutamate or tyrosine decarboxylase	EC:4.1.1.105===L-tryptophan decarboxylase.<<>>EC:4.1.1.28===Aromatic-L-amino-acid decarboxylase.
2587243020	2585427932	Asaia platycodi	FALSE	Asaia platycodi JCM 25414	JCM25414DRAFT_00966	Glutamate or tyrosine decarboxylase	EC:4.1.1.28===Aromatic-L-amino-acid decarboxylase.<<>>EC:4.1.1.105===L-tryptophan decarboxylase.
2621056403	2619619235	Asaia platycodi	FALSE	Asaia platycodi SF2.1	Ga0055370_109191	Glutamate or tyrosine decarboxylase	EC:4.1.1.105===L-tryptophan decarboxylase.<<>>EC:4.1.1.28===Aromatic-L-amino-acid decarboxylase.
2587246304	2585427933	Asaia prunellae	FALSE	Asaia prunellae JCM 25354	JCM25354DRAFT_00553	Glutamate or tyrosine decarboxylase	EC:4.1.1.105===L-tryptophan decarboxylase.<<>>EC:4.1.1.28===Aromatic-L-amino-acid decarboxylase.
2995270673	2995268382	Asaia siamensis	FALSE	Asaia siamensis CCM 7132	Ga0486888_06_38071_39483	aromatic-L-amino-acid decarboxylase	EC:4.1.1.105===L-tryptophan decarboxylase.<<>>EC:4.1.1.28===Aromatic-L-amino-acid decarboxylase.
2890843406	2890841431	Asaia sp.	FALSE	Asaia sp. As-1742	Ga0440777_33_217887_219290	glutamate/tyrosine decarboxylase-like PLP-dependent enzyme	EC:4.1.1.28===Aromatic-L-amino-acid decarboxylase.<<>>EC:4.1.1.105===L-tryptophan decarboxylase.
2890929607	2890927044	Asaia sp.	FALSE	Asaia sp. W19	Ga0440301_190_66465_67868	glutamate/tyrosine decarboxylase-like PLP-dependent enzyme	EC:4.1.1.28===Aromatic-L-amino-acid decarboxylase.<<>>EC:4.1.1.105===L-tryptophan decarboxylase.
2778396851	2778260948	Asanoa ferruginea	FALSE	Asanoa ferruginea DSM 44099	Ga0197490_8131	aromatic-L-amino-acid decarboxylase	EC:4.1.1.105===L-tryptophan decarboxylase.<<>>EC:4.1.1.28===Aromatic-L-amino-acid decarboxylase.
2676483630	2675903059	Asanoa hainanensis	FALSE	Asanoa hainanensis CGMCC 4.5593	Ga0104436_108289	aromatic-L-amino-acid decarboxylase	EC:4.1.1.28===Aromatic-L-amino-acid decarboxylase.<<>>EC:4.1.1.105===L-tryptophan decarboxylase.
2676484684	2675903059	Asanoa hainanensis	FALSE	Asanoa hainanensis CGMCC 4.5593	Ga0104436_112150	aromatic-L-amino-acid decarboxylase	EC:4.1.1.28===Aromatic-L-amino-acid decarboxylase.<<>>EC:4.1.1.105===L-tryptophan decarboxylase.
3000874887	3000868202	Asanoa iriomotensis	FALSE	Asanoa iriomotensis NBRC 100142	Ga0558796_068_3791_5203	aromatic-L-amino-acid decarboxylase	EC:4.1.1.28===Aromatic-L-amino-acid decarboxylase.<<>>EC:4.1.1.105===L-tryptophan decarboxylase.
3000876047	3000868202	Asanoa iriomotensis	FALSE	Asanoa iriomotensis NBRC 100142	Ga0558796_111_17046_18494	aromatic-L-amino-acid decarboxylase	EC:4.1.1.105===L-tryptophan decarboxylase.<<>>EC:4.1.1.28===Aromatic-L-amino-acid decarboxylase.
2690570201	2690315652	Asanoa ishikariensis	FALSE	Asanoa ishikariensis DSM 44718	Ga0111630_2689	aromatic-L-amino-acid decarboxylase	EC:4.1.1.105===L-tryptophan decarboxylase.<<>>EC:4.1.1.28===Aromatic-L-amino-acid decarboxylase.
2690575839	2690315652	Asanoa ishikariensis	FALSE	Asanoa ishikariensis DSM 44718	Ga0111630_8333	aromatic-L-amino-acid decarboxylase	EC:4.1.1.28===Aromatic-L-amino-acid decarboxylase.<<>>EC:4.1.1.105===L-tryptophan decarboxylase.
3000882365	3000876526	Asanoa siamensis	FALSE	Asanoa siamensis NBRC 107932	Ga0558797_056_6478_7875	aromatic-L-amino-acid decarboxylase	EC:4.1.1.105===L-tryptophan decarboxylase.<<>>EC:4.1.1.28===Aromatic-L-amino-acid decarboxylase.
3000882422	3000876526	Asanoa siamensis	FALSE	Asanoa siamensis NBRC 107932	Ga0558797_057_22590_24038	aromatic-L-amino-acid decarboxylase	EC:4.1.1.28===Aromatic-L-amino-acid decarboxylase.<<>>EC:4.1.1.105===L-tryptophan decarboxylase.
2831808325	2831806079	Ascidiaceihabitans donghaensis	FALSE	Ascidiaceihabitans donghaensis CECT 8599	Ga0347556_2247	aromatic-L-amino-acid decarboxylase	EC:4.1.1.105===L-tryptophan decarboxylase.<<>>EC:4.1.1.28===Aromatic-L-amino-acid decarboxylase.
2764939542	2761201883	Ascobolus immersus	FALSE	Ascobolus immersus RN42	216824	hypothetical protein	EC:4.1.1.28===Aromatic-L-amino-acid decarboxylase.<<>>EC:4.1.1.105===L-tryptophan decarboxylase.
2763263496	2761201759	Aspergillus aculeatus	FALSE	Aspergillus aculeatus ATCC 16872	121543		EC:4.1.1.105===L-tryptophan decarboxylase.<<>>EC:4.1.1.28===Aromatic-L-amino-acid decarboxylase.
2761815485	2761201641	Aspergillus brasiliensis	FALSE	Aspergillus brasiliensis CBS 101740	173020	aromatic-L-amino-acid decarboxylase	EC:4.1.1.28===Aromatic-L-amino-acid decarboxylase.<<>>EC:4.1.1.105===L-tryptophan decarboxylase.
2763393078	2761201767	Aspergillus campestris	FALSE	Aspergillus campestris IBT 28561	290602	aromatic-L-amino-acid decarboxylase	EC:4.1.1.28===Aromatic-L-amino-acid decarboxylase.<<>>EC:4.1.1.105===L-tryptophan decarboxylase.
2763199727	2761201752	Aspergillus carbonarius	FALSE	Aspergillus carbonarius ITEM 5010	507513		EC:4.1.1.105===L-tryptophan decarboxylase.<<>>EC:4.1.1.28===Aromatic-L-amino-acid decarboxylase.
645726903	645666402	Aspergillus clavatus	FALSE	Aspergillus clavatus NRRL 1	ACLA_062170	aromatic-L-amino-acid decarboxylase	EC:4.1.1.105===L-tryptophan decarboxylase.<<>>EC:4.1.1.28===Aromatic-L-amino-acid decarboxylase.
645711683	645666414	Aspergillus fischeri	FALSE	Aspergillus fischeri NRRL 181	NFIA_003370	aromatic-L-amino-acid decarboxylase	EC:4.1.1.105===L-tryptophan decarboxylase.<<>>EC:4.1.1.28===Aromatic-L-amino-acid decarboxylase.
645884941	645666403	Aspergillus flavus	FALSE	Aspergillus flavus NRRL 3357	AFLA_125240	aromatic-L-amino-acid decarboxylase, putative	EC:4.1.1.105===L-tryptophan decarboxylase.<<>>EC:4.1.1.28===Aromatic-L-amino-acid decarboxylase.
638262576	638208601	Aspergillus fumigatus	FALSE	Aspergillus fumigatus Af293	Afu3g02240	aromatic-L-amino-acid decarboxylase	EC:4.1.1.105===L-tryptophan decarboxylase.<<>>EC:4.1.1.28===Aromatic-L-amino-acid decarboxylase.
2762504237	2761201693	Aspergillus glaucus	FALSE	Aspergillus glaucus CBS 516.65	29592	aromatic-L-amino-acid decarboxylase	EC:4.1.1.105===L-tryptophan decarboxylase.<<>>EC:4.1.1.28===Aromatic-L-amino-acid decarboxylase.
2740765455	2739368102	Aspergillus luchuensis	FALSE	Aspergillus luchuensis RIB 2604	RIB2604_02112540	aromatic-L-amino-acid decarboxylase	EC:4.1.1.28===Aromatic-L-amino-acid decarboxylase.<<>>EC:4.1.1.105===L-tryptophan decarboxylase.
2763084341	2761201743	Aspergillus luchuensis	FALSE	Aspergillus luchuensis CBS 106.47	40257		EC:4.1.1.28===Aromatic-L-amino-acid decarboxylase.<<>>EC:4.1.1.105===L-tryptophan decarboxylase.
640310002	640281000	Aspergillus nidulans	FALSE	Aspergillus nidulans FGSC A4	AN2357.2	aromatic-L-amino-acid decarboxylase	EC:4.1.1.28===Aromatic-L-amino-acid decarboxylase.<<>>EC:4.1.1.105===L-tryptophan decarboxylase.
2740626949	2739368082	Aspergillus nidulans	FALSE	Aspergillus nidulans FGSC A4	AN10299.4	aromatic-L-amino-acid decarboxylase	EC:4.1.1.28===Aromatic-L-amino-acid decarboxylase.<<>>EC:4.1.1.105===L-tryptophan decarboxylase.
640400789	640281012	Aspergillus niger	FALSE	Aspergillus niger CBS 513.88	An01g02000	aromatic-L-amino-acid decarboxylase	EC:4.1.1.28===Aromatic-L-amino-acid decarboxylase.<<>>EC:4.1.1.105===L-tryptophan decarboxylase.
2761705802	2761201634	Aspergillus niger	FALSE	Aspergillus niger ATCC 1015	1116782	PLP-dependent transferase	EC:4.1.1.28===Aromatic-L-amino-acid decarboxylase.<<>>EC:4.1.1.105===L-tryptophan decarboxylase.
2763758953	2761201795	Aspergillus ochraceoroseus	FALSE	Aspergillus ochraceoroseus IBT 24754	428579	aromatic-L-amino-acid decarboxylase	EC:4.1.1.105===L-tryptophan decarboxylase.<<>>EC:4.1.1.28===Aromatic-L-amino-acid decarboxylase.
2763655946	2761201788	Aspergillus phoenicis	FALSE	Aspergillus phoenicis bv. (Corda) Thom ATCC 13157	317407	PLP-dependent transferase	EC:4.1.1.28===Aromatic-L-amino-acid decarboxylase.<<>>EC:4.1.1.105===L-tryptophan decarboxylase.
2762034844	2761201659	Aspergillus ruber	FALSE	Aspergillus ruber CBS 135680	380554	aromatic-L-amino-acid decarboxylase	EC:4.1.1.28===Aromatic-L-amino-acid decarboxylase.<<>>EC:4.1.1.105===L-tryptophan decarboxylase.
2764093012	2761201819	Aspergillus steynii	FALSE	Aspergillus steynii IBT 23096	415889	aromatic-L-amino-acid decarboxylase	EC:4.1.1.105===L-tryptophan decarboxylase.<<>>EC:4.1.1.28===Aromatic-L-amino-acid decarboxylase.
2762954599	2761201734	Aspergillus sydowii	FALSE	Aspergillus sydowii CBS 593.65	140046	PLP-dependent transferase	EC:4.1.1.28===Aromatic-L-amino-acid decarboxylase.<<>>EC:4.1.1.105===L-tryptophan decarboxylase.
2762276527	2761201676	Aspergillus tubingensis	FALSE	Aspergillus tubingensis CBS 134.48	167150	aromatic-L-amino-acid decarboxylase	EC:4.1.1.105===L-tryptophan decarboxylase.<<>>EC:4.1.1.28===Aromatic-L-amino-acid decarboxylase.
2762406508	2761201685	Aspergillus versicolor	FALSE	Aspergillus versicolor CBS 583.65	162408	PLP-dependent transferase	EC:4.1.1.105===L-tryptophan decarboxylase.<<>>EC:4.1.1.28===Aromatic-L-amino-acid decarboxylase.
2764448914	2761201847	Atractiella rhizophila	FALSE	Atractiella rhizophila PMI 95 Standard Draft	1346595	PLP-dependent transferase	EC:4.1.1.28===Aromatic-L-amino-acid decarboxylase.<<>>EC:4.1.1.105===L-tryptophan decarboxylase.
2764448916	2761201847	Atractiella rhizophila	FALSE	Atractiella rhizophila PMI 95 Standard Draft	1237026	hypothetical protein	EC:4.1.1.28===Aromatic-L-amino-acid decarboxylase.<<>>EC:4.1.1.105===L-tryptophan decarboxylase.
2764458516	2761201847	Atractiella rhizophila	FALSE	Atractiella rhizophila PMI 95 Standard Draft	1201626	PLP-dependent transferase	EC:4.1.1.105===L-tryptophan decarboxylase.<<>>EC:4.1.1.28===Aromatic-L-amino-acid decarboxylase.
2764385651	2761201841	Aulographum hederae	FALSE	Aulographum hederae CBS 113979	396854	aromatic-L-amino-acid decarboxylase	EC:4.1.1.28===Aromatic-L-amino-acid decarboxylase.<<>>EC:4.1.1.105===L-tryptophan decarboxylase.
2775933006	2775506816	Aulosira laxa	FALSE	Aulosira laxa NIES-50	Ga0263766_136418	aromatic-L-amino-acid decarboxylase	EC:4.1.1.105===L-tryptophan decarboxylase.<<>>EC:4.1.1.28===Aromatic-L-amino-acid decarboxylase.
2909573417	2909570773	Aulosira sp.	FALSE	Aulosira sp. FACHB-113	Ga0478400_048_37040_38452	aromatic-L-amino-acid decarboxylase	EC:4.1.1.105===L-tryptophan decarboxylase.<<>>EC:4.1.1.28===Aromatic-L-amino-acid decarboxylase.
2998896492	2998896390	Aurantibacter crassamenti	FALSE	Aurantibacter crassamenti HG732	Ga0559281_01_117206_118699	aromatic-L-amino-acid decarboxylase	EC:4.1.1.28===Aromatic-L-amino-acid decarboxylase.<<>>EC:4.1.1.105===L-tryptophan decarboxylase.
2998899583	2998896390	Aurantibacter crassamenti	FALSE	Aurantibacter crassamenti HG732	Ga0559281_02_693863_695311	aromatic-L-amino-acid decarboxylase	EC:4.1.1.28===Aromatic-L-amino-acid decarboxylase.<<>>EC:4.1.1.105===L-tryptophan decarboxylase.
2776010087	2775506839	Aurantimicrobium minutum	FALSE	Aurantimicrobium minutum KNC	Ga0258830_11274	aromatic-L-amino-acid decarboxylase	EC:4.1.1.28===Aromatic-L-amino-acid decarboxylase.<<>>EC:4.1.1.105===L-tryptophan decarboxylase.
2934231586	2934231064	Aurantimicrobium minutum	FALSE	Aurantimicrobium minutum MWH-Wo1	Ga0505247_01_520437_521843	aromatic-L-amino-acid decarboxylase	EC:4.1.1.105===L-tryptophan decarboxylase.<<>>EC:4.1.1.28===Aromatic-L-amino-acid decarboxylase.
2934233204	2934232718	Aurantimicrobium minutum	FALSE	Aurantimicrobium minutum MWH-Uga2	Ga0505248_02_217402_218808	aromatic-L-amino-acid decarboxylase	EC:4.1.1.105===L-tryptophan decarboxylase.<<>>EC:4.1.1.28===Aromatic-L-amino-acid decarboxylase.
2934235855	2934234473	Aurantimicrobium minutum	FALSE	Aurantimicrobium minutum MWH-Man1	Ga0505249_01_1369535_1370947	aromatic-L-amino-acid decarboxylase	EC:4.1.1.28===Aromatic-L-amino-acid decarboxylase.<<>>EC:4.1.1.105===L-tryptophan decarboxylase.
2934236150	2934236126	Aurantimicrobium minutum	FALSE	Aurantimicrobium minutum MWH-Bo1	Ga0505250_01_54251_55657	aromatic-L-amino-acid decarboxylase	EC:4.1.1.105===L-tryptophan decarboxylase.<<>>EC:4.1.1.28===Aromatic-L-amino-acid decarboxylase.
2934238474	2934237926	Aurantimicrobium minutum	FALSE	Aurantimicrobium minutum MWH-Ta4	Ga0505253_01_512034_513440	aromatic-L-amino-acid decarboxylase	EC:4.1.1.105===L-tryptophan decarboxylase.<<>>EC:4.1.1.28===Aromatic-L-amino-acid decarboxylase.
2941434073	2941433898	Aurantimicrobium minutum	FALSE	Aurantimicrobium minutum MWH-Ta1	Ga0505246_01_155520_156926	aromatic-L-amino-acid decarboxylase	EC:4.1.1.105===L-tryptophan decarboxylase.<<>>EC:4.1.1.28===Aromatic-L-amino-acid decarboxylase.
2941438197	2941437175	Aurantimicrobium minutum	FALSE	Aurantimicrobium minutum MWH-Tana7	Ga0505252_01_1051888_1053300	aromatic-L-amino-acid decarboxylase	EC:4.1.1.28===Aromatic-L-amino-acid decarboxylase.<<>>EC:4.1.1.105===L-tryptophan decarboxylase.
2942132205	2942132190	Aurantimicrobium minutum	FALSE	Aurantimicrobium minutum MWH-Aus1	Ga0505244_01_16339_17871	aromatic-L-amino-acid decarboxylase	EC:4.1.1.28===Aromatic-L-amino-acid decarboxylase.<<>>EC:4.1.1.105===L-tryptophan decarboxylase.
2944695565	2944694743	Aurantimicrobium minutum	FALSE	Aurantimicrobium minutum MWH-HuqW11	Ga0505245_02_266585_267991	aromatic-L-amino-acid decarboxylase	EC:4.1.1.105===L-tryptophan decarboxylase.<<>>EC:4.1.1.28===Aromatic-L-amino-acid decarboxylase.
2775532981	2775506704	Aurantimicrobium photophilum	FALSE	Aurantimicrobium photophilum MWH-Mo1	AURMO_01560	aromatic-L-amino-acid decarboxylase	EC:4.1.1.28===Aromatic-L-amino-acid decarboxylase.<<>>EC:4.1.1.105===L-tryptophan decarboxylase.
2845652751	2845652492	Aurantimicrobium sp.	FALSE	Aurantimicrobium sp. MWH-Uga1	Ga0417305_01_239418_240830	aromatic-L-amino-acid decarboxylase	EC:4.1.1.28===Aromatic-L-amino-acid decarboxylase.<<>>EC:4.1.1.105===L-tryptophan decarboxylase.
2887426624	2887424752	Auraticoccus cholistanensis	FALSE	Auraticoccus cholistanensis F435	Ga0440865_08_181682_183205	aromatic-L-amino-acid decarboxylase	EC:4.1.1.28===Aromatic-L-amino-acid decarboxylase.<<>>EC:4.1.1.105===L-tryptophan decarboxylase.
2638797104	2636415982	Auraticoccus monumenti	FALSE	Auraticoccus monumenti DSM 23257	Ga0074749_0389	aromatic-L-amino-acid decarboxylase	EC:4.1.1.105===L-tryptophan decarboxylase.<<>>EC:4.1.1.28===Aromatic-L-amino-acid decarboxylase.
2861375238	2861373631	Aureibacter tunicatorum	FALSE	Aureibacter tunicatorum DSM 26174	Ga0415334_02_129679_131100	glutamate/tyrosine decarboxylase-like PLP-dependent enzyme	EC:4.1.1.105===L-tryptophan decarboxylase.<<>>EC:4.1.1.28===Aromatic-L-amino-acid decarboxylase.
8001420395	8001420068	Aureibaculum flavum	FALSE	Aureibaculum flavum A20	Ga0594336_01_380214_381671	aromatic-L-amino-acid decarboxylase	EC:4.1.1.105===L-tryptophan decarboxylase.<<>>EC:4.1.1.28===Aromatic-L-amino-acid decarboxylase.
8001421495	8001420068	Aureibaculum flavum	FALSE	Aureibaculum flavum A20	Ga0594336_12_44429_45916	aromatic-L-amino-acid decarboxylase	EC:4.1.1.105===L-tryptophan decarboxylase.<<>>EC:4.1.1.28===Aromatic-L-amino-acid decarboxylase.
2839509068	2839507965	Aureibaculum luteum	FALSE	Aureibaculum luteum SM1352	Ga0344772_1105	glutamate/tyrosine decarboxylase-like PLP-dependent enzyme	EC:4.1.1.28===Aromatic-L-amino-acid decarboxylase.<<>>EC:4.1.1.105===L-tryptophan decarboxylase.
2839511295	2839507965	Aureibaculum luteum	FALSE	Aureibaculum luteum SM1352	Ga0344772_3332	glutamate/tyrosine decarboxylase-like PLP-dependent enzyme	EC:4.1.1.28===Aromatic-L-amino-acid decarboxylase.<<>>EC:4.1.1.105===L-tryptophan decarboxylase.
2880957955	2880955472	Aureibaculum marinum	FALSE	Aureibaculum marinum BH-SD17	Ga0442411_082_281070_282527	glutamate/tyrosine decarboxylase-like PLP-dependent enzyme	EC:4.1.1.28===Aromatic-L-amino-acid decarboxylase.<<>>EC:4.1.1.105===L-tryptophan decarboxylase.
2587467921	2585427989	Aureispira sp.	FALSE	Aureispira sp. CCB-QB1	CG11DRAFT_01833	Glutamate or tyrosine decarboxylase	EC:4.1.1.105===L-tryptophan decarboxylase.<<>>EC:4.1.1.28===Aromatic-L-amino-acid decarboxylase.
2587471280	2585427989	Aureispira sp.	FALSE	Aureispira sp. CCB-QB1	CG11DRAFT_05195	aromatic-L-amino-acid decarboxylase	EC:4.1.1.28===Aromatic-L-amino-acid decarboxylase.<<>>EC:4.1.1.105===L-tryptophan decarboxylase.
2806909015	2806310609	Aureispira sp.	FALSE	Aureispira sp. SB-MAG 55	Ga0316383_138231	glutamate/tyrosine decarboxylase-like PLP-dependent enzyme	EC:4.1.1.28===Aromatic-L-amino-acid decarboxylase.<<>>EC:4.1.1.105===L-tryptophan decarboxylase.
2832869950	2832867752	Aureitalea marina	FALSE	Aureitalea marina NBRC 107741	Ga0335918_2199	glutamate/tyrosine decarboxylase-like PLP-dependent enzyme	EC:4.1.1.28===Aromatic-L-amino-acid decarboxylase.<<>>EC:4.1.1.105===L-tryptophan decarboxylase.
2789691300	2788500148	Aureitalea sp.	FALSE	Aureitalea sp. RR4-38	Ga0272156_111978	glutamate/tyrosine decarboxylase-like PLP-dependent enzyme	EC:4.1.1.105===L-tryptophan decarboxylase.<<>>EC:4.1.1.28===Aromatic-L-amino-acid decarboxylase.
2994209224	2994207784	Aureivirga marina	FALSE	Aureivirga marina LMG 26721	Ga0487556_12_399717_401138	aromatic-L-amino-acid decarboxylase	EC:4.1.1.105===L-tryptophan decarboxylase.<<>>EC:4.1.1.28===Aromatic-L-amino-acid decarboxylase.
3000597824	3000596849	Aureivirga sp.	FALSE	Aureivirga sp. CE67	Ga0489579_03_9365_10786	aromatic-L-amino-acid decarboxylase	EC:4.1.1.28===Aromatic-L-amino-acid decarboxylase.<<>>EC:4.1.1.105===L-tryptophan decarboxylase.
2761315415	2761201607	Aureobasidium pullulans	FALSE	Aureobasidium pullulans melanogenum CBS 110374	54597	dopa decarboxylase-like protein	EC:4.1.1.28===Aromatic-L-amino-acid decarboxylase.<<>>EC:4.1.1.105===L-tryptophan decarboxylase.
2762466251	2761201690	Aureobasidium pullulans	FALSE	Aureobasidium pullulans subglaciale EXF-2481	70667		EC:4.1.1.28===Aromatic-L-amino-acid decarboxylase.<<>>EC:4.1.1.105===L-tryptophan decarboxylase.
2762736354	2761201716	Aureobasidium pullulans	FALSE	Aureobasidium pullulans namibiae CBS 147.97	69260	Pyridoxal phosphate-dependent decarboxylase	EC:4.1.1.105===L-tryptophan decarboxylase.<<>>EC:4.1.1.28===Aromatic-L-amino-acid decarboxylase.
2762803303	2761201722	Aureobasidium pullulans	FALSE	Aureobasidium pullulans var. pullulans EXF-150	324546	hypothetical protein	EC:4.1.1.105===L-tryptophan decarboxylase.<<>>EC:4.1.1.28===Aromatic-L-amino-acid decarboxylase.
2761386820	2761201613	Auricularia subglabra	FALSE	Auricularia subglabra TFB-10046 SS	162130	hypothetical protein	EC:4.1.1.105===L-tryptophan decarboxylase.<<>>EC:4.1.1.28===Aromatic-L-amino-acid decarboxylase.
2763367308	2761201765	Auriscalpium vulgare	FALSE	Auriscalpium vulgare FP105234-Sp	1608470	hypothetical protein	EC:4.1.1.28===Aromatic-L-amino-acid decarboxylase.<<>>EC:4.1.1.105===L-tryptophan decarboxylase.
641261751	641228476	Azorhizobium caulinodans	FALSE	Azorhizobium caulinodans ORS 571	AZC_4111	putative decarboxylase	EC:4.1.1.28===Aromatic-L-amino-acid decarboxylase.<<>>EC:4.1.1.105===L-tryptophan decarboxylase.
2513593096	2513237087	Azorhizobium doebereinerae	FALSE	Azorhizobium doebereinerae UFLA1-100	YU1DRAFT_04175	Glutamate or tyrosine decarboxylase	EC:4.1.1.28===Aromatic-L-amino-acid decarboxylase.<<>>EC:4.1.1.105===L-tryptophan decarboxylase.
2994898984	2994898655	Azorhizobium oxalatiphilum	FALSE	Azorhizobium oxalatiphilum CCM 7897	Ga0486893_01_344652_346130	aromatic-L-amino-acid decarboxylase	EC:4.1.1.105===L-tryptophan decarboxylase.<<>>EC:4.1.1.28===Aromatic-L-amino-acid decarboxylase.
2775645612	2775506733	Azorhizobium sp.	FALSE	Azorhizobium sp. AG788	Ga0222386_0087	glutamate/tyrosine decarboxylase-like PLP-dependent enzyme	EC:4.1.1.28===Aromatic-L-amino-acid decarboxylase.<<>>EC:4.1.1.105===L-tryptophan decarboxylase.
2928830213	2928826531	Azospirillum canadense	FALSE	Azospirillum canadense DS2	Ga0486050_03_46342_47727	glutamate/tyrosine decarboxylase-like PLP-dependent enzyme	EC:4.1.1.105===L-tryptophan decarboxylase.<<>>EC:4.1.1.28===Aromatic-L-amino-acid decarboxylase.
2962313623	2962310341	Bacillus anthracis	FALSE	Bacillus anthracis Shikan-NIID	Ga0258914_01_2937116_2938570	aromatic-L-amino-acid decarboxylase	EC:4.1.1.28===Aromatic-L-amino-acid decarboxylase.<<>>EC:4.1.1.105===L-tryptophan decarboxylase.
2971900239	2971897410	Bacillus anthracis	FALSE	Bacillus anthracis London_499	Ga0346677_01_2531201_2532655	aromatic-L-amino-acid decarboxylase	EC:4.1.1.28===Aromatic-L-amino-acid decarboxylase.<<>>EC:4.1.1.105===L-tryptophan decarboxylase.
2980521163	2980515800	Bacillus anthracis	FALSE	Bacillus anthracis Sterne 34F2	Ga0199202_01_4729409_4730863	aromatic-L-amino-acid decarboxylase	EC:4.1.1.28===Aromatic-L-amino-acid decarboxylase.<<>>EC:4.1.1.105===L-tryptophan decarboxylase.
3006892436	3006892318	Bacillus anthracis	FALSE	Bacillus anthracis FDAARGOS_341	Ga0226648_01_102700_104154	aromatic-L-amino-acid decarboxylase	EC:4.1.1.28===Aromatic-L-amino-acid decarboxylase.<<>>EC:4.1.1.105===L-tryptophan decarboxylase.
8008262620	8008259802	Bacillus anthracis	FALSE	Bacillus anthracis BF1	Ga0480274_01_2517579_2519033	aromatic-L-amino-acid decarboxylase	EC:4.1.1.105===L-tryptophan decarboxylase.<<>>EC:4.1.1.28===Aromatic-L-amino-acid decarboxylase.
8008276902	8008276280	Bacillus anthracis	FALSE	Bacillus anthracis strain K1	Ga0248249_04_49987_51441	aromatic-L-amino-acid decarboxylase	EC:4.1.1.28===Aromatic-L-amino-acid decarboxylase.<<>>EC:4.1.1.105===L-tryptophan decarboxylase.
8008287275	8008282386	Bacillus anthracis	FALSE	Bacillus anthracis strain K2	Ga0248250_33_142050_143504	aromatic-L-amino-acid decarboxylase	EC:4.1.1.28===Aromatic-L-amino-acid decarboxylase.<<>>EC:4.1.1.105===L-tryptophan decarboxylase.
8008291567	8008288472	Bacillus anthracis	FALSE	Bacillus anthracis 95014	Ga0248368_21_245615_247069	aromatic-L-amino-acid decarboxylase	EC:4.1.1.105===L-tryptophan decarboxylase.<<>>EC:4.1.1.28===Aromatic-L-amino-acid decarboxylase.
8008297478	8008294662	Bacillus anthracis	FALSE	Bacillus anthracis Vollum	Ga0579158_01_2531764_2533218	aromatic-L-amino-acid decarboxylase	EC:4.1.1.105===L-tryptophan decarboxylase.<<>>EC:4.1.1.28===Aromatic-L-amino-acid decarboxylase.
8008303555	8008300748	Bacillus anthracis	FALSE	Bacillus anthracis Pasteur	Ga0579361_01_2501174_2502628	aromatic-L-amino-acid decarboxylase	EC:4.1.1.105===L-tryptophan decarboxylase.<<>>EC:4.1.1.28===Aromatic-L-amino-acid decarboxylase.
8008309478	8008306650	Bacillus anthracis	FALSE	Bacillus anthracis UR-1	Ga0579470_01_2531794_2533248	aromatic-L-amino-acid decarboxylase	EC:4.1.1.105===L-tryptophan decarboxylase.<<>>EC:4.1.1.28===Aromatic-L-amino-acid decarboxylase.
644461936	643886035	Bacillus cereus	FALSE	Bacillus cereus ATCC 10876	bcere0002_24910	Decarboxylase, pyridoxal-dependent	EC:4.1.1.105===L-tryptophan decarboxylase.<<>>EC:4.1.1.28===Aromatic-L-amino-acid decarboxylase.
644535371	643886160	Bacillus cereus	FALSE	Bacillus cereus Rock1-3	bcere0017_25370	Decarboxylase, pyridoxal-dependent	EC:4.1.1.28===Aromatic-L-amino-acid decarboxylase.<<>>EC:4.1.1.105===L-tryptophan decarboxylase.
2503664753	2503538037	Bacillus cereus	FALSE	Bacillus cereus RCH_BC1	bcer_00052850	Glutamate or tyrosine decarboxylase	EC:4.1.1.105===L-tryptophan decarboxylase.<<>>EC:4.1.1.28===Aromatic-L-amino-acid decarboxylase.
2519688683	2519103153	Bacillus cereus	FALSE	Bacillus cereus VD014	IIA_02523	Glutamate or tyrosine decarboxylase	EC:4.1.1.28===Aromatic-L-amino-acid decarboxylase.<<>>EC:4.1.1.105===L-tryptophan decarboxylase.
2521094329	2519899826	Bacillus cereus	FALSE	Bacillus cereus VD156	IK7_02972	Glutamate or tyrosine decarboxylase	EC:4.1.1.28===Aromatic-L-amino-acid decarboxylase.<<>>EC:4.1.1.105===L-tryptophan decarboxylase.
2533203040	2531839359	Bacillus cereus	FALSE	Bacillus cereus VDM062	IKS_03147	Glutamate or tyrosine decarboxylase	EC:4.1.1.28===Aromatic-L-amino-acid decarboxylase.<<>>EC:4.1.1.105===L-tryptophan decarboxylase.
2533246587	2531839366	Bacillus cereus	FALSE	Bacillus cereus VDM053	IKQ_02129	Glutamate or tyrosine decarboxylase	EC:4.1.1.28===Aromatic-L-amino-acid decarboxylase.<<>>EC:4.1.1.105===L-tryptophan decarboxylase.
2533252017	2531839367	Bacillus cereus	FALSE	Bacillus cereus VDM034	IKO_01965	Glutamate or tyrosine decarboxylase	EC:4.1.1.105===L-tryptophan decarboxylase.<<>>EC:4.1.1.28===Aromatic-L-amino-acid decarboxylase.
2538297761	2537561697	Bacillus cereus	FALSE	Bacillus cereus VD021	IIC_03013	Glutamate or tyrosine decarboxylase	EC:4.1.1.28===Aromatic-L-amino-acid decarboxylase.<<>>EC:4.1.1.105===L-tryptophan decarboxylase.
2538437576	2537561730	Bacillus cereus	FALSE	Bacillus cereus MC118	II1_02515	Glutamate or tyrosine decarboxylase	EC:4.1.1.28===Aromatic-L-amino-acid decarboxylase.<<>>EC:4.1.1.105===L-tryptophan decarboxylase.
2538880358	2537561847	Bacillus cereus	FALSE	Bacillus cereus VD146	IK1_01780	Glutamate or tyrosine decarboxylase	EC:4.1.1.28===Aromatic-L-amino-acid decarboxylase.<<>>EC:4.1.1.105===L-tryptophan decarboxylase.
2538886188	2537561848	Bacillus cereus	FALSE	Bacillus cereus VD148	IK3_02753	Glutamate or tyrosine decarboxylase	EC:4.1.1.105===L-tryptophan decarboxylase.<<>>EC:4.1.1.28===Aromatic-L-amino-acid decarboxylase.
2538890813	2537561849	Bacillus cereus	FALSE	Bacillus cereus VD136	IIW_04919	Glutamate or tyrosine decarboxylase	EC:4.1.1.28===Aromatic-L-amino-acid decarboxylase.<<>>EC:4.1.1.105===L-tryptophan decarboxylase.
2538897540	2537561850	Bacillus cereus	FALSE	Bacillus cereus VD140	IIY_03533	Glutamate or tyrosine decarboxylase	EC:4.1.1.105===L-tryptophan decarboxylase.<<>>EC:4.1.1.28===Aromatic-L-amino-acid decarboxylase.
2538903256	2537561851	Bacillus cereus	FALSE	Bacillus cereus VD131	IIS_01918	Glutamate or tyrosine decarboxylase	EC:4.1.1.105===L-tryptophan decarboxylase.<<>>EC:4.1.1.28===Aromatic-L-amino-acid decarboxylase.
2539315773	2537561969	Bacillus cereus	FALSE	Bacillus cereus VDM021	KOY_05191	Glutamate or tyrosine decarboxylase	EC:4.1.1.105===L-tryptophan decarboxylase.<<>>EC:4.1.1.28===Aromatic-L-amino-acid decarboxylase.
2539450975	2537562003	Bacillus cereus	FALSE	Bacillus cereus BAG6O-2	IEM_00207	Glutamate or tyrosine decarboxylase	EC:4.1.1.105===L-tryptophan decarboxylase.<<>>EC:4.1.1.28===Aromatic-L-amino-acid decarboxylase.
2539581371	2537562034	Bacillus cereus	FALSE	Bacillus cereus MC67	II3_04938	Glutamate or tyrosine decarboxylase	EC:4.1.1.28===Aromatic-L-amino-acid decarboxylase.<<>>EC:4.1.1.105===L-tryptophan decarboxylase.
2539584744	2537562035	Bacillus cereus	FALSE	Bacillus cereus HuB5-5	IGO_02478	Glutamate or tyrosine decarboxylase	EC:4.1.1.28===Aromatic-L-amino-acid decarboxylase.<<>>EC:4.1.1.105===L-tryptophan decarboxylase.
2541892313	2541047116	Bacillus cereus	FALSE	Bacillus cereus BAG2O-2	ICQ_02506	Glutamate or tyrosine decarboxylase	EC:4.1.1.28===Aromatic-L-amino-acid decarboxylase.<<>>EC:4.1.1.105===L-tryptophan decarboxylase.
2624999521	2623620575	Bacillus cereus	FALSE	Bacillus cereus B4077	B4077_2702	Glutamate or tyrosine decarboxylase	EC:4.1.1.105===L-tryptophan decarboxylase.<<>>EC:4.1.1.28===Aromatic-L-amino-acid decarboxylase.
2650592518	2648501635	Bacillus cereus	FALSE	Bacillus cereus F528-94	Ga0104887_11256	Glutamate or tyrosine decarboxylase	EC:4.1.1.105===L-tryptophan decarboxylase.<<>>EC:4.1.1.28===Aromatic-L-amino-acid decarboxylase.
2650730720	2648501659	Bacillus cereus	FALSE	Bacillus cereus MHI 226	Ga0104897_117413	Glutamate or tyrosine decarboxylase	EC:4.1.1.28===Aromatic-L-amino-acid decarboxylase.<<>>EC:4.1.1.105===L-tryptophan decarboxylase.
2651720219	2648501895	Bacillus cereus	FALSE	Bacillus cereus B4080	Ga0104909_105141	Glutamate or tyrosine decarboxylase	EC:4.1.1.105===L-tryptophan decarboxylase.<<>>EC:4.1.1.28===Aromatic-L-amino-acid decarboxylase.
2729022406	2728369073	Bacillus cereus	FALSE	Bacillus cereus FSL H8-0488	Ga0127155_106731	Glutamate or tyrosine decarboxylase	EC:4.1.1.105===L-tryptophan decarboxylase.<<>>EC:4.1.1.28===Aromatic-L-amino-acid decarboxylase.
2729088867	2728369087	Bacillus cereus	FALSE	Bacillus cereus FSL K6-0073	Ga0127173_10401	Glutamate or tyrosine decarboxylase	EC:4.1.1.28===Aromatic-L-amino-acid decarboxylase.<<>>EC:4.1.1.105===L-tryptophan decarboxylase.
2729095846	2728369088	Bacillus cereus	FALSE	Bacillus cereus FSL K6-0267	Ga0127174_107037	Glutamate or tyrosine decarboxylase	EC:4.1.1.105===L-tryptophan decarboxylase.<<>>EC:4.1.1.28===Aromatic-L-amino-acid decarboxylase.
2744214612	2744054438	Bacillus cereus	FALSE	Bacillus cereus B4084	Ga0132696_12285	glutamate/tyrosine decarboxylase-like PLP-dependent enzyme	EC:4.1.1.28===Aromatic-L-amino-acid decarboxylase.<<>>EC:4.1.1.105===L-tryptophan decarboxylase.
2877746300	2877743542	Bacillus cereus	FALSE	Bacillus cereus D12_2	Ga0226525_01_2662438_2663892	glutamate/tyrosine decarboxylase-like PLP-dependent enzyme	EC:4.1.1.105===L-tryptophan decarboxylase.<<>>EC:4.1.1.28===Aromatic-L-amino-acid decarboxylase.
2897134933	2897132185	Bacillus cereus	FALSE	Bacillus cereus 1000305	Ga0399122_01_2663135_2664589	glutamate/tyrosine decarboxylase-like PLP-dependent enzyme	EC:4.1.1.28===Aromatic-L-amino-acid decarboxylase.<<>>EC:4.1.1.105===L-tryptophan decarboxylase.
2962306810	2962303907	Bacillus cereus	FALSE	Bacillus cereus C1L	Ga0226531_01_2662210_2663664	aromatic-L-amino-acid decarboxylase	EC:4.1.1.28===Aromatic-L-amino-acid decarboxylase.<<>>EC:4.1.1.105===L-tryptophan decarboxylase.
2969104487	2969101693	Bacillus cereus	FALSE	Bacillus cereus FORC60	Ga0302451_01_2581427_2582881	aromatic-L-amino-acid decarboxylase	EC:4.1.1.28===Aromatic-L-amino-acid decarboxylase.<<>>EC:4.1.1.105===L-tryptophan decarboxylase.
2969129373	2969126557	Bacillus cereus	FALSE	Bacillus cereus MLY1	Ga0264049_01_2707539_2708993	aromatic-L-amino-acid decarboxylase	EC:4.1.1.28===Aromatic-L-amino-acid decarboxylase.<<>>EC:4.1.1.105===L-tryptophan decarboxylase.
2969145392	2969145278	Bacillus cereus	FALSE	Bacillus cereus 29	Ga0199198_01_102264_103718	aromatic-L-amino-acid decarboxylase	EC:4.1.1.105===L-tryptophan decarboxylase.<<>>EC:4.1.1.28===Aromatic-L-amino-acid decarboxylase.
2978765430	2978762673	Bacillus cereus	FALSE	Bacillus cereus ZB201708	Ga0398044_01_2626786_2628240	aromatic-L-amino-acid decarboxylase	EC:4.1.1.105===L-tryptophan decarboxylase.<<>>EC:4.1.1.28===Aromatic-L-amino-acid decarboxylase.
2978781474	2978778678	Bacillus cereus	FALSE	Bacillus cereus 25	Ga0199204_01_2613165_2614619	aromatic-L-amino-acid decarboxylase	EC:4.1.1.105===L-tryptophan decarboxylase.<<>>EC:4.1.1.28===Aromatic-L-amino-acid decarboxylase.
2988700893	2988698262	Bacillus cereus	FALSE	Bacillus cereus BHU1	Ga0258757_01_2469847_2471301	aromatic-L-amino-acid decarboxylase	EC:4.1.1.28===Aromatic-L-amino-acid decarboxylase.<<>>EC:4.1.1.105===L-tryptophan decarboxylase.
2997682663	2997680316	Bacillus cereus	FALSE	Bacillus cereus AFS028441	Ga0259934_054_245364_246818	aromatic-L-amino-acid decarboxylase	EC:4.1.1.105===L-tryptophan decarboxylase.<<>>EC:4.1.1.28===Aromatic-L-amino-acid decarboxylase.
3006913453	3006910489	Bacillus cereus	FALSE	Bacillus cereus HBL-AI	Ga0335494_01_2774093_2775547	aromatic-L-amino-acid decarboxylase	EC:4.1.1.28===Aromatic-L-amino-acid decarboxylase.<<>>EC:4.1.1.105===L-tryptophan decarboxylase.
2587542086	2585428004	Bacillus gaemokensis	FALSE	Bacillus gaemokensis JCM 15801	BAGA_26235	Glutamate or tyrosine decarboxylase	EC:4.1.1.105===L-tryptophan decarboxylase.<<>>EC:4.1.1.28===Aromatic-L-amino-acid decarboxylase.
2725851074	2724679201	Bacillus gaemokensis	FALSE	Bacillus gaemokensis KCTC 13318	Ga0126221_1303	Glutamate or tyrosine decarboxylase	EC:4.1.1.28===Aromatic-L-amino-acid decarboxylase.<<>>EC:4.1.1.105===L-tryptophan decarboxylase.
644612767	643886175	Bacillus mycoides	FALSE	Bacillus mycoides DSM 2048	bmyco0001_23110	Decarboxylase, pyridoxal-dependent	EC:4.1.1.105===L-tryptophan decarboxylase.<<>>EC:4.1.1.28===Aromatic-L-amino-acid decarboxylase.
2519670060	2519103150	Bacillus mycoides	FALSE	Bacillus mycoides VD078	III_02874	Glutamate or tyrosine decarboxylase	EC:4.1.1.28===Aromatic-L-amino-acid decarboxylase.<<>>EC:4.1.1.105===L-tryptophan decarboxylase.
2533234083	2531839364	Bacillus mycoides	FALSE	Bacillus mycoides VDM022	IKM_02929	Glutamate or tyrosine decarboxylase	EC:4.1.1.28===Aromatic-L-amino-acid decarboxylase.<<>>EC:4.1.1.105===L-tryptophan decarboxylase.
2533239871	2531839365	Bacillus mycoides	FALSE	Bacillus mycoides VDM019	IKK_02327	Glutamate or tyrosine decarboxylase	EC:4.1.1.105===L-tryptophan decarboxylase.<<>>EC:4.1.1.28===Aromatic-L-amino-acid decarboxylase.
2539465624	2537562005	Bacillus mycoides	FALSE	Bacillus mycoides CER074	IEY_02966	Glutamate or tyrosine decarboxylase	EC:4.1.1.105===L-tryptophan decarboxylase.<<>>EC:4.1.1.28===Aromatic-L-amino-acid decarboxylase.
2539470793	2537562006	Bacillus mycoides	FALSE	Bacillus mycoides CER057	IEW_02367	Glutamate or tyrosine decarboxylase	EC:4.1.1.28===Aromatic-L-amino-acid decarboxylase.<<>>EC:4.1.1.105===L-tryptophan decarboxylase.
2539476550	2537562007	Bacillus mycoides	FALSE	Bacillus mycoides BtB2-4	IEU_02369	Glutamate or tyrosine decarboxylase	EC:4.1.1.28===Aromatic-L-amino-acid decarboxylase.<<>>EC:4.1.1.105===L-tryptophan decarboxylase.
2618592478	2617271043	Bacillus mycoides	FALSE	Bacillus mycoides JAS 83/3 (contamination screened)	Ga0055086_1003306	Glutamate or tyrosine decarboxylase	EC:4.1.1.28===Aromatic-L-amino-acid decarboxylase.<<>>EC:4.1.1.105===L-tryptophan decarboxylase.
2625086138	2623620593	Bacillus mycoides	FALSE	Bacillus mycoides GOE5	Ga0078244_103643	Glutamate or tyrosine decarboxylase	EC:4.1.1.28===Aromatic-L-amino-acid decarboxylase.<<>>EC:4.1.1.105===L-tryptophan decarboxylase.
2626490247	2623621011	Bacillus mycoides	FALSE	Bacillus mycoides B38V	Ga0077512_10494	Glutamate or tyrosine decarboxylase	EC:4.1.1.105===L-tryptophan decarboxylase.<<>>EC:4.1.1.28===Aromatic-L-amino-acid decarboxylase.
2626496776	2623621012	Bacillus mycoides	FALSE	Bacillus mycoides ATCC 6462	Ga0077890_142607	Glutamate or tyrosine decarboxylase	EC:4.1.1.28===Aromatic-L-amino-acid decarboxylase.<<>>EC:4.1.1.105===L-tryptophan decarboxylase.
2626501491	2623621013	Bacillus mycoides	FALSE	Bacillus mycoides WSBC 10204	Ga0077845_111838	Glutamate or tyrosine decarboxylase	EC:4.1.1.28===Aromatic-L-amino-acid decarboxylase.<<>>EC:4.1.1.105===L-tryptophan decarboxylase.
2650700019	2648501654	Bacillus mycoides	FALSE	Bacillus mycoides WSBC 10969	Ga0104905_105676	Glutamate or tyrosine decarboxylase	EC:4.1.1.28===Aromatic-L-amino-acid decarboxylase.<<>>EC:4.1.1.105===L-tryptophan decarboxylase.
2651696403	2648501890	Bacillus mycoides	FALSE	Bacillus mycoides M2E_15	Ga0104825_11501163	Glutamate or tyrosine decarboxylase	EC:4.1.1.28===Aromatic-L-amino-acid decarboxylase.<<>>EC:4.1.1.105===L-tryptophan decarboxylase.
2699586454	2698536557	Bacillus mycoides	FALSE	Bacillus mycoides PE8-15	Ga0122710_10723	Glutamate or tyrosine decarboxylase	EC:4.1.1.28===Aromatic-L-amino-acid decarboxylase.<<>>EC:4.1.1.105===L-tryptophan decarboxylase.
2705971442	2703719223	Bacillus mycoides	FALSE	Bacillus mycoides GOE1	BWGOE1_25410	Glutamate or tyrosine decarboxylase	EC:4.1.1.28===Aromatic-L-amino-acid decarboxylase.<<>>EC:4.1.1.105===L-tryptophan decarboxylase.
2705977230	2703719224	Bacillus mycoides	FALSE	Bacillus mycoides GOE3	BWGOE3_25880	Glutamate or tyrosine decarboxylase	EC:4.1.1.28===Aromatic-L-amino-acid decarboxylase.<<>>EC:4.1.1.105===L-tryptophan decarboxylase.
2705982910	2703719225	Bacillus mycoides	FALSE	Bacillus mycoides GOE2	BWGOE2_24820	Glutamate or tyrosine decarboxylase	EC:4.1.1.28===Aromatic-L-amino-acid decarboxylase.<<>>EC:4.1.1.105===L-tryptophan decarboxylase.
2705994437	2703719227	Bacillus mycoides	FALSE	Bacillus mycoides GOE6	BWGOE6_25560	Glutamate or tyrosine decarboxylase	EC:4.1.1.105===L-tryptophan decarboxylase.<<>>EC:4.1.1.28===Aromatic-L-amino-acid decarboxylase.
2706024033	2703719232	Bacillus mycoides	FALSE	Bacillus mycoides GOE11	BWGOE11_26630	Glutamate or tyrosine decarboxylase	EC:4.1.1.105===L-tryptophan decarboxylase.<<>>EC:4.1.1.28===Aromatic-L-amino-acid decarboxylase.
2706035580	2703719234	Bacillus mycoides	FALSE	Bacillus mycoides GOE13	BWGOE13_26310	Glutamate or tyrosine decarboxylase	EC:4.1.1.28===Aromatic-L-amino-acid decarboxylase.<<>>EC:4.1.1.105===L-tryptophan decarboxylase.
2706076331	2703719249	Bacillus mycoides	FALSE	Bacillus mycoides GOE5	BWGOE5_25470	Glutamate or tyrosine decarboxylase	EC:4.1.1.105===L-tryptophan decarboxylase.<<>>EC:4.1.1.28===Aromatic-L-amino-acid decarboxylase.
2744239827	2744054442	Bacillus mycoides	FALSE	Bacillus mycoides B4117	Ga0132700_1063140	glutamate/tyrosine decarboxylase-like PLP-dependent enzyme	EC:4.1.1.28===Aromatic-L-amino-acid decarboxylase.<<>>EC:4.1.1.105===L-tryptophan decarboxylase.
8008275038	8008270394	Bacillus mycoides	FALSE	Bacillus mycoides DSM 2048	Ga0574945_01_4327551_4329005	aromatic-L-amino-acid decarboxylase	EC:4.1.1.105===L-tryptophan decarboxylase.<<>>EC:4.1.1.28===Aromatic-L-amino-acid decarboxylase.
644632570	643886172	Bacillus pseudomycoides	FALSE	Bacillus pseudomycoides DSM 12442	bpmyx0001_45280	Aromatic amino acid decarboxylase	EC:4.1.1.105===L-tryptophan decarboxylase.<<>>EC:4.1.1.28===Aromatic-L-amino-acid decarboxylase.
2778031646	2775507232	Bacillus pseudomycoides	FALSE	Bacillus pseudomycoides AFS018975	Ga0262544_10823	glutamate/tyrosine decarboxylase-like PLP-dependent enzyme	EC:4.1.1.28===Aromatic-L-amino-acid decarboxylase.<<>>EC:4.1.1.105===L-tryptophan decarboxylase.
2778037729	2775507233	Bacillus pseudomycoides	FALSE	Bacillus pseudomycoides AFS017092	Ga0262545_110410	glutamate/tyrosine decarboxylase-like PLP-dependent enzyme	EC:4.1.1.105===L-tryptophan decarboxylase.<<>>EC:4.1.1.28===Aromatic-L-amino-acid decarboxylase.
2826607661	2826603295	Bacillus pseudomycoides	FALSE	Bacillus pseudomycoides AFS005149	Ga0260035_4367	glutamate/tyrosine decarboxylase-like PLP-dependent enzyme	EC:4.1.1.28===Aromatic-L-amino-acid decarboxylase.<<>>EC:4.1.1.105===L-tryptophan decarboxylase.
2826624245	2826621679	Bacillus pseudomycoides	FALSE	Bacillus pseudomycoides AFS037117	Ga0257794_2567	aromatic-L-amino-acid decarboxylase	EC:4.1.1.28===Aromatic-L-amino-acid decarboxylase.<<>>EC:4.1.1.105===L-tryptophan decarboxylase.
2826719940	2826714653	Bacillus pseudomycoides	FALSE	Bacillus pseudomycoides AFS060037	Ga0260287_5289	glutamate/tyrosine decarboxylase-like PLP-dependent enzyme	EC:4.1.1.28===Aromatic-L-amino-acid decarboxylase.<<>>EC:4.1.1.105===L-tryptophan decarboxylase.
2826733082	2826732875	Bacillus pseudomycoides	FALSE	Bacillus pseudomycoides AFS098856	Ga0257980_208	aromatic-L-amino-acid decarboxylase	EC:4.1.1.28===Aromatic-L-amino-acid decarboxylase.<<>>EC:4.1.1.105===L-tryptophan decarboxylase.
2826828371	2826824692	Bacillus pseudomycoides	FALSE	Bacillus pseudomycoides AFS035137	Ga0260156_3681	glutamate/tyrosine decarboxylase-like PLP-dependent enzyme	EC:4.1.1.28===Aromatic-L-amino-acid decarboxylase.<<>>EC:4.1.1.105===L-tryptophan decarboxylase.
2826830622	2826830488	Bacillus pseudomycoides	FALSE	Bacillus pseudomycoides AFS042788	Ga0260150_135	aromatic-L-amino-acid decarboxylase	EC:4.1.1.105===L-tryptophan decarboxylase.<<>>EC:4.1.1.28===Aromatic-L-amino-acid decarboxylase.
2826896275	2826892050	Bacillus pseudomycoides	FALSE	Bacillus pseudomycoides AFS011189	Ga0262550_4226	aromatic-L-amino-acid decarboxylase	EC:4.1.1.28===Aromatic-L-amino-acid decarboxylase.<<>>EC:4.1.1.105===L-tryptophan decarboxylase.
2826941091	2826937890	Bacillus pseudomycoides	FALSE	Bacillus pseudomycoides AFS008599	Ga0257682_3205	aromatic-L-amino-acid decarboxylase	EC:4.1.1.28===Aromatic-L-amino-acid decarboxylase.<<>>EC:4.1.1.105===L-tryptophan decarboxylase.
2826960149	2826956313	Bacillus pseudomycoides	FALSE	Bacillus pseudomycoides AFS028766	Ga0259994_3838	aromatic-L-amino-acid decarboxylase	EC:4.1.1.28===Aromatic-L-amino-acid decarboxylase.<<>>EC:4.1.1.105===L-tryptophan decarboxylase.
2615985621	2615840538	Bacillus sp.	FALSE	Bacillus sp. OK634	Ga0066722_10395	Glutamate or tyrosine decarboxylase	EC:4.1.1.105===L-tryptophan decarboxylase.<<>>EC:4.1.1.28===Aromatic-L-amino-acid decarboxylase.
2721505911	2718218445	Bacillus sp.	FALSE	Bacillus sp. B25(2016b)	Ga0175212_112647	Glutamate or tyrosine decarboxylase	EC:4.1.1.28===Aromatic-L-amino-acid decarboxylase.<<>>EC:4.1.1.105===L-tryptophan decarboxylase.
2739156081	2738541358	Bacillus sp.	FALSE	Bacillus sp. OV752	Ga0189687_102719	glutamate/tyrosine decarboxylase-like PLP-dependent enzyme	EC:4.1.1.28===Aromatic-L-amino-acid decarboxylase.<<>>EC:4.1.1.105===L-tryptophan decarboxylase.
2739208859	2738543006	Bacillus sp.	FALSE	Bacillus sp. OK077	Ga0189684_102718	glutamate/tyrosine decarboxylase-like PLP-dependent enzyme	EC:4.1.1.28===Aromatic-L-amino-acid decarboxylase.<<>>EC:4.1.1.105===L-tryptophan decarboxylase.
2746786168	2744055066	Bacillus sp.	FALSE	Bacillus sp. B6W	Ga0207334_109560	glutamate/tyrosine decarboxylase-like PLP-dependent enzyme	EC:4.1.1.28===Aromatic-L-amino-acid decarboxylase.<<>>EC:4.1.1.105===L-tryptophan decarboxylase.
2777640078	2775507153	Bacillus sp.	FALSE	Bacillus sp. AFS059628	Ga0262893_1017102	glutamate/tyrosine decarboxylase-like PLP-dependent enzyme	EC:4.1.1.28===Aromatic-L-amino-acid decarboxylase.<<>>EC:4.1.1.105===L-tryptophan decarboxylase.
2778994554	2778261138	Bacillus sp.	FALSE	Bacillus sp. MYb209	Ga0270189_10182	glutamate/tyrosine decarboxylase-like PLP-dependent enzyme	EC:4.1.1.28===Aromatic-L-amino-acid decarboxylase.<<>>EC:4.1.1.105===L-tryptophan decarboxylase.
2784414494	2784132098	Bacillus sp.	FALSE	Bacillus sp. K6W	Ga0307021_100260	glutamate/tyrosine decarboxylase-like PLP-dependent enzyme	EC:4.1.1.105===L-tryptophan decarboxylase.<<>>EC:4.1.1.28===Aromatic-L-amino-acid decarboxylase.
2794395148	2791355476	Bacillus sp.	FALSE	Bacillus sp. MYb56	Ga0270192_100174	glutamate/tyrosine decarboxylase-like PLP-dependent enzyme	EC:4.1.1.28===Aromatic-L-amino-acid decarboxylase.<<>>EC:4.1.1.105===L-tryptophan decarboxylase.
2868365825	2868362200	Bacillus sp.	FALSE	Bacillus sp. AZ43	Ga0437286_66_84865_86424	aromatic-L-amino-acid decarboxylase	EC:4.1.1.105===L-tryptophan decarboxylase.<<>>EC:4.1.1.28===Aromatic-L-amino-acid decarboxylase.
2938920301	2938917290	Bacillus sp.	FALSE	Bacillus sp. CR71	Ga0365059_01_2931864_2933318	aromatic-L-amino-acid decarboxylase	EC:4.1.1.28===Aromatic-L-amino-acid decarboxylase.<<>>EC:4.1.1.105===L-tryptophan decarboxylase.
2941467018	2941465485	Bacillus sp.	FALSE	Bacillus sp. 051934	Ga0498381_03_207343_208797	aromatic-L-amino-acid decarboxylase	EC:4.1.1.105===L-tryptophan decarboxylase.<<>>EC:4.1.1.28===Aromatic-L-amino-acid decarboxylase.
2947429394	2947426588	Bacillus sp.	FALSE	Bacillus sp. RZ2MS9	Ga0531235_01_2642983_2644437	aromatic-L-amino-acid decarboxylase	EC:4.1.1.28===Aromatic-L-amino-acid decarboxylase.<<>>EC:4.1.1.105===L-tryptophan decarboxylase.
2947471369	2947468903	Bacillus sp.	FALSE	Bacillus sp. 1198	Ga0494245_05_237028_238482	aromatic-L-amino-acid decarboxylase	EC:4.1.1.105===L-tryptophan decarboxylase.<<>>EC:4.1.1.28===Aromatic-L-amino-acid decarboxylase.
2947560998	2947559799	Bacillus sp.	FALSE	Bacillus sp. LEw-kw-24	Ga0493922_02_403043_404497	aromatic-L-amino-acid decarboxylase	EC:4.1.1.105===L-tryptophan decarboxylase.<<>>EC:4.1.1.28===Aromatic-L-amino-acid decarboxylase.
2954778858	2954777131	Bacillus sp.	FALSE	Bacillus sp. LEw-kw-2	Ga0493921_02_403043_404497	aromatic-L-amino-acid decarboxylase	EC:4.1.1.105===L-tryptophan decarboxylase.<<>>EC:4.1.1.28===Aromatic-L-amino-acid decarboxylase.
2971865700	2971862962	Bacillus sp.	FALSE	Bacillus sp. AR4-2	Ga0439744_01_2588466_2589920	aromatic-L-amino-acid decarboxylase	EC:4.1.1.28===Aromatic-L-amino-acid decarboxylase.<<>>EC:4.1.1.105===L-tryptophan decarboxylase.
2575243989	2574179994	Bacillus subtilis	TRUE	Bacillus subtilis B7-s	X858DRAFT_01347	Glutamate or tyrosine decarboxylase	EC:4.1.1.105===L-tryptophan decarboxylase.<<>>EC:4.1.1.28===Aromatic-L-amino-acid decarboxylase.
644698116	643886096	Bacillus thuringiensis	FALSE	Bacillus thuringiensis sv. huazhongensis BGSC 4BD1	bthur0011_24040	Decarboxylase, pyridoxal-dependent	EC:4.1.1.28===Aromatic-L-amino-acid decarboxylase.<<>>EC:4.1.1.105===L-tryptophan decarboxylase.
2650637001	2648501642	Bacillus thuringiensis	FALSE	Bacillus thuringiensis ZBG4	Ga0104918_105972	Glutamate or tyrosine decarboxylase	EC:4.1.1.105===L-tryptophan decarboxylase.<<>>EC:4.1.1.28===Aromatic-L-amino-acid decarboxylase.
2671634421	2671180123	Bacillus thuringiensis	FALSE	Bacillus thuringiensis NRRL B-18247 re-assembly	BTI247_28970	Glutamate or tyrosine decarboxylase	EC:4.1.1.105===L-tryptophan decarboxylase.<<>>EC:4.1.1.28===Aromatic-L-amino-acid decarboxylase.
2688204788	2687453290	Bacillus thuringiensis	FALSE	Bacillus thuringiensis Bt185	Ga0125079_182789	Glutamate or tyrosine decarboxylase	EC:4.1.1.105===L-tryptophan decarboxylase.<<>>EC:4.1.1.28===Aromatic-L-amino-acid decarboxylase.
2880144469	2880141355	Bacillus thuringiensis	FALSE	Bacillus thuringiensis L-7601	Ga0198833_01_2926979_2928433	glutamate/tyrosine decarboxylase-like PLP-dependent enzyme	EC:4.1.1.105===L-tryptophan decarboxylase.<<>>EC:4.1.1.28===Aromatic-L-amino-acid decarboxylase.
2912912461	2912907329	Bacillus thuringiensis	FALSE	Bacillus thuringiensis QZL38	Ga0398458_01_4875578_4877032	glutamate/tyrosine decarboxylase-like PLP-dependent enzyme	EC:4.1.1.28===Aromatic-L-amino-acid decarboxylase.<<>>EC:4.1.1.105===L-tryptophan decarboxylase.
2946100362	2946096398	Bacillus thuringiensis	FALSE	Bacillus thuringiensis SY49-1	Ga0530714_476_3950_5404	aromatic-L-amino-acid decarboxylase	EC:4.1.1.28===Aromatic-L-amino-acid decarboxylase.<<>>EC:4.1.1.105===L-tryptophan decarboxylase.
2965736407	2965734165	Bacillus thuringiensis	FALSE	Bacillus thuringiensis YGD22-03	Ga0226037_01_2118315_2119769	aromatic-L-amino-acid decarboxylase	EC:4.1.1.28===Aromatic-L-amino-acid decarboxylase.<<>>EC:4.1.1.105===L-tryptophan decarboxylase.
2965752847	2965749873	Bacillus thuringiensis	FALSE	Bacillus thuringiensis C15	Ga0398232_01_2788046_2789500	aromatic-L-amino-acid decarboxylase	EC:4.1.1.28===Aromatic-L-amino-acid decarboxylase.<<>>EC:4.1.1.105===L-tryptophan decarboxylase.
2969110347	2969107516	Bacillus thuringiensis	FALSE	Bacillus thuringiensis T0131	Ga0397705_01_2654006_2655460	aromatic-L-amino-acid decarboxylase	EC:4.1.1.105===L-tryptophan decarboxylase.<<>>EC:4.1.1.28===Aromatic-L-amino-acid decarboxylase.
2980512173	2980509816	Bacillus thuringiensis	FALSE	Bacillus thuringiensis c25	Ga0226533_01_2207025_2208479	aromatic-L-amino-acid decarboxylase	EC:4.1.1.105===L-tryptophan decarboxylase.<<>>EC:4.1.1.28===Aromatic-L-amino-acid decarboxylase.
2997801516	2997797856	Bacillus thuringiensis	FALSE	Bacillus thuringiensis BT62	Ga0590701_01_3418508_3419962	aromatic-L-amino-acid decarboxylase	EC:4.1.1.28===Aromatic-L-amino-acid decarboxylase.<<>>EC:4.1.1.105===L-tryptophan decarboxylase.
8008246267	8008240542	Bacillus thuringiensis	FALSE	Bacillus thuringiensis sv. monterrey BGSC 4AJ1	Ga0337197_216_683_2137	aromatic-L-amino-acid decarboxylase	EC:4.1.1.28===Aromatic-L-amino-acid decarboxylase.<<>>EC:4.1.1.105===L-tryptophan decarboxylase.
8008259021	8008253579	Bacillus thuringiensis	FALSE	Bacillus thuringiensis sv. pondicheriensis BGSC 4BA1	Ga0445948_41_374444_375898	aromatic-L-amino-acid decarboxylase	EC:4.1.1.28===Aromatic-L-amino-acid decarboxylase.<<>>EC:4.1.1.105===L-tryptophan decarboxylase.
8008382029	8008375543	Bacillus thuringiensis	FALSE	Bacillus thuringiensis NRRL B-18679	Ga0392976_342_71204_72658	aromatic-L-amino-acid decarboxylase	EC:4.1.1.105===L-tryptophan decarboxylase.<<>>EC:4.1.1.28===Aromatic-L-amino-acid decarboxylase.
2521154096	2519899843	Bacillus toyonensis	FALSE	Bacillus toyonensis BAG1O-2	IC9_02808	Glutamate or tyrosine decarboxylase	EC:4.1.1.105===L-tryptophan decarboxylase.<<>>EC:4.1.1.28===Aromatic-L-amino-acid decarboxylase.
2534028159	2531839573	Bacillus toyonensis	FALSE	Bacillus toyonensis HuB4-10	IGK_01910	Glutamate or tyrosine decarboxylase	EC:4.1.1.105===L-tryptophan decarboxylase.<<>>EC:4.1.1.28===Aromatic-L-amino-acid decarboxylase.
2558567278	2558309069	Bacillus toyonensis	FALSE	Bacillus toyonensis BCT-7112	Btoyo_0024	Glutamate or tyrosine decarboxylase	EC:4.1.1.105===L-tryptophan decarboxylase.<<>>EC:4.1.1.28===Aromatic-L-amino-acid decarboxylase.
2650871924	2648501689	Bacillus toyonensis	FALSE	Bacillus toyonensis IP5832	Ga0104895_112190	Glutamate or tyrosine decarboxylase	EC:4.1.1.28===Aromatic-L-amino-acid decarboxylase.<<>>EC:4.1.1.105===L-tryptophan decarboxylase.
2821882354	2821880065	Bacillus toyonensis	FALSE	Bacillus toyonensis AFS054329	Ga0260137_2290	glutamate/tyrosine decarboxylase-like PLP-dependent enzyme	EC:4.1.1.105===L-tryptophan decarboxylase.<<>>EC:4.1.1.28===Aromatic-L-amino-acid decarboxylase.
2821892508	2821892133	Bacillus toyonensis	FALSE	Bacillus toyonensis AFS067067	Ga0262932_376	glutamate/tyrosine decarboxylase-like PLP-dependent enzyme	EC:4.1.1.105===L-tryptophan decarboxylase.<<>>EC:4.1.1.28===Aromatic-L-amino-acid decarboxylase.
2821906950	2821904334	Bacillus toyonensis	FALSE	Bacillus toyonensis AFS058541	Ga0262946_2617	glutamate/tyrosine decarboxylase-like PLP-dependent enzyme	EC:4.1.1.105===L-tryptophan decarboxylase.<<>>EC:4.1.1.28===Aromatic-L-amino-acid decarboxylase.
2821912085	2821911048	Bacillus toyonensis	FALSE	Bacillus toyonensis AFS060293	Ga0262944_1038	glutamate/tyrosine decarboxylase-like PLP-dependent enzyme	EC:4.1.1.28===Aromatic-L-amino-acid decarboxylase.<<>>EC:4.1.1.105===L-tryptophan decarboxylase.
2821929425	2821923376	Bacillus toyonensis	FALSE	Bacillus toyonensis AFS059543	Ga0262945_6052	glutamate/tyrosine decarboxylase-like PLP-dependent enzyme	EC:4.1.1.28===Aromatic-L-amino-acid decarboxylase.<<>>EC:4.1.1.105===L-tryptophan decarboxylase.
2821968714	2821967074	Bacillus toyonensis	FALSE	Bacillus toyonensis AFS033588	Ga0257797_1641	glutamate/tyrosine decarboxylase-like PLP-dependent enzyme	EC:4.1.1.28===Aromatic-L-amino-acid decarboxylase.<<>>EC:4.1.1.105===L-tryptophan decarboxylase.
2821979716	2821973332	Bacillus toyonensis	FALSE	Bacillus toyonensis AFS039264	Ga0257791_6386	glutamate/tyrosine decarboxylase-like PLP-dependent enzyme	EC:4.1.1.28===Aromatic-L-amino-acid decarboxylase.<<>>EC:4.1.1.105===L-tryptophan decarboxylase.
2821986211	2821980312	Bacillus toyonensis	FALSE	Bacillus toyonensis AFS033493	Ga0257798_5902	glutamate/tyrosine decarboxylase-like PLP-dependent enzyme	EC:4.1.1.105===L-tryptophan decarboxylase.<<>>EC:4.1.1.28===Aromatic-L-amino-acid decarboxylase.
2821987094	2821986541	Bacillus toyonensis	FALSE	Bacillus toyonensis AFS033477	Ga0257799_554	glutamate/tyrosine decarboxylase-like PLP-dependent enzyme	EC:4.1.1.28===Aromatic-L-amino-acid decarboxylase.<<>>EC:4.1.1.105===L-tryptophan decarboxylase.
2821999713	2821993846	Bacillus toyonensis	FALSE	Bacillus toyonensis AFS036256	Ga0262872_5869	glutamate/tyrosine decarboxylase-like PLP-dependent enzyme	EC:4.1.1.105===L-tryptophan decarboxylase.<<>>EC:4.1.1.28===Aromatic-L-amino-acid decarboxylase.
2822003298	2822000200	Bacillus toyonensis	FALSE	Bacillus toyonensis AFS034981	Ga0262873_3100	glutamate/tyrosine decarboxylase-like PLP-dependent enzyme	EC:4.1.1.105===L-tryptophan decarboxylase.<<>>EC:4.1.1.28===Aromatic-L-amino-acid decarboxylase.
2822022881	2822019736	Bacillus toyonensis	FALSE	Bacillus toyonensis AFS017381	Ga0257668_3147	glutamate/tyrosine decarboxylase-like PLP-dependent enzyme	EC:4.1.1.105===L-tryptophan decarboxylase.<<>>EC:4.1.1.28===Aromatic-L-amino-acid decarboxylase.
2822029775	2822025947	Bacillus toyonensis	FALSE	Bacillus toyonensis AFS017221	Ga0257669_3830	glutamate/tyrosine decarboxylase-like PLP-dependent enzyme	EC:4.1.1.105===L-tryptophan decarboxylase.<<>>EC:4.1.1.28===Aromatic-L-amino-acid decarboxylase.
2822043562	2822039047	Bacillus toyonensis	FALSE	Bacillus toyonensis AFS023984	Ga0260007_4516	glutamate/tyrosine decarboxylase-like PLP-dependent enzyme	EC:4.1.1.28===Aromatic-L-amino-acid decarboxylase.<<>>EC:4.1.1.105===L-tryptophan decarboxylase.
2822055741	2822051826	Bacillus toyonensis	FALSE	Bacillus toyonensis AFS026201	Ga0260002_3917	glutamate/tyrosine decarboxylase-like PLP-dependent enzyme	EC:4.1.1.105===L-tryptophan decarboxylase.<<>>EC:4.1.1.28===Aromatic-L-amino-acid decarboxylase.
2822070287	2822064472	Bacillus toyonensis	FALSE	Bacillus toyonensis AFS067491	Ga0262931_5817	glutamate/tyrosine decarboxylase-like PLP-dependent enzyme	EC:4.1.1.105===L-tryptophan decarboxylase.<<>>EC:4.1.1.28===Aromatic-L-amino-acid decarboxylase.
2822101270	2822095626	Bacillus toyonensis	FALSE	Bacillus toyonensis AFS003846	Ga0260036_5647	glutamate/tyrosine decarboxylase-like PLP-dependent enzyme	EC:4.1.1.105===L-tryptophan decarboxylase.<<>>EC:4.1.1.28===Aromatic-L-amino-acid decarboxylase.
2822105398	2822101822	Bacillus toyonensis	FALSE	Bacillus toyonensis AFS003709	Ga0262808_3577	glutamate/tyrosine decarboxylase-like PLP-dependent enzyme	EC:4.1.1.105===L-tryptophan decarboxylase.<<>>EC:4.1.1.28===Aromatic-L-amino-acid decarboxylase.
2822118714	2822114102	Bacillus toyonensis	FALSE	Bacillus toyonensis AFS020717	Ga0262800_4614	glutamate/tyrosine decarboxylase-like PLP-dependent enzyme	EC:4.1.1.105===L-tryptophan decarboxylase.<<>>EC:4.1.1.28===Aromatic-L-amino-acid decarboxylase.
2822134227	2822132362	Bacillus toyonensis	FALSE	Bacillus toyonensis AFS014496	Ga0262804_1866	glutamate/tyrosine decarboxylase-like PLP-dependent enzyme	EC:4.1.1.105===L-tryptophan decarboxylase.<<>>EC:4.1.1.28===Aromatic-L-amino-acid decarboxylase.
2822155290	2822151075	Bacillus toyonensis	FALSE	Bacillus toyonensis AFS086269	Ga0260246_4216	glutamate/tyrosine decarboxylase-like PLP-dependent enzyme	EC:4.1.1.28===Aromatic-L-amino-acid decarboxylase.<<>>EC:4.1.1.105===L-tryptophan decarboxylase.
2822165767	2822163168	Bacillus toyonensis	FALSE	Bacillus toyonensis AFS074325	Ga0257909_2601	glutamate/tyrosine decarboxylase-like PLP-dependent enzyme	EC:4.1.1.28===Aromatic-L-amino-acid decarboxylase.<<>>EC:4.1.1.105===L-tryptophan decarboxylase.
2822208406	2822207337	Bacillus toyonensis	FALSE	Bacillus toyonensis AFS082630	Ga0262902_1070	glutamate/tyrosine decarboxylase-like PLP-dependent enzyme	EC:4.1.1.28===Aromatic-L-amino-acid decarboxylase.<<>>EC:4.1.1.105===L-tryptophan decarboxylase.
2822220096	2822219949	Bacillus toyonensis	FALSE	Bacillus toyonensis AFS086630	Ga0257894_148	glutamate/tyrosine decarboxylase-like PLP-dependent enzyme	EC:4.1.1.105===L-tryptophan decarboxylase.<<>>EC:4.1.1.28===Aromatic-L-amino-acid decarboxylase.
2822241146	2822238481	Bacillus toyonensis	FALSE	Bacillus toyonensis AFS049391	Ga0257777_2666	glutamate/tyrosine decarboxylase-like PLP-dependent enzyme	EC:4.1.1.105===L-tryptophan decarboxylase.<<>>EC:4.1.1.28===Aromatic-L-amino-acid decarboxylase.
2822255781	2822251147	Bacillus toyonensis	FALSE	Bacillus toyonensis AFS036089	Ga0260155_4635	glutamate/tyrosine decarboxylase-like PLP-dependent enzyme	EC:4.1.1.28===Aromatic-L-amino-acid decarboxylase.<<>>EC:4.1.1.105===L-tryptophan decarboxylase.
2822259633	2822257454	Bacillus toyonensis	FALSE	Bacillus toyonensis AFS035117	Ga0260157_2180	glutamate/tyrosine decarboxylase-like PLP-dependent enzyme	EC:4.1.1.28===Aromatic-L-amino-acid decarboxylase.<<>>EC:4.1.1.105===L-tryptophan decarboxylase.
2822264095	2822263346	Bacillus toyonensis	FALSE	Bacillus toyonensis AFS040610	Ga0260152_750	glutamate/tyrosine decarboxylase-like PLP-dependent enzyme	EC:4.1.1.105===L-tryptophan decarboxylase.<<>>EC:4.1.1.28===Aromatic-L-amino-acid decarboxylase.
2822273015	2822269647	Bacillus toyonensis	FALSE	Bacillus toyonensis AFS042148	Ga0260151_3369	glutamate/tyrosine decarboxylase-like PLP-dependent enzyme	EC:4.1.1.105===L-tryptophan decarboxylase.<<>>EC:4.1.1.28===Aromatic-L-amino-acid decarboxylase.
2822303249	2822300616	Bacillus toyonensis	FALSE	Bacillus toyonensis AFS024499	Ga0262794_2634	glutamate/tyrosine decarboxylase-like PLP-dependent enzyme	EC:4.1.1.105===L-tryptophan decarboxylase.<<>>EC:4.1.1.28===Aromatic-L-amino-acid decarboxylase.
2822307393	2822306936	Bacillus toyonensis	FALSE	Bacillus toyonensis AFS022121	Ga0262798_458	glutamate/tyrosine decarboxylase-like PLP-dependent enzyme	EC:4.1.1.105===L-tryptophan decarboxylase.<<>>EC:4.1.1.28===Aromatic-L-amino-acid decarboxylase.
2822324106	2822319397	Bacillus toyonensis	FALSE	Bacillus toyonensis AFS081127	Ga0260254_4712	glutamate/tyrosine decarboxylase-like PLP-dependent enzyme	EC:4.1.1.28===Aromatic-L-amino-acid decarboxylase.<<>>EC:4.1.1.105===L-tryptophan decarboxylase.
2822326896	2822325623	Bacillus toyonensis	FALSE	Bacillus toyonensis AFS082731	Ga0260250_1274	glutamate/tyrosine decarboxylase-like PLP-dependent enzyme	EC:4.1.1.28===Aromatic-L-amino-acid decarboxylase.<<>>EC:4.1.1.105===L-tryptophan decarboxylase.
2822335077	2822331379	Bacillus toyonensis	FALSE	Bacillus toyonensis AFS081381	Ga0260251_3700	glutamate/tyrosine decarboxylase-like PLP-dependent enzyme	EC:4.1.1.28===Aromatic-L-amino-acid decarboxylase.<<>>EC:4.1.1.105===L-tryptophan decarboxylase.
2822342833	2822337910	Bacillus toyonensis	FALSE	Bacillus toyonensis AFS081174	Ga0260253_4925	glutamate/tyrosine decarboxylase-like PLP-dependent enzyme	EC:4.1.1.105===L-tryptophan decarboxylase.<<>>EC:4.1.1.28===Aromatic-L-amino-acid decarboxylase.
2822366054	2822362857	Bacillus toyonensis	FALSE	Bacillus toyonensis AFS050593	Ga0262853_3200	glutamate/tyrosine decarboxylase-like PLP-dependent enzyme	EC:4.1.1.28===Aromatic-L-amino-acid decarboxylase.<<>>EC:4.1.1.105===L-tryptophan decarboxylase.
2822373435	2822368973	Bacillus toyonensis	FALSE	Bacillus toyonensis AFS049517	Ga0262855_4464	glutamate/tyrosine decarboxylase-like PLP-dependent enzyme	EC:4.1.1.28===Aromatic-L-amino-acid decarboxylase.<<>>EC:4.1.1.105===L-tryptophan decarboxylase.
2822384608	2822381438	Bacillus toyonensis	FALSE	Bacillus toyonensis AFS045990	Ga0262858_3171	glutamate/tyrosine decarboxylase-like PLP-dependent enzyme	EC:4.1.1.105===L-tryptophan decarboxylase.<<>>EC:4.1.1.28===Aromatic-L-amino-acid decarboxylase.
2822394693	2822394010	Bacillus toyonensis	FALSE	Bacillus toyonensis AFS095385	Ga0262557_684	glutamate/tyrosine decarboxylase-like PLP-dependent enzyme	EC:4.1.1.105===L-tryptophan decarboxylase.<<>>EC:4.1.1.28===Aromatic-L-amino-acid decarboxylase.
2822428396	2822424736	Bacillus toyonensis	FALSE	Bacillus toyonensis AFS094862	Ga0257971_3662	glutamate/tyrosine decarboxylase-like PLP-dependent enzyme	EC:4.1.1.28===Aromatic-L-amino-acid decarboxylase.<<>>EC:4.1.1.105===L-tryptophan decarboxylase.
2822442289	2822437695	Bacillus toyonensis	FALSE	Bacillus toyonensis AFS001368	Ga0257688_4596	glutamate/tyrosine decarboxylase-like PLP-dependent enzyme	EC:4.1.1.28===Aromatic-L-amino-acid decarboxylase.<<>>EC:4.1.1.105===L-tryptophan decarboxylase.
2822561049	2822559368	Bacillus toyonensis	FALSE	Bacillus toyonensis AFS039823	Ga0262867_1682	glutamate/tyrosine decarboxylase-like PLP-dependent enzyme	EC:4.1.1.105===L-tryptophan decarboxylase.<<>>EC:4.1.1.28===Aromatic-L-amino-acid decarboxylase.
2822566804	2822565581	Bacillus toyonensis	FALSE	Bacillus toyonensis AFS065389	Ga0260278_1224	glutamate/tyrosine decarboxylase-like PLP-dependent enzyme	EC:4.1.1.105===L-tryptophan decarboxylase.<<>>EC:4.1.1.28===Aromatic-L-amino-acid decarboxylase.
2822576345	2822571654	Bacillus toyonensis	FALSE	Bacillus toyonensis AFS007279	Ga0260031_4692	glutamate/tyrosine decarboxylase-like PLP-dependent enzyme	EC:4.1.1.105===L-tryptophan decarboxylase.<<>>EC:4.1.1.28===Aromatic-L-amino-acid decarboxylase.
2822584991	2822583922	Bacillus toyonensis	FALSE	Bacillus toyonensis AFS028444	Ga0257655_1070	glutamate/tyrosine decarboxylase-like PLP-dependent enzyme	EC:4.1.1.105===L-tryptophan decarboxylase.<<>>EC:4.1.1.28===Aromatic-L-amino-acid decarboxylase.
2822604210	2822603111	Bacillus toyonensis	FALSE	Bacillus toyonensis AFS066620	Ga0257921_1101	glutamate/tyrosine decarboxylase-like PLP-dependent enzyme	EC:4.1.1.105===L-tryptophan decarboxylase.<<>>EC:4.1.1.28===Aromatic-L-amino-acid decarboxylase.
2822612632	2822610243	Bacillus toyonensis	FALSE	Bacillus toyonensis AFS066590	Ga0257922_2390	glutamate/tyrosine decarboxylase-like PLP-dependent enzyme	EC:4.1.1.105===L-tryptophan decarboxylase.<<>>EC:4.1.1.28===Aromatic-L-amino-acid decarboxylase.
2822632828	2822628695	Bacillus toyonensis	FALSE	Bacillus toyonensis AFS093065	Ga0260326_4136	glutamate/tyrosine decarboxylase-like PLP-dependent enzyme	EC:4.1.1.105===L-tryptophan decarboxylase.<<>>EC:4.1.1.28===Aromatic-L-amino-acid decarboxylase.
2822656765	2822653894	Bacillus toyonensis	FALSE	Bacillus toyonensis AFS083298	Ga0257899_2873	glutamate/tyrosine decarboxylase-like PLP-dependent enzyme	EC:4.1.1.28===Aromatic-L-amino-acid decarboxylase.<<>>EC:4.1.1.105===L-tryptophan decarboxylase.
2822671673	2822667253	Bacillus toyonensis	FALSE	Bacillus toyonensis AFS057443	Ga0262835_4422	glutamate/tyrosine decarboxylase-like PLP-dependent enzyme	EC:4.1.1.105===L-tryptophan decarboxylase.<<>>EC:4.1.1.28===Aromatic-L-amino-acid decarboxylase.
2822703505	2822699256	Bacillus toyonensis	FALSE	Bacillus toyonensis AFS068780	Ga0257918_4250	glutamate/tyrosine decarboxylase-like PLP-dependent enzyme	EC:4.1.1.28===Aromatic-L-amino-acid decarboxylase.<<>>EC:4.1.1.105===L-tryptophan decarboxylase.
2822753544	2822750602	Bacillus toyonensis	FALSE	Bacillus toyonensis AFS028618	Ga0262787_2944	glutamate/tyrosine decarboxylase-like PLP-dependent enzyme	EC:4.1.1.28===Aromatic-L-amino-acid decarboxylase.<<>>EC:4.1.1.105===L-tryptophan decarboxylase.
2822791420	2822788015	Bacillus toyonensis	FALSE	Bacillus toyonensis AFS083176	Ga0260249_3406	glutamate/tyrosine decarboxylase-like PLP-dependent enzyme	EC:4.1.1.105===L-tryptophan decarboxylase.<<>>EC:4.1.1.28===Aromatic-L-amino-acid decarboxylase.
2822841221	2822838334	Bacillus toyonensis	FALSE	Bacillus toyonensis AFS055990	Ga0262841_2888	glutamate/tyrosine decarboxylase-like PLP-dependent enzyme	EC:4.1.1.28===Aromatic-L-amino-acid decarboxylase.<<>>EC:4.1.1.105===L-tryptophan decarboxylase.
2822845272	2822844169	Bacillus toyonensis	FALSE	Bacillus toyonensis AFS055530	Ga0262843_1104	glutamate/tyrosine decarboxylase-like PLP-dependent enzyme	EC:4.1.1.105===L-tryptophan decarboxylase.<<>>EC:4.1.1.28===Aromatic-L-amino-acid decarboxylase.
2822870980	2822867559	Bacillus toyonensis	FALSE	Bacillus toyonensis AFS095380	Ga0260325_3422	glutamate/tyrosine decarboxylase-like PLP-dependent enzyme	EC:4.1.1.105===L-tryptophan decarboxylase.<<>>EC:4.1.1.28===Aromatic-L-amino-acid decarboxylase.
2822875029	2822873475	Bacillus toyonensis	FALSE	Bacillus toyonensis AFS096476	Ga0260323_1555	glutamate/tyrosine decarboxylase-like PLP-dependent enzyme	EC:4.1.1.105===L-tryptophan decarboxylase.<<>>EC:4.1.1.28===Aromatic-L-amino-acid decarboxylase.
2822881249	2822879696	Bacillus toyonensis	FALSE	Bacillus toyonensis AFS097295	Ga0260322_1554	glutamate/tyrosine decarboxylase-like PLP-dependent enzyme	EC:4.1.1.105===L-tryptophan decarboxylase.<<>>EC:4.1.1.28===Aromatic-L-amino-acid decarboxylase.
2822901704	2822898495	Bacillus toyonensis	FALSE	Bacillus toyonensis AFS016448	Ga0260018_3212	glutamate/tyrosine decarboxylase-like PLP-dependent enzyme	EC:4.1.1.28===Aromatic-L-amino-acid decarboxylase.<<>>EC:4.1.1.105===L-tryptophan decarboxylase.
2822911617	2822910313	Bacillus toyonensis	FALSE	Bacillus toyonensis AFS018451	Ga0260015_1307	glutamate/tyrosine decarboxylase-like PLP-dependent enzyme	EC:4.1.1.105===L-tryptophan decarboxylase.<<>>EC:4.1.1.28===Aromatic-L-amino-acid decarboxylase.
2822938891	2822936332	Bacillus toyonensis	FALSE	Bacillus toyonensis AFS001450	Ga0260043_2560	glutamate/tyrosine decarboxylase-like PLP-dependent enzyme	EC:4.1.1.105===L-tryptophan decarboxylase.<<>>EC:4.1.1.28===Aromatic-L-amino-acid decarboxylase.
2822995474	2822992252	Bacillus toyonensis	FALSE	Bacillus toyonensis AFS088186	Ga0262895_3223	glutamate/tyrosine decarboxylase-like PLP-dependent enzyme	EC:4.1.1.105===L-tryptophan decarboxylase.<<>>EC:4.1.1.28===Aromatic-L-amino-acid decarboxylase.
2823022015	2823016589	Bacillus toyonensis	FALSE	Bacillus toyonensis AFS020011	Ga0262706_5427	glutamate/tyrosine decarboxylase-like PLP-dependent enzyme	EC:4.1.1.28===Aromatic-L-amino-acid decarboxylase.<<>>EC:4.1.1.105===L-tryptophan decarboxylase.
2823049620	2823047867	Bacillus toyonensis	FALSE	Bacillus toyonensis AFS055514	Ga0257768_1754	glutamate/tyrosine decarboxylase-like PLP-dependent enzyme	EC:4.1.1.28===Aromatic-L-amino-acid decarboxylase.<<>>EC:4.1.1.105===L-tryptophan decarboxylase.
2823084658	2823079027	Bacillus toyonensis	FALSE	Bacillus toyonensis AFS031495	Ga0257802_5632	glutamate/tyrosine decarboxylase-like PLP-dependent enzyme	EC:4.1.1.28===Aromatic-L-amino-acid decarboxylase.<<>>EC:4.1.1.105===L-tryptophan decarboxylase.
2565535512	2563367135	Bacillus weihenstephanensis	FALSE	Bacillus weihenstephanensis NBRC 101238	BW1_005_01310	Glutamate or tyrosine decarboxylase	EC:4.1.1.28===Aromatic-L-amino-acid decarboxylase.<<>>EC:4.1.1.105===L-tryptophan decarboxylase.
2565587147	2563367146	Bacillus weihenstephanensis	FALSE	Bacillus weihenstephanensis FSL H7-687	C174_05183	Glutamate or tyrosine decarboxylase	EC:4.1.1.105===L-tryptophan decarboxylase.<<>>EC:4.1.1.28===Aromatic-L-amino-acid decarboxylase.
2714660024	2713896870	Bacillus wiedmannii	FALSE	Bacillus wiedmannii S612	Ga0124782_11681	Glutamate or tyrosine decarboxylase	EC:4.1.1.28===Aromatic-L-amino-acid decarboxylase.<<>>EC:4.1.1.105===L-tryptophan decarboxylase.
2729031885	2728369075	Bacillus wiedmannii	FALSE	Bacillus wiedmannii FSL W8-0169	Ga0127157_101569	Glutamate or tyrosine decarboxylase	EC:4.1.1.28===Aromatic-L-amino-acid decarboxylase.<<>>EC:4.1.1.105===L-tryptophan decarboxylase.
2745998335	2744054881	Bacillus wiedmannii	FALSE	Bacillus wiedmannii FSL J3-0113	Ga0133198_122240	glutamate/tyrosine decarboxylase-like PLP-dependent enzyme	EC:4.1.1.28===Aromatic-L-amino-acid decarboxylase.<<>>EC:4.1.1.105===L-tryptophan decarboxylase.
2615897640	2615840513	Bacterial ectosymbiont	FALSE	Bacterial ectosymbiont of Kentrophoros (Beck) morphospecies LFY BY7	Ga0070996_106920	aromatic-L-amino-acid decarboxylase	EC:4.1.1.105===L-tryptophan decarboxylase.<<>>EC:4.1.1.28===Aromatic-L-amino-acid decarboxylase.
2529083425	2528768169	Bacteroidales bacterium	FALSE	Bacteroidales bacterium PSC KfJoeBact2-3 (unscreened)	K514DRAFT_05782	Glutamate or tyrosine decarboxylase	EC:4.1.1.28===Aromatic-L-amino-acid decarboxylase.<<>>EC:4.1.1.105===L-tryptophan decarboxylase.
2529357848	2529292550	Bacteroidales bacterium	FALSE	Bacteroidales bacterium PSC KfJoeBact2-1 (unscreened)	K512DRAFT_04742	Glutamate or tyrosine decarboxylase	EC:4.1.1.28===Aromatic-L-amino-acid decarboxylase.<<>>EC:4.1.1.105===L-tryptophan decarboxylase.
2529365921	2529292551	Bacteroidales bacterium	FALSE	Bacteroidales bacterium PSC KfJoeBact2-2 (unscreened)	K513DRAFT_05321	Glutamate or tyrosine decarboxylase	EC:4.1.1.28===Aromatic-L-amino-acid decarboxylase.<<>>EC:4.1.1.105===L-tryptophan decarboxylase.
2648181025	2645728068	Bacteroidales bacterium	FALSE	Bacteroidales bacterium TBC1	Ga0098319_10369	aromatic-L-amino-acid decarboxylase	EC:4.1.1.28===Aromatic-L-amino-acid decarboxylase.<<>>EC:4.1.1.105===L-tryptophan decarboxylase.
2651657086	2648501882	Bacteroidales bacterium	FALSE	Bacteroidales bacterium 6E	Ga0098321_12322	aromatic-L-amino-acid decarboxylase	EC:4.1.1.28===Aromatic-L-amino-acid decarboxylase.<<>>EC:4.1.1.105===L-tryptophan decarboxylase.
2752662436	2751185617	Bacteroidales bacterium	FALSE	Bacteroidales bacterium Bact_23	Ga0154241_11283	aromatic-L-amino-acid decarboxylase	EC:4.1.1.28===Aromatic-L-amino-acid decarboxylase.<<>>EC:4.1.1.105===L-tryptophan decarboxylase.
2752664192	2751185617	Bacteroidales bacterium	FALSE	Bacteroidales bacterium Bact_23	Ga0154241_14803	glutamate/tyrosine decarboxylase-like PLP-dependent enzyme	EC:4.1.1.105===L-tryptophan decarboxylase.<<>>EC:4.1.1.28===Aromatic-L-amino-acid decarboxylase.
2798805152	2795386068	Bacteroidales bacterium	FALSE	Bacteroidales bacterium GBS-CoSAG_08	Ga0307002_10551	aromatic-L-amino-acid decarboxylase	EC:4.1.1.28===Aromatic-L-amino-acid decarboxylase.<<>>EC:4.1.1.105===L-tryptophan decarboxylase.
2830525056	2830524530	Bacteroidales bacterium	FALSE	Bacteroidales bacterium Service_water_6	Ga0392909_527	glutamate/tyrosine decarboxylase-like PLP-dependent enzyme	EC:4.1.1.28===Aromatic-L-amino-acid decarboxylase.<<>>EC:4.1.1.105===L-tryptophan decarboxylase.
2656303421	2654587927	Bacteroides sp.	FALSE	Bacteroides sp. SM1_62	Ga0111174_10458	aromatic-L-amino-acid decarboxylase	EC:4.1.1.105===L-tryptophan decarboxylase.<<>>EC:4.1.1.28===Aromatic-L-amino-acid decarboxylase.
2656306023	2654587928	Bacteroides sp.	FALSE	Bacteroides sp. SM23_62	Ga0111175_10235	aromatic-L-amino-acid decarboxylase	EC:4.1.1.105===L-tryptophan decarboxylase.<<>>EC:4.1.1.28===Aromatic-L-amino-acid decarboxylase.
2656311295	2654587929	Bacteroides sp.	FALSE	Bacteroides sp. SM23_62_1	Ga0111176_103715	aromatic-L-amino-acid decarboxylase	EC:4.1.1.28===Aromatic-L-amino-acid decarboxylase.<<>>EC:4.1.1.105===L-tryptophan decarboxylase.
2658475161	2657245240	Bacteroidetes bacterium	FALSE	Bacteroidetes bacterium SCGC AD-305-A20v2 (contamination screened)	Ga0100425_11030	Glutamate or tyrosine decarboxylase	EC:4.1.1.105===L-tryptophan decarboxylase.<<>>EC:4.1.1.28===Aromatic-L-amino-acid decarboxylase.
2658476971	2657245241	Bacteroidetes bacterium	FALSE	Bacteroidetes bacterium SCGC AD-305-A20v2 (unscreened)	Ga0100424_11030	Glutamate or tyrosine decarboxylase	EC:4.1.1.28===Aromatic-L-amino-acid decarboxylase.<<>>EC:4.1.1.105===L-tryptophan decarboxylase.
2663976461	2663762661	Bacteroidetes bacterium	FALSE	Bacteroidetes bacterium SCGC AD-305-J03 - v2 (unscreened)	Ga0101251_1692	Glutamate or tyrosine decarboxylase	EC:4.1.1.105===L-tryptophan decarboxylase.<<>>EC:4.1.1.28===Aromatic-L-amino-acid decarboxylase.
2663977599	2663762662	Bacteroidetes bacterium	FALSE	Bacteroidetes bacterium SCGC AD-305-J03 - v2 (contamination screened)	Ga0101252_1662	Glutamate or tyrosine decarboxylase	EC:4.1.1.28===Aromatic-L-amino-acid decarboxylase.<<>>EC:4.1.1.105===L-tryptophan decarboxylase.
2667452882	2663763549	Bacteroidetes bacterium	FALSE	Bacteroidetes bacterium SCGC AD-311-C03v2 (contamination screened)	Ga0116862_11622	Glutamate or tyrosine decarboxylase	EC:4.1.1.105===L-tryptophan decarboxylase.<<>>EC:4.1.1.28===Aromatic-L-amino-acid decarboxylase.
2667454342	2663763550	Bacteroidetes bacterium	FALSE	Bacteroidetes bacterium SCGC AD-311-C03v2 (unscreened)	Ga0116861_101622	Glutamate or tyrosine decarboxylase	EC:4.1.1.28===Aromatic-L-amino-acid decarboxylase.<<>>EC:4.1.1.105===L-tryptophan decarboxylase.
2695187671	2693429961	Bacteroidetes bacterium	FALSE	Bacteroidetes bacterium SCGC AD-308-A09 - v2 (unscreened)	Ga0101320_1097	Glutamate or tyrosine decarboxylase	EC:4.1.1.105===L-tryptophan decarboxylase.<<>>EC:4.1.1.28===Aromatic-L-amino-acid decarboxylase.
2695189112	2693429962	Bacteroidetes bacterium	FALSE	Bacteroidetes bacterium SCGC AD-308-A09 - v2 (contamination screened)	Ga0101319_1097	Glutamate or tyrosine decarboxylase	EC:4.1.1.28===Aromatic-L-amino-acid decarboxylase.<<>>EC:4.1.1.105===L-tryptophan decarboxylase.
2709174223	2708742579	Bacteroidetes bacterium	FALSE	Bacteroidetes bacterium GWA2_42_15	Ga0154305_101427	aromatic-L-amino-acid decarboxylase	EC:4.1.1.105===L-tryptophan decarboxylase.<<>>EC:4.1.1.28===Aromatic-L-amino-acid decarboxylase.
2709183512	2708742581	Bacteroidetes bacterium	FALSE	Bacteroidetes bacterium GWA2_40_15	Ga0154307_102633	aromatic-L-amino-acid decarboxylase	EC:4.1.1.28===Aromatic-L-amino-acid decarboxylase.<<>>EC:4.1.1.105===L-tryptophan decarboxylase.
2709404893	2708742669	Bacteroidetes bacterium	FALSE	Bacteroidetes bacterium GWF2_42_66	Ga0154546_12827	aromatic-L-amino-acid decarboxylase	EC:4.1.1.105===L-tryptophan decarboxylase.<<>>EC:4.1.1.28===Aromatic-L-amino-acid decarboxylase.
2709430785	2708742676	Bacteroidetes bacterium	FALSE	Bacteroidetes bacterium GWF2_41_9	Ga0154553_112523	aromatic-L-amino-acid decarboxylase	EC:4.1.1.105===L-tryptophan decarboxylase.<<>>EC:4.1.1.28===Aromatic-L-amino-acid decarboxylase.
2709754415	2708742808	Bacteroidetes bacterium	FALSE	Bacteroidetes bacterium RBG_19FT_COMBO_42_7	Ga0154856_11884	aromatic-L-amino-acid decarboxylase	EC:4.1.1.105===L-tryptophan decarboxylase.<<>>EC:4.1.1.28===Aromatic-L-amino-acid decarboxylase.
2709760457	2708742812	Bacteroidetes bacterium	FALSE	Bacteroidetes bacterium RBG_19FT_COMBO_42_10	Ga0154860_10281	aromatic-L-amino-acid decarboxylase	EC:4.1.1.105===L-tryptophan decarboxylase.<<>>EC:4.1.1.28===Aromatic-L-amino-acid decarboxylase.
2711423357	2710724061	Bacteroidetes bacterium	FALSE	Bacteroidetes bacterium RIFCSPLOWO2_02_FULL_36_8	Ga0156019_114713	Glutamate or tyrosine decarboxylase	EC:4.1.1.28===Aromatic-L-amino-acid decarboxylase.<<>>EC:4.1.1.105===L-tryptophan decarboxylase.
2712946431	2711768363	Bacteroidetes bacterium	FALSE	Bacteroidetes bacterium RIFCSPLOWO2_12_FULL_37_12	Ga0156225_10359	Glutamate or tyrosine decarboxylase	EC:4.1.1.28===Aromatic-L-amino-acid decarboxylase.<<>>EC:4.1.1.105===L-tryptophan decarboxylase.
2721928330	2721755170	Bacteroidetes bacterium	FALSE	Bacteroidetes bacterium GWB2_41_8	Ga0154413_100156	aromatic-L-amino-acid decarboxylase	EC:4.1.1.28===Aromatic-L-amino-acid decarboxylase.<<>>EC:4.1.1.105===L-tryptophan decarboxylase.
2721981386	2721755188	Bacteroidetes bacterium	FALSE	Bacteroidetes bacterium GWC2_40_22	Ga0154431_112469	aromatic-L-amino-acid decarboxylase	EC:4.1.1.28===Aromatic-L-amino-acid decarboxylase.<<>>EC:4.1.1.105===L-tryptophan decarboxylase.
2722130359	2721755244	Bacteroidetes bacterium	FALSE	Bacteroidetes bacterium GWE2_42_39	Ga0154512_10727	aromatic-L-amino-acid decarboxylase	EC:4.1.1.28===Aromatic-L-amino-acid decarboxylase.<<>>EC:4.1.1.105===L-tryptophan decarboxylase.
2722143777	2721755247	Bacteroidetes bacterium	FALSE	Bacteroidetes bacterium GWE2_32_14	Ga0154515_1161	Glutamate or tyrosine decarboxylase	EC:4.1.1.28===Aromatic-L-amino-acid decarboxylase.<<>>EC:4.1.1.105===L-tryptophan decarboxylase.
2722148468	2721755248	Bacteroidetes bacterium	FALSE	Bacteroidetes bacterium GWE2_41_25	Ga0154516_115027	aromatic-L-amino-acid decarboxylase	EC:4.1.1.28===Aromatic-L-amino-acid decarboxylase.<<>>EC:4.1.1.105===L-tryptophan decarboxylase.
2722246687	2721755289	Bacteroidetes bacterium	FALSE	Bacteroidetes bacterium RBG_13_43_22	Ga0154607_102944	aromatic-L-amino-acid decarboxylase	EC:4.1.1.105===L-tryptophan decarboxylase.<<>>EC:4.1.1.28===Aromatic-L-amino-acid decarboxylase.
2722301646	2721755313	Bacteroidetes bacterium	FALSE	Bacteroidetes bacterium RBG_13_42_15	Ga0154631_115721	aromatic-L-amino-acid decarboxylase	EC:4.1.1.105===L-tryptophan decarboxylase.<<>>EC:4.1.1.28===Aromatic-L-amino-acid decarboxylase.
2787483546	2786546537	Bacteroidetes bacterium	FALSE	Bacteroidetes bacterium CG12_big_fil_rev_8_21_14_0_65_60_17	Ga0300946_14049	glutamate/tyrosine decarboxylase-like PLP-dependent enzyme	EC:4.1.1.105===L-tryptophan decarboxylase.<<>>EC:4.1.1.28===Aromatic-L-amino-acid decarboxylase.
2787484153	2786546537	Bacteroidetes bacterium	FALSE	Bacteroidetes bacterium CG12_big_fil_rev_8_21_14_0_65_60_17	Ga0300946_1594	aromatic-L-amino-acid decarboxylase	EC:4.1.1.105===L-tryptophan decarboxylase.<<>>EC:4.1.1.28===Aromatic-L-amino-acid decarboxylase.
2828915418	2828913368	Bacteroidetes bacterium	FALSE	Bacteroidetes bacterium DeMMO2_4	Ga0376182_2051	glutamate/tyrosine decarboxylase-like PLP-dependent enzyme	EC:4.1.1.28===Aromatic-L-amino-acid decarboxylase.<<>>EC:4.1.1.105===L-tryptophan decarboxylase.
2835880249	2835879721	Bacteroidetes bacterium	FALSE	Bacteroidetes bacterium SCGC AD-305-A20v2 decontaminated	Ga0394522_529	glutamate/tyrosine decarboxylase-like PLP-dependent enzyme	EC:4.1.1.28===Aromatic-L-amino-acid decarboxylase.<<>>EC:4.1.1.105===L-tryptophan decarboxylase.
2835891034	2835889943	Bacteroidetes bacterium	FALSE	Bacteroidetes bacterium SCGC AD-305-J03 - v2 decontaminated	Ga0394580_1092	glutamate/tyrosine decarboxylase-like PLP-dependent enzyme	EC:4.1.1.105===L-tryptophan decarboxylase.<<>>EC:4.1.1.28===Aromatic-L-amino-acid decarboxylase.
2835900885	2835900381	Bacteroidetes bacterium	FALSE	Bacteroidetes bacterium SCGC AD-308-A09 - v2 decontaminated	Ga0394632_505	glutamate/tyrosine decarboxylase-like PLP-dependent enzyme	EC:4.1.1.28===Aromatic-L-amino-acid decarboxylase.<<>>EC:4.1.1.105===L-tryptophan decarboxylase.
2835921249	2835920611	Bacteroidetes bacterium	FALSE	Bacteroidetes bacterium SCGC AD-311-C03v2 decontaminated	Ga0394587_640	glutamate/tyrosine decarboxylase-like PLP-dependent enzyme	EC:4.1.1.105===L-tryptophan decarboxylase.<<>>EC:4.1.1.28===Aromatic-L-amino-acid decarboxylase.
2861775721	2861773553	Bailinhaonella thermotolerans	FALSE	Bailinhaonella thermotolerans YIM 75507	Ga0347997_06_193962_195392	glutamate/tyrosine decarboxylase-like PLP-dependent enzyme	EC:4.1.1.105===L-tryptophan decarboxylase.<<>>EC:4.1.1.28===Aromatic-L-amino-acid decarboxylase.
2515844320	2515154152	Balneola vulgaris	FALSE	Balneola vulgaris DSM 17893	B155DRAFT_01450	Glutamate or tyrosine decarboxylase	EC:4.1.1.28===Aromatic-L-amino-acid decarboxylase.<<>>EC:4.1.1.105===L-tryptophan decarboxylase.
2515844922	2515154152	Balneola vulgaris	FALSE	Balneola vulgaris DSM 17893	B155DRAFT_02054	Glutamate or tyrosine decarboxylase	EC:4.1.1.105===L-tryptophan decarboxylase.<<>>EC:4.1.1.28===Aromatic-L-amino-acid decarboxylase.
3000292228	3000290868	Balneolaceae bacterium	FALSE	Balneolaceae bacterium YR4-1	Ga0442047_10_552673_554091	aromatic-L-amino-acid decarboxylase	EC:4.1.1.28===Aromatic-L-amino-acid decarboxylase.<<>>EC:4.1.1.105===L-tryptophan decarboxylase.
3000293797	3000290868	Balneolaceae bacterium	FALSE	Balneolaceae bacterium YR4-1	Ga0442047_16_533358_534797	aromatic-L-amino-acid decarboxylase	EC:4.1.1.105===L-tryptophan decarboxylase.<<>>EC:4.1.1.28===Aromatic-L-amino-acid decarboxylase.
3000293958	3000290868	Balneolaceae bacterium	FALSE	Balneolaceae bacterium YR4-1	Ga0442047_16_728008_729465	aromatic-L-amino-acid decarboxylase	EC:4.1.1.28===Aromatic-L-amino-acid decarboxylase.<<>>EC:4.1.1.105===L-tryptophan decarboxylase.
2748079479	2747842527	Bathyarchaeota archaeon	FALSE	Bathyarchaeota archaeon JGI MDM2 ZSSED05-1-K9 (unscreened)	Ga0192161_100120	glutamate/tyrosine decarboxylase-like PLP-dependent enzyme	EC:4.1.1.28===Aromatic-L-amino-acid decarboxylase.<<>>EC:4.1.1.105===L-tryptophan decarboxylase.
2748080756	2747842528	Bathyarchaeota archaeon	FALSE	Bathyarchaeota archaeon JGI MDM2 ZSSED05-1-K9 (contamination screened)	Ga0191591_10120	glutamate/tyrosine decarboxylase-like PLP-dependent enzyme	EC:4.1.1.28===Aromatic-L-amino-acid decarboxylase.<<>>EC:4.1.1.105===L-tryptophan decarboxylase.
2784117860	2781126804	Bathymodiolus platifrons	FALSE	Bathymodiolus platifrons gill symbiont HPD1508-B01-01	Ga0302108_10423	glutamate/tyrosine decarboxylase-like PLP-dependent enzyme	EC:4.1.1.28===Aromatic-L-amino-acid decarboxylase.<<>>EC:4.1.1.105===L-tryptophan decarboxylase.
2761951556	2761201653	Baudoinia compniacensis	FALSE	Baudoinia compniacensis UAMH 10762	32187		EC:4.1.1.105===L-tryptophan decarboxylase.<<>>EC:4.1.1.28===Aromatic-L-amino-acid decarboxylase.
2778621573	2778261023	Bdellovibrionaceae bacterium	FALSE	Bdellovibrionaceae bacterium NP951	Ga0268078_10289	glutamate/tyrosine decarboxylase-like PLP-dependent enzyme	EC:4.1.1.28===Aromatic-L-amino-acid decarboxylase.<<>>EC:4.1.1.105===L-tryptophan decarboxylase.
2721769452	2721755103	Bdellovibrionales bacterium	FALSE	Bdellovibrionales bacterium GWA2_49_15	Ga0154322_13269	Glutamate or tyrosine decarboxylase	EC:4.1.1.105===L-tryptophan decarboxylase.<<>>EC:4.1.1.28===Aromatic-L-amino-acid decarboxylase.
2506790490	2506783003	Beauveria bassiana	FALSE	Beauveria bassiana CH	BbaDRAFT_00054720	Glutamate decarboxylase and related PLP-dependent proteins	EC:4.1.1.105===L-tryptophan decarboxylase.<<>>EC:4.1.1.28===Aromatic-L-amino-acid decarboxylase.
2890054268	2890053249	Beijerinckia sp.	FALSE	Beijerinckia sp. L45	Ga0440230_044_65878_67383	glutamate/tyrosine decarboxylase-like PLP-dependent enzyme	EC:4.1.1.105===L-tryptophan decarboxylase.<<>>EC:4.1.1.28===Aromatic-L-amino-acid decarboxylase.
2571046291	2571042000	Belnapia moabensis	FALSE	Belnapia moabensis DSM 16746	EP26DRAFT_04297	Glutamate or tyrosine decarboxylase	EC:4.1.1.28===Aromatic-L-amino-acid decarboxylase.<<>>EC:4.1.1.105===L-tryptophan decarboxylase.
2539417604	2537561994	beta proteobacterium	FALSE	beta proteobacterium sp. IMCC9480	IMCC9480_2330	Glutamate or tyrosine decarboxylase	EC:4.1.1.28===Aromatic-L-amino-acid decarboxylase.<<>>EC:4.1.1.105===L-tryptophan decarboxylase.
2592588213	2590828684	Betaproteobacteria bacterium	FALSE	Betaproteobacteria bacterium MOLA814	MOLA814_00448	Glutamate or tyrosine decarboxylase	EC:4.1.1.105===L-tryptophan decarboxylase.<<>>EC:4.1.1.28===Aromatic-L-amino-acid decarboxylase.
2735968336	2734482312	Betaproteobacteria bacterium	FALSE	Betaproteobacteria bacterium bin6_M5	Ga0192298_101145	Glutamate or tyrosine decarboxylase	EC:4.1.1.28===Aromatic-L-amino-acid decarboxylase.<<>>EC:4.1.1.105===L-tryptophan decarboxylase.
2735987530	2734482317	Betaproteobacteria bacterium	FALSE	Betaproteobacteria bacterium bin4_M6	Ga0192294_100977	Glutamate or tyrosine decarboxylase	EC:4.1.1.28===Aromatic-L-amino-acid decarboxylase.<<>>EC:4.1.1.105===L-tryptophan decarboxylase.
2739534314	2739367626	Betaproteobacteria bacterium	FALSE	Betaproteobacteria bacterium JGI_MCM14TBH028 (contamination screened)	Ga0191175_10216	aromatic-L-amino-acid decarboxylase	EC:4.1.1.28===Aromatic-L-amino-acid decarboxylase.<<>>EC:4.1.1.105===L-tryptophan decarboxylase.
2624309653	2623620403	Betaproteobacteria sp.	FALSE	Betaproteobacteria sp. genome_bin_9	Ga0077526_11113	Glutamate or tyrosine decarboxylase	EC:4.1.1.105===L-tryptophan decarboxylase.<<>>EC:4.1.1.28===Aromatic-L-amino-acid decarboxylase.
2762725583	2761201715	Bipolaris maydis	FALSE	Bipolaris maydis ATCC 48331	159397		EC:4.1.1.105===L-tryptophan decarboxylase.<<>>EC:4.1.1.28===Aromatic-L-amino-acid decarboxylase.
2765220490	2761201905	Bipolaris maydis	FALSE	Bipolaris maydis C5	1179808		EC:4.1.1.105===L-tryptophan decarboxylase.<<>>EC:4.1.1.28===Aromatic-L-amino-acid decarboxylase.
2762232028	2761201673	Bipolaris oryzae	FALSE	Bipolaris oryzae ATCC 44560	80393		EC:4.1.1.105===L-tryptophan decarboxylase.<<>>EC:4.1.1.28===Aromatic-L-amino-acid decarboxylase.
2761544427	2761201622	Bipolaris sorokiniana	FALSE	Bipolaris sorokiniana ND90Pr	165237		EC:4.1.1.28===Aromatic-L-amino-acid decarboxylase.<<>>EC:4.1.1.105===L-tryptophan decarboxylase.
2940639929	2940639445	Bipolaris victoriae	FALSE	Bipolaris victoriae FI3	COCVIDRAFT_84107	aromatic-L-amino-acid decarboxylase	EC:4.1.1.105===L-tryptophan decarboxylase.<<>>EC:4.1.1.28===Aromatic-L-amino-acid decarboxylase.
2995129462	2995126939	Bizionia arctica	FALSE	Bizionia arctica CGMCC 1.12751	Ga0486931_03_240952_242430	aromatic-L-amino-acid decarboxylase	EC:4.1.1.105===L-tryptophan decarboxylase.<<>>EC:4.1.1.28===Aromatic-L-amino-acid decarboxylase.
2623460062	2622736593	Bizionia paragorgiae	FALSE	Bizionia paragorgiae DSM 23842	Ga0070234_11711	Glutamate or tyrosine decarboxylase	EC:4.1.1.28===Aromatic-L-amino-acid decarboxylase.<<>>EC:4.1.1.105===L-tryptophan decarboxylase.
2761431619	2761201615	Bjerkandera adusta	FALSE	Bjerkandera adusta HHB-12826-SP SB-22	140159		EC:4.1.1.28===Aromatic-L-amino-acid decarboxylase.<<>>EC:4.1.1.105===L-tryptophan decarboxylase.
2735145976	2734482074	Blastococcus aggregatus	FALSE	Blastococcus aggregatus DSM 4725	Ga0056081_3398	aromatic-L-amino-acid decarboxylase	EC:4.1.1.105===L-tryptophan decarboxylase.<<>>EC:4.1.1.28===Aromatic-L-amino-acid decarboxylase.
2834482681	2834479247	Blastococcus atacamensis	FALSE	Blastococcus atacamensis P6	Ga0337206_3435	aromatic-L-amino-acid decarboxylase	EC:4.1.1.105===L-tryptophan decarboxylase.<<>>EC:4.1.1.28===Aromatic-L-amino-acid decarboxylase.
2600223790	2599185358	Blastococcus aurantiacus	FALSE	Blastococcus aurantiacus DSM 44268	Ga0056092_3419	aromatic-L-amino-acid decarboxylase	EC:4.1.1.28===Aromatic-L-amino-acid decarboxylase.<<>>EC:4.1.1.105===L-tryptophan decarboxylase.
2819883672	2818991577	Blastococcus coliseumis	FALSE	Blastococcus coliseumis DSM 46837	Ga0310407_2791	aromatic-L-amino-acid decarboxylase	EC:4.1.1.28===Aromatic-L-amino-acid decarboxylase.<<>>EC:4.1.1.105===L-tryptophan decarboxylase.
2635181516	2634166321	Blastococcus desertis	FALSE	Blastococcus desertis DSM 46838	Ga0074820_1015	aromatic-L-amino-acid decarboxylase	EC:4.1.1.105===L-tryptophan decarboxylase.<<>>EC:4.1.1.28===Aromatic-L-amino-acid decarboxylase.
2599533738	2599185194	Blastococcus endophyticus	FALSE	Blastococcus endophyticus DSM 45413	Ga0056094_02581	aromatic-L-amino-acid decarboxylase	EC:4.1.1.28===Aromatic-L-amino-acid decarboxylase.<<>>EC:4.1.1.105===L-tryptophan decarboxylase.
2599529582	2599185193	Blastococcus fimeti	FALSE	Blastococcus fimeti DSM 44205	Ga0056091_02363	aromatic-L-amino-acid decarboxylase	EC:4.1.1.28===Aromatic-L-amino-acid decarboxylase.<<>>EC:4.1.1.105===L-tryptophan decarboxylase.
2729833753	2728369258	Blastococcus haudaquaticus	FALSE	Blastococcus haudaquaticus DSM 44270	Ga0170375_3671	aromatic-L-amino-acid decarboxylase	EC:4.1.1.28===Aromatic-L-amino-acid decarboxylase.<<>>EC:4.1.1.105===L-tryptophan decarboxylase.
2834500848	2834497130	Blastococcus litoris	FALSE	Blastococcus litoris GP-S2-8	Ga0337325_3720	aromatic-L-amino-acid decarboxylase	EC:4.1.1.28===Aromatic-L-amino-acid decarboxylase.<<>>EC:4.1.1.105===L-tryptophan decarboxylase.
2894850982	2894850806	Blastococcus massiliensis	FALSE	Blastococcus massiliensis MGYG-HGUT-01468	Ga0440010_01_169337_170911	aromatic-L-amino-acid decarboxylase	EC:4.1.1.28===Aromatic-L-amino-acid decarboxylase.<<>>EC:4.1.1.105===L-tryptophan decarboxylase.
2728033998	2724679778	Blastococcus mobilis	FALSE	Blastococcus mobilis DSM 44272	Ga0170376_103122	aromatic-L-amino-acid decarboxylase	EC:4.1.1.28===Aromatic-L-amino-acid decarboxylase.<<>>EC:4.1.1.105===L-tryptophan decarboxylase.
2512714489	2512564033	Blastococcus saxobsidens	FALSE	Blastococcus saxobsidens DD2	BLASA_2287	aromatic-L-amino-acid decarboxylase	EC:4.1.1.28===Aromatic-L-amino-acid decarboxylase.<<>>EC:4.1.1.105===L-tryptophan decarboxylase.
2816401523	2816332115	Blastococcus saxobsidens	FALSE	Blastococcus saxobsidens DSM 44509	Ga0104556_1081	aromatic-L-amino-acid decarboxylase	EC:4.1.1.28===Aromatic-L-amino-acid decarboxylase.<<>>EC:4.1.1.105===L-tryptophan decarboxylase.
2837593182	2837591487	Blastococcus saxobsidens	FALSE	Blastococcus saxobsidens DSM 44509	Ga0337205_1696	aromatic-L-amino-acid decarboxylase	EC:4.1.1.105===L-tryptophan decarboxylase.<<>>EC:4.1.1.28===Aromatic-L-amino-acid decarboxylase.
8002382183	8002380241	Blastococcus saxobsidens	FALSE	Blastococcus saxobsidens 67B17	Ga0594240_26_39813_41345	aromatic-L-amino-acid decarboxylase	EC:4.1.1.28===Aromatic-L-amino-acid decarboxylase.<<>>EC:4.1.1.105===L-tryptophan decarboxylase.
2562579159	2561511235	Blastococcus sp.	FALSE	Blastococcus sp. URHD0036	N555DRAFT_0973	aromatic-L-amino-acid decarboxylase	EC:4.1.1.105===L-tryptophan decarboxylase.<<>>EC:4.1.1.28===Aromatic-L-amino-acid decarboxylase.
2635203283	2634166326	Blastococcus sp.	FALSE	Blastococcus sp. DSM 46786	Ga0074835_112140	aromatic-L-amino-acid decarboxylase	EC:4.1.1.105===L-tryptophan decarboxylase.<<>>EC:4.1.1.28===Aromatic-L-amino-acid decarboxylase.
2791762653	2791354861	Blastococcus sp.	FALSE	Blastococcus sp. TF02-9	DQ239_05790	aromatic-L-amino-acid decarboxylase	EC:4.1.1.105===L-tryptophan decarboxylase.<<>>EC:4.1.1.28===Aromatic-L-amino-acid decarboxylase.
2791766692	2791354862	Blastococcus sp.	FALSE	Blastococcus sp. TF02A-26	DQ240_05920	aromatic-L-amino-acid decarboxylase	EC:4.1.1.28===Aromatic-L-amino-acid decarboxylase.<<>>EC:4.1.1.105===L-tryptophan decarboxylase.
2791782814	2791354865	Blastococcus sp.	FALSE	Blastococcus sp. TF02A-30	DQ241_15120	aromatic-L-amino-acid decarboxylase	EC:4.1.1.105===L-tryptophan decarboxylase.<<>>EC:4.1.1.28===Aromatic-L-amino-acid decarboxylase.
2849312886	2849312728	Blastococcus sp.	FALSE	Blastococcus sp. DSM 46790	Ga0415161_01_159210_160898	aromatic-L-amino-acid decarboxylase	EC:4.1.1.28===Aromatic-L-amino-acid decarboxylase.<<>>EC:4.1.1.105===L-tryptophan decarboxylase.
2857790371	2857790187	Blastococcus sp.	FALSE	Blastococcus sp. CT_GayMR16	Ga0435219_02_67104_68720	aromatic-L-amino-acid decarboxylase	EC:4.1.1.28===Aromatic-L-amino-acid decarboxylase.<<>>EC:4.1.1.105===L-tryptophan decarboxylase.
2857798531	2857794848	Blastococcus sp.	FALSE	Blastococcus sp. CT_GayMR19	Ga0435220_36_74817_76406	aromatic-L-amino-acid decarboxylase	EC:4.1.1.105===L-tryptophan decarboxylase.<<>>EC:4.1.1.28===Aromatic-L-amino-acid decarboxylase.
2857803918	2857799371	Blastococcus sp.	FALSE	Blastococcus sp. CT_GayMR20	Ga0435221_299_10321_12111	aromatic-L-amino-acid decarboxylase	EC:4.1.1.105===L-tryptophan decarboxylase.<<>>EC:4.1.1.28===Aromatic-L-amino-acid decarboxylase.
2857807334	2857805111	Blastococcus sp.	FALSE	Blastococcus sp. TF02A_35	Ga0435223_33_34507_36153	aromatic-L-amino-acid decarboxylase	EC:4.1.1.28===Aromatic-L-amino-acid decarboxylase.<<>>EC:4.1.1.105===L-tryptophan decarboxylase.
2865734969	2865732925	Blastococcus sp.	FALSE	Blastococcus sp. Marseille-P5729	Ga0437387_05_528017_529480	aromatic-L-amino-acid decarboxylase	EC:4.1.1.105===L-tryptophan decarboxylase.<<>>EC:4.1.1.28===Aromatic-L-amino-acid decarboxylase.
2894881054	2894877226	Blastococcus sp.	FALSE	Blastococcus sp. CCUG 61487	Ga0443595_278_53276_54772	aromatic-L-amino-acid decarboxylase	EC:4.1.1.105===L-tryptophan decarboxylase.<<>>EC:4.1.1.28===Aromatic-L-amino-acid decarboxylase.
8002360251	8002358623	Blastococcus sp.	FALSE	Blastococcus sp. TML/M2B	Ga0594349_01_1595281_1596951	aromatic-L-amino-acid decarboxylase	EC:4.1.1.28===Aromatic-L-amino-acid decarboxylase.<<>>EC:4.1.1.105===L-tryptophan decarboxylase.
2701187826	2700988699	Blastococcus xanthinilyticus	FALSE	Blastococcus xanthinilyticus DSM 46842	Ga0131107_11238	aromatic-L-amino-acid decarboxylase	EC:4.1.1.28===Aromatic-L-amino-acid decarboxylase.<<>>EC:4.1.1.105===L-tryptophan decarboxylase.
648958014	648943101	Blastomyces gilchristii	FALSE	Blastomyces gilchristii SLH14081	BDBG_08682	aromatic-L-amino acid decarboxylase	EC:4.1.1.28===Aromatic-L-amino-acid decarboxylase.<<>>EC:4.1.1.105===L-tryptophan decarboxylase.
2813172117	2811995116	Blautia gnavus	FALSE	Blautia gnavus ATCC 29149	Ga0268718_141849	glutamate/tyrosine decarboxylase-like PLP-dependent enzyme	EC:4.1.1.28===Aromatic-L-amino-acid decarboxylase.<<>>EC:4.1.1.105===L-tryptophan decarboxylase.
2854378643	2854377831	Blautia gnavus	FALSE	Blautia gnavus AF13-14A	Ga0338716_041_12260_13696	glutamate/tyrosine decarboxylase-like PLP-dependent enzyme	EC:4.1.1.105===L-tryptophan decarboxylase.<<>>EC:4.1.1.28===Aromatic-L-amino-acid decarboxylase.
2858002443	2858000928	Blautia gnavus	FALSE	Blautia gnavus AM51-4BH	Ga0339734_058_29691_31127	glutamate/tyrosine decarboxylase-like PLP-dependent enzyme	EC:4.1.1.105===L-tryptophan decarboxylase.<<>>EC:4.1.1.28===Aromatic-L-amino-acid decarboxylase.
2868603669	2868601594	Blautia gnavus	FALSE	Blautia gnavus AM22-7AC	Ga0340685_24_12315_13751	glutamate/tyrosine decarboxylase-like PLP-dependent enzyme	EC:4.1.1.105===L-tryptophan decarboxylase.<<>>EC:4.1.1.28===Aromatic-L-amino-acid decarboxylase.
2868639479	2868637949	Blautia gnavus	FALSE	Blautia gnavus ERS1034241	Ga0344032_105_198060_199496	glutamate/tyrosine decarboxylase-like PLP-dependent enzyme	EC:4.1.1.105===L-tryptophan decarboxylase.<<>>EC:4.1.1.28===Aromatic-L-amino-acid decarboxylase.
2871006196	2871003000	Blautia gnavus	FALSE	Blautia gnavus AM27-32	Ga0339779_64_12021_13457	glutamate/tyrosine decarboxylase-like PLP-dependent enzyme	EC:4.1.1.105===L-tryptophan decarboxylase.<<>>EC:4.1.1.28===Aromatic-L-amino-acid decarboxylase.
2871023598	2871021855	Blautia gnavus	FALSE	Blautia gnavus AF19-16AC	Ga0338694_17_29847_31283	glutamate/tyrosine decarboxylase-like PLP-dependent enzyme	EC:4.1.1.105===L-tryptophan decarboxylase.<<>>EC:4.1.1.28===Aromatic-L-amino-acid decarboxylase.
2873775483	2873773483	Blautia gnavus	FALSE	Blautia gnavus AM12-54	Ga0339638_23_213606_215042	glutamate/tyrosine decarboxylase-like PLP-dependent enzyme	EC:4.1.1.28===Aromatic-L-amino-acid decarboxylase.<<>>EC:4.1.1.105===L-tryptophan decarboxylase.
2876109392	2876106606	Blautia gnavus	FALSE	Blautia gnavus AF27-4BH	Ga0338667_090_11938_13374	glutamate/tyrosine decarboxylase-like PLP-dependent enzyme	EC:4.1.1.105===L-tryptophan decarboxylase.<<>>EC:4.1.1.28===Aromatic-L-amino-acid decarboxylase.
2876127439	2876126572	Blautia gnavus	FALSE	Blautia gnavus AM21-41	Ga0339613_057_13297_14733	glutamate/tyrosine decarboxylase-like PLP-dependent enzyme	EC:4.1.1.28===Aromatic-L-amino-acid decarboxylase.<<>>EC:4.1.1.105===L-tryptophan decarboxylase.
2876131212	2876130467	Blautia gnavus	FALSE	Blautia gnavus AM21-18	Ga0339615_046_12537_13973	glutamate/tyrosine decarboxylase-like PLP-dependent enzyme	EC:4.1.1.105===L-tryptophan decarboxylase.<<>>EC:4.1.1.28===Aromatic-L-amino-acid decarboxylase.
2878510689	2878507790	Blautia gnavus	FALSE	Blautia gnavus TM04-16	Ga0338800_56_11997_13433	glutamate/tyrosine decarboxylase-like PLP-dependent enzyme	EC:4.1.1.28===Aromatic-L-amino-acid decarboxylase.<<>>EC:4.1.1.105===L-tryptophan decarboxylase.
2614407510	2614208540	Boechera stricta	FALSE	Boechera stricta LTM	Bostr.7903s0135	tyrosine decarboxylase	EC:4.1.1.105===L-tryptophan decarboxylase.<<>>EC:4.1.1.28===Aromatic-L-amino-acid decarboxylase.
2764310179	2761201836	Boletus edulis	FALSE	Boletus edulis BED1	943433	hypothetical protein	EC:4.1.1.105===L-tryptophan decarboxylase.<<>>EC:4.1.1.28===Aromatic-L-amino-acid decarboxylase.
2507602935	2507525006	Bombyx mori	FALSE	Bombyx mori Dazao	anonymous.53	Glutamate decarboxylase and related PLP-dependent proteins	EC:4.1.1.28===Aromatic-L-amino-acid decarboxylase.<<>>EC:4.1.1.105===L-tryptophan decarboxylase.
2718709125	2718217750	Bordetella bronchialis	FALSE	Bordetella bronchialis AU17976	Ga0175665_111481	Glutamate or tyrosine decarboxylase	EC:4.1.1.105===L-tryptophan decarboxylase.<<>>EC:4.1.1.28===Aromatic-L-amino-acid decarboxylase.
2722919765	2721755531	Bordetella bronchialis	FALSE	Bordetella bronchialis AU3182	Ga0175000_111425	Glutamate or tyrosine decarboxylase	EC:4.1.1.105===L-tryptophan decarboxylase.<<>>EC:4.1.1.28===Aromatic-L-amino-acid decarboxylase.
2730311760	2728369401	Bordetella flabilis	FALSE	Bordetella flabilis AU10664	Ga0175992_123905	Glutamate or tyrosine decarboxylase	EC:4.1.1.28===Aromatic-L-amino-acid decarboxylase.<<>>EC:4.1.1.105===L-tryptophan decarboxylase.
2765634998	2765235863	Bordetella genomosp.	FALSE	Bordetella genomosp. 9 AU14267	Ga0226296_113040	aromatic-L-amino-acid decarboxylase	EC:4.1.1.28===Aromatic-L-amino-acid decarboxylase.<<>>EC:4.1.1.105===L-tryptophan decarboxylase.
2765637598	2765235864	Bordetella genomosp.	FALSE	Bordetella genomosp. 8 AU19157	Ga0226389_111504	aromatic-L-amino-acid decarboxylase	EC:4.1.1.28===Aromatic-L-amino-acid decarboxylase.<<>>EC:4.1.1.105===L-tryptophan decarboxylase.
2765676810	2765235872	Bordetella genomosp.	FALSE	Bordetella genomosp. 11 AU8856	Ga0225865_14111	glutamate/tyrosine decarboxylase-like PLP-dependent enzyme	EC:4.1.1.105===L-tryptophan decarboxylase.<<>>EC:4.1.1.28===Aromatic-L-amino-acid decarboxylase.
2765694931	2765235875	Bordetella genomosp.	FALSE	Bordetella genomosp. 10 AU16122	Ga0225859_15999	glutamate/tyrosine decarboxylase-like PLP-dependent enzyme	EC:4.1.1.105===L-tryptophan decarboxylase.<<>>EC:4.1.1.28===Aromatic-L-amino-acid decarboxylase.
2765711287	2765235879	Bordetella genomosp.	FALSE	Bordetella genomosp. 9 AU21707	Ga0225856_12206	aromatic-L-amino-acid decarboxylase	EC:4.1.1.105===L-tryptophan decarboxylase.<<>>EC:4.1.1.28===Aromatic-L-amino-acid decarboxylase.
2765718630	2765235880	Bordetella genomosp.	FALSE	Bordetella genomosp. 9 AU17164	Ga0226573_113133	aromatic-L-amino-acid decarboxylase	EC:4.1.1.28===Aromatic-L-amino-acid decarboxylase.<<>>EC:4.1.1.105===L-tryptophan decarboxylase.
2522286822	2522125081	Bordetella sp.	FALSE	Bordetella sp. FB-8, DSM 24873	H143DRAFT1737	aromatic-L-amino-acid decarboxylase	EC:4.1.1.105===L-tryptophan decarboxylase.<<>>EC:4.1.1.28===Aromatic-L-amino-acid decarboxylase.
2687102791	2684623185	Bordetella sp.	FALSE	Bordetella sp. N	Ga0123730_114505	Glutamate or tyrosine decarboxylase	EC:4.1.1.28===Aromatic-L-amino-acid decarboxylase.<<>>EC:4.1.1.105===L-tryptophan decarboxylase.
2719159724	2718217878	Bordetella sp.	FALSE	Bordetella sp. H567	Ga0175155_111405	Glutamate or tyrosine decarboxylase	EC:4.1.1.28===Aromatic-L-amino-acid decarboxylase.<<>>EC:4.1.1.105===L-tryptophan decarboxylase.
2562818285	2562617052	Bosea sp.	FALSE	Bosea sp. 117	U742DRAFT_2651	Glutamate or tyrosine decarboxylase	EC:4.1.1.105===L-tryptophan decarboxylase.<<>>EC:4.1.1.28===Aromatic-L-amino-acid decarboxylase.
2884823390	2884817068	Bosea sp.	FALSE	Bosea sp. BIWAKO-01	Ga0440921_01_6596916_6598415	glutamate/tyrosine decarboxylase-like PLP-dependent enzyme	EC:4.1.1.105===L-tryptophan decarboxylase.<<>>EC:4.1.1.28===Aromatic-L-amino-acid decarboxylase.
2789657630	2788500140	Boseongicola aestuarii	FALSE	Boseongicola aestuarii CECT 8489	Ga0302948_102239	glutamate/tyrosine decarboxylase-like PLP-dependent enzyme	EC:4.1.1.105===L-tryptophan decarboxylase.<<>>EC:4.1.1.28===Aromatic-L-amino-acid decarboxylase.
2761407229	2761201614	Botryobasidium botryosum	FALSE	Botryobasidium botryosum FD-172 SS1	185213		EC:4.1.1.28===Aromatic-L-amino-acid decarboxylase.<<>>EC:4.1.1.105===L-tryptophan decarboxylase.
645766923	645666404	Botrytis cinerea	FALSE	Botrytis cinerea B05.10	BC1G_01168	aromatic-L-amino-acid decarboxylase	EC:4.1.1.28===Aromatic-L-amino-acid decarboxylase.<<>>EC:4.1.1.105===L-tryptophan decarboxylase.
2614411620	2614208542	Brachypodium distachyon	FALSE	Brachypodium distachyon Bd21-3	Bradi1g28960	tyrosine decarboxylase	EC:4.1.1.28===Aromatic-L-amino-acid decarboxylase.<<>>EC:4.1.1.105===L-tryptophan decarboxylase.
2614417671	2614208542	Brachypodium distachyon	FALSE	Brachypodium distachyon Bd21-3	Bradi2g02360	tyrosine decarboxylase	EC:4.1.1.105===L-tryptophan decarboxylase.<<>>EC:4.1.1.28===Aromatic-L-amino-acid decarboxylase.
2614417672	2614208542	Brachypodium distachyon	FALSE	Brachypodium distachyon Bd21-3	Bradi2g02370	tyrosine decarboxylase	EC:4.1.1.28===Aromatic-L-amino-acid decarboxylase.<<>>EC:4.1.1.105===L-tryptophan decarboxylase.
2614423076	2614208542	Brachypodium distachyon	FALSE	Brachypodium distachyon Bd21-3	Bradi2g51120	tyrosine decarboxylase	EC:4.1.1.105===L-tryptophan decarboxylase.<<>>EC:4.1.1.28===Aromatic-L-amino-acid decarboxylase.
2614423081	2614208542	Brachypodium distachyon	FALSE	Brachypodium distachyon Bd21-3	Bradi2g51170	tyrosine decarboxylase	EC:4.1.1.28===Aromatic-L-amino-acid decarboxylase.<<>>EC:4.1.1.105===L-tryptophan decarboxylase.
2614426171	2614208542	Brachypodium distachyon	FALSE	Brachypodium distachyon Bd21-3	Bradi3g14730	tyrosine decarboxylase	EC:4.1.1.105===L-tryptophan decarboxylase.<<>>EC:4.1.1.28===Aromatic-L-amino-acid decarboxylase.
2614426172	2614208542	Brachypodium distachyon	FALSE	Brachypodium distachyon Bd21-3	Bradi3g14740	tyrosine decarboxylase	EC:4.1.1.28===Aromatic-L-amino-acid decarboxylase.<<>>EC:4.1.1.105===L-tryptophan decarboxylase.
2614426173	2614208542	Brachypodium distachyon	FALSE	Brachypodium distachyon Bd21-3	Bradi3g14750	tyrosine decarboxylase	EC:4.1.1.28===Aromatic-L-amino-acid decarboxylase.<<>>EC:4.1.1.105===L-tryptophan decarboxylase.
2614426174	2614208542	Brachypodium distachyon	FALSE	Brachypodium distachyon Bd21-3	Bradi3g14760	tyrosine decarboxylase	EC:4.1.1.28===Aromatic-L-amino-acid decarboxylase.<<>>EC:4.1.1.105===L-tryptophan decarboxylase.
2614426178	2614208542	Brachypodium distachyon	FALSE	Brachypodium distachyon Bd21-3	Bradi3g14780	tyrosine decarboxylase	EC:4.1.1.28===Aromatic-L-amino-acid decarboxylase.<<>>EC:4.1.1.105===L-tryptophan decarboxylase.
2614439159	2614208542	Brachypodium distachyon	FALSE	Brachypodium distachyon Bd21-3	Bradi5g21770	tyrosine decarboxylase	EC:4.1.1.105===L-tryptophan decarboxylase.<<>>EC:4.1.1.28===Aromatic-L-amino-acid decarboxylase.
2922424329	2922418988	Bradyrhizobium aeschynomenes	FALSE	Bradyrhizobium aeschynomenes 83002	Ga0478257_45_368491_369999	glutamate/tyrosine decarboxylase-like PLP-dependent enzyme	EC:4.1.1.28===Aromatic-L-amino-acid decarboxylase.<<>>EC:4.1.1.105===L-tryptophan decarboxylase.
3005486482	3005483717	Bradyrhizobium agreste	FALSE	Bradyrhizobium agreste CNPSo 4010	Ga0492116_11_1208_2704	aromatic-L-amino-acid decarboxylase	EC:4.1.1.28===Aromatic-L-amino-acid decarboxylase.<<>>EC:4.1.1.105===L-tryptophan decarboxylase.
2844526204	2844521893	Bradyrhizobium amphicarpaeae	FALSE	Bradyrhizobium amphicarpaeae 39S1MB	Ga0399844_01_4497982_4499481	glutamate/tyrosine decarboxylase-like PLP-dependent enzyme	EC:4.1.1.28===Aromatic-L-amino-acid decarboxylase.<<>>EC:4.1.1.105===L-tryptophan decarboxylase.
2513849791	2513237136	Bradyrhizobium arachidis	FALSE	Bradyrhizobium arachidis USDA 3384	A3CKDRAFT_03674	Glutamate or tyrosine decarboxylase	EC:4.1.1.105===L-tryptophan decarboxylase.<<>>EC:4.1.1.28===Aromatic-L-amino-acid decarboxylase.
2657048282	2654588141	Bradyrhizobium arachidis	FALSE	Bradyrhizobium arachidis LMG 26795	Ga0075230_103189	Glutamate or tyrosine decarboxylase	EC:4.1.1.105===L-tryptophan decarboxylase.<<>>EC:4.1.1.28===Aromatic-L-amino-acid decarboxylase.
2824357539	2824350403	Bradyrhizobium betae	FALSE	Bradyrhizobium betae CECT 5829	Ga0372390_7137	glutamate/tyrosine decarboxylase-like PLP-dependent enzyme	EC:4.1.1.28===Aromatic-L-amino-acid decarboxylase.<<>>EC:4.1.1.105===L-tryptophan decarboxylase.
2874635371	2874628541	Bradyrhizobium betae	FALSE	Bradyrhizobium betae Opo-243	Ga0397327_53_1043_2542	glutamate/tyrosine decarboxylase-like PLP-dependent enzyme	EC:4.1.1.28===Aromatic-L-amino-acid decarboxylase.<<>>EC:4.1.1.105===L-tryptophan decarboxylase.
2906655879	2906652566	Bradyrhizobium cajani	FALSE	Bradyrhizobium cajani 1010	Ga0440867_033_3691_5190	glutamate/tyrosine decarboxylase-like PLP-dependent enzyme	EC:4.1.1.105===L-tryptophan decarboxylase.<<>>EC:4.1.1.28===Aromatic-L-amino-acid decarboxylase.
2996914938	2996906042	Bradyrhizobium campsiandrae	FALSE	Bradyrhizobium campsiandrae INPA 394B	Ga0487336_481_1331_2827	aromatic-L-amino-acid decarboxylase	EC:4.1.1.28===Aromatic-L-amino-acid decarboxylase.<<>>EC:4.1.1.105===L-tryptophan decarboxylase.
2695375998	2693430033	Bradyrhizobium canariense	FALSE	Bradyrhizobium canariense GAS369	Ga0132006_0204	Glutamate or tyrosine decarboxylase	EC:4.1.1.28===Aromatic-L-amino-acid decarboxylase.<<>>EC:4.1.1.105===L-tryptophan decarboxylase.
2874591245	2874590934	Bradyrhizobium canariense	FALSE	Bradyrhizobium canariense UBMA181	Ga0347404_076_1673_3169	glutamate/tyrosine decarboxylase-like PLP-dependent enzyme	EC:4.1.1.28===Aromatic-L-amino-acid decarboxylase.<<>>EC:4.1.1.105===L-tryptophan decarboxylase.
2874652821	2874645413	Bradyrhizobium canariense	FALSE	Bradyrhizobium canariense UBMA122	Ga0347402_087_10916_12412	glutamate/tyrosine decarboxylase-like PLP-dependent enzyme	EC:4.1.1.105===L-tryptophan decarboxylase.<<>>EC:4.1.1.28===Aromatic-L-amino-acid decarboxylase.
2876771255	2876771140	Bradyrhizobium canariense	FALSE	Bradyrhizobium canariense UBMA192	Ga0347405_018_11465_12961	glutamate/tyrosine decarboxylase-like PLP-dependent enzyme	EC:4.1.1.105===L-tryptophan decarboxylase.<<>>EC:4.1.1.28===Aromatic-L-amino-acid decarboxylase.
2876779468	2876779368	Bradyrhizobium canariense	FALSE	Bradyrhizobium canariense UBMA050	Ga0347397_036_1066_2565	glutamate/tyrosine decarboxylase-like PLP-dependent enzyme	EC:4.1.1.105===L-tryptophan decarboxylase.<<>>EC:4.1.1.28===Aromatic-L-amino-acid decarboxylase.
2876800706	2876800382	Bradyrhizobium canariense	FALSE	Bradyrhizobium canariense UBMA060	Ga0347400_050_1066_2565	glutamate/tyrosine decarboxylase-like PLP-dependent enzyme	EC:4.1.1.28===Aromatic-L-amino-acid decarboxylase.<<>>EC:4.1.1.105===L-tryptophan decarboxylase.
2876818560	2876818435	Bradyrhizobium canariense	FALSE	Bradyrhizobium canariense UBMA195	Ga0347406_021_1540_3036	glutamate/tyrosine decarboxylase-like PLP-dependent enzyme	EC:4.1.1.28===Aromatic-L-amino-acid decarboxylase.<<>>EC:4.1.1.105===L-tryptophan decarboxylase.
2879075085	2879074833	Bradyrhizobium canariense	FALSE	Bradyrhizobium canariense UBMA171	Ga0347403_034_1408_2904	glutamate/tyrosine decarboxylase-like PLP-dependent enzyme	EC:4.1.1.105===L-tryptophan decarboxylase.<<>>EC:4.1.1.28===Aromatic-L-amino-acid decarboxylase.
2879120829	2879119231	Bradyrhizobium canariense	FALSE	Bradyrhizobium canariense UBMAN05	Ga0347407_053_1407_2903	glutamate/tyrosine decarboxylase-like PLP-dependent enzyme	EC:4.1.1.105===L-tryptophan decarboxylase.<<>>EC:4.1.1.28===Aromatic-L-amino-acid decarboxylase.
2879135766	2879127579	Bradyrhizobium canariense	FALSE	Bradyrhizobium canariense UBMA052	Ga0347399_178_1066_2565	glutamate/tyrosine decarboxylase-like PLP-dependent enzyme	EC:4.1.1.28===Aromatic-L-amino-acid decarboxylase.<<>>EC:4.1.1.105===L-tryptophan decarboxylase.
2879150956	2879142872	Bradyrhizobium canariense	FALSE	Bradyrhizobium canariense UBMA061	Ga0347401_184_1066_2565	glutamate/tyrosine decarboxylase-like PLP-dependent enzyme	EC:4.1.1.28===Aromatic-L-amino-acid decarboxylase.<<>>EC:4.1.1.105===L-tryptophan decarboxylase.
2891990346	2891987373	Bradyrhizobium canariense	FALSE	Bradyrhizobium canariense USDA 3040	Ga0438220_01_2935738_2937237	glutamate/tyrosine decarboxylase-like PLP-dependent enzyme	EC:4.1.1.28===Aromatic-L-amino-acid decarboxylase.<<>>EC:4.1.1.105===L-tryptophan decarboxylase.
2908756219	2908748079	Bradyrhizobium canariense	FALSE	Bradyrhizobium canariense UBMA051	Ga0347398_168_1066_2565	glutamate/tyrosine decarboxylase-like PLP-dependent enzyme	EC:4.1.1.28===Aromatic-L-amino-acid decarboxylase.<<>>EC:4.1.1.105===L-tryptophan decarboxylase.
3005684923	3005680885	Bradyrhizobium canariense	FALSE	Bradyrhizobium canariense SZCCT0289	Ga0563001_16_59278_60774	aromatic-L-amino-acid decarboxylase	EC:4.1.1.28===Aromatic-L-amino-acid decarboxylase.<<>>EC:4.1.1.105===L-tryptophan decarboxylase.
2876762826	2876761206	Bradyrhizobium centrolobii	FALSE	Bradyrhizobium centrolobii BR 10245	Ga0352213_034_133909_135408	glutamate/tyrosine decarboxylase-like PLP-dependent enzyme	EC:4.1.1.28===Aromatic-L-amino-acid decarboxylase.<<>>EC:4.1.1.105===L-tryptophan decarboxylase.
2842045335	2842038055	Bradyrhizobium centrosematis	FALSE	Bradyrhizobium centrosematis SEMIA 424	Ga0394306_7281	glutamate/tyrosine decarboxylase-like PLP-dependent enzyme	EC:4.1.1.28===Aromatic-L-amino-acid decarboxylase.<<>>EC:4.1.1.105===L-tryptophan decarboxylase.
2842049003	2842045827	Bradyrhizobium centrosematis	FALSE	Bradyrhizobium centrosematis SEMIA 431	Ga0394309_3177	glutamate/tyrosine decarboxylase-like PLP-dependent enzyme	EC:4.1.1.28===Aromatic-L-amino-acid decarboxylase.<<>>EC:4.1.1.105===L-tryptophan decarboxylase.
2514089334	2513237178	Bradyrhizobium cosmicum	FALSE	Bradyrhizobium cosmicum S23321	S23_24000	Glutamate or tyrosine decarboxylase	EC:4.1.1.105===L-tryptophan decarboxylase.<<>>EC:4.1.1.28===Aromatic-L-amino-acid decarboxylase.
2888388429	2888388044	Bradyrhizobium cosmicum	FALSE	Bradyrhizobium cosmicum 58S1	Ga0439701_01_338992_340491	glutamate/tyrosine decarboxylase-like PLP-dependent enzyme	EC:4.1.1.105===L-tryptophan decarboxylase.<<>>EC:4.1.1.28===Aromatic-L-amino-acid decarboxylase.
2596842630	2596583556	Bradyrhizobium daqingense	FALSE	Bradyrhizobium daqingense CGMCC 1.10947	IQ17DRAFT_00837	glutamate/tyrosine decarboxylase-like PLP-dependent enzyme	EC:4.1.1.28===Aromatic-L-amino-acid decarboxylase.<<>>EC:4.1.1.105===L-tryptophan decarboxylase.
2513648811	2513237095	Bradyrhizobium diazoefficiens	FALSE	Bradyrhizobium diazoefficiens USDA 122	YUEDRAFT_03656	Glutamate or tyrosine decarboxylase	EC:4.1.1.28===Aromatic-L-amino-acid decarboxylase.<<>>EC:4.1.1.105===L-tryptophan decarboxylase.
2687539184	2687453119	Bradyrhizobium diazoefficiens	FALSE	Bradyrhizobium diazoefficiens NK6	Ga0125120_136927	Glutamate or tyrosine decarboxylase	EC:4.1.1.105===L-tryptophan decarboxylase.<<>>EC:4.1.1.28===Aromatic-L-amino-acid decarboxylase.
2688589602	2687453391	Bradyrhizobium diazoefficiens	FALSE	Bradyrhizobium diazoefficiens USDA 110	Ga0133328_113392	Glutamate or tyrosine decarboxylase	EC:4.1.1.105===L-tryptophan decarboxylase.<<>>EC:4.1.1.28===Aromatic-L-amino-acid decarboxylase.
2694075443	2693429652	Bradyrhizobium diazoefficiens	FALSE	Bradyrhizobium diazoefficiens CCBAU 41267	Ga0112640_142343	Glutamate or tyrosine decarboxylase	EC:4.1.1.105===L-tryptophan decarboxylase.<<>>EC:4.1.1.28===Aromatic-L-amino-acid decarboxylase.
2719796863	2718218025	Bradyrhizobium diazoefficiens	FALSE	Bradyrhizobium diazoefficiens USDA 122	Ga0175983_116191	Glutamate or tyrosine decarboxylase	EC:4.1.1.28===Aromatic-L-amino-acid decarboxylase.<<>>EC:4.1.1.105===L-tryptophan decarboxylase.
2818244092	2816332527	Bradyrhizobium diazoefficiens	FALSE	Bradyrhizobium diazoefficiens Y21	Ga0309142_105211	glutamate/tyrosine decarboxylase-like PLP-dependent enzyme	EC:4.1.1.28===Aromatic-L-amino-acid decarboxylase.<<>>EC:4.1.1.105===L-tryptophan decarboxylase.
2847928207	2847922070	Bradyrhizobium diazoefficiens	FALSE	Bradyrhizobium diazoefficiens 110spc4	Ga0399784_01_6355353_6356852	glutamate/tyrosine decarboxylase-like PLP-dependent enzyme	EC:4.1.1.105===L-tryptophan decarboxylase.<<>>EC:4.1.1.28===Aromatic-L-amino-acid decarboxylase.
2849090024	2849083465	Bradyrhizobium diazoefficiens	FALSE	Bradyrhizobium diazoefficiens XF7	Ga0349705_01_6663323_6664822	glutamate/tyrosine decarboxylase-like PLP-dependent enzyme	EC:4.1.1.105===L-tryptophan decarboxylase.<<>>EC:4.1.1.28===Aromatic-L-amino-acid decarboxylase.
3005512370	3005506211	Bradyrhizobium diazoefficiens	FALSE	Bradyrhizobium diazoefficiens SZCCT0449	Ga0583941_21_364079_365578	aromatic-L-amino-acid decarboxylase	EC:4.1.1.28===Aromatic-L-amino-acid decarboxylase.<<>>EC:4.1.1.105===L-tryptophan decarboxylase.
3005514194	3005512859	Bradyrhizobium diazoefficiens	FALSE	Bradyrhizobium diazoefficiens SZCCT0423	Ga0566742_06_71011_72510	aromatic-L-amino-acid decarboxylase	EC:4.1.1.28===Aromatic-L-amino-acid decarboxylase.<<>>EC:4.1.1.105===L-tryptophan decarboxylase.
3005554131	3005548003	Bradyrhizobium diazoefficiens	FALSE	Bradyrhizobium diazoefficiens SZCCT0138	Ga0568153_52_1015_2514	aromatic-L-amino-acid decarboxylase	EC:4.1.1.28===Aromatic-L-amino-acid decarboxylase.<<>>EC:4.1.1.105===L-tryptophan decarboxylase.
8006902607	8006897583	Bradyrhizobium diazoefficiens	FALSE	Bradyrhizobium diazoefficiens 65_7	Ga0593017_01_5148607_5150103	aromatic-L-amino-acid decarboxylase	EC:4.1.1.28===Aromatic-L-amino-acid decarboxylase.<<>>EC:4.1.1.105===L-tryptophan decarboxylase.
8006907452	8006904465	Bradyrhizobium diazoefficiens	FALSE	Bradyrhizobium diazoefficiens 38_8	Ga0593020_01_3078980_3080476	aromatic-L-amino-acid decarboxylase	EC:4.1.1.28===Aromatic-L-amino-acid decarboxylase.<<>>EC:4.1.1.105===L-tryptophan decarboxylase.
8006917092	8006911912	Bradyrhizobium diazoefficiens	FALSE	Bradyrhizobium diazoefficiens 41_2	Ga0593021_01_5250458_5251957	aromatic-L-amino-acid decarboxylase	EC:4.1.1.28===Aromatic-L-amino-acid decarboxylase.<<>>EC:4.1.1.105===L-tryptophan decarboxylase.
8006921941	8006918871	Bradyrhizobium diazoefficiens	FALSE	Bradyrhizobium diazoefficiens 36_1	Ga0593022_01_3209548_3211044	aromatic-L-amino-acid decarboxylase	EC:4.1.1.28===Aromatic-L-amino-acid decarboxylase.<<>>EC:4.1.1.105===L-tryptophan decarboxylase.
8006950488	8006943881	Bradyrhizobium diazoefficiens	FALSE	Bradyrhizobium diazoefficiens 182_5	Ga0594347_08_196584_198080	aromatic-L-amino-acid decarboxylase	EC:4.1.1.28===Aromatic-L-amino-acid decarboxylase.<<>>EC:4.1.1.105===L-tryptophan decarboxylase.
2513674482	2513237098	Bradyrhizobium elkanii	FALSE	Bradyrhizobium elkanii WSM2783	YY7DRAFT_03790	aromatic-L-amino-acid decarboxylase	EC:4.1.1.28===Aromatic-L-amino-acid decarboxylase.<<>>EC:4.1.1.105===L-tryptophan decarboxylase.
2874574546	2874574542	Bradyrhizobium elkanii	FALSE	Bradyrhizobium elkanii BLY3-8	Ga0336843_01_2610_4043	aromatic-L-amino-acid decarboxylase	EC:4.1.1.28===Aromatic-L-amino-acid decarboxylase.<<>>EC:4.1.1.105===L-tryptophan decarboxylase.
2876828089	2876826675	Bradyrhizobium elkanii	FALSE	Bradyrhizobium elkanii BLY6-1	Ga0338074_05_470599_472032	aromatic-L-amino-acid decarboxylase	EC:4.1.1.105===L-tryptophan decarboxylase.<<>>EC:4.1.1.28===Aromatic-L-amino-acid decarboxylase.
2926690997	2926685140	Bradyrhizobium elkanii	FALSE	Bradyrhizobium elkanii USDA 13	Ga0485002_01_5845075_5846292	glutamate/tyrosine decarboxylase-like PLP-dependent enzyme	EC:4.1.1.105===L-tryptophan decarboxylase.<<>>EC:4.1.1.28===Aromatic-L-amino-acid decarboxylase.
2927312085	2927308661	Bradyrhizobium elkanii	FALSE	Bradyrhizobium elkanii USDA 40	Ga0485030_01_3572112_3573611	glutamate/tyrosine decarboxylase-like PLP-dependent enzyme	EC:4.1.1.28===Aromatic-L-amino-acid decarboxylase.<<>>EC:4.1.1.105===L-tryptophan decarboxylase.
2698063858	2695420919	Bradyrhizobium erythrophlei	FALSE	Bradyrhizobium erythrophlei GAS401	Ga0132007_5305	Glutamate or tyrosine decarboxylase	EC:4.1.1.28===Aromatic-L-amino-acid decarboxylase.<<>>EC:4.1.1.105===L-tryptophan decarboxylase.
2698184211	2695420948	Bradyrhizobium erythrophlei	FALSE	Bradyrhizobium erythrophlei GAS242	Ga0132003_8382	Glutamate or tyrosine decarboxylase	EC:4.1.1.28===Aromatic-L-amino-acid decarboxylase.<<>>EC:4.1.1.105===L-tryptophan decarboxylase.
2698421935	2695421015	Bradyrhizobium erythrophlei	FALSE	Bradyrhizobium erythrophlei GAS138	Ga0131997_5677	Glutamate or tyrosine decarboxylase	EC:4.1.1.105===L-tryptophan decarboxylase.<<>>EC:4.1.1.28===Aromatic-L-amino-acid decarboxylase.
2700927903	2698537050	Bradyrhizobium erythrophlei	FALSE	Bradyrhizobium erythrophlei GAS478	Ga0132009_04841	Glutamate or tyrosine decarboxylase	EC:4.1.1.105===L-tryptophan decarboxylase.<<>>EC:4.1.1.28===Aromatic-L-amino-acid decarboxylase.
2874619601	2874612657	Bradyrhizobium forestalis	FALSE	Bradyrhizobium forestalis INPA54B	Ga0367253_154_1678_3177	glutamate/tyrosine decarboxylase-like PLP-dependent enzyme	EC:4.1.1.28===Aromatic-L-amino-acid decarboxylase.<<>>EC:4.1.1.105===L-tryptophan decarboxylase.
2885398285	2885393238	Bradyrhizobium frederickii	FALSE	Bradyrhizobium frederickii CNPSo 3426	Ga0446153_070_1783_3282	glutamate/tyrosine decarboxylase-like PLP-dependent enzyme	EC:4.1.1.28===Aromatic-L-amino-acid decarboxylase.<<>>EC:4.1.1.105===L-tryptophan decarboxylase.
2885405610	2885401394	Bradyrhizobium frederickii	FALSE	Bradyrhizobium frederickii CNPSo 3424	Ga0443975_064_54624_56123	glutamate/tyrosine decarboxylase-like PLP-dependent enzyme	EC:4.1.1.28===Aromatic-L-amino-acid decarboxylase.<<>>EC:4.1.1.105===L-tryptophan decarboxylase.
2516907081	2516653048	Bradyrhizobium genosp.	FALSE	Bradyrhizobium genosp. SA-4 CB756	BrageDRAFT_1337	Glutamate or tyrosine decarboxylase	EC:4.1.1.28===Aromatic-L-amino-acid decarboxylase.<<>>EC:4.1.1.105===L-tryptophan decarboxylase.
2906651635	2906643746	Bradyrhizobium genosp.	FALSE	Bradyrhizobium genosp. SA-3 Rp7b	Ga0440308_186_1169_2704	glutamate/tyrosine decarboxylase-like PLP-dependent enzyme	EC:4.1.1.105===L-tryptophan decarboxylase.<<>>EC:4.1.1.28===Aromatic-L-amino-acid decarboxylase.
3005713313	3005710791	Bradyrhizobium genosp.	FALSE	Bradyrhizobium genosp. B BDV5040	Ga0490826_01_2653330_2654829	aromatic-L-amino-acid decarboxylase	EC:4.1.1.28===Aromatic-L-amino-acid decarboxylase.<<>>EC:4.1.1.105===L-tryptophan decarboxylase.
3005593475	3005587118	Bradyrhizobium glycinis	FALSE	Bradyrhizobium glycinis CNPSo 4016	Ga0489348_46_1780_3276	aromatic-L-amino-acid decarboxylase	EC:4.1.1.28===Aromatic-L-amino-acid decarboxylase.<<>>EC:4.1.1.105===L-tryptophan decarboxylase.
2847951157	2847948219	Bradyrhizobium guangdongense	FALSE	Bradyrhizobium guangdongense CCBAU 51649	Ga0398539_01_3052797_3054293	glutamate/tyrosine decarboxylase-like PLP-dependent enzyme	EC:4.1.1.28===Aromatic-L-amino-acid decarboxylase.<<>>EC:4.1.1.105===L-tryptophan decarboxylase.
8006931799	8006926726	Bradyrhizobium guangdongense	FALSE	Bradyrhizobium guangdongense SM32	Ga0594198_293_3131_4639	aromatic-L-amino-acid decarboxylase	EC:4.1.1.28===Aromatic-L-amino-acid decarboxylase.<<>>EC:4.1.1.105===L-tryptophan decarboxylase.
2844317551	2844315083	Bradyrhizobium guangzhouense	FALSE	Bradyrhizobium guangzhouense CCBAU 51670	Ga0398820_01_2567087_2568583	glutamate/tyrosine decarboxylase-like PLP-dependent enzyme	EC:4.1.1.28===Aromatic-L-amino-acid decarboxylase.<<>>EC:4.1.1.105===L-tryptophan decarboxylase.
2903733059	2903727486	Bradyrhizobium guangzhouense	FALSE	Bradyrhizobium guangzhouense CCBAU 53424	Ga0452729_044_1213_2709	glutamate/tyrosine decarboxylase-like PLP-dependent enzyme	EC:4.1.1.28===Aromatic-L-amino-acid decarboxylase.<<>>EC:4.1.1.105===L-tryptophan decarboxylase.
2906608852	2906602504	Bradyrhizobium guangzhouense	FALSE	Bradyrhizobium guangzhouense CCBAU 53426	Ga0452730_055_269091_270587	glutamate/tyrosine decarboxylase-like PLP-dependent enzyme	EC:4.1.1.28===Aromatic-L-amino-acid decarboxylase.<<>>EC:4.1.1.105===L-tryptophan decarboxylase.
2906628073	2906626472	Bradyrhizobium hipponense	FALSE	Bradyrhizobium hipponense aSej3	Ga0446265_045_34075_35574	glutamate/tyrosine decarboxylase-like PLP-dependent enzyme	EC:4.1.1.105===L-tryptophan decarboxylase.<<>>EC:4.1.1.28===Aromatic-L-amino-acid decarboxylase.
2596980211	2596583587	Bradyrhizobium huanghuaihaiense	FALSE	Bradyrhizobium huanghuaihaiense CGMCC 1.10948	IQ16DRAFT_05200	glutamate/tyrosine decarboxylase-like PLP-dependent enzyme	EC:4.1.1.28===Aromatic-L-amino-acid decarboxylase.<<>>EC:4.1.1.105===L-tryptophan decarboxylase.
3005505063	3005498417	Bradyrhizobium iriomotense	FALSE	Bradyrhizobium iriomotense SZCCT0007	Ga0559295_52_39399_40895	aromatic-L-amino-acid decarboxylase	EC:4.1.1.105===L-tryptophan decarboxylase.<<>>EC:4.1.1.28===Aromatic-L-amino-acid decarboxylase.
3005629199	3005626094	Bradyrhizobium iriomotense	FALSE	Bradyrhizobium iriomotense SZCCT0346	Ga0559288_12_306521_308017	aromatic-L-amino-acid decarboxylase	EC:4.1.1.105===L-tryptophan decarboxylase.<<>>EC:4.1.1.28===Aromatic-L-amino-acid decarboxylase.
637373436	637000038	Bradyrhizobium japonicum	FALSE	Bradyrhizobium japonicum USDA 110	bll5848	putative decarboxylase	EC:4.1.1.105===L-tryptophan decarboxylase.<<>>EC:4.1.1.28===Aromatic-L-amino-acid decarboxylase.
2511999373	2511231207	Bradyrhizobium japonicum	FALSE	Bradyrhizobium japonicum USDA 6	BJ6T_38590	Glutamate or tyrosine decarboxylase	EC:4.1.1.28===Aromatic-L-amino-acid decarboxylase.<<>>EC:4.1.1.105===L-tryptophan decarboxylase.
2513663427	2513237097	Bradyrhizobium japonicum	FALSE	Bradyrhizobium japonicum USDA 6	YUIDRAFT_01443	Glutamate or tyrosine decarboxylase	EC:4.1.1.28===Aromatic-L-amino-acid decarboxylase.<<>>EC:4.1.1.105===L-tryptophan decarboxylase.
2513700345	2513237102	Bradyrhizobium japonicum	FALSE	Bradyrhizobium japonicum USDA 135	YUQDRAFT_01248	Glutamate or tyrosine decarboxylase	EC:4.1.1.28===Aromatic-L-amino-acid decarboxylase.<<>>EC:4.1.1.105===L-tryptophan decarboxylase.
2513705791	2513237102	Bradyrhizobium japonicum	FALSE	Bradyrhizobium japonicum USDA 135	YUQDRAFT_06703	aromatic-L-amino-acid decarboxylase	EC:4.1.1.105===L-tryptophan decarboxylase.<<>>EC:4.1.1.28===Aromatic-L-amino-acid decarboxylase.
2513943173	2513237148	Bradyrhizobium japonicum	FALSE	Bradyrhizobium japonicum USDA 38 (Illumina)	A3AODRAFT_05611	Glutamate or tyrosine decarboxylase	EC:4.1.1.105===L-tryptophan decarboxylase.<<>>EC:4.1.1.28===Aromatic-L-amino-acid decarboxylase.
2517105262	2517093001	Bradyrhizobium japonicum	FALSE	Bradyrhizobium japonicum USDA 124	B370DRAFT_04868	Glutamate or tyrosine decarboxylase	EC:4.1.1.105===L-tryptophan decarboxylase.<<>>EC:4.1.1.28===Aromatic-L-amino-acid decarboxylase.
2524876495	2524614545	Bradyrhizobium japonicum	FALSE	Bradyrhizobium japonicum is5	K409DRAFT_06672	Glutamate or tyrosine decarboxylase	EC:4.1.1.28===Aromatic-L-amino-acid decarboxylase.<<>>EC:4.1.1.105===L-tryptophan decarboxylase.
2524883905	2524614546	Bradyrhizobium japonicum	FALSE	Bradyrhizobium japonicum in8p8	K408DRAFT_06719	Glutamate or tyrosine decarboxylase	EC:4.1.1.105===L-tryptophan decarboxylase.<<>>EC:4.1.1.28===Aromatic-L-amino-acid decarboxylase.
2528850914	2528768022	Bradyrhizobium japonicum	FALSE	Bradyrhizobium japonicum USDA 123	K287DRAFT_02372	Glutamate or tyrosine decarboxylase	EC:4.1.1.105===L-tryptophan decarboxylase.<<>>EC:4.1.1.28===Aromatic-L-amino-acid decarboxylase.
2529389668	2529292555	Bradyrhizobium japonicum	FALSE	Bradyrhizobium japonicum 22	K410DRAFT_4819	Glutamate or tyrosine decarboxylase	EC:4.1.1.28===Aromatic-L-amino-acid decarboxylase.<<>>EC:4.1.1.105===L-tryptophan decarboxylase.
2578325041	2576861420	Bradyrhizobium japonicum	FALSE	Bradyrhizobium japonicum SEMIA 5079	BJS_00273	Glutamate or tyrosine decarboxylase	EC:4.1.1.28===Aromatic-L-amino-acid decarboxylase.<<>>EC:4.1.1.105===L-tryptophan decarboxylase.
2578499591	2576861485	Bradyrhizobium japonicum	FALSE	Bradyrhizobium japonicum SEMIA 5080	BJA5080_002474	Glutamate or tyrosine decarboxylase	EC:4.1.1.105===L-tryptophan decarboxylase.<<>>EC:4.1.1.28===Aromatic-L-amino-acid decarboxylase.
2645923719	2645727546	Bradyrhizobium japonicum	FALSE	Bradyrhizobium japonicum FN1	Ga0098573_10134	Glutamate or tyrosine decarboxylase	EC:4.1.1.28===Aromatic-L-amino-acid decarboxylase.<<>>EC:4.1.1.105===L-tryptophan decarboxylase.
2647283088	2645727859	Bradyrhizobium japonicum	FALSE	Bradyrhizobium japonicum Is-1	Ga0081975_10193	Glutamate or tyrosine decarboxylase	EC:4.1.1.28===Aromatic-L-amino-acid decarboxylase.<<>>EC:4.1.1.105===L-tryptophan decarboxylase.
2648285131	2645728093	Bradyrhizobium japonicum	FALSE	Bradyrhizobium japonicum Is-34	Ga0098603_1005126	Glutamate or tyrosine decarboxylase	EC:4.1.1.105===L-tryptophan decarboxylase.<<>>EC:4.1.1.28===Aromatic-L-amino-acid decarboxylase.
2655487196	2654587706	Bradyrhizobium japonicum	FALSE	Bradyrhizobium japonicum E109	Ga0098245_115774	Glutamate or tyrosine decarboxylase	EC:4.1.1.105===L-tryptophan decarboxylase.<<>>EC:4.1.1.28===Aromatic-L-amino-acid decarboxylase.
2663356039	2660238680	Bradyrhizobium japonicum	FALSE	Bradyrhizobium japonicum CCBAU 83623	Ga0112633_103133	Glutamate or tyrosine decarboxylase	EC:4.1.1.28===Aromatic-L-amino-acid decarboxylase.<<>>EC:4.1.1.105===L-tryptophan decarboxylase.
2696271144	2695420501	Bradyrhizobium japonicum	FALSE	Bradyrhizobium japonicum CCBAU 15618	Ga0112631_11491	Glutamate or tyrosine decarboxylase	EC:4.1.1.28===Aromatic-L-amino-acid decarboxylase.<<>>EC:4.1.1.105===L-tryptophan decarboxylase.
2702551654	2700989422	Bradyrhizobium japonicum	FALSE	Bradyrhizobium japonicum CCBAU 15354	Ga0112629_13063	Glutamate or tyrosine decarboxylase	EC:4.1.1.28===Aromatic-L-amino-acid decarboxylase.<<>>EC:4.1.1.105===L-tryptophan decarboxylase.
2702561789	2700989423	Bradyrhizobium japonicum	FALSE	Bradyrhizobium japonicum CCBAU 15517	Ga0112630_1026618	Glutamate or tyrosine decarboxylase	EC:4.1.1.28===Aromatic-L-amino-acid decarboxylase.<<>>EC:4.1.1.105===L-tryptophan decarboxylase.
2702571895	2700989424	Bradyrhizobium japonicum	FALSE	Bradyrhizobium japonicum CCBAU 25435	Ga0112632_11951	Glutamate or tyrosine decarboxylase	EC:4.1.1.28===Aromatic-L-amino-acid decarboxylase.<<>>EC:4.1.1.105===L-tryptophan decarboxylase.
2721439863	2718218430	Bradyrhizobium japonicum	FALSE	Bradyrhizobium japonicum J5	Ga0175111_116413	Glutamate or tyrosine decarboxylase	EC:4.1.1.28===Aromatic-L-amino-acid decarboxylase.<<>>EC:4.1.1.105===L-tryptophan decarboxylase.
2879110001	2879099564	Bradyrhizobium japonicum	FALSE	Bradyrhizobium japonicum UBMA197	Ga0347408_209_507754_509253	glutamate/tyrosine decarboxylase-like PLP-dependent enzyme	EC:4.1.1.28===Aromatic-L-amino-acid decarboxylase.<<>>EC:4.1.1.105===L-tryptophan decarboxylase.
2889287136	2889281684	Bradyrhizobium japonicum	FALSE	Bradyrhizobium japonicum USDA 500	Ga0438218_01_5591291_5592790	glutamate/tyrosine decarboxylase-like PLP-dependent enzyme	EC:4.1.1.28===Aromatic-L-amino-acid decarboxylase.<<>>EC:4.1.1.105===L-tryptophan decarboxylase.
2891980346	2891978429	Bradyrhizobium japonicum	FALSE	Bradyrhizobium japonicum USDA 300	Ga0438216_01_2049210_2050709	glutamate/tyrosine decarboxylase-like PLP-dependent enzyme	EC:4.1.1.28===Aromatic-L-amino-acid decarboxylase.<<>>EC:4.1.1.105===L-tryptophan decarboxylase.
2926813433	2926808079	Bradyrhizobium japonicum	FALSE	Bradyrhizobium japonicum USDA 2	Ga0484994_01_5213313_5214812	glutamate/tyrosine decarboxylase-like PLP-dependent enzyme	EC:4.1.1.105===L-tryptophan decarboxylase.<<>>EC:4.1.1.28===Aromatic-L-amino-acid decarboxylase.
2926825441	2926819652	Bradyrhizobium japonicum	FALSE	Bradyrhizobium japonicum USDA 3	Ga0484995_01_5840501_5841718	glutamate/tyrosine decarboxylase-like PLP-dependent enzyme	EC:4.1.1.105===L-tryptophan decarboxylase.<<>>EC:4.1.1.28===Aromatic-L-amino-acid decarboxylase.
2926832325	2926830058	Bradyrhizobium japonicum	FALSE	Bradyrhizobium japonicum USDA 4	Ga0484996_01_2236818_2238317	glutamate/tyrosine decarboxylase-like PLP-dependent enzyme	EC:4.1.1.28===Aromatic-L-amino-acid decarboxylase.<<>>EC:4.1.1.105===L-tryptophan decarboxylase.
2926849828	2926847893	Bradyrhizobium japonicum	FALSE	Bradyrhizobium japonicum USDA 19	Ga0485010_01_1993041_1994258	glutamate/tyrosine decarboxylase-like PLP-dependent enzyme	EC:4.1.1.28===Aromatic-L-amino-acid decarboxylase.<<>>EC:4.1.1.105===L-tryptophan decarboxylase.
2926864397	2926858379	Bradyrhizobium japonicum	FALSE	Bradyrhizobium japonicum USDA 24	Ga0485015_01_6091982_6093199	glutamate/tyrosine decarboxylase-like PLP-dependent enzyme	EC:4.1.1.105===L-tryptophan decarboxylase.<<>>EC:4.1.1.28===Aromatic-L-amino-acid decarboxylase.
2926876145	2926868789	Bradyrhizobium japonicum	FALSE	Bradyrhizobium japonicum USDA 34	Ga0485024_01_7521285_7522502	glutamate/tyrosine decarboxylase-like PLP-dependent enzyme	EC:4.1.1.28===Aromatic-L-amino-acid decarboxylase.<<>>EC:4.1.1.105===L-tryptophan decarboxylase.
2926908479	2926900373	Bradyrhizobium japonicum	FALSE	Bradyrhizobium japonicum USDA 28	Ga0485018_01_7882239_7883738	glutamate/tyrosine decarboxylase-like PLP-dependent enzyme	EC:4.1.1.28===Aromatic-L-amino-acid decarboxylase.<<>>EC:4.1.1.105===L-tryptophan decarboxylase.
2926939119	2926934687	Bradyrhizobium japonicum	FALSE	Bradyrhizobium japonicum USDA 1	Ga0484993_01_4412515_4413732	glutamate/tyrosine decarboxylase-like PLP-dependent enzyme	EC:4.1.1.28===Aromatic-L-amino-acid decarboxylase.<<>>EC:4.1.1.105===L-tryptophan decarboxylase.
2926949638	2926945089	Bradyrhizobium japonicum	FALSE	Bradyrhizobium japonicum USDA 5	Ga0484997_01_4406730_4408229	glutamate/tyrosine decarboxylase-like PLP-dependent enzyme	EC:4.1.1.105===L-tryptophan decarboxylase.<<>>EC:4.1.1.28===Aromatic-L-amino-acid decarboxylase.
2926983057	2926974805	Bradyrhizobium japonicum	FALSE	Bradyrhizobium japonicum USDA 20	Ga0485011_01_8471627_8473126	glutamate/tyrosine decarboxylase-like PLP-dependent enzyme	EC:4.1.1.105===L-tryptophan decarboxylase.<<>>EC:4.1.1.28===Aromatic-L-amino-acid decarboxylase.
2926990139	2926983644	Bradyrhizobium japonicum	FALSE	Bradyrhizobium japonicum USDA 21	Ga0485012_01_6743667_6745166	glutamate/tyrosine decarboxylase-like PLP-dependent enzyme	EC:4.1.1.28===Aromatic-L-amino-acid decarboxylase.<<>>EC:4.1.1.105===L-tryptophan decarboxylase.
2926999919	2926992252	Bradyrhizobium japonicum	FALSE	Bradyrhizobium japonicum USDA 22	Ga0485013_01_7594208_7595425	glutamate/tyrosine decarboxylase-like PLP-dependent enzyme	EC:4.1.1.28===Aromatic-L-amino-acid decarboxylase.<<>>EC:4.1.1.105===L-tryptophan decarboxylase.
2927018623	2927012437	Bradyrhizobium japonicum	FALSE	Bradyrhizobium japonicum USDA 30	Ga0485020_01_6212331_6213830	glutamate/tyrosine decarboxylase-like PLP-dependent enzyme	EC:4.1.1.105===L-tryptophan decarboxylase.<<>>EC:4.1.1.28===Aromatic-L-amino-acid decarboxylase.
2927035703	2927030885	Bradyrhizobium japonicum	FALSE	Bradyrhizobium japonicum USDA 32	Ga0485022_01_4730296_4731513	glutamate/tyrosine decarboxylase-like PLP-dependent enzyme	EC:4.1.1.28===Aromatic-L-amino-acid decarboxylase.<<>>EC:4.1.1.105===L-tryptophan decarboxylase.
2927063539	2927056046	Bradyrhizobium japonicum	FALSE	Bradyrhizobium japonicum USDA 7	Ga0484998_02_7447417_7448634	glutamate/tyrosine decarboxylase-like PLP-dependent enzyme	EC:4.1.1.105===L-tryptophan decarboxylase.<<>>EC:4.1.1.28===Aromatic-L-amino-acid decarboxylase.
2927072403	2927066479	Bradyrhizobium japonicum	FALSE	Bradyrhizobium japonicum USDA 10	Ga0485000_03_5260823_5262322	glutamate/tyrosine decarboxylase-like PLP-dependent enzyme	EC:4.1.1.105===L-tryptophan decarboxylase.<<>>EC:4.1.1.28===Aromatic-L-amino-acid decarboxylase.
2927124989	2927124413	Bradyrhizobium japonicum	FALSE	Bradyrhizobium japonicum USDA 27	Ga0485017_02_322805_324304	glutamate/tyrosine decarboxylase-like PLP-dependent enzyme	EC:4.1.1.28===Aromatic-L-amino-acid decarboxylase.<<>>EC:4.1.1.105===L-tryptophan decarboxylase.
2927270125	2927270008	Bradyrhizobium japonicum	FALSE	Bradyrhizobium japonicum USDA 35	Ga0485025_01_142912_144129	glutamate/tyrosine decarboxylase-like PLP-dependent enzyme	EC:4.1.1.105===L-tryptophan decarboxylase.<<>>EC:4.1.1.28===Aromatic-L-amino-acid decarboxylase.
2927281423	2927280394	Bradyrhizobium japonicum	FALSE	Bradyrhizobium japonicum USDA 36	Ga0485026_01_1080186_1081685	glutamate/tyrosine decarboxylase-like PLP-dependent enzyme	EC:4.1.1.105===L-tryptophan decarboxylase.<<>>EC:4.1.1.28===Aromatic-L-amino-acid decarboxylase.
2927293024	2927289102	Bradyrhizobium japonicum	FALSE	Bradyrhizobium japonicum USDA 38 (PacBio)	Ga0485028_01_3983731_3985230	glutamate/tyrosine decarboxylase-like PLP-dependent enzyme	EC:4.1.1.28===Aromatic-L-amino-acid decarboxylase.<<>>EC:4.1.1.105===L-tryptophan decarboxylase.
2927319253	2927317855	Bradyrhizobium japonicum	FALSE	Bradyrhizobium japonicum USDA 41	Ga0485031_01_1327847_1329346	glutamate/tyrosine decarboxylase-like PLP-dependent enzyme	EC:4.1.1.105===L-tryptophan decarboxylase.<<>>EC:4.1.1.28===Aromatic-L-amino-acid decarboxylase.
2927329552	2927326859	Bradyrhizobium japonicum	FALSE	Bradyrhizobium japonicum USDA 43	Ga0485032_01_2802463_2803962	glutamate/tyrosine decarboxylase-like PLP-dependent enzyme	EC:4.1.1.28===Aromatic-L-amino-acid decarboxylase.<<>>EC:4.1.1.105===L-tryptophan decarboxylase.
2927339300	2927336058	Bradyrhizobium japonicum	FALSE	Bradyrhizobium japonicum USDA 44	Ga0485033_01_3256463_3257962	glutamate/tyrosine decarboxylase-like PLP-dependent enzyme	EC:4.1.1.105===L-tryptophan decarboxylase.<<>>EC:4.1.1.28===Aromatic-L-amino-acid decarboxylase.
2927351665	2927344934	Bradyrhizobium japonicum	FALSE	Bradyrhizobium japonicum USDA 45	Ga0485034_01_6946938_6948437	glutamate/tyrosine decarboxylase-like PLP-dependent enzyme	EC:4.1.1.28===Aromatic-L-amino-acid decarboxylase.<<>>EC:4.1.1.105===L-tryptophan decarboxylase.
2927371890	2927363871	Bradyrhizobium japonicum	FALSE	Bradyrhizobium japonicum USDA 48	Ga0485037_01_7947570_7948787	glutamate/tyrosine decarboxylase-like PLP-dependent enzyme	EC:4.1.1.28===Aromatic-L-amino-acid decarboxylase.<<>>EC:4.1.1.105===L-tryptophan decarboxylase.
2927381077	2927374343	Bradyrhizobium japonicum	FALSE	Bradyrhizobium japonicum USDA 50	Ga0485038_01_7041766_7043265	glutamate/tyrosine decarboxylase-like PLP-dependent enzyme	EC:4.1.1.105===L-tryptophan decarboxylase.<<>>EC:4.1.1.28===Aromatic-L-amino-acid decarboxylase.
2927386518	2927383351	Bradyrhizobium japonicum	FALSE	Bradyrhizobium japonicum USDA 51	Ga0485039_01_3215974_3217473	glutamate/tyrosine decarboxylase-like PLP-dependent enzyme	EC:4.1.1.105===L-tryptophan decarboxylase.<<>>EC:4.1.1.28===Aromatic-L-amino-acid decarboxylase.
2927392403	2927391869	Bradyrhizobium japonicum	FALSE	Bradyrhizobium japonicum USDA 52	Ga0485040_01_591424_592923	glutamate/tyrosine decarboxylase-like PLP-dependent enzyme	EC:4.1.1.28===Aromatic-L-amino-acid decarboxylase.<<>>EC:4.1.1.105===L-tryptophan decarboxylase.
2927406522	2927400395	Bradyrhizobium japonicum	FALSE	Bradyrhizobium japonicum USDA 53	Ga0485041_01_6321148_6322647	glutamate/tyrosine decarboxylase-like PLP-dependent enzyme	EC:4.1.1.28===Aromatic-L-amino-acid decarboxylase.<<>>EC:4.1.1.105===L-tryptophan decarboxylase.
2927412796	2927408919	Bradyrhizobium japonicum	FALSE	Bradyrhizobium japonicum USDA 54	Ga0485042_01_4046060_4047559	glutamate/tyrosine decarboxylase-like PLP-dependent enzyme	EC:4.1.1.105===L-tryptophan decarboxylase.<<>>EC:4.1.1.28===Aromatic-L-amino-acid decarboxylase.
2927419478	2927417472	Bradyrhizobium japonicum	FALSE	Bradyrhizobium japonicum USDA 55	Ga0485043_01_2105744_2107243	glutamate/tyrosine decarboxylase-like PLP-dependent enzyme	EC:4.1.1.28===Aromatic-L-amino-acid decarboxylase.<<>>EC:4.1.1.105===L-tryptophan decarboxylase.
2927432237	2927426006	Bradyrhizobium japonicum	FALSE	Bradyrhizobium japonicum USDA 57	Ga0485044_01_6365911_6367410	glutamate/tyrosine decarboxylase-like PLP-dependent enzyme	EC:4.1.1.105===L-tryptophan decarboxylase.<<>>EC:4.1.1.28===Aromatic-L-amino-acid decarboxylase.
2927437247	2927435571	Bradyrhizobium japonicum	FALSE	Bradyrhizobium japonicum USDA 58	Ga0485045_01_1740429_1741928	glutamate/tyrosine decarboxylase-like PLP-dependent enzyme	EC:4.1.1.28===Aromatic-L-amino-acid decarboxylase.<<>>EC:4.1.1.105===L-tryptophan decarboxylase.
2927448907	2927445132	Bradyrhizobium japonicum	FALSE	Bradyrhizobium japonicum USDA 59	Ga0485046_01_3772519_3774018	glutamate/tyrosine decarboxylase-like PLP-dependent enzyme	EC:4.1.1.28===Aromatic-L-amino-acid decarboxylase.<<>>EC:4.1.1.105===L-tryptophan decarboxylase.
2927465873	2927464213	Bradyrhizobium japonicum	FALSE	Bradyrhizobium japonicum USDA 62	Ga0485048_01_1562756_1564255	glutamate/tyrosine decarboxylase-like PLP-dependent enzyme	EC:4.1.1.105===L-tryptophan decarboxylase.<<>>EC:4.1.1.28===Aromatic-L-amino-acid decarboxylase.
2927488788	2927482708	Bradyrhizobium japonicum	FALSE	Bradyrhizobium japonicum USDA 64	Ga0485050_01_6273672_6275171	glutamate/tyrosine decarboxylase-like PLP-dependent enzyme	EC:4.1.1.105===L-tryptophan decarboxylase.<<>>EC:4.1.1.28===Aromatic-L-amino-acid decarboxylase.
2927509447	2927501424	Bradyrhizobium japonicum	FALSE	Bradyrhizobium japonicum USDA 66a	Ga0485052_01_8192546_8194045	glutamate/tyrosine decarboxylase-like PLP-dependent enzyme	EC:4.1.1.28===Aromatic-L-amino-acid decarboxylase.<<>>EC:4.1.1.105===L-tryptophan decarboxylase.
2927580070	2927572376	Bradyrhizobium japonicum	FALSE	Bradyrhizobium japonicum USDA 37	Ga0485027_03_1582311_1583528	glutamate/tyrosine decarboxylase-like PLP-dependent enzyme	EC:4.1.1.28===Aromatic-L-amino-acid decarboxylase.<<>>EC:4.1.1.105===L-tryptophan decarboxylase.
2927844933	2927838209	Bradyrhizobium japonicum	FALSE	Bradyrhizobium japonicum USDA 72	Ga0485057_01_6736254_6737471	glutamate/tyrosine decarboxylase-like PLP-dependent enzyme	EC:4.1.1.105===L-tryptophan decarboxylase.<<>>EC:4.1.1.28===Aromatic-L-amino-acid decarboxylase.
2927857042	2927848628	Bradyrhizobium japonicum	FALSE	Bradyrhizobium japonicum USDA 73	Ga0485058_01_8550541_8552040	glutamate/tyrosine decarboxylase-like PLP-dependent enzyme	EC:4.1.1.28===Aromatic-L-amino-acid decarboxylase.<<>>EC:4.1.1.105===L-tryptophan decarboxylase.
2927857769	2927857662	Bradyrhizobium japonicum	FALSE	Bradyrhizobium japonicum USDA 78	Ga0485061_01_102211_103710	glutamate/tyrosine decarboxylase-like PLP-dependent enzyme	EC:4.1.1.105===L-tryptophan decarboxylase.<<>>EC:4.1.1.28===Aromatic-L-amino-acid decarboxylase.
2927887907	2927886255	Bradyrhizobium japonicum	FALSE	Bradyrhizobium japonicum USDA 91	Ga0485067_01_1553106_1554605	glutamate/tyrosine decarboxylase-like PLP-dependent enzyme	EC:4.1.1.28===Aromatic-L-amino-acid decarboxylase.<<>>EC:4.1.1.105===L-tryptophan decarboxylase.
2927896533	2927895256	Bradyrhizobium japonicum	FALSE	Bradyrhizobium japonicum USDA 96	Ga0485070_01_1363752_1365251	glutamate/tyrosine decarboxylase-like PLP-dependent enzyme	EC:4.1.1.28===Aromatic-L-amino-acid decarboxylase.<<>>EC:4.1.1.105===L-tryptophan decarboxylase.
2927968059	2927964518	Bradyrhizobium japonicum	FALSE	Bradyrhizobium japonicum USDA 92	Ga0485068_01_3705172_3706671	glutamate/tyrosine decarboxylase-like PLP-dependent enzyme	EC:4.1.1.28===Aromatic-L-amino-acid decarboxylase.<<>>EC:4.1.1.105===L-tryptophan decarboxylase.
2928754721	2928750445	Bradyrhizobium japonicum	FALSE	Bradyrhizobium japonicum USDA 106	Ga0485078_01_4389378_4390877	glutamate/tyrosine decarboxylase-like PLP-dependent enzyme	EC:4.1.1.28===Aromatic-L-amino-acid decarboxylase.<<>>EC:4.1.1.105===L-tryptophan decarboxylase.
2929316132	2929310742	Bradyrhizobium japonicum	FALSE	Bradyrhizobium japonicum USDA 105	Ga0485077_03_4780336_4781835	glutamate/tyrosine decarboxylase-like PLP-dependent enzyme	EC:4.1.1.28===Aromatic-L-amino-acid decarboxylase.<<>>EC:4.1.1.105===L-tryptophan decarboxylase.
2929616464	2929615660	Bradyrhizobium japonicum	FALSE	Bradyrhizobium japonicum TXVA	Ga0499345_001_733142_734641	glutamate/tyrosine decarboxylase-like PLP-dependent enzyme	EC:4.1.1.105===L-tryptophan decarboxylase.<<>>EC:4.1.1.28===Aromatic-L-amino-acid decarboxylase.
2929625208	2929624759	Bradyrhizobium japonicum	FALSE	Bradyrhizobium japonicum TXEA	Ga0499346_001_409919_411418	glutamate/tyrosine decarboxylase-like PLP-dependent enzyme	EC:4.1.1.28===Aromatic-L-amino-acid decarboxylase.<<>>EC:4.1.1.105===L-tryptophan decarboxylase.
2933578253	2933577622	Bradyrhizobium japonicum	FALSE	Bradyrhizobium japonicum SEMIA 417	Ga0394301_01_684385_685884	aromatic-L-amino-acid decarboxylase	EC:4.1.1.28===Aromatic-L-amino-acid decarboxylase.<<>>EC:4.1.1.105===L-tryptophan decarboxylase.
3005523145	3005519726	Bradyrhizobium japonicum	FALSE	Bradyrhizobium japonicum SZCCT0231	Ga0566752_12_255152_256651	aromatic-L-amino-acid decarboxylase	EC:4.1.1.105===L-tryptophan decarboxylase.<<>>EC:4.1.1.28===Aromatic-L-amino-acid decarboxylase.
3005532685	3005526779	Bradyrhizobium japonicum	FALSE	Bradyrhizobium japonicum SZCCT0153	Ga0566753_18_608716_610215	aromatic-L-amino-acid decarboxylase	EC:4.1.1.105===L-tryptophan decarboxylase.<<>>EC:4.1.1.28===Aromatic-L-amino-acid decarboxylase.
3005538693	3005533906	Bradyrhizobium japonicum	FALSE	Bradyrhizobium japonicum SZCCT0148	Ga0566754_25_1018_2517	aromatic-L-amino-acid decarboxylase	EC:4.1.1.105===L-tryptophan decarboxylase.<<>>EC:4.1.1.28===Aromatic-L-amino-acid decarboxylase.
2694648459	2693429786	Bradyrhizobium lablabi	FALSE	Bradyrhizobium lablabi GAS522	Ga0132013_0788	Glutamate or tyrosine decarboxylase	EC:4.1.1.105===L-tryptophan decarboxylase.<<>>EC:4.1.1.28===Aromatic-L-amino-acid decarboxylase.
2700149300	2698536699	Bradyrhizobium lablabi	FALSE	Bradyrhizobium lablabi MT34	Ga0132021_7570	Glutamate or tyrosine decarboxylase	EC:4.1.1.105===L-tryptophan decarboxylase.<<>>EC:4.1.1.28===Aromatic-L-amino-acid decarboxylase.
2700454349	2698536816	Bradyrhizobium lablabi	FALSE	Bradyrhizobium lablabi GAS499	Ga0132012_6226	Glutamate or tyrosine decarboxylase	EC:4.1.1.105===L-tryptophan decarboxylase.<<>>EC:4.1.1.28===Aromatic-L-amino-acid decarboxylase.
2751128721	2747843221	Bradyrhizobium lablabi	FALSE	Bradyrhizobium lablabi GAS165	Ga0131998_1870	glutamate/tyrosine decarboxylase-like PLP-dependent enzyme	EC:4.1.1.28===Aromatic-L-amino-acid decarboxylase.<<>>EC:4.1.1.105===L-tryptophan decarboxylase.
2669912511	2667527894	Bradyrhizobium liaoningense	FALSE	Bradyrhizobium liaoningense CCBAU 05525	Ga0112634_101983	Glutamate or tyrosine decarboxylase	EC:4.1.1.28===Aromatic-L-amino-acid decarboxylase.<<>>EC:4.1.1.105===L-tryptophan decarboxylase.
2670421417	2667528011	Bradyrhizobium liaoningense	FALSE	Bradyrhizobium liaoningense CCBAU 83689	Ga0112635_101473	Glutamate or tyrosine decarboxylase	EC:4.1.1.105===L-tryptophan decarboxylase.<<>>EC:4.1.1.28===Aromatic-L-amino-acid decarboxylase.
2691785469	2690315987	Bradyrhizobium liaoningense	FALSE	Bradyrhizobium liaoningense CCNWSX0360 -JQ	Ga0115281_12203	Glutamate or tyrosine decarboxylase	EC:4.1.1.28===Aromatic-L-amino-acid decarboxylase.<<>>EC:4.1.1.105===L-tryptophan decarboxylase.
2691786057	2690315987	Bradyrhizobium liaoningense	FALSE	Bradyrhizobium liaoningense CCNWSX0360 -JQ	Ga0115281_1242165	aromatic-L-amino-acid decarboxylase	EC:4.1.1.28===Aromatic-L-amino-acid decarboxylase.<<>>EC:4.1.1.105===L-tryptophan decarboxylase.
3005615792	3005609903	Bradyrhizobium liaoningense	FALSE	Bradyrhizobium liaoningense SZCCT0400	Ga0559285_23_365617_367113	aromatic-L-amino-acid decarboxylase	EC:4.1.1.105===L-tryptophan decarboxylase.<<>>EC:4.1.1.28===Aromatic-L-amino-acid decarboxylase.
3005656773	3005649199	Bradyrhizobium liaoningense	FALSE	Bradyrhizobium liaoningense SZCCT0420	Ga0562991_141_25311_26819	aromatic-L-amino-acid decarboxylase	EC:4.1.1.105===L-tryptophan decarboxylase.<<>>EC:4.1.1.28===Aromatic-L-amino-acid decarboxylase.
3005668157	3005665380	Bradyrhizobium liaoningense	FALSE	Bradyrhizobium liaoningense SZCCT0399	Ga0562993_10_156029_157528	aromatic-L-amino-acid decarboxylase	EC:4.1.1.105===L-tryptophan decarboxylase.<<>>EC:4.1.1.28===Aromatic-L-amino-acid decarboxylase.
2861121171	2861120366	Bradyrhizobium lupini	FALSE	Bradyrhizobium lupini DSM 30140	Ga0415298_01_733111_734610	glutamate/tyrosine decarboxylase-like PLP-dependent enzyme	EC:4.1.1.105===L-tryptophan decarboxylase.<<>>EC:4.1.1.28===Aromatic-L-amino-acid decarboxylase.
2647453393	2645727897	Bradyrhizobium manausense	FALSE	Bradyrhizobium manausense BR3351	Ga0101715_108369	Glutamate or tyrosine decarboxylase	EC:4.1.1.28===Aromatic-L-amino-acid decarboxylase.<<>>EC:4.1.1.105===L-tryptophan decarboxylase.
3005609707	3005603320	Bradyrhizobium manausense	FALSE	Bradyrhizobium manausense SZCCT0433	Ga0559284_20_140088_141584	aromatic-L-amino-acid decarboxylase	EC:4.1.1.105===L-tryptophan decarboxylase.<<>>EC:4.1.1.28===Aromatic-L-amino-acid decarboxylase.
3005663467	3005657325	Bradyrhizobium manausense	FALSE	Bradyrhizobium manausense SZCCT0412	Ga0562992_45_58062_59570	aromatic-L-amino-acid decarboxylase	EC:4.1.1.28===Aromatic-L-amino-acid decarboxylase.<<>>EC:4.1.1.105===L-tryptophan decarboxylase.
3005680615	3005673398	Bradyrhizobium manausense	FALSE	Bradyrhizobium manausense SZCCT0344	Ga0562997_49_1071_2567	aromatic-L-amino-acid decarboxylase	EC:4.1.1.28===Aromatic-L-amino-acid decarboxylase.<<>>EC:4.1.1.105===L-tryptophan decarboxylase.
3005698714	3005696501	Bradyrhizobium manausense	FALSE	Bradyrhizobium manausense SZCCT0118	Ga0563008_06_1469_2965	aromatic-L-amino-acid decarboxylase	EC:4.1.1.28===Aromatic-L-amino-acid decarboxylase.<<>>EC:4.1.1.105===L-tryptophan decarboxylase.
2874623894	2874620515	Bradyrhizobium nanningense	FALSE	Bradyrhizobium nanningense CCBAU 53390	Ga0396071_63_1280_2779	glutamate/tyrosine decarboxylase-like PLP-dependent enzyme	EC:4.1.1.28===Aromatic-L-amino-acid decarboxylase.<<>>EC:4.1.1.105===L-tryptophan decarboxylase.
2904666956	2904666416	Bradyrhizobium nanningense	FALSE	Bradyrhizobium nanningense CCBAU 51757	Ga0396073_54_1258_2757	glutamate/tyrosine decarboxylase-like PLP-dependent enzyme	EC:4.1.1.28===Aromatic-L-amino-acid decarboxylase.<<>>EC:4.1.1.105===L-tryptophan decarboxylase.
2745076725	2744054633	Bradyrhizobium neotropicale	FALSE	Bradyrhizobium neotropicale BR 10247	Ga0132918_103660	glutamate/tyrosine decarboxylase-like PLP-dependent enzyme	EC:4.1.1.105===L-tryptophan decarboxylase.<<>>EC:4.1.1.28===Aromatic-L-amino-acid decarboxylase.
2903725674	2903717903	Bradyrhizobium niftali	FALSE	Bradyrhizobium niftali CNPSo 3448	Ga0445268_090_1814_3313	glutamate/tyrosine decarboxylase-like PLP-dependent enzyme	EC:4.1.1.28===Aromatic-L-amino-acid decarboxylase.<<>>EC:4.1.1.105===L-tryptophan decarboxylase.
2598004060	2597489926	Bradyrhizobium oligotrophicum	FALSE	Bradyrhizobium oligotrophicum S58	Ga0040870_02613	Glutamate or tyrosine decarboxylase	EC:4.1.1.28===Aromatic-L-amino-acid decarboxylase.<<>>EC:4.1.1.105===L-tryptophan decarboxylase.
2513880121	2513237139	Bradyrhizobium ottawaense	FALSE	Bradyrhizobium ottawaense USDA 4	A3AQDRAFT_07882	Glutamate or tyrosine decarboxylase	EC:4.1.1.28===Aromatic-L-amino-acid decarboxylase.<<>>EC:4.1.1.105===L-tryptophan decarboxylase.
2695389719	2693430034	Bradyrhizobium ottawaense	FALSE	Bradyrhizobium ottawaense GAS524	Ga0132014_6371	Glutamate or tyrosine decarboxylase	EC:4.1.1.105===L-tryptophan decarboxylase.<<>>EC:4.1.1.28===Aromatic-L-amino-acid decarboxylase.
2805922638	2802429603	Bradyrhizobium ottawaense	FALSE	Bradyrhizobium ottawaense L2	Ga0309143_106117	glutamate/tyrosine decarboxylase-like PLP-dependent enzyme	EC:4.1.1.105===L-tryptophan decarboxylase.<<>>EC:4.1.1.28===Aromatic-L-amino-acid decarboxylase.
2847944929	2847939898	Bradyrhizobium ottawaense	FALSE	Bradyrhizobium ottawaense OO99	Ga0399835_01_5269977_5271476	glutamate/tyrosine decarboxylase-like PLP-dependent enzyme	EC:4.1.1.28===Aromatic-L-amino-acid decarboxylase.<<>>EC:4.1.1.105===L-tryptophan decarboxylase.
2806493766	2806310485	Bradyrhizobium sachari	FALSE	Bradyrhizobium sachari BR 10555	Ga0314226_105628	glutamate/tyrosine decarboxylase-like PLP-dependent enzyme	EC:4.1.1.105===L-tryptophan decarboxylase.<<>>EC:4.1.1.28===Aromatic-L-amino-acid decarboxylase.
2806508017	2806310487	Bradyrhizobium sachari	FALSE	Bradyrhizobium sachari BR 10556	Ga0314227_1063	glutamate/tyrosine decarboxylase-like PLP-dependent enzyme	EC:4.1.1.28===Aromatic-L-amino-acid decarboxylase.<<>>EC:4.1.1.105===L-tryptophan decarboxylase.
2617349773	2617270735	Bradyrhizobium shewense	FALSE	Bradyrhizobium shewense ERR11	Ga0061098_10093	Glutamate or tyrosine decarboxylase	EC:4.1.1.28===Aromatic-L-amino-acid decarboxylase.<<>>EC:4.1.1.105===L-tryptophan decarboxylase.
640522602	640427104	Bradyrhizobium sp.	FALSE	Bradyrhizobium sp. ORS278	BRADO5059	putative pyridoxal-dependent decarboxylase	EC:4.1.1.28===Aromatic-L-amino-acid decarboxylase.<<>>EC:4.1.1.105===L-tryptophan decarboxylase.
640560275	640427103	Bradyrhizobium sp.	FALSE	Bradyrhizobium sp. BTAi1	BBta_5531	putative pyridoxal-dependent decarboxylase	EC:4.1.1.28===Aromatic-L-amino-acid decarboxylase.<<>>EC:4.1.1.105===L-tryptophan decarboxylase.
2507510197	2507262055	Bradyrhizobium sp.	FALSE	Bradyrhizobium sp. WSM1417	Bra1417DRAFT_5886	Glutamate or tyrosine decarboxylase	EC:4.1.1.105===L-tryptophan decarboxylase.<<>>EC:4.1.1.28===Aromatic-L-amino-acid decarboxylase.
2508544208	2508501009	Bradyrhizobium sp.	FALSE	Bradyrhizobium sp. WSM471	Bra471DRAFT_05289	Glutamate or tyrosine decarboxylase	EC:4.1.1.28===Aromatic-L-amino-acid decarboxylase.<<>>EC:4.1.1.105===L-tryptophan decarboxylase.
2508697853	2508501042	Bradyrhizobium sp.	FALSE	Bradyrhizobium sp. WSM1253	Bra1253DRAFT_07385	Glutamate or tyrosine decarboxylase	EC:4.1.1.28===Aromatic-L-amino-acid decarboxylase.<<>>EC:4.1.1.105===L-tryptophan decarboxylase.
2509151117	2508501128	Bradyrhizobium sp.	FALSE	Bradyrhizobium sp. ARR65	BraARR65DRAFT_00048240	Glutamate or tyrosine decarboxylase	EC:4.1.1.105===L-tryptophan decarboxylase.<<>>EC:4.1.1.28===Aromatic-L-amino-acid decarboxylase.
2511398759	2511231028	Bradyrhizobium sp.	FALSE	Bradyrhizobium sp. YR681	PMI42_05685	Glutamate or tyrosine decarboxylase	EC:4.1.1.28===Aromatic-L-amino-acid decarboxylase.<<>>EC:4.1.1.105===L-tryptophan decarboxylase.
2513629003	2513237092	Bradyrhizobium sp.	FALSE	Bradyrhizobium sp. WSM1743	YU9DRAFT_07561	Glutamate or tyrosine decarboxylase	EC:4.1.1.28===Aromatic-L-amino-acid decarboxylase.<<>>EC:4.1.1.105===L-tryptophan decarboxylase.
2513643915	2513237094	Bradyrhizobium sp.	FALSE	Bradyrhizobium sp. WSM3983	YUADRAFT_07215	Glutamate or tyrosine decarboxylase	EC:4.1.1.28===Aromatic-L-amino-acid decarboxylase.<<>>EC:4.1.1.105===L-tryptophan decarboxylase.
2513716094	2513237104	Bradyrhizobium sp.	FALSE	Bradyrhizobium sp. EC3.3	YUUDRAFT_01610	Glutamate or tyrosine decarboxylase	EC:4.1.1.105===L-tryptophan decarboxylase.<<>>EC:4.1.1.28===Aromatic-L-amino-acid decarboxylase.
2513891901	2513237141	Bradyrhizobium sp.	FALSE	Bradyrhizobium sp. TV2a.2	A3AIDRAFT_04616	Glutamate or tyrosine decarboxylase	EC:4.1.1.28===Aromatic-L-amino-acid decarboxylase.<<>>EC:4.1.1.105===L-tryptophan decarboxylase.
2513971686	2513237153	Bradyrhizobium sp.	FALSE	Bradyrhizobium sp. WSM2254	A3M7DRAFT_05407	aromatic-L-amino-acid decarboxylase	EC:4.1.1.28===Aromatic-L-amino-acid decarboxylase.<<>>EC:4.1.1.105===L-tryptophan decarboxylase.
2513974735	2513237153	Bradyrhizobium sp.	FALSE	Bradyrhizobium sp. WSM2254	A3M7DRAFT_08458	Glutamate or tyrosine decarboxylase	EC:4.1.1.28===Aromatic-L-amino-acid decarboxylase.<<>>EC:4.1.1.105===L-tryptophan decarboxylase.
2514013371	2513237161	Bradyrhizobium sp.	FALSE	Bradyrhizobium sp. WSM2793	A3ASDRAFT_04053	Glutamate or tyrosine decarboxylase	EC:4.1.1.105===L-tryptophan decarboxylase.<<>>EC:4.1.1.28===Aromatic-L-amino-acid decarboxylase.
2514296658	2513237268	Bradyrhizobium sp.	FALSE	Bradyrhizobium sp. ORS285	BRAO285_1210067	Glutamate or tyrosine decarboxylase	EC:4.1.1.28===Aromatic-L-amino-acid decarboxylase.<<>>EC:4.1.1.105===L-tryptophan decarboxylase.
2514438671	2513237312	Bradyrhizobium sp.	FALSE	Bradyrhizobium sp. STM 3809	BRAS3809_1340002	Glutamate or tyrosine decarboxylase	EC:4.1.1.28===Aromatic-L-amino-acid decarboxylase.<<>>EC:4.1.1.105===L-tryptophan decarboxylase.
2515631849	2515154112	Bradyrhizobium sp.	FALSE	Bradyrhizobium sp. WSM4349	B041DRAFT_07906	Glutamate or tyrosine decarboxylase	EC:4.1.1.105===L-tryptophan decarboxylase.<<>>EC:4.1.1.28===Aromatic-L-amino-acid decarboxylase.
2519430777	2519103088	Bradyrhizobium sp.	FALSE	Bradyrhizobium sp. ORS 375		Glutamate or tyrosine decarboxylase	EC:4.1.1.105===L-tryptophan decarboxylase.<<>>EC:4.1.1.28===Aromatic-L-amino-acid decarboxylase.
2524439226	2524023205	Bradyrhizobium sp.	FALSE	Bradyrhizobium sp. Cp5.3	K289DRAFT_03814	Glutamate or tyrosine decarboxylase	EC:4.1.1.28===Aromatic-L-amino-acid decarboxylase.<<>>EC:4.1.1.105===L-tryptophan decarboxylase.
2524468162	2524023210	Bradyrhizobium sp.	FALSE	Bradyrhizobium sp. Ai1a-2	K288DRAFT_04632	aromatic-L-amino-acid decarboxylase	EC:4.1.1.105===L-tryptophan decarboxylase.<<>>EC:4.1.1.28===Aromatic-L-amino-acid decarboxylase.
2546934075	2546825533	Bradyrhizobium sp.	FALSE	Bradyrhizobium sp. URHA0013	N551DRAFT_04900	Glutamate or tyrosine decarboxylase	EC:4.1.1.28===Aromatic-L-amino-acid decarboxylase.<<>>EC:4.1.1.105===L-tryptophan decarboxylase.
2566089372	2565956536	Bradyrhizobium sp.	FALSE	Bradyrhizobium sp. genome from NDFO enrichment metagenome (UW)	BradyUW_05777	Glutamate or tyrosine decarboxylase	EC:4.1.1.28===Aromatic-L-amino-acid decarboxylase.<<>>EC:4.1.1.105===L-tryptophan decarboxylase.
2581473830	2579778901	Bradyrhizobium sp.	FALSE	Bradyrhizobium sp. DOA9	BDOA9DRAFT_05834	Glutamate or tyrosine decarboxylase	EC:4.1.1.28===Aromatic-L-amino-acid decarboxylase.<<>>EC:4.1.1.105===L-tryptophan decarboxylase.
2581474298	2579778901	Bradyrhizobium sp.	FALSE	Bradyrhizobium sp. DOA9	BDOA9DRAFT_06302	aromatic-L-amino-acid decarboxylase	EC:4.1.1.105===L-tryptophan decarboxylase.<<>>EC:4.1.1.28===Aromatic-L-amino-acid decarboxylase.
2597917615	2597489900	Bradyrhizobium sp.	FALSE	Bradyrhizobium sp. STM 3843	Ga0040047_07367	Glutamate or tyrosine decarboxylase	EC:4.1.1.28===Aromatic-L-amino-acid decarboxylase.<<>>EC:4.1.1.105===L-tryptophan decarboxylase.
2609567001	2609459633	Bradyrhizobium sp.	FALSE	Bradyrhizobium sp. CF659	Ga0066724_113194	Glutamate or tyrosine decarboxylase	EC:4.1.1.28===Aromatic-L-amino-acid decarboxylase.<<>>EC:4.1.1.105===L-tryptophan decarboxylase.
2645099456	2643221819	Bradyrhizobium sp.	FALSE	Bradyrhizobium sp. Leaf396	Ga0102419_12460	Glutamate or tyrosine decarboxylase	EC:4.1.1.28===Aromatic-L-amino-acid decarboxylase.<<>>EC:4.1.1.105===L-tryptophan decarboxylase.
2653856544	2651870122	Bradyrhizobium sp.	FALSE	Bradyrhizobium sp. Ghvi	Ga0075232_1173	Glutamate or tyrosine decarboxylase	EC:4.1.1.28===Aromatic-L-amino-acid decarboxylase.<<>>EC:4.1.1.105===L-tryptophan decarboxylase.
2653888642	2651870130	Bradyrhizobium sp.	FALSE	Bradyrhizobium sp. Gha	Ga0075231_105211	Glutamate or tyrosine decarboxylase	EC:4.1.1.105===L-tryptophan decarboxylase.<<>>EC:4.1.1.28===Aromatic-L-amino-acid decarboxylase.
2656204264	2654587901	Bradyrhizobium sp.	FALSE	Bradyrhizobium sp. Rc3b	Ga0075235_1333	Glutamate or tyrosine decarboxylase	EC:4.1.1.28===Aromatic-L-amino-acid decarboxylase.<<>>EC:4.1.1.105===L-tryptophan decarboxylase.
2656918964	2654588102	Bradyrhizobium sp.	FALSE	Bradyrhizobium sp. Rc2d	Ga0075234_10863	Glutamate or tyrosine decarboxylase	EC:4.1.1.105===L-tryptophan decarboxylase.<<>>EC:4.1.1.28===Aromatic-L-amino-acid decarboxylase.
2669546606	2667527802	Bradyrhizobium sp.	FALSE	Bradyrhizobium sp. CCBAU 43298	Ga0112636_11923	Glutamate or tyrosine decarboxylase	EC:4.1.1.105===L-tryptophan decarboxylase.<<>>EC:4.1.1.28===Aromatic-L-amino-acid decarboxylase.
2669694745	2667527840	Bradyrhizobium sp.	FALSE	Bradyrhizobium sp. CCBAU 15615	Ga0112638_110615	Glutamate or tyrosine decarboxylase	EC:4.1.1.105===L-tryptophan decarboxylase.<<>>EC:4.1.1.28===Aromatic-L-amino-acid decarboxylase.
2678665415	2675903623	Bradyrhizobium sp.	FALSE	Bradyrhizobium sp. DOA1	Ga0125706_111907	Glutamate or tyrosine decarboxylase	EC:4.1.1.105===L-tryptophan decarboxylase.<<>>EC:4.1.1.28===Aromatic-L-amino-acid decarboxylase.
2683159842	2681813169	Bradyrhizobium sp.	FALSE	Bradyrhizobium sp. CCBAU 15635	Ga0112639_13803	Glutamate or tyrosine decarboxylase	EC:4.1.1.28===Aromatic-L-amino-acid decarboxylase.<<>>EC:4.1.1.105===L-tryptophan decarboxylase.
2689717494	2687453685	Bradyrhizobium sp.	FALSE	Bradyrhizobium sp. OK095	Ga0115455_1011020	Glutamate or tyrosine decarboxylase	EC:4.1.1.105===L-tryptophan decarboxylase.<<>>EC:4.1.1.28===Aromatic-L-amino-acid decarboxylase.
2691218623	2690315824	Bradyrhizobium sp.	FALSE	Bradyrhizobium sp. AT1	Ga0125694_117074	Glutamate or tyrosine decarboxylase	EC:4.1.1.28===Aromatic-L-amino-acid decarboxylase.<<>>EC:4.1.1.105===L-tryptophan decarboxylase.
2702585191	2700989425	Bradyrhizobium sp.	FALSE	Bradyrhizobium sp. CCBAU 15544	Ga0112637_15173	Glutamate or tyrosine decarboxylase	EC:4.1.1.105===L-tryptophan decarboxylase.<<>>EC:4.1.1.28===Aromatic-L-amino-acid decarboxylase.
2743541119	2740892459	Bradyrhizobium sp.	FALSE	Bradyrhizobium sp. LTSP849	Ga0132587_15179	glutamate/tyrosine decarboxylase-like PLP-dependent enzyme	EC:4.1.1.105===L-tryptophan decarboxylase.<<>>EC:4.1.1.28===Aromatic-L-amino-acid decarboxylase.
2743550992	2740892460	Bradyrhizobium sp.	FALSE	Bradyrhizobium sp. LTSP857	Ga0132588_149925	glutamate/tyrosine decarboxylase-like PLP-dependent enzyme	EC:4.1.1.105===L-tryptophan decarboxylase.<<>>EC:4.1.1.28===Aromatic-L-amino-acid decarboxylase.
2753761430	2751185896	Bradyrhizobium sp.	FALSE	Bradyrhizobium sp. BF49	Ga0175368_115878	glutamate/tyrosine decarboxylase-like PLP-dependent enzyme	EC:4.1.1.28===Aromatic-L-amino-acid decarboxylase.<<>>EC:4.1.1.105===L-tryptophan decarboxylase.
2753761438	2751185896	Bradyrhizobium sp.	FALSE	Bradyrhizobium sp. BF49	Ga0175368_115886	glutamate/tyrosine decarboxylase-like PLP-dependent enzyme	EC:4.1.1.105===L-tryptophan decarboxylase.<<>>EC:4.1.1.28===Aromatic-L-amino-acid decarboxylase.
2774644946	2773857835	Bradyrhizobium sp.	FALSE	Bradyrhizobium sp. ORS285	Ga0226405_114984	glutamate/tyrosine decarboxylase-like PLP-dependent enzyme	EC:4.1.1.105===L-tryptophan decarboxylase.<<>>EC:4.1.1.28===Aromatic-L-amino-acid decarboxylase.
2778132170	2775507256	Bradyrhizobium sp.	FALSE	Bradyrhizobium sp. CCGE-LA001	Ga0213611_115141	glutamate/tyrosine decarboxylase-like PLP-dependent enzyme	EC:4.1.1.105===L-tryptophan decarboxylase.<<>>EC:4.1.1.28===Aromatic-L-amino-acid decarboxylase.
2782367044	2781126056	Bradyrhizobium sp.	FALSE	Bradyrhizobium sp. Y-H1	Ga0299758_108107	aromatic-L-amino-acid decarboxylase	EC:4.1.1.28===Aromatic-L-amino-acid decarboxylase.<<>>EC:4.1.1.105===L-tryptophan decarboxylase.
2782368962	2781126056	Bradyrhizobium sp.	FALSE	Bradyrhizobium sp. Y-H1	Ga0299758_1153	glutamate/tyrosine decarboxylase-like PLP-dependent enzyme	EC:4.1.1.28===Aromatic-L-amino-acid decarboxylase.<<>>EC:4.1.1.105===L-tryptophan decarboxylase.
2782379431	2781126058	Bradyrhizobium sp.	FALSE	Bradyrhizobium sp. R2.2-H	Ga0299756_108107	aromatic-L-amino-acid decarboxylase	EC:4.1.1.28===Aromatic-L-amino-acid decarboxylase.<<>>EC:4.1.1.105===L-tryptophan decarboxylase.
2782381359	2781126058	Bradyrhizobium sp.	FALSE	Bradyrhizobium sp. R2.2-H	Ga0299756_1153	glutamate/tyrosine decarboxylase-like PLP-dependent enzyme	EC:4.1.1.105===L-tryptophan decarboxylase.<<>>EC:4.1.1.28===Aromatic-L-amino-acid decarboxylase.
2784209605	2784132048	Bradyrhizobium sp.	FALSE	Bradyrhizobium sp. W	Ga0299755_108285	aromatic-L-amino-acid decarboxylase	EC:4.1.1.28===Aromatic-L-amino-acid decarboxylase.<<>>EC:4.1.1.105===L-tryptophan decarboxylase.
2784211354	2784132048	Bradyrhizobium sp.	FALSE	Bradyrhizobium sp. W	Ga0299755_1153	glutamate/tyrosine decarboxylase-like PLP-dependent enzyme	EC:4.1.1.105===L-tryptophan decarboxylase.<<>>EC:4.1.1.28===Aromatic-L-amino-acid decarboxylase.
2784308444	2784132071	Bradyrhizobium sp.	FALSE	Bradyrhizobium sp. BM-T	Ga0299763_108108	aromatic-L-amino-acid decarboxylase	EC:4.1.1.28===Aromatic-L-amino-acid decarboxylase.<<>>EC:4.1.1.105===L-tryptophan decarboxylase.
2784310370	2784132071	Bradyrhizobium sp.	FALSE	Bradyrhizobium sp. BM-T	Ga0299763_1153	glutamate/tyrosine decarboxylase-like PLP-dependent enzyme	EC:4.1.1.28===Aromatic-L-amino-acid decarboxylase.<<>>EC:4.1.1.105===L-tryptophan decarboxylase.
2793064989	2791355196	Bradyrhizobium sp.	FALSE	Bradyrhizobium sp. Y36	Ga0309146_1233	glutamate/tyrosine decarboxylase-like PLP-dependent enzyme	EC:4.1.1.105===L-tryptophan decarboxylase.<<>>EC:4.1.1.28===Aromatic-L-amino-acid decarboxylase.
2799289466	2799112246	Bradyrhizobium sp.	FALSE	Bradyrhizobium sp. BK707	Ga0307699_2078	glutamate/tyrosine decarboxylase-like PLP-dependent enzyme	EC:4.1.1.28===Aromatic-L-amino-acid decarboxylase.<<>>EC:4.1.1.105===L-tryptophan decarboxylase.
2824616976	2824609381	Bradyrhizobium sp.	FALSE	Bradyrhizobium sp. HAMBI 2134	Ga0376768_7597	glutamate/tyrosine decarboxylase-like PLP-dependent enzyme	EC:4.1.1.105===L-tryptophan decarboxylase.<<>>EC:4.1.1.28===Aromatic-L-amino-acid decarboxylase.
2824624123	2824617872	Bradyrhizobium sp.	FALSE	Bradyrhizobium sp. HAMBI 2133	Ga0376845_6252	glutamate/tyrosine decarboxylase-like PLP-dependent enzyme	EC:4.1.1.28===Aromatic-L-amino-acid decarboxylase.<<>>EC:4.1.1.105===L-tryptophan decarboxylase.
2824624229	2824617872	Bradyrhizobium sp.	FALSE	Bradyrhizobium sp. HAMBI 2133	Ga0376845_6358	aromatic-L-amino-acid decarboxylase	EC:4.1.1.28===Aromatic-L-amino-acid decarboxylase.<<>>EC:4.1.1.105===L-tryptophan decarboxylase.
2824632958	2824626560	Bradyrhizobium sp.	FALSE	Bradyrhizobium sp. HAMBI 2149	Ga0376846_6399	aromatic-L-amino-acid decarboxylase	EC:4.1.1.28===Aromatic-L-amino-acid decarboxylase.<<>>EC:4.1.1.105===L-tryptophan decarboxylase.
2824634740	2824626560	Bradyrhizobium sp.	FALSE	Bradyrhizobium sp. HAMBI 2149	Ga0376846_8181	glutamate/tyrosine decarboxylase-like PLP-dependent enzyme	EC:4.1.1.105===L-tryptophan decarboxylase.<<>>EC:4.1.1.28===Aromatic-L-amino-acid decarboxylase.
2824639785	2824635225	Bradyrhizobium sp.	FALSE	Bradyrhizobium sp. HAMBI 2136	Ga0376847_4561	aromatic-L-amino-acid decarboxylase	EC:4.1.1.105===L-tryptophan decarboxylase.<<>>EC:4.1.1.28===Aromatic-L-amino-acid decarboxylase.
2824642708	2824635225	Bradyrhizobium sp.	FALSE	Bradyrhizobium sp. HAMBI 2136	Ga0376847_7484	glutamate/tyrosine decarboxylase-like PLP-dependent enzyme	EC:4.1.1.105===L-tryptophan decarboxylase.<<>>EC:4.1.1.28===Aromatic-L-amino-acid decarboxylase.
2824646835	2824644064	Bradyrhizobium sp.	FALSE	Bradyrhizobium sp. HAMBI 2137	Ga0376848_2772	aromatic-L-amino-acid decarboxylase	EC:4.1.1.28===Aromatic-L-amino-acid decarboxylase.<<>>EC:4.1.1.105===L-tryptophan decarboxylase.
2824650636	2824644064	Bradyrhizobium sp.	FALSE	Bradyrhizobium sp. HAMBI 2137	Ga0376848_6573	glutamate/tyrosine decarboxylase-like PLP-dependent enzyme	EC:4.1.1.105===L-tryptophan decarboxylase.<<>>EC:4.1.1.28===Aromatic-L-amino-acid decarboxylase.
2824660731	2824653114	Bradyrhizobium sp.	FALSE	Bradyrhizobium sp. HAMBI 2142	Ga0376851_7618	glutamate/tyrosine decarboxylase-like PLP-dependent enzyme	EC:4.1.1.28===Aromatic-L-amino-acid decarboxylase.<<>>EC:4.1.1.105===L-tryptophan decarboxylase.
2824665023	2824661429	Bradyrhizobium sp.	FALSE	Bradyrhizobium sp. HAMBI 2115	Ga0376852_3595	glutamate/tyrosine decarboxylase-like PLP-dependent enzyme	EC:4.1.1.105===L-tryptophan decarboxylase.<<>>EC:4.1.1.28===Aromatic-L-amino-acid decarboxylase.
2824678530	2824671348	Bradyrhizobium sp.	FALSE	Bradyrhizobium sp. HAMBI 2125	Ga0376853_7184	glutamate/tyrosine decarboxylase-like PLP-dependent enzyme	EC:4.1.1.105===L-tryptophan decarboxylase.<<>>EC:4.1.1.28===Aromatic-L-amino-acid decarboxylase.
2824695867	2824687955	Bradyrhizobium sp.	FALSE	Bradyrhizobium sp. HAMBI 2126	Ga0376855_7914	glutamate/tyrosine decarboxylase-like PLP-dependent enzyme	EC:4.1.1.28===Aromatic-L-amino-acid decarboxylase.<<>>EC:4.1.1.105===L-tryptophan decarboxylase.
2824704214	2824696289	Bradyrhizobium sp.	FALSE	Bradyrhizobium sp. HAMBI 2127	Ga0376856_7927	glutamate/tyrosine decarboxylase-like PLP-dependent enzyme	EC:4.1.1.28===Aromatic-L-amino-acid decarboxylase.<<>>EC:4.1.1.105===L-tryptophan decarboxylase.
2824708323	2824704595	Bradyrhizobium sp.	FALSE	Bradyrhizobium sp. HAMBI 2150	Ga0376857_3729	glutamate/tyrosine decarboxylase-like PLP-dependent enzyme	EC:4.1.1.105===L-tryptophan decarboxylase.<<>>EC:4.1.1.28===Aromatic-L-amino-acid decarboxylase.
2824717108	2824714736	Bradyrhizobium sp.	FALSE	Bradyrhizobium sp. HAMBI 2151	Ga0376858_2373	aromatic-L-amino-acid decarboxylase	EC:4.1.1.28===Aromatic-L-amino-acid decarboxylase.<<>>EC:4.1.1.105===L-tryptophan decarboxylase.
2824722355	2824714736	Bradyrhizobium sp.	FALSE	Bradyrhizobium sp. HAMBI 2151	Ga0376858_7620	glutamate/tyrosine decarboxylase-like PLP-dependent enzyme	EC:4.1.1.28===Aromatic-L-amino-acid decarboxylase.<<>>EC:4.1.1.105===L-tryptophan decarboxylase.
2824727288	2824723954	Bradyrhizobium sp.	FALSE	Bradyrhizobium sp. HAMBI 2152	Ga0376859_3335	aromatic-L-amino-acid decarboxylase	EC:4.1.1.28===Aromatic-L-amino-acid decarboxylase.<<>>EC:4.1.1.105===L-tryptophan decarboxylase.
2824732370	2824723954	Bradyrhizobium sp.	FALSE	Bradyrhizobium sp. HAMBI 2152	Ga0376859_8417	glutamate/tyrosine decarboxylase-like PLP-dependent enzyme	EC:4.1.1.28===Aromatic-L-amino-acid decarboxylase.<<>>EC:4.1.1.105===L-tryptophan decarboxylase.
2824740436	2824732956	Bradyrhizobium sp.	FALSE	Bradyrhizobium sp. HAMBI 2153	Ga0376860_7481	glutamate/tyrosine decarboxylase-like PLP-dependent enzyme	EC:4.1.1.105===L-tryptophan decarboxylase.<<>>EC:4.1.1.28===Aromatic-L-amino-acid decarboxylase.
2824753308	2824746037	Bradyrhizobium sp.	FALSE	Bradyrhizobium sp. HAMBI 2299	Ga0376862_7273	glutamate/tyrosine decarboxylase-like PLP-dependent enzyme	EC:4.1.1.105===L-tryptophan decarboxylase.<<>>EC:4.1.1.28===Aromatic-L-amino-acid decarboxylase.
2824761054	2824753945	Bradyrhizobium sp.	FALSE	Bradyrhizobium sp. HAMBI 2128	Ga0376864_7111	glutamate/tyrosine decarboxylase-like PLP-dependent enzyme	EC:4.1.1.28===Aromatic-L-amino-acid decarboxylase.<<>>EC:4.1.1.105===L-tryptophan decarboxylase.
2824771767	2824763712	Bradyrhizobium sp.	FALSE	Bradyrhizobium sp. HAMBI 2129	Ga0376865_8057	glutamate/tyrosine decarboxylase-like PLP-dependent enzyme	EC:4.1.1.105===L-tryptophan decarboxylase.<<>>EC:4.1.1.28===Aromatic-L-amino-acid decarboxylase.
2824781132	2824773399	Bradyrhizobium sp.	FALSE	Bradyrhizobium sp. HAMBI 2130	Ga0376866_7735	glutamate/tyrosine decarboxylase-like PLP-dependent enzyme	EC:4.1.1.28===Aromatic-L-amino-acid decarboxylase.<<>>EC:4.1.1.105===L-tryptophan decarboxylase.
2827225823	2827222445	Bradyrhizobium sp.	FALSE	Bradyrhizobium sp. 1108993	Ga0374062_3379	glutamate/tyrosine decarboxylase-like PLP-dependent enzyme	EC:4.1.1.28===Aromatic-L-amino-acid decarboxylase.<<>>EC:4.1.1.105===L-tryptophan decarboxylase.
2838125632	2838122688	Bradyrhizobium sp.	FALSE	Bradyrhizobium sp. CIR3A	Ga0394408_2945	glutamate/tyrosine decarboxylase-like PLP-dependent enzyme	EC:4.1.1.105===L-tryptophan decarboxylase.<<>>EC:4.1.1.28===Aromatic-L-amino-acid decarboxylase.
2841941707	2841941048	Bradyrhizobium sp.	FALSE	Bradyrhizobium sp. SBR1B	Ga0394404_660	glutamate/tyrosine decarboxylase-like PLP-dependent enzyme	EC:4.1.1.105===L-tryptophan decarboxylase.<<>>EC:4.1.1.28===Aromatic-L-amino-acid decarboxylase.
2841951135	2841949485	Bradyrhizobium sp.	FALSE	Bradyrhizobium sp. ERR14	Ga0394405_1651	glutamate/tyrosine decarboxylase-like PLP-dependent enzyme	EC:4.1.1.28===Aromatic-L-amino-acid decarboxylase.<<>>EC:4.1.1.105===L-tryptophan decarboxylase.
2841959293	2841957949	Bradyrhizobium sp.	FALSE	Bradyrhizobium sp. CIR1	Ga0394407_1345	glutamate/tyrosine decarboxylase-like PLP-dependent enzyme	EC:4.1.1.105===L-tryptophan decarboxylase.<<>>EC:4.1.1.28===Aromatic-L-amino-acid decarboxylase.
2841968871	2841966195	Bradyrhizobium sp.	FALSE	Bradyrhizobium sp. CIR18	Ga0394410_2677	glutamate/tyrosine decarboxylase-like PLP-dependent enzyme	EC:4.1.1.28===Aromatic-L-amino-acid decarboxylase.<<>>EC:4.1.1.105===L-tryptophan decarboxylase.
2841975935	2841974524	Bradyrhizobium sp.	FALSE	Bradyrhizobium sp. CIR48	Ga0394411_1412	glutamate/tyrosine decarboxylase-like PLP-dependent enzyme	EC:4.1.1.28===Aromatic-L-amino-acid decarboxylase.<<>>EC:4.1.1.105===L-tryptophan decarboxylase.
2841989212	2841983080	Bradyrhizobium sp.	FALSE	Bradyrhizobium sp. IAR9	Ga0394412_6135	glutamate/tyrosine decarboxylase-like PLP-dependent enzyme	EC:4.1.1.105===L-tryptophan decarboxylase.<<>>EC:4.1.1.28===Aromatic-L-amino-acid decarboxylase.
2847904716	2847900092	Bradyrhizobium sp.	FALSE	Bradyrhizobium sp. KBS0725	Ga0402185_01_4785305_4786816	glutamate/tyrosine decarboxylase-like PLP-dependent enzyme	EC:4.1.1.28===Aromatic-L-amino-acid decarboxylase.<<>>EC:4.1.1.105===L-tryptophan decarboxylase.
2847911699	2847907072	Bradyrhizobium sp.	FALSE	Bradyrhizobium sp. KBS0727	Ga0402178_01_4785343_4786854	glutamate/tyrosine decarboxylase-like PLP-dependent enzyme	EC:4.1.1.105===L-tryptophan decarboxylase.<<>>EC:4.1.1.28===Aromatic-L-amino-acid decarboxylase.
2847917041	2847914055	Bradyrhizobium sp.	FALSE	Bradyrhizobium sp. ORS3257	Ga0337771_01_3055386_3056885	glutamate/tyrosine decarboxylase-like PLP-dependent enzyme	EC:4.1.1.28===Aromatic-L-amino-acid decarboxylase.<<>>EC:4.1.1.105===L-tryptophan decarboxylase.
2852605569	2852605567	Bradyrhizobium sp.	FALSE	Bradyrhizobium sp. OAS710	Ga0395965_01_1935_3431	glutamate/tyrosine decarboxylase-like PLP-dependent enzyme	EC:4.1.1.105===L-tryptophan decarboxylase.<<>>EC:4.1.1.28===Aromatic-L-amino-acid decarboxylase.
2857509773	2857509624	Bradyrhizobium sp.	FALSE	Bradyrhizobium sp. R-73088	Ga0434957_01_170003_171502	glutamate/tyrosine decarboxylase-like PLP-dependent enzyme	EC:4.1.1.28===Aromatic-L-amino-acid decarboxylase.<<>>EC:4.1.1.105===L-tryptophan decarboxylase.
2874588085	2874583453	Bradyrhizobium sp.	FALSE	Bradyrhizobium sp. MOS002	Ga0339464_26_28359_29855	glutamate/tyrosine decarboxylase-like PLP-dependent enzyme	EC:4.1.1.28===Aromatic-L-amino-acid decarboxylase.<<>>EC:4.1.1.105===L-tryptophan decarboxylase.
2874642115	2874636899	Bradyrhizobium sp.	FALSE	Bradyrhizobium sp. AC87j1	Ga0340531_246_1884_3383	glutamate/tyrosine decarboxylase-like PLP-dependent enzyme	EC:4.1.1.105===L-tryptophan decarboxylase.<<>>EC:4.1.1.28===Aromatic-L-amino-acid decarboxylase.
2878416547	2878413433	Bradyrhizobium sp.	FALSE	Bradyrhizobium sp. KS-T3	Ga0439411_01_3102302_3103810	glutamate/tyrosine decarboxylase-like PLP-dependent enzyme	EC:4.1.1.105===L-tryptophan decarboxylase.<<>>EC:4.1.1.28===Aromatic-L-amino-acid decarboxylase.
2879091881	2879091575	Bradyrhizobium sp.	FALSE	Bradyrhizobium sp. CCH5-F6	Ga0353185_010_993_2492	glutamate/tyrosine decarboxylase-like PLP-dependent enzyme	EC:4.1.1.28===Aromatic-L-amino-acid decarboxylase.<<>>EC:4.1.1.105===L-tryptophan decarboxylase.
2879141777	2879135838	Bradyrhizobium sp.	FALSE	Bradyrhizobium sp. MOS003	Ga0339463_21_1988_3487	glutamate/tyrosine decarboxylase-like PLP-dependent enzyme	EC:4.1.1.28===Aromatic-L-amino-acid decarboxylase.<<>>EC:4.1.1.105===L-tryptophan decarboxylase.
2881181784	2881178938	Bradyrhizobium sp.	FALSE	Bradyrhizobium sp. TSA1	Ga0443569_01_2880101_2881600	glutamate/tyrosine decarboxylase-like PLP-dependent enzyme	EC:4.1.1.28===Aromatic-L-amino-acid decarboxylase.<<>>EC:4.1.1.105===L-tryptophan decarboxylase.
2881369209	2881364244	Bradyrhizobium sp.	FALSE	Bradyrhizobium sp. RP6	Ga0443829_28_1183_2682	glutamate/tyrosine decarboxylase-like PLP-dependent enzyme	EC:4.1.1.28===Aromatic-L-amino-acid decarboxylase.<<>>EC:4.1.1.105===L-tryptophan decarboxylase.
2882876630	2882872387	Bradyrhizobium sp.	FALSE	Bradyrhizobium sp. AS23.2	Ga0445118_146_20026_21525	glutamate/tyrosine decarboxylase-like PLP-dependent enzyme	EC:4.1.1.28===Aromatic-L-amino-acid decarboxylase.<<>>EC:4.1.1.105===L-tryptophan decarboxylase.
2885371687	2885366525	Bradyrhizobium sp.	FALSE	Bradyrhizobium sp. LVM 105	Ga0441417_31_1185_2684	glutamate/tyrosine decarboxylase-like PLP-dependent enzyme	EC:4.1.1.105===L-tryptophan decarboxylase.<<>>EC:4.1.1.28===Aromatic-L-amino-acid decarboxylase.
2885387339	2885383462	Bradyrhizobium sp.	FALSE	Bradyrhizobium sp. Leo170	Ga0445179_0099_22162_23592	aromatic-L-amino-acid decarboxylase	EC:4.1.1.28===Aromatic-L-amino-acid decarboxylase.<<>>EC:4.1.1.105===L-tryptophan decarboxylase.
2885411471	2885409591	Bradyrhizobium sp.	FALSE	Bradyrhizobium sp. NAS80.1	Ga0445897_048_37574_39073	glutamate/tyrosine decarboxylase-like PLP-dependent enzyme	EC:4.1.1.105===L-tryptophan decarboxylase.<<>>EC:4.1.1.28===Aromatic-L-amino-acid decarboxylase.
2888382257	2888378607	Bradyrhizobium sp.	FALSE	Bradyrhizobium sp. LCT2	Ga0439693_01_3773967_3775466	glutamate/tyrosine decarboxylase-like PLP-dependent enzyme	EC:4.1.1.105===L-tryptophan decarboxylase.<<>>EC:4.1.1.28===Aromatic-L-amino-acid decarboxylase.
[truncated: 7,886 more rows]

## Sheet: 4.1.1.11
Gene ID	Genome ID	Abridged Genome Name	Member of Forster Species?	Genome Name	Gene Count	Gene Product Name	Enzyme
[truncated: 68,671 more rows]

## Sheet: 4.1.1.12
Gene ID	Genome ID	Abridged Genome Name	Member of Forster Species?	Genome Name	Locus Tag	Gene Product Name	Enzyme
[truncated: 7,998 more rows]

[truncated: 7 more sheets: 4.1.1.15, 4.1.1.18, 4.1.1.19, 4.1.1.22, 4.1.1.25, 4.1.1.28, 4.1.1.53]
