# Supplementary material for: Diversity and distribution of amino acid decarboxylase enzymes in the human gut bacteria—a bioinformatics investigation
Source: Front Microbiol. 2025 Sep 17;16:1616635. doi: 10.3389/fmicb.2025.1616635 (PMC12484125; doi:10.3389/fmicb.2025.1616635)
Supplement: SUPPLEMENTARY FILE S2 — EC ID search gene ID data. [file Supplementary_file_2.xlsx]

## Sheet: 4.1.1.105
Gene ID	Genome ID	Abridged Genome Name	Member of Forster Species?	Genome Name	Locus Tag	Gene Product Name	Enzyme
2575243989	2574179994	Bacillus subtilis	TRUE	Bacillus subtilis B7-s	X858DRAFT_01347	Glutamate or tyrosine decarboxylase	EC:4.1.1.105===L-tryptophan decarboxylase.<<>>EC:4.1.1.28===Aromatic-L-amino-acid decarboxylase.
2877348253	2877345618	Enterococcus faecalis	TRUE	Enterococcus faecalis V583	Ga0226264_01_2802579_2803991	glutamate/tyrosine decarboxylase-like PLP-dependent enzyme	EC:4.1.1.28===Aromatic-L-amino-acid decarboxylase.<<>>EC:4.1.1.105===L-tryptophan decarboxylase.
2730792206	2728369550	Enterococcus faecium	TRUE	Enterococcus faecium VRE-1503646	Ga0127114_14301	Glutamate or tyrosine decarboxylase	EC:4.1.1.105===L-tryptophan decarboxylase.<<>>EC:4.1.1.28===Aromatic-L-amino-acid decarboxylase.
2513188496	2513020036	Nitriliruptor alkaliphilus	TRUE	Nitriliruptor alkaliphilus DSM 45188	NitalDRAFT_2204	aromatic-L-amino-acid decarboxylase	EC:4.1.1.28===Aromatic-L-amino-acid decarboxylase.<<>>EC:4.1.1.105===L-tryptophan decarboxylase.
2513188919	2513020036	Nitriliruptor alkaliphilus	TRUE	Nitriliruptor alkaliphilus DSM 45188	NitalDRAFT_2627	Glutamate or tyrosine decarboxylase	EC:4.1.1.28===Aromatic-L-amino-acid decarboxylase.<<>>EC:4.1.1.105===L-tryptophan decarboxylase.
2513190822	2513020036	Nitriliruptor alkaliphilus	TRUE	Nitriliruptor alkaliphilus DSM 45188	NitalDRAFT_4530	Glutamate or tyrosine decarboxylase	EC:4.1.1.28===Aromatic-L-amino-acid decarboxylase.<<>>EC:4.1.1.105===L-tryptophan decarboxylase.
637365161	637000281	Staphylococcus epidermidis	TRUE	Staphylococcus epidermidis ATCC 12228	SE0112	pyridoxal-deC	EC:4.1.1.105===L-tryptophan decarboxylase.<<>>EC:4.1.1.28===Aromatic-L-amino-acid decarboxylase.

## Sheet: 4.1.1.11
Gene ID	Genome ID	Abridged Genome Name	Member of Forster Species?	Genome Name	Gene Count	Gene Product Name	Enzyme
2526055984	2524614855	Acidaminococcus intestini	TRUE	Acidaminococcus intestini DSM 21505	1
2574213764	2574179708	Adlercreutzia equolifaciens	TRUE	Adlercreutzia equolifaciens celatus DSM 18785	1
8002120449	8002119576	Adlercreutzia equolifaciens	TRUE	Adlercreutzia equolifaciens celatus DSM 18785	1
2509825125	2509601035	Alistipes finegoldii	TRUE	Alistipes finegoldii AHN 2437, DSM 17242	1
2840788072	2840788072	Alistipes indistinctus	TRUE	Alistipes indistinctus AF17-14	1
2652735045	2651869761	Alistipes inops	TRUE	Alistipes inops 627	1
2518158884	2517572213	Alistipes onderdonkii	TRUE	Alistipes onderdonkii WAL 8169, DSM 19147	1
2915173377	2915171790	Alistipes shahii	TRUE	Alistipes shahii BIOML-A1	1
2810802696	2808606805	Anaerococcus prevotii	TRUE	Anaerococcus prevotii NCTC 11806	1
650028345	649989907	Anaerostipes caccae	TRUE	Anaerostipes caccae 3_2_56FAA	1
2535172417	2534681714	Anaerostipes hadrus	TRUE	Anaerostipes hadrus comb. nov. VPI 82-52, DSM 3319	1
2628600978	2627853700	Bacillus subtilis	TRUE	Bacillus subtilis ATCC 13952	1
647382483	647000211	Bacillus subtilis	TRUE	Bacillus subtilis spizizenii ATCC 6633	1
2702186145	2700989328	Bacteroides acidifaciens	TRUE	Bacteroides acidifaciens 1a3B	1
641002139	640963023	Bacteroides caccae	TRUE	Bacteroides caccae ATCC 43185	1
2807242307	2806310690	Bacteroides caccae	TRUE	Bacteroides caccae ATCC 43185	1
2807597905	2806310790	Bacteroides caccae	TRUE	Bacteroides caccae ATCC 43185	1
644168193	643886111	Bacteroides cellulosilyticus	TRUE	Bacteroides cellulosilyticus DSM 14838	1
2698265199	2695420967	Bacteroides clarus	TRUE	Bacteroides clarus DSM 22519	1
2695129082	2693429916	Bacteroides faecis	TRUE	Bacteroides faecis DSM 24798	1
2563196359	2562617142	Bacteroides finegoldii	TRUE	Bacteroides finegoldii DSM 17565	1
637226658	637000024	Bacteroides fragilis	TRUE	Bacteroides fragilis NCTC 9343	1
2916286463	2916283602	Bacteroides fragilis	TRUE	Bacteroides fragilis NCTC 9343	1
2520594743	2519899680	Bacteroides gallinarum	TRUE	Bacteroides gallinarum DSM 18171	1
2538172231	2537561664	Bacteroides nordii	TRUE	Bacteroides nordii CL02T12C05	1
641385528	641380449	Bacteroides ovatus	TRUE	Bacteroides ovatus ATCC 8483	1
2687153312	2684623200	Bacteroides ovatus	TRUE	Bacteroides ovatus ATCC 8483	1
2532798093	2531839250	Bacteroides salyersiae	TRUE	Bacteroides salyersiae DSM 18765	1
2916282607	2916278816	Bacteroides salyersiae	TRUE	Bacteroides salyersiae DSM 18765	1
642199868	641736196	Bacteroides stercoris	TRUE	Bacteroides stercoris ATCC 43183	1
2916296728	2916293514	Bacteroides stercoris	TRUE	Bacteroides stercoris ATCC 43183	1
2984896427	2984892730	Bacteroides thetaiotaomicron	TRUE	Bacteroides thetaiotaomicron NCTC 10582	1
641389436	641380447	Bacteroides uniformis	TRUE	Bacteroides uniformis ATCC 8492	1
2916275279	2916274279	Bacteroides uniformis	TRUE	Bacteroides uniformis ATCC 8492	1
2958357759	2958355860	Bacteroides xylanisolvens	TRUE	Bacteroides xylanisolvens AF38-2	1
2530575121	2529292932	Barnesiella intestinihominis	TRUE	Barnesiella intestinihominis YIT 11860	1
2960575228	2960572437	Blautia luti	TRUE	Blautia luti MSK.13.40	1
2854421717	2854418831	Blautia obeum	TRUE	Blautia obeum APC942/31-1	1
2518642646	2518285616	Brachymonas chironomi	TRUE	Brachymonas chironomi DSM 19884	1
2540879635	2540341191	Butyricimonas virosa	TRUE	Butyricimonas virosa DSM 23226	1
2805656772	2802429530	Catenibacterium mitsuokai	TRUE	Catenibacterium mitsuokai 2789STDY5608825	1
2650095478	2648501483	Citrobacter pasteurii	TRUE	Citrobacter pasteurii CIP 55.13	1
2620689753	2619619101	Clostridioides difficile	TRUE	Clostridioides difficile F501	1
644103460	643886116	Coprococcus comes	TRUE	Coprococcus comes ATCC 27758	1
641412824	641380422	Coprococcus eutactus	TRUE	Coprococcus eutactus ATCC 27759	1
2846190768	2846188784	Dorea formicigenerans	TRUE	Dorea formicigenerans AF21-25	1
641039378	640963046	Dorea longicatena	TRUE	Dorea longicatena DSM 13814	1
2526215980	2526164513	Dysgonomonas capnocytophagoides	TRUE	Dysgonomonas capnocytophagoides DSM 22835	1
8002124701	8002122114	Eggerthella lenta	TRUE	Eggerthella lenta DSM 2243	1
2931996307	2931992095	Enterobacter asburiae	TRUE	Enterobacter asburiae ATCC 35953 A4	1
646772540	646564529	Enterobacter cloacae	TRUE	Enterobacter cloacae cloacae ATCC 13047	1
2630837761	2627854262	Enterobacter cloacae	TRUE	Enterobacter cloacae cloacae ATCC 13047	1
2665113184	2663762965	Enterobacter cloacae	TRUE	Enterobacter cloacae cloacae ATCC 13047	1
2559436768	2558860282	Enterococcus faecalis	TRUE	Enterococcus faecalis ATCC 19433	1
2719241937	2718217898	Enterococcus faecium	TRUE	Enterococcus faecium ATCC 700221	1
2897345667	2897341779	Escherichia coli	TRUE	Escherichia coli ATCC 11775	1
2598989797	2597490300	Eubacterium ramulus	TRUE	Eubacterium ramulus VPI C6-27, ATCC 29099	1
2815371149	2814123265	Faecalibacterium prausnitzii	TRUE	Faecalibacterium prausnitzii 2789STDY5834930	1
650545914	650377935	Faecalitalea cylindroides	TRUE	Faecalitalea cylindroides T2-87	1
648214655	648028026	Ferrimonas balearica	TRUE	Ferrimonas balearica PAT, DSM 9799	1
2523954102	2523533615	Flavobacterium daejeonense	TRUE	Flavobacterium daejeonense DSM 17708	1
2514673571	2513237377	Hafnia alvei	TRUE	Hafnia alvei ATCC 51873	1
2563550456	2563366541	Helicobacter bilis	TRUE	Helicobacter bilis ATCC 51630	1
2702853624	2700989481	Helicobacter bilis	TRUE	Helicobacter bilis ATCC 51630	1
2917784313	2917782786	Helicobacter bilis	TRUE	Helicobacter bilis ATCC 51630	1
2546999019	2546825547	Helicobacter pametensis	TRUE	Helicobacter pametensis ATCC 51478	1
2558697501	2558309108	Helicobacter rodentium	TRUE	Helicobacter rodentium ATCC 700285	1
2842952076	2842951213	Hungatella hathewayi	TRUE	Hungatella hathewayi AM21-16	1
2810712084	2808606784	Klebsiella oxytoca	TRUE	Klebsiella oxytoca NCTC 11355	1
2721432553	2718218429	Klebsiella pneumoniae	TRUE	Klebsiella pneumoniae ATCC 35657	1
2672127561	2671180284	Klebsiella pneumoniae	TRUE	Klebsiella pneumoniae pneumoniae ATCC 13883	1
2658526644	2657245269	Lachnospira pectinoschiza	TRUE	Lachnospira pectinoschiza M83	1
2637320805	2636415622	Lactiplantibacillus plantarum	TRUE	Lactiplantibacillus plantarum B21	1
2936645223	2936644056	Mammaliicoccus lentus	TRUE	Mammaliicoccus lentus NCTC 12102	1
2936650051	2936649657	Mammaliicoccus lentus	TRUE	Mammaliicoccus lentus NCTC 12102	1
2556950279	2556921007	Microvirgula aerodenitrificans	TRUE	Microvirgula aerodenitrificans DSM 15089	1
2513187833	2513020036	Nitriliruptor alkaliphilus	TRUE	Nitriliruptor alkaliphilus DSM 45188	1
2774747580	2773857890	Odoribacter splanchnicus	TRUE	Odoribacter splanchnicus NCTC 10825	1
2509603111	2509601001	Ornithobacterium rhinotracheale	TRUE	Ornithobacterium rhinotracheale DSM 15997	1
2870968122	2870967820	Parabacteroides distasonis	TRUE	Parabacteroides distasonis NCTC 11152	1
2936830714	2936829002	Parabacteroides goldsteinii	TRUE	Parabacteroides goldsteinii BIOML-A1	1
641042969	640963016	Parabacteroides merdae	TRUE	Parabacteroides merdae ATCC 43184	1
2566009799	2565956515	Pararheinheimera texasensis	TRUE	Pararheinheimera texasensis DSM 17496	1
643123545	642979370	Phocaeicola dorei	TRUE	Phocaeicola dorei DSM 17855	1
649965608	649633013	Phocaeicola salanitronis	TRUE	Phocaeicola salanitronis BL78, DSM 18170	1
2510124947	2510065017	Phocaeicola vulgatus	TRUE	Phocaeicola vulgatus ATCC 8482	1
2886510363	2886510283	Phocaeicola vulgatus	TRUE	Phocaeicola vulgatus ATCC 8482	1
650259139	649989985	Porphyromonas asaccharolytica	TRUE	Porphyromonas asaccharolytica PR426713P-I	1
2526222119	2526164515	Prevotella baroniae	TRUE	Prevotella baroniae DSM 16972	1
2509827971	2509601036	Prevotella bivia	TRUE	Prevotella bivia 653C, DSM 20514	1
2515867241	2515154159	Prevotella micans	TRUE	Prevotella micans DSM 21469	1
2518239733	2517572238	Prevotella veroralis	TRUE	Prevotella veroralis DSM 19559	1
644444554	643886024	Proteus mirabilis	TRUE	Proteus mirabilis ATCC 29906	1
2687911905	2687453218	Pseudomonas aeruginosa	TRUE	Pseudomonas aeruginosa ATCC 27853	1
2702384392	2700989384	Pseudomonas aeruginosa	TRUE	Pseudomonas aeruginosa ATCC 27853	1
2912958904	2912953232	Pseudomonas aeruginosa	TRUE	Pseudomonas aeruginosa ATCC 27853	1
2517466455	2517434010	Riemerella columbina	TRUE	Riemerella columbina DSM 16469	1
2915405030	2915401650	Roseburia faecis	TRUE	Roseburia faecis BIOML-A1	1
2915399147	2915397437	Roseburia intestinalis	TRUE	Roseburia intestinalis BIOML-A1	1
2595399445	2593339225	Ruminococcus bromii	TRUE	Ruminococcus bromii YE282	1
2832114302	2832112221	Sellimonas intestinalis	TRUE	Sellimonas intestinalis AF07-16	1
637367245	637000281	Staphylococcus epidermidis	TRUE	Staphylococcus epidermidis ATCC 12228	1
2980957367	2980955066	Staphylococcus epidermidis	TRUE	Staphylococcus epidermidis ATCC 12228	1
2825619046	2825618348	Staphylococcus xylosus	TRUE	Staphylococcus xylosus 47-83	1
2637663062	2636415705	Staphylococcus xylosus	TRUE	Staphylococcus xylosus C2a	1
2602229736	2602041569	Staphylococcus xylosus	TRUE	Staphylococcus xylosus DMB3-Bh1-	1
2986871185	2986870494	Staphylococcus xylosus	TRUE	Staphylococcus xylosus ERS2028553	1
2588606360	2588253752	Staphylococcus xylosus	TRUE	Staphylococcus xylosus HKUOPL8	1
2633409232	2630968828	Staphylococcus xylosus	TRUE	Staphylococcus xylosus LSR_02N	1
2553289490	2551306492	Staphylococcus xylosus	TRUE	Staphylococcus xylosus NJ	1
2818641054	2816332599	Staphylococcus xylosus	TRUE	Staphylococcus xylosus S170	1
2588600089	2588253750	Staphylococcus xylosus	TRUE	Staphylococcus xylosus SMQ121	1
2825571693	2825568813	Staphylococcus xylosus	TRUE	Staphylococcus xylosus SNUC 1267	1
2825580271	2825577501	Staphylococcus xylosus	TRUE	Staphylococcus xylosus SNUC 1397	1
2825589266	2825586352	Staphylococcus xylosus	TRUE	Staphylococcus xylosus SNUC 196	1
2825571822	2825571796	Staphylococcus xylosus	TRUE	Staphylococcus xylosus SNUC 233	1
2825577282	2825574626	Staphylococcus xylosus	TRUE	Staphylococcus xylosus SNUC 2570	1
2825554812	2825552022	Staphylococcus xylosus	TRUE	Staphylococcus xylosus SNUC 27	1
2825597965	2825595200	Staphylococcus xylosus	TRUE	Staphylococcus xylosus SNUC 3232	1
2825583023	2825580301	Staphylococcus xylosus	TRUE	Staphylococcus xylosus SNUC 3812	1
2825591709	2825589395	Staphylococcus xylosus	TRUE	Staphylococcus xylosus SNUC 4476	1
2825595035	2825592257	Staphylococcus xylosus	TRUE	Staphylococcus xylosus SNUC 47	1
2825560491	2825557693	Staphylococcus xylosus	TRUE	Staphylococcus xylosus SNUC 4938	1
2825600774	2825598055	Staphylococcus xylosus	TRUE	Staphylococcus xylosus SNUC 5345	1
2825562189	2825560683	Staphylococcus xylosus	TRUE	Staphylococcus xylosus SNUC 5423	1
2825557388	2825554897	Staphylococcus xylosus	TRUE	Staphylococcus xylosus SNUC 966	1
2521444152	2521172560	Stenotrophomonas maltophilia	TRUE	Stenotrophomonas maltophilia ATCC 19867	1
2519020043	2518645609	Streptococcus henryi	TRUE	Streptococcus henryi DSM 19005	1
647366815	647000331	Veillonella parvula	TRUE	Veillonella parvula ATCC 17745	1
2568548160	2568526007	Vibrio cincinnatiensis	TRUE	Vibrio cincinnatiensis DSM 19608	1

## Sheet: 4.1.1.12
Gene ID	Genome ID	Abridged Genome Name	Member of Forster Species?	Genome Name	Locus Tag	Gene Product Name	Enzyme
2597958879	2597489914	Adlercreutzia equolifaciens	TRUE	Adlercreutzia equolifaciens DSM 19450	Ga0040474_01763	aspartate 4-decarboxylase	EC:4.1.1.12===Aspartate 4-decarboxylase.
8004897290	8004896127	Bacteroides acidifaciens	TRUE	Bacteroides acidifaciens NZ_B_acidifaciens_9G3_hyb	Ga0596737_01_1366119_1367762	aspartate 4-decarboxylase	EC:4.1.1.12===Aspartate 4-decarboxylase.
641001020	640963023	Bacteroides caccae	TRUE	Bacteroides caccae ATCC 43185	BACCAC_00778	Aspartate/tyrosine/aromatic aminotransferase	EC:4.1.1.12===Aspartate 4-decarboxylase.
2807243306	2806310690	Bacteroides caccae	TRUE	Bacteroides caccae ATCC 43185	Ga0226381_112563	aspartate 4-decarboxylase	EC:4.1.1.12===Aspartate 4-decarboxylase.
2807596907	2806310790	Bacteroides caccae	TRUE	Bacteroides caccae ATCC 43185	Ga0268723_131011	aspartate 4-decarboxylase	EC:4.1.1.12===Aspartate 4-decarboxylase.
644170011	643886111	Bacteroides cellulosilyticus	TRUE	Bacteroides cellulosilyticus DSM 14838	BACCELL_05175	Aspartate/tyrosine/aromatic aminotransferase	EC:4.1.1.12===Aspartate 4-decarboxylase.
2532996865	2531839301	Bacteroides cellulosilyticus	TRUE	Bacteroides cellulosilyticus CL02T12C19	HMPREF1062_03181	aspartate 4-decarboxylase	EC:4.1.1.12===Aspartate 4-decarboxylase.
2675893212	2671181191	Bacteroides cellulosilyticus	TRUE	Bacteroides cellulosilyticus WH2	Ga0123724_115038	aspartate 4-decarboxylase	EC:4.1.1.12===Aspartate 4-decarboxylase.
2696469904	2695420547	Bacteroides cellulosilyticus	TRUE	Bacteroides cellulosilyticus CL09T06C25	Ga0111073_1001401	aspartate 4-decarboxylase	EC:4.1.1.12===Aspartate 4-decarboxylase.
2815232184	2814123224	Bacteroides cellulosilyticus	TRUE	Bacteroides cellulosilyticus WH2	Ga0248211_110387	aspartate 4-decarboxylase	EC:4.1.1.12===Aspartate 4-decarboxylase.
2924849000	2924848468	Bacteroides cellulosilyticus	TRUE	Bacteroides cellulosilyticus AF29-17	Ga0336385_01_661940_663562	aspartate 4-decarboxylase	EC:4.1.1.12===Aspartate 4-decarboxylase.
2958375363	2958370971	Bacteroides cellulosilyticus	TRUE	Bacteroides cellulosilyticus BIOML-A8	Ga0481541_346_9772_11394	aspartate 4-decarboxylase	EC:4.1.1.12===Aspartate 4-decarboxylase.
2961328099	2961325445	Bacteroides cellulosilyticus	TRUE	Bacteroides cellulosilyticus AF17-25	Ga0336412_12_583589_585211	aspartate 4-decarboxylase	EC:4.1.1.12===Aspartate 4-decarboxylase.
2965229857	2965227315	Bacteroides cellulosilyticus	TRUE	Bacteroides cellulosilyticus WH2	Ga0396907_016_11572_13188	aspartate 4-decarboxylase	EC:4.1.1.12===Aspartate 4-decarboxylase.
3004657380	3004652708	Bacteroides cellulosilyticus	TRUE	Bacteroides cellulosilyticus MSK.18.13	Ga0566825_078_204353_205963	aspartate 4-decarboxylase	EC:4.1.1.12===Aspartate 4-decarboxylase.
2698267214	2695420967	Bacteroides clarus	TRUE	Bacteroides clarus DSM 22519	Ga0131239_2666	aspartate 4-decarboxylase	EC:4.1.1.12===Aspartate 4-decarboxylase.
2695128789	2693429916	Bacteroides faecis	TRUE	Bacteroides faecis DSM 24798	Ga0131244_11247	aspartate 4-decarboxylase	EC:4.1.1.12===Aspartate 4-decarboxylase.
2563195427	2562617142	Bacteroides finegoldii	TRUE	Bacteroides finegoldii DSM 17565	BACFIN_07657	aspartate 4-decarboxylase	EC:4.1.1.12===Aspartate 4-decarboxylase.
637227145	637000024	Bacteroides fragilis	TRUE	Bacteroides fragilis NCTC 9343	BF1452	aspartate aminotransferase	EC:4.1.1.12===Aspartate 4-decarboxylase.
2916286949	2916283602	Bacteroides fragilis	TRUE	Bacteroides fragilis NCTC 9343	Ga0318408_05_3668030_3669676	aspartate 4-decarboxylase	EC:4.1.1.12===Aspartate 4-decarboxylase.
2520593234	2519899680	Bacteroides gallinarum	TRUE	Bacteroides gallinarum DSM 18171	C233DRAFT_02902	aspartate 4-decarboxylase	EC:4.1.1.12===Aspartate 4-decarboxylase.
2587026587	2585427864	Bacteroides nordii	TRUE	Bacteroides nordii JCM 12987	JCM12987DRAFT_02270	aspartate 4-decarboxylase	EC:4.1.1.12===Aspartate 4-decarboxylase.
641382860	641380449	Bacteroides ovatus	TRUE	Bacteroides ovatus ATCC 8483	BACOVA_02441	Aspartate/tyrosine/aromatic aminotransferase	EC:4.1.1.12===Aspartate 4-decarboxylase.
2687154682	2684623200	Bacteroides ovatus	TRUE	Bacteroides ovatus ATCC 8483	Ga0125169_113710	aspartate 4-decarboxylase	EC:4.1.1.12===Aspartate 4-decarboxylase.
2532800020	2531839250	Bacteroides salyersiae	TRUE	Bacteroides salyersiae DSM 18765	HMPREF1532_02752	aspartate 4-decarboxylase	EC:4.1.1.12===Aspartate 4-decarboxylase.
2916281577	2916278816	Bacteroides salyersiae	TRUE	Bacteroides salyersiae DSM 18765	Ga0396901_06_155720_157357	aspartate 4-decarboxylase	EC:4.1.1.12===Aspartate 4-decarboxylase.
2916296458	2916293514	Bacteroides stercoris	TRUE	Bacteroides stercoris ATCC 43183	Ga0396905_12_56067_57686	aspartate 4-decarboxylase	EC:4.1.1.12===Aspartate 4-decarboxylase.
2984892956	2984892730	Bacteroides thetaiotaomicron	TRUE	Bacteroides thetaiotaomicron NCTC 10582	Ga0317035_02_63847_65475	aspartate 4-decarboxylase	EC:4.1.1.12===Aspartate 4-decarboxylase.
2916277012	2916274279	Bacteroides uniformis	TRUE	Bacteroides uniformis ATCC 8492	Ga0396899_14_46491_48110	aspartate 4-decarboxylase	EC:4.1.1.12===Aspartate 4-decarboxylase.
2958360582	2958355860	Bacteroides xylanisolvens	TRUE	Bacteroides xylanisolvens AF38-2	Ga0337445_099_74592_76235	aspartate 4-decarboxylase	EC:4.1.1.12===Aspartate 4-decarboxylase.
2530574993	2529292932	Barnesiella intestinihominis	TRUE	Barnesiella intestinihominis YIT 11860	HMPREF9448_01161	aspartate 4-decarboxylase	EC:4.1.1.12===Aspartate 4-decarboxylase.
2805659145	2802429530	Catenibacterium mitsuokai	TRUE	Catenibacterium mitsuokai 2789STDY5608825	Ga0302850_1011102	aspartate 4-decarboxylase	EC:4.1.1.12===Aspartate 4-decarboxylase.
2584205065	2582580996	Clostridioides difficile	TRUE	Clostridioides difficile	BG47_19920	aspartate 4-decarboxylase	EC:4.1.1.12===Aspartate 4-decarboxylase.
2515912031	2515154168	Clostridioides difficile	TRUE	Clostridioides difficile ATCC 9689	B131DRAFT_00225	aspartate 4-decarboxylase	EC:4.1.1.12===Aspartate 4-decarboxylase.
2980007991	2980003592	Enterobacter cloacae	TRUE	Enterobacter cloacae e806	Ga0150026_13_68532_70115	aspartate 4-decarboxylase	EC:4.1.1.12===Aspartate 4-decarboxylase.
2559436035	2558860282	Enterococcus faecalis	TRUE	Enterococcus faecalis ATCC 19433	WMC_00920	aspartate 4-decarboxylase	EC:4.1.1.12===Aspartate 4-decarboxylase.
2560873716	2558860762	Enterococcus faecium	TRUE	Enterococcus faecium E0164	OGC_04652	aspartate 4-decarboxylase	EC:4.1.1.12===Aspartate 4-decarboxylase.
2825610559	2825606375	Hafnia alvei	TRUE	Hafnia alvei NCTC 8535	Ga0317304_4188	aspartate 4-decarboxylase	EC:4.1.1.12===Aspartate 4-decarboxylase.
642162512	641736113	Intestinibacter bartlettii	TRUE	Intestinibacter bartlettii DSM 16795	CLOBAR_01288	Aspartate/tyrosine/aromatic aminotransferase	EC:4.1.1.12===Aspartate 4-decarboxylase.
2587800828	2585428074	Intestinibacter bartlettii	TRUE	Intestinibacter bartlettii DSM 16795	EJ10DRAFT_2271	aspartate 4-decarboxylase	EC:4.1.1.12===Aspartate 4-decarboxylase.
2701451898	2700989128	Lacticaseibacillus casei	TRUE	Lacticaseibacillus casei DSM 20011	Ga0106073_100782	aspartate 4-decarboxylase	EC:4.1.1.12===Aspartate 4-decarboxylase.
639665652	639633028	Lacticaseibacillus paracasei	TRUE	Lacticaseibacillus paracasei ATCC 334	LSEI_2747	Aspartate/tyrosine/aromatic aminotransferase	EC:4.1.1.12===Aspartate 4-decarboxylase.
2901325627	2901322574	Lactiplantibacillus plantarum	TRUE	Lactiplantibacillus plantarum QS7T	Ga0456593_056_8139_9737	aspartate 4-decarboxylase	EC:4.1.1.12===Aspartate 4-decarboxylase.
2937144634	2937142334	Limosilactobacillus reuteri	TRUE	Limosilactobacillus reuteri LR1	Ga0353706_148_3278_4876	aspartate 4-decarboxylase	EC:4.1.1.12===Aspartate 4-decarboxylase.
640765365	640753039	Parabacteroides distasonis	TRUE	Parabacteroides distasonis ATCC 8503	BDI_1073	putative aspartate decarboxylase	EC:4.1.1.12===Aspartate 4-decarboxylase.
2841274623	2841273300	Parabacteroides distasonis	TRUE	Parabacteroides distasonis ATCC 8503	Ga0399728_1326	aspartate 4-decarboxylase	EC:4.1.1.12===Aspartate 4-decarboxylase.
2936831201	2936829002	Parabacteroides goldsteinii	TRUE	Parabacteroides goldsteinii BIOML-A1	Ga0481745_051_73948_75603	aspartate 4-decarboxylase	EC:4.1.1.12===Aspartate 4-decarboxylase.
641044550	640963016	Parabacteroides merdae	TRUE	Parabacteroides merdae ATCC 43184	PARMER_02571	Aspartate/tyrosine/aromatic aminotransferase	EC:4.1.1.12===Aspartate 4-decarboxylase.
2871960751	2871957386	Peptoclostridium difficile	TRUE	Peptoclostridium difficile FDAARGOS_267	Ga0198449_01_3541920_3543548	aspartate 4-decarboxylase	EC:4.1.1.12===Aspartate 4-decarboxylase.
643122641	642979370	Phocaeicola dorei	TRUE	Phocaeicola dorei DSM 17855	BACDOR_03551	Aspartate/tyrosine/aromatic aminotransferase	EC:4.1.1.12===Aspartate 4-decarboxylase.
2510124484	2510065017	Phocaeicola vulgatus	TRUE	Phocaeicola vulgatus ATCC 8482	RJ2H1_00022390	aspartate 4-decarboxylase	EC:4.1.1.12===Aspartate 4-decarboxylase.
2886511187	2886510283	Phocaeicola vulgatus	TRUE	Phocaeicola vulgatus ATCC 8482	Ga0396900_01_984036_985676	aspartate 4-decarboxylase	EC:4.1.1.12===Aspartate 4-decarboxylase.
2738150656	2737471876	Streptococcus agalactiae	TRUE	Streptococcus agalactiae DK-PW-092	Ga0130721_13116	aspartate 4-decarboxylase	EC:4.1.1.12===Aspartate 4-decarboxylase.
2559501659	2558860308	Streptococcus mutans	TRUE	Streptococcus mutans NLML8	SMU88_09617	aspartate 4-decarboxylase	EC:4.1.1.12===Aspartate 4-decarboxylase.
647449395	647000330	Turicibacter sanguinis	TRUE	Turicibacter sanguinis PC909	CUW_1197	aspartate 4-decarboxylase	EC:4.1.1.12===Aspartate 4-decarboxylase.

## Sheet: 4.1.1.15
Gene ID	Genome ID	Abridged Genome Name	Member of Forster Species?	Genome Name	Locus Tag	Gene Product Name	Enzyme
2915165651	2915162840	Alistipes finegoldii	TRUE	Alistipes finegoldii BIOML-A1	Ga0481506_111_59833_61248	glutamate decarboxylase	EC:4.1.1.15===Glutamate decarboxylase.
2915155496	2915155133	Alistipes indistinctus	TRUE	Alistipes indistinctus BIOML-A1	Ga0481507_15_291427_292872	glutamate decarboxylase	EC:4.1.1.15===Glutamate decarboxylase.
2652735184	2651869761	Alistipes inops	TRUE	Alistipes inops 627	Ga0070837_102123	glutamate decarboxylase	EC:4.1.1.15===Glutamate decarboxylase.
2805543440	2802429485	Alistipes onderdonkii	TRUE	Alistipes onderdonkii An90	Ga0303258_107101	glutamate decarboxylase	EC:4.1.1.15===Glutamate decarboxylase.
2915173319	2915171790	Alistipes shahii	TRUE	Alistipes shahii BIOML-A1	Ga0481508_35_31378_32793	glutamate decarboxylase	EC:4.1.1.15===Glutamate decarboxylase.
2540695716	2540341124	Bacillus subtilis	TRUE	Bacillus subtilis BEST7613	BEST7613_1848	glutamate decarboxylase	EC:4.1.1.15===Glutamate decarboxylase.
8004900060	8004896127	Bacteroides acidifaciens	TRUE	Bacteroides acidifaciens NZ_B_acidifaciens_9G3_hyb	Ga0596737_05_389830_391272	glutamate decarboxylase	EC:4.1.1.15===Glutamate decarboxylase.
2807241029	2806310690	Bacteroides caccae	TRUE	Bacteroides caccae ATCC 43185	Ga0226381_11281	glutamate decarboxylase	EC:4.1.1.15===Glutamate decarboxylase.
641000529	640963023	Bacteroides caccae	TRUE	Bacteroides caccae ATCC 43185	BACCAC_00287	glutamate decarboxylase (EC 4.1.1.15)	EC:4.1.1.15===Glutamate decarboxylase.
2807595927	2806310790	Bacteroides caccae	TRUE	Bacteroides caccae ATCC 43185	Ga0268723_1326	glutamate decarboxylase	EC:4.1.1.15===Glutamate decarboxylase.
644165123	643886111	Bacteroides cellulosilyticus	TRUE	Bacteroides cellulosilyticus DSM 14838	BACCELL_00285	glutamate decarboxylase (EC 4.1.1.15)	EC:4.1.1.15===Glutamate decarboxylase.
2698265580	2695420967	Bacteroides clarus	TRUE	Bacteroides clarus DSM 22519	Ga0131239_1032	glutamate decarboxylase	EC:4.1.1.15===Glutamate decarboxylase.
2695129755	2693429916	Bacteroides faecis	TRUE	Bacteroides faecis DSM 24798	Ga0131244_11986	glutamate decarboxylase	EC:4.1.1.15===Glutamate decarboxylase.
2563196025	2562617142	Bacteroides finegoldii	TRUE	Bacteroides finegoldii DSM 17565	BACFIN_08255	glutamate decarboxylase	EC:4.1.1.15===Glutamate decarboxylase.
637226152	637000024	Bacteroides fragilis	TRUE	Bacteroides fragilis NCTC 9343	BF0393	glutamate decarboxylase (EC 4.1.1.15)	EC:4.1.1.15===Glutamate decarboxylase.
2916285947	2916283602	Bacteroides fragilis	TRUE	Bacteroides fragilis NCTC 9343	Ga0318408_05_2427984_2429426	glutamate decarboxylase	EC:4.1.1.15===Glutamate decarboxylase.
2520593027	2519899680	Bacteroides gallinarum	TRUE	Bacteroides gallinarum DSM 18171	C233DRAFT_02694	glutamate decarboxylase	EC:4.1.1.15===Glutamate decarboxylase.
2587025517	2585427864	Bacteroides nordii	TRUE	Bacteroides nordii JCM 12987	JCM12987DRAFT_01199	glutamate decarboxylase	EC:4.1.1.15===Glutamate decarboxylase.
2687151470	2684623200	Bacteroides ovatus	TRUE	Bacteroides ovatus ATCC 8483	Ga0125169_11494	glutamate decarboxylase	EC:4.1.1.15===Glutamate decarboxylase.
641380530	641380449	Bacteroides ovatus	TRUE	Bacteroides ovatus ATCC 8483	BACOVA_00111	glutamate decarboxylase (EC 4.1.1.15)	EC:4.1.1.15===Glutamate decarboxylase.
2532798605	2531839250	Bacteroides salyersiae	TRUE	Bacteroides salyersiae DSM 18765	HMPREF1532_01337	glutamate decarboxylase	EC:4.1.1.15===Glutamate decarboxylase.
2916280517	2916278816	Bacteroides salyersiae	TRUE	Bacteroides salyersiae DSM 18765	Ga0396901_03_313529_314971	glutamate decarboxylase	EC:4.1.1.15===Glutamate decarboxylase.
642196977	641736196	Bacteroides stercoris	TRUE	Bacteroides stercoris ATCC 43183	BACSTE_00663	glutamate decarboxylase (EC 4.1.1.15)	EC:4.1.1.15===Glutamate decarboxylase.
2916293959	2916293514	Bacteroides stercoris	TRUE	Bacteroides stercoris ATCC 43183	Ga0396905_01_452282_453718	glutamate decarboxylase	EC:4.1.1.15===Glutamate decarboxylase.
2984893275	2984892730	Bacteroides thetaiotaomicron	TRUE	Bacteroides thetaiotaomicron NCTC 10582	Ga0317035_03_68325_69770	glutamate decarboxylase	EC:4.1.1.15===Glutamate decarboxylase.
641390320	641380447	Bacteroides uniformis	TRUE	Bacteroides uniformis ATCC 8492	BACUNI_04280	glutamate decarboxylase (EC 4.1.1.15)	EC:4.1.1.15===Glutamate decarboxylase.
2916276716	2916274279	Bacteroides uniformis	TRUE	Bacteroides uniformis ATCC 8492	Ga0396899_11_73850_75286	glutamate decarboxylase	EC:4.1.1.15===Glutamate decarboxylase.
2958360212	2958355860	Bacteroides xylanisolvens	TRUE	Bacteroides xylanisolvens AF38-2	Ga0337445_090_194_1636	glutamate decarboxylase	EC:4.1.1.15===Glutamate decarboxylase.
2530574143	2529292932	Barnesiella intestinihominis	TRUE	Barnesiella intestinihominis YIT 11860	HMPREF9448_00311	glutamate decarboxylase	EC:4.1.1.15===Glutamate decarboxylase.
2637897263	2636415758	Bifidobacterium adolescentis	TRUE	Bifidobacterium adolescentis 150	Ga0077520_1153	glutamate decarboxylase	EC:4.1.1.15===Glutamate decarboxylase.
2599006217	2597490324	Bifidobacterium adolescentis	TRUE	Bifidobacterium adolescentis 22L	Ga0057468_01493	glutamate decarboxylase	EC:4.1.1.15===Glutamate decarboxylase.
2907544467	2907542765	Bifidobacterium adolescentis	TRUE	Bifidobacterium adolescentis 42B	Ga0352164_13_2615_4063	glutamate decarboxylase	EC:4.1.1.15===Glutamate decarboxylase.
2996681312	2996679241	Bifidobacterium adolescentis	TRUE	Bifidobacterium adolescentis AD2-8	Ga0347166_25_2477_3925	glutamate decarboxylase	EC:4.1.1.15===Glutamate decarboxylase.
2996676897	2996675079	Bifidobacterium adolescentis	TRUE	Bifidobacterium adolescentis AF14-56	Ga0340734_22_97988_99436	glutamate decarboxylase	EC:4.1.1.15===Glutamate decarboxylase.
2907576460	2907574936	Bifidobacterium adolescentis	TRUE	Bifidobacterium adolescentis AF28-4AC	Ga0338664_11_1884_3332	glutamate decarboxylase	EC:4.1.1.15===Glutamate decarboxylase.
3004970023	3004968212	Bifidobacterium adolescentis	TRUE	Bifidobacterium adolescentis AM36-3AC	Ga0339751_14_65513_66961	glutamate decarboxylase	EC:4.1.1.15===Glutamate decarboxylase.
2649372606	2648501305	Bifidobacterium adolescentis	TRUE	Bifidobacterium adolescentis BBMN23	Ga0077979_111424	glutamate decarboxylase	EC:4.1.1.15===Glutamate decarboxylase.
2562062786	2561511099	Bifidobacterium adolescentis	TRUE	Bifidobacterium adolescentis DSM 20087	T509DRAFT_1457	glutamate decarboxylase	EC:4.1.1.15===Glutamate decarboxylase.
2512355043	2512047031	Bifidobacterium adolescentis	TRUE	Bifidobacterium adolescentis IVS-1	bado_01771	glutamate decarboxylase	EC:4.1.1.15===Glutamate decarboxylase.
2633215467	2630968778	Bifidobacterium adolescentis	TRUE	Bifidobacterium adolescentis IVS-1	Ga0077487_10592	glutamate decarboxylase	EC:4.1.1.15===Glutamate decarboxylase.
641041257	640963015	Bifidobacterium adolescentis	TRUE	Bifidobacterium adolescentis L2-32	BIFADO_01777	glutamate decarboxylase (EC 4.1.1.15)	EC:4.1.1.15===Glutamate decarboxylase.
2859469076	2859467542	Bifidobacterium adolescentis	TRUE	Bifidobacterium adolescentis P2P3	Ga0399053_01_1715595_1717043	glutamate decarboxylase	EC:4.1.1.15===Glutamate decarboxylase.
2540878739	2540341191	Butyricimonas virosa	TRUE	Butyricimonas virosa DSM 23226	K252DRAFT_02772	glutamate decarboxylase	EC:4.1.1.15===Glutamate decarboxylase.
2805658824	2802429530	Catenibacterium mitsuokai	TRUE	Catenibacterium mitsuokai 2789STDY5608825	Ga0302850_1009151	glutamate decarboxylase	EC:4.1.1.15===Glutamate decarboxylase.
2620690384	2619619101	Clostridioides difficile	TRUE	Clostridioides difficile F501	Ga0040644_11183	glutamate decarboxylase	EC:4.1.1.15===Glutamate decarboxylase.
8002124337	8002122114	Eggerthella lenta	TRUE	Eggerthella lenta DSM 2243	Ga0563310_33_4867_6357	glutamate decarboxylase	EC:4.1.1.15===Glutamate decarboxylase.
651493021	651324030	Enterococcus casseliflavus	TRUE	Enterococcus casseliflavus ATCC 12755	HMPREF9087_0826	glutamate decarboxylase (EC 4.1.1.15)	EC:4.1.1.15===Glutamate decarboxylase.
2579049808	2576861635	Enterococcus faecalis	TRUE	Enterococcus faecalis MTUP9	P788_2841	glutamate decarboxylase	EC:4.1.1.15===Glutamate decarboxylase.
2629563778	2627853934	Enterococcus Faecium	TRUE	Enterococcus Faecium E31	Ga0077182_101419	glutamate decarboxylase	EC:4.1.1.15===Glutamate decarboxylase.
2629063413	2627853809	Enterococcus gallinarum	TRUE	Enterococcus gallinarum A6981	Ga0077131_11021	glutamate decarboxylase	EC:4.1.1.15===Glutamate decarboxylase.
2568557932	2568526010	Enterovibrio nigricans	TRUE	Enterovibrio nigricans DSM 22720	BP91DRAFT_00795	glutamate decarboxylase	EC:4.1.1.15===Glutamate decarboxylase.
2897341981	2897341779	Escherichia coli	TRUE	Escherichia coli ATCC 11775	Ga0335555_01_210928_212328	glutamate decarboxylase	EC:4.1.1.15===Glutamate decarboxylase.
2897344281	2897341779	Escherichia coli	TRUE	Escherichia coli ATCC 11775	Ga0335555_01_2487849_2489249	glutamate decarboxylase	EC:4.1.1.15===Glutamate decarboxylase.
2815217976	2814123220	Eubacterium limosum	TRUE	Eubacterium limosum ATCC 8486	Ga0213646_111899	glutamate decarboxylase	EC:4.1.1.15===Glutamate decarboxylase.
2815369444	2814123265	Faecalibacterium prausnitzii	TRUE	Faecalibacterium prausnitzii 2789STDY5834930	Ga0302900_1000296	glutamate decarboxylase	EC:4.1.1.15===Glutamate decarboxylase.
2825610183	2825606375	Hafnia alvei	TRUE	Hafnia alvei NCTC 8535	Ga0317304_3812	glutamate decarboxylase	EC:4.1.1.15===Glutamate decarboxylase.
2588713568	2588253788	Hafnia alvei	TRUE	Hafnia alvei Stuart 32011, ATCC 13337	GHAL_0241	glutamate decarboxylase	EC:4.1.1.15===Glutamate decarboxylase.
2840346323	2840342994	Hungatella hathewayi	TRUE	Hungatella hathewayi AF19-21	Ga0336613_3331	glutamate decarboxylase	EC:4.1.1.15===Glutamate decarboxylase.
2639586193	2636416163	Klebsiella pneumoniae	TRUE	Klebsiella pneumoniae IS22	Ga0097794_1041639	glutamate decarboxylase	EC:4.1.1.15===Glutamate decarboxylase.
2666234510	2663763241	Lactiplantibacillus arizonensis	TRUE	Lactiplantibacillus arizonensis DSM 13273	Ga0106618_177151	glutamate decarboxylase	EC:4.1.1.15===Glutamate decarboxylase.
2563307555	2562617181	Lactiplantibacillus plantarum	TRUE	Lactiplantibacillus plantarum ATCC 14917	HMPREF0531_12685	glutamate decarboxylase	EC:4.1.1.15===Glutamate decarboxylase.
2916490173	2916487279	Lactiplantibacillus plantarum	TRUE	Lactiplantibacillus plantarum ATCC 8014	Ga0258288_01_2934597_2936006	glutamate decarboxylase	EC:4.1.1.15===Glutamate decarboxylase.
2937245088	2937243464	Lactiplantibacillus plantarum	TRUE	Lactiplantibacillus plantarum ATCC 8014	Ga0351196_10_75378_76787	glutamate decarboxylase	EC:4.1.1.15===Glutamate decarboxylase.
2970281822	2970281419	Lactiplantibacillus plantarum	TRUE	Lactiplantibacillus plantarum ATCC 8014	Ga0261633_11_282158_283567	glutamate decarboxylase	EC:4.1.1.15===Glutamate decarboxylase.
2701482206	2700989139	Lactiplantibacillus plantarum	TRUE	Lactiplantibacillus plantarum plantarum ATCC 14917	Ga0106119_10522	glutamate decarboxylase	EC:4.1.1.15===Glutamate decarboxylase.
2937138480	2937137835	Limosilactobacillus reuteri	TRUE	Limosilactobacillus reuteri DS12_10	Ga0366375_41_75171_76577	glutamate decarboxylase	EC:4.1.1.15===Glutamate decarboxylase.
2774746100	2773857890	Odoribacter splanchnicus	TRUE	Odoribacter splanchnicus NCTC 10825	Ga0226015_111327	glutamate decarboxylase	EC:4.1.1.15===Glutamate decarboxylase.
640765115	640753039	Parabacteroides distasonis	TRUE	Parabacteroides distasonis ATCC 8503	BDI_0821	glutamate decarboxylase (EC 4.1.1.15)	EC:4.1.1.15===Glutamate decarboxylase.
2841274330	2841273300	Parabacteroides distasonis	TRUE	Parabacteroides distasonis ATCC 8503	Ga0399728_1033	glutamate decarboxylase	EC:4.1.1.15===Glutamate decarboxylase.
2936830561	2936829002	Parabacteroides goldsteinii	TRUE	Parabacteroides goldsteinii BIOML-A1	Ga0481745_045_249389_250828	glutamate decarboxylase	EC:4.1.1.15===Glutamate decarboxylase.
641045625	640963016	Parabacteroides merdae	TRUE	Parabacteroides merdae ATCC 43184	PARMER_03646	glutamate decarboxylase (EC 4.1.1.15)	EC:4.1.1.15===Glutamate decarboxylase.
8002968231	8002967370	Pediococcus acidilactici	TRUE	Pediococcus acidilactici FAM18987	Ga0594224_02_233612_235048	glutamate decarboxylase	EC:4.1.1.15===Glutamate decarboxylase.
2901560933	2901560734	Phocaeicola dorei	TRUE	Phocaeicola dorei AF14-1AC	Ga0337482_001_160958_162406	glutamate decarboxylase	EC:4.1.1.15===Glutamate decarboxylase.
2510126123	2510065017	Phocaeicola vulgatus	TRUE	Phocaeicola vulgatus ATCC 8482	RJ2H1_00038830	glutamate decarboxylase	EC:4.1.1.15===Glutamate decarboxylase.
2886513883	2886510283	Phocaeicola vulgatus	TRUE	Phocaeicola vulgatus ATCC 8482	Ga0396900_01_4353579_4355027	glutamate decarboxylase	EC:4.1.1.15===Glutamate decarboxylase.
2734001792	2731957969	Proteus mirabilis	TRUE	Proteus mirabilis	Ga0129074_1001508	glutamate decarboxylase	EC:4.1.1.15===Glutamate decarboxylase.
644442225	643886024	Proteus mirabilis	TRUE	Proteus mirabilis ATCC 29906	HMPREF0693_0980	glutamate decarboxylase (EC 4.1.1.15)	EC:4.1.1.15===Glutamate decarboxylase.

## Sheet: 4.1.1.18
Gene ID	Genome ID	Abridged Genome Name	Member of Forster Species?	Genome Name	Locus Tag	Gene Product Name	Enzyme
2650095528	2648501483	Citrobacter pasteurii	TRUE	Citrobacter pasteurii CIP 55.13	Ga0098540_10998	L-lysine decarboxylase	EC:4.1.1.18===Lysine decarboxylase.
2931996354	2931992095	Enterobacter asburiae	TRUE	Enterobacter asburiae ATCC 35953 A4	Ga0498868_10_139592_141724	lysine decarboxylase	EC:4.1.1.18===Lysine decarboxylase.
646772586	646564529	Enterobacter cloacae	TRUE	Enterobacter cloacae cloacae ATCC 13047	ECL_00989	L-lysine decarboxylase (EC 4.1.1.18)	EC:4.1.1.18===Lysine decarboxylase.
2630837715	2627854262	Enterobacter cloacae	TRUE	Enterobacter cloacae cloacae ATCC 13047	Ga0070822_13316	L-lysine decarboxylase	EC:4.1.1.18===Lysine decarboxylase.
2665113230	2663762965	Enterobacter cloacae	TRUE	Enterobacter cloacae cloacae ATCC 13047	Ga0110666_1003217	L-lysine decarboxylase	EC:4.1.1.18===Lysine decarboxylase.
2602255659	2602041575	Enterococcus faecalis	TRUE	Enterococcus faecalis SDVK1A	Ga0038525_10415	L-lysine decarboxylase	EC:4.1.1.18===Lysine decarboxylase.
2897345612	2897341779	Escherichia coli	TRUE	Escherichia coli ATCC 11775	Ga0335555_01_3794085_3796226	lysine decarboxylase	EC:4.1.1.18===Lysine decarboxylase.
2897346206	2897341779	Escherichia coli	TRUE	Escherichia coli ATCC 11775	Ga0335555_01_4378702_4380849	lysine decarboxylase	EC:4.1.1.18===Lysine decarboxylase.
2514673126	2513237377	Hafnia alvei	TRUE	Hafnia alvei ATCC 51873	HMPREF0454_02918	lysine decarboxylase	EC:4.1.1.18===Lysine decarboxylase.
2514673484	2513237377	Hafnia alvei	TRUE	Hafnia alvei ATCC 51873	HMPREF0454_03276	lysine decarboxylase	EC:4.1.1.18===Lysine decarboxylase.
2588714504	2588253788	Hafnia alvei	TRUE	Hafnia alvei Stuart 32011, ATCC 13337	GHAL_1178	lysine decarboxylase	EC:4.1.1.18===Lysine decarboxylase.
2588717397	2588253788	Hafnia alvei	TRUE	Hafnia alvei Stuart 32011, ATCC 13337	GHAL_4073	lysine decarboxylase	EC:4.1.1.18===Lysine decarboxylase.
2810712158	2808606784	Klebsiella oxytoca	TRUE	Klebsiella oxytoca NCTC 11355	Ga0316538_111457	lysine decarboxylase	EC:4.1.1.18===Lysine decarboxylase.
2810712608	2808606784	Klebsiella oxytoca	TRUE	Klebsiella oxytoca NCTC 11355	Ga0316538_111908	L-lysine decarboxylase	EC:4.1.1.18===Lysine decarboxylase.
2672126860	2671180284	Klebsiella pneumoniae	TRUE	Klebsiella pneumoniae pneumoniae ATCC 13883	Ga0124423_10265	L-lysine decarboxylase	EC:4.1.1.18===Lysine decarboxylase.
2672127622	2671180284	Klebsiella pneumoniae	TRUE	Klebsiella pneumoniae pneumoniae ATCC 13883	Ga0124423_10773	lysine decarboxylase	EC:4.1.1.18===Lysine decarboxylase.
2810297924	2808606684	Peptoniphilus harei	TRUE	Peptoniphilus harei NCTC 13076	Ga0317060_132153	lysine decarboxylase	EC:4.1.1.18===Lysine decarboxylase.
2840562991	2840562631	Peptoniphilus harei	TRUE	Peptoniphilus harei NCTC13077	Ga0397856_361	lysine decarboxylase	EC:4.1.1.18===Lysine decarboxylase.
650260679	649989982	Peptoniphilus harei	TRUE	Peptoniphilus harei ACS-146-V-Sch2b	HMPREF9286_0510	Orn/Lys/Arg decarboxylase, major domain protein	EC:4.1.1.18===Lysine decarboxylase.
2837101476	2837099687	Peptoniphilus harei	TRUE	Peptoniphilus harei CMW7756A	Ga0335809_1790	lysine decarboxylase	EC:4.1.1.18===Lysine decarboxylase.
2771840279	2770939567	Sutterella wadsworthensis	TRUE	Sutterella wadsworthensis DSM 14016	Ga0244527_11424	L-lysine decarboxylase	EC:4.1.1.18===Lysine decarboxylase.
2568550565	2568526007	Vibrio cincinnatiensis	TRUE	Vibrio cincinnatiensis DSM 19608	BS67DRAFT_02529	L-lysine decarboxylase	EC:4.1.1.18===Lysine decarboxylase.

## Sheet: 4.1.1.19
Gene ID	Genome ID	Abridged Genome Name	Member of Forster Species?	Genome Name	Gene Count	Gene Product Name	Enzyme
646507236	646311901	Acidaminococcus fermentans	TRUE	Acidaminococcus fermentans VR4, DSM 20731	2
646508489	646311901	Acidaminococcus intestini	TRUE	Acidaminococcus intestini DSM 21505	1
2915163340	2915162840	Alistipes finegoldii	TRUE	Alistipes finegoldii BIOML-A1	1
2840785820	2840785702	Alistipes indistinctus	TRUE	Alistipes indistinctus AF17-14	1
2652735282	2651869761	Alistipes inops	TRUE	Alistipes inops 627	1
2518160666	2517572213	Alistipes onderdonkii	TRUE	Alistipes onderdonkii WAL 8169, DSM 19147	1
2915172393	2915171790	Alistipes shahii	TRUE	Alistipes shahii BIOML-A1	1
2810803717	2808606805	Anaerococcus prevotii	TRUE	Anaerococcus prevotii NCTC 11806	1
641896206	641736227	Anaerostipes caccae	TRUE	Anaerostipes caccae L1-92	1
2915133730	2915131136	Anaerostipes hadrus	TRUE	Anaerostipes hadrus BIOML-A1	1
2808314641	2806310984	Anaerotruncus colihominis	TRUE	Anaerotruncus colihominis An174	1
2628598733	2627853700	Bacillus subtilis	TRUE	Bacillus subtilis ATCC 13952	2
2628600195	2627853700	Bacillus subtilis	TRUE	Bacillus subtilis ATCC 13952	2
647378955	647000211	Bacillus subtilis	TRUE	Bacillus subtilis spizizenii ATCC 6633	2
647380480	647000211	Bacillus subtilis	TRUE	Bacillus subtilis spizizenii ATCC 6633	2
2566278563	2565956591	Bacteroides acidifaciens	TRUE	Bacteroides acidifaciens JCM 10556	1
641003695	640963023	Bacteroides caccae	TRUE	Bacteroides caccae ATCC 43185	1
2807241671	2806310690	Bacteroides caccae	TRUE	Bacteroides caccae ATCC 43185	1
2807598543	2806310790	Bacteroides caccae	TRUE	Bacteroides caccae ATCC 43185	1
644166404	643886111	Bacteroides cellulosilyticus	TRUE	Bacteroides cellulosilyticus DSM 14838	1
2698267452	2695420967	Bacteroides clarus	TRUE	Bacteroides clarus DSM 22519	1
2695129366	2693429916	Bacteroides faecis	TRUE	Bacteroides faecis DSM 24798	1
2807946188	2806310896	Bacteroides finegoldii	TRUE	Bacteroides finegoldii 2789STDY5608840	1
2996509783	2996505805	Bacteroides finegoldii	TRUE	Bacteroides finegoldii BIOML-A1	1
2970924754	2970921006	Bacteroides finegoldii	TRUE	Bacteroides finegoldii BIOML-A3	1
2970972044	2970968303	Bacteroides finegoldii	TRUE	Bacteroides finegoldii BIOML-A4	1
2922325856	2922322348	Bacteroides finegoldii	TRUE	Bacteroides finegoldii BIOML-A8	1
2547283567	2547132079	Bacteroides finegoldii	TRUE	Bacteroides finegoldii CL09T03C10	1
2807329227	2806310717	Bacteroides finegoldii	TRUE	Bacteroides finegoldii CL09T03C10	1
2563195888	2562617142	Bacteroides finegoldii	TRUE	Bacteroides finegoldii DSM 17565	1
637225963	637000024	Bacteroides fragilis	TRUE	Bacteroides fragilis NCTC 9343	1
2916285753	2916283602	Bacteroides fragilis	TRUE	Bacteroides fragilis NCTC 9343	1
2520591660	2519899680	Bacteroides gallinarum	TRUE	Bacteroides gallinarum DSM 18171	1
2538171389	2537561664	Bacteroides nordii	TRUE	Bacteroides nordii CL02T12C05	2
2538174252	2537561664	Bacteroides nordii	TRUE	Bacteroides nordii CL02T12C05	2
641382330	641380449	Bacteroides ovatus	TRUE	Bacteroides ovatus ATCC 8483	1
2687152299	2684623200	Bacteroides ovatus	TRUE	Bacteroides ovatus ATCC 8483	1
2532798935	2531839250	Bacteroides salyersiae	TRUE	Bacteroides salyersiae DSM 18765	1
2916279424	2916278816	Bacteroides salyersiae	TRUE	Bacteroides salyersiae DSM 18765	1
642198809	641736196	Bacteroides stercoris	TRUE	Bacteroides stercoris ATCC 43183	1
2916294881	2916293514	Bacteroides stercoris	TRUE	Bacteroides stercoris ATCC 43183	1
2978193753	2978189822	Bacteroides thetaiotaomicron	TRUE	Bacteroides thetaiotaomicron AF03-26	1
641386981	641380447	Bacteroides uniformis	TRUE	Bacteroides uniformis ATCC 8492	1
2916274751	2916274279	Bacteroides uniformis	TRUE	Bacteroides uniformis ATCC 8492	1
2958357916	2958355860	Bacteroides xylanisolvens	TRUE	Bacteroides xylanisolvens AF38-2	1
2530576175	2529292932	Barnesiella intestinihominis	TRUE	Barnesiella intestinihominis YIT 11860	1
2562179839	2561511128	Bilophila wadsworthia	TRUE	Bilophila wadsworthia ATCC 49260	2
2562183427	2561511128	Bilophila wadsworthia	TRUE	Bilophila wadsworthia ATCC 49260	2
2805629350	2802429519	Blautia hydrogenotrophica	TRUE	Blautia hydrogenotrophica 2789STDY5608857	1
2960572967	2960572437	Blautia luti	TRUE	Blautia luti MSK.13.40	2
2960575854	2960572437	Blautia luti	TRUE	Blautia luti MSK.13.40	2
641006577	640963024	Blautia obeum	TRUE	Blautia obeum ATCC 29174	2
641008143	640963024	Blautia obeum	TRUE	Blautia obeum ATCC 29174	2
2515951335	2515154176	Blautia producta	TRUE	Blautia producta ATCC 27340	2
2515954285	2515154176	Blautia producta	TRUE	Blautia producta ATCC 27340	2
2518641859	2518285616	Brachymonas chironomi	TRUE	Brachymonas chironomi DSM 19884	1
2540878690	2540341191	Butyricimonas virosa	TRUE	Butyricimonas virosa DSM 23226	1
2695061969	2693429901	Caldicoprobacter faecalis	TRUE	Caldicoprobacter faecalis DSM 20678	1
644183720	643886110	Catenibacterium mitsuokai	TRUE	Catenibacterium mitsuokai DSM 15897	1
2650097809	2648501483	Citrobacter pasteurii	TRUE	Citrobacter pasteurii CIP 55.13	2
2650099954	2648501483	Citrobacter pasteurii	TRUE	Citrobacter pasteurii CIP 55.13	2
2584204949	2582580996	Clostridioides difficile	TRUE	Clostridioides difficile	2
2584205503	2582580996	Clostridioides difficile	TRUE	Clostridioides difficile	2
2515914258	2515154168	Clostridioides difficile	TRUE	Clostridioides difficile ATCC 9689	2
2515914951	2515154168	Clostridioides difficile	TRUE	Clostridioides difficile ATCC 9689	2
644103939	643886116	Coprococcus comes	TRUE	Coprococcus comes ATCC 27758	1
641413855	641380422	Coprococcus eutactus	TRUE	Coprococcus eutactus ATCC 27759	1
641809648	641736133	Dorea formicigenerans	TRUE	Dorea formicigenerans ATCC 27755	1
2525461177	2524614701	Dorea longicatena	TRUE	Dorea longicatena AGR2136	1
2526217289	2526164513	Dysgonomonas capnocytophagoides	TRUE	Dysgonomonas capnocytophagoides DSM 22835	1
2837318802	2837317116	Eisenbergiella tayi	TRUE	Eisenbergiella tayi DSM 26961	1
2931995777	2931992095	Enterobacter asburiae	TRUE	Enterobacter asburiae ATCC 35953 A4	1
646775892	646564529	Enterobacter cloacae	TRUE	Enterobacter cloacae cloacae ATCC 13047	1
2630839212	2627854262	Enterobacter cloacae	TRUE	Enterobacter cloacae cloacae ATCC 13047	1
2665117220	2663762965	Enterobacter cloacae	TRUE	Enterobacter cloacae cloacae ATCC 13047	1
2602255135	2602041575	Enterococcus faecalis	TRUE	Enterococcus faecalis SDVK1A	2
2602258950	2602041575	Enterococcus faecalis	TRUE	Enterococcus faecalis SDVK1A	2
2568557948	2568526010	Enterovibrio nigricans	TRUE	Enterovibrio nigricans DSM 22720	3
2568559184	2568526010	Enterovibrio nigricans	TRUE	Enterovibrio nigricans DSM 22720	3
2568559930	2568526010	Enterovibrio nigricans	TRUE	Enterovibrio nigricans DSM 22720	3
2843268733	2843268175	Erysipelatoclostridium ramosum	TRUE	Erysipelatoclostridium ramosum AF19-21AC	1
2897342689	2897341779	Escherichia coli	TRUE	Escherichia coli ATCC 11775	3
2897346138	2897341779	Escherichia coli	TRUE	Escherichia coli ATCC 11775	3
2897346220	2897341779	Escherichia coli	TRUE	Escherichia coli ATCC 11775	3
2841256678	2841255697	Eubacterium limosum	TRUE	Eubacterium limosum ERS2913220	1
2598991240	2597490300	Eubacterium ramulus	TRUE	Eubacterium ramulus VPI C6-27, ATCC 29099	1
2846349584	2846347783	Faecalibacterium prausnitzii	TRUE	Faecalibacterium prausnitzii ATCC 27768	2
2846349923	2846347783	Faecalibacterium prausnitzii	TRUE	Faecalibacterium prausnitzii ATCC 27768	2
648211958	648028026	Ferrimonas balearica	TRUE	Ferrimonas balearica PAT, DSM 9799	1
2523953138	2523533615	Flavobacterium daejeonense	TRUE	Flavobacterium daejeonense DSM 17708	1
2920261240	2920258663	Fusicatenibacter saccharivorans	TRUE	Fusicatenibacter saccharivorans MSK.10.29	1
2833161811	2833159525	Gallibacterium anatis	TRUE	Gallibacterium anatis NCTC 11413	1
2592942757	2590828806	Gemmiger formicilis	TRUE	Gemmiger formicilis ATCC 27749	2
2592943217	2590828806	Gemmiger formicilis	TRUE	Gemmiger formicilis ATCC 27749	2
2514671335	2513237377	Hafnia alvei	TRUE	Hafnia alvei ATCC 51873	2
2514671603	2513237377	Hafnia alvei	TRUE	Hafnia alvei ATCC 51873	2
2588713562	2588253788	Hafnia alvei	TRUE	Hafnia alvei Stuart 32011, ATCC 13337	3
2588713912	2588253788	Hafnia alvei	TRUE	Hafnia alvei Stuart 32011, ATCC 13337	3
2588714733	2588253788	Hafnia alvei	TRUE	Hafnia alvei Stuart 32011, ATCC 13337	3
2563551055	2563366541	Helicobacter bilis	TRUE	Helicobacter bilis ATCC 51630	1
2547000227	2546825547	Helicobacter pametensis	TRUE	Helicobacter pametensis ATCC 51478	1
2558697100	2558309108	Helicobacter rodentium	TRUE	Helicobacter rodentium ATCC 700285	1
646036212	645951835	Hungatella hathewayi	TRUE	Hungatella hathewayi DSM 13479	1
642163716	641736113	Intestinibacter bartlettii	TRUE	Intestinibacter bartlettii DSM 16795	1
2587798646	2585428074	Intestinibacter bartlettii	TRUE	Intestinibacter bartlettii DSM 16795	1
642163716	641736113	Intestinimonas butyriciproducens	TRUE	Intestinimonas butyriciproducens An565	1
2810716632	2808606784	Klebsiella oxytoca	TRUE	Klebsiella oxytoca NCTC 11355	1
2672129458	2671180284	Klebsiella pneumoniae	TRUE	Klebsiella pneumoniae pneumoniae ATCC 13883	1
2658527952	2657245269	Lachnospira pectinoschiza	TRUE	Lachnospira pectinoschiza M83	2
2658528595	2657245269	Lachnospira pectinoschiza	TRUE	Lachnospira pectinoschiza M83	2
2556951019	2556921007	Microvirgula aerodenitrificans	TRUE	Microvirgula aerodenitrificans DSM 15089	1
2562565575	2561511231	Mitsuokella jalaludinii	TRUE	Mitsuokella jalaludinii DSM 13811	2
2562565843	2561511231	Mitsuokella jalaludinii	TRUE	Mitsuokella jalaludinii DSM 13811	2
2756782380	2756170274	Murimonas intestini	TRUE	Murimonas intestini DSM 26524	2
2756783756	2756170274	Murimonas intestini	TRUE	Murimonas intestini DSM 26524	2
2774747423	2773857890	Odoribacter splanchnicus	TRUE	Odoribacter splanchnicus NCTC 10825	1
2509602928	2509601001	Ornithobacterium rhinotracheale	TRUE	Ornithobacterium rhinotracheale DSM 15997	2
2509603845	2509601001	Ornithobacterium rhinotracheale	TRUE	Ornithobacterium rhinotracheale DSM 15997	2
640765494	640753039	Parabacteroides distasonis	TRUE	Parabacteroides distasonis ATCC 8503	1
2841274747	2841273300	Parabacteroides distasonis	TRUE	Parabacteroides distasonis ATCC 8503	1
2936830380	2936829002	Parabacteroides goldsteinii	TRUE	Parabacteroides goldsteinii BIOML-A1	1
641046169	640963016	Parabacteroides merdae	TRUE	Parabacteroides merdae ATCC 43184	1
2566010701	2565956515	Pararheinheimera texasensis	TRUE	Pararheinheimera texasensis DSM 17496	2
2566013260	2565956515	Pararheinheimera texasensis	TRUE	Pararheinheimera texasensis DSM 17496	2
2871958485	2871957386	Peptoclostridium difficile	TRUE	Peptoclostridium difficile FDAARGOS_267	2
2871959699	2871957386	Peptoclostridium difficile	TRUE	Peptoclostridium difficile FDAARGOS_267	2
2901565234	2901560734	Phocaeicola dorei	TRUE	Phocaeicola dorei AF14-1AC	1
649968362	49633013	Phocaeicola salanitronis	TRUE	Phocaeicola salanitronis BL78, DSM 18170	1
2510123669	2510065017	Phocaeicola vulgatus	TRUE	Phocaeicola vulgatus ATCC 8482	1
2886512182	2886510283	Phocaeicola vulgatus	TRUE	Phocaeicola vulgatus ATCC 8482	1
2504825162	2504756018	Porphyromonas asaccharolytica	TRUE	Porphyromonas asaccharolytica VPI 4198, DSM 20707	1
2526221876	2526164515	Prevotella baroniae	TRUE	Prevotella baroniae DSM 16972	1
2601010243	2600255118	Prevotella bivia	TRUE	Prevotella bivia DNF00188	1
2509595482	2509276066	Prevotella dentalis	TRUE	Prevotella dentalis ES 2772, DSM 3688	1
2515867734	2515154159	Prevotella micans	TRUE	Prevotella micans DSM 21469	1
2503874491	2503754046	Prevotella multisaccharivorax	TRUE	Prevotella multisaccharivorax PPPA20, DSM 17128	1
2518240786	2517572238	Prevotella veroralis	TRUE	Prevotella veroralis DSM 19559	1
2734002936	2731957969	Proteus mirabilis	TRUE	Proteus mirabilis	2
2734004139	2731957969	Proteus mirabilis	TRUE	Proteus mirabilis	2
644442995	643886024	Proteus mirabilis	TRUE	Proteus mirabilis ATCC 29906	1
2687909853	2687453218	Pseudomonas aeruginosa	TRUE	Pseudomonas aeruginosa ATCC 27853	2
2687912023	2687453218	Pseudomonas aeruginosa	TRUE	Pseudomonas aeruginosa ATCC 27853	2
2517467011	2517434010	Riemerella columbina	TRUE	Riemerella columbina DSM 16469	1
2915402506	2915401650	Roseburia faecis	TRUE	Roseburia faecis BIOML-A1	2
2915404008	2915401650	Roseburia faecis	TRUE	Roseburia faecis BIOML-A1	2
2854011418	2854010375	Roseburia intestinalis	TRUE	Roseburia intestinalis AF31-21AC	2
2854013252	2854010375	Roseburia intestinalis	TRUE	Roseburia intestinalis AF31-21AC	2
644271789	643886006	Roseburia inulinivorans	TRUE	Roseburia inulinivorans DSM 16841	2
644272824	643886006	Roseburia inulinivorans	TRUE	Roseburia inulinivorans DSM 16841	2
644271789	643886006	Ruminococcus bicirculans	TRUE	Ruminococcus bicirculans 80/3	2
644272824	643886006	Ruminococcus bicirculans	TRUE	Ruminococcus bicirculans 80/3	2
2857962948	2857962555	Ruminococcus bromii	TRUE	Ruminococcus bromii ATCC 27255	1
2832113649	2832112221	Sellimonas intestinalis	TRUE	Sellimonas intestinalis AF07-16	2
2832115044	2832112221	Sellimonas intestinalis	TRUE	Sellimonas intestinalis AF07-16	2
2521443054	2521172560	Stenotrophomonas maltophilia	TRUE	Stenotrophomonas maltophilia ATCC 19867	2
2521444576	2521172560	Stenotrophomonas maltophilia	TRUE	Stenotrophomonas maltophilia ATCC 19867	2
2519020223	2518645609	Streptococcus henryi	TRUE	Streptococcus henryi DSM 19005	1
2518823201	2518645554	Streptococcus mutans	TRUE	Streptococcus mutans GS-5	1
648792758	648276739	Streptococcus oralis	TRUE	Streptococcus oralis ATCC 35037	1
2872628335	2872627392	Streptococcus oralis	TRUE	Streptococcus oralis ATCC 35037 NCTC 11427	1
2826243719	2826243400	Streptococcus parasanguinis	TRUE	Streptococcus parasanguinis 349_SPAR	1
2523722165	2523533542	Streptococcus porci	TRUE	Streptococcus porci DSM 23759	1
647449092	647000330	Turicibacter sanguinis	TRUE	Turicibacter sanguinis PC909	1
647365513	647000331	Veillonella parvula	TRUE	Veillonella parvula ATCC 17745	1
2568550108	2568526007	Vibrio cincinnatiensis	TRUE	Vibrio cincinnatiensis DSM 19608	1

## Sheet: 4.1.1.22
Gene ID	Genome ID	Abridged Genome Name	Member of Forster Species?	Genome Name	Locus Tag	Gene Product Name	Enzyme
637227118	637000024	Bacteroides fragilis	TRUE	Bacteroides fragilis NCTC 9343	BF1421	putative histidine decarboxylase	EC:4.1.1.22===Histidine decarboxylase.
2916286921	2916283602	Bacteroides fragilis	TRUE	Bacteroides fragilis NCTC 9343	Ga0318408_05_3634233_3635129	histidine decarboxylase	EC:4.1.1.22===Histidine decarboxylase.
2587026559	2585427864	Bacteroides nordii	TRUE	Bacteroides nordii JCM 12987	JCM12987DRAFT_02242	histidine decarboxylase	EC:4.1.1.22===Histidine decarboxylase.
2532799993	2531839250	Bacteroides salyersiae	TRUE	Bacteroides salyersiae DSM 18765	HMPREF1532_02725	histidine decarboxylase	EC:4.1.1.22===Histidine decarboxylase.
2916281604	2916278816	Bacteroides salyersiae	TRUE	Bacteroides salyersiae DSM 18765	Ga0396901_06_192552_193451	histidine decarboxylase	EC:4.1.1.22===Histidine decarboxylase.
2650096079	2648501483	Citrobacter pasteurii	TRUE	Citrobacter pasteurii CIP 55.13	Ga0098540_1162	L-histidine carboxy-lyase (histamine-forming)	EC:4.1.1.22===Histidine decarboxylase.
2620691132	2619619101	Clostridioides difficile	TRUE	Clostridioides difficile F501	Ga0040644_117029	histidine decarboxylase	EC:4.1.1.22===Histidine decarboxylase.
8002125148	8002122114	Eggerthella lenta	TRUE	Eggerthella lenta DSM 2243	Ga0563310_69_59459_60412	histidine decarboxylase	EC:4.1.1.22===Histidine decarboxylase.
645025480	644736358	Eggerthella lenta	TRUE	Eggerthella lenta VPI 0255, DSM 2243	Elen_2499	histidine decarboxylase, pyruvoyl type	EC:4.1.1.22===Histidine decarboxylase.
3005195958	3005193719	Enterobacter cloacae	TRUE	Enterobacter cloacae e381	Ga0146152_03_376673_377809	histidine decarboxylase	EC:4.1.1.22===Histidine decarboxylase.
2546759207	2545824775	Klebsiella pneumoniae	TRUE	Klebsiella pneumoniae pneumoniae B5055	F869_04934	histidine decarboxylase	EC:4.1.1.22===Histidine decarboxylase.
2674092906	2671180761	Lactobacillus reuteri	TRUE	Lactobacillus reuteri DSM 20016	Ga0106087_1003115	histidine decarboxylase	EC:4.1.1.22===Histidine decarboxylase.
640591677	640427118	Limosilactobacillus reuteri	TRUE	Limosilactobacillus reuteri DSM 20016	Lreu_1832	histidine decarboxylase, pyruvoyl type	EC:4.1.1.22===Histidine decarboxylase.
2509602927	2509601001	Ornithobacterium rhinotracheale	TRUE	Ornithobacterium rhinotracheale DSM 15997	Ornrh_0964	histidine decarboxylase	EC:4.1.1.22===Histidine decarboxylase.
2501903173	2501846311	Ornithobacterium rhinotracheale	TRUE	Ornithobacterium rhinotracheale MN #88	orh_03620	histidine decarboxylase	EC:4.1.1.22===Histidine decarboxylase.
2652527426	2651869713	Ornithobacterium rhinotracheale	TRUE	Ornithobacterium rhinotracheale ORT-UMN 88	Ga0073773_111058	histidine decarboxylase	EC:4.1.1.22===Histidine decarboxylase.
2746468161	2744054989	Ornithobacterium rhinotracheale	TRUE	Ornithobacterium rhinotracheale H06-030791	Ga0068297_14602	histidine decarboxylase	EC:4.1.1.22===Histidine decarboxylase.
2535848152	2534681883	Staphylococcus epidermidis	TRUE	Staphylococcus epidermidis NIHLM001	HMPREF9975_12463	histidine decarboxylase	EC:4.1.1.22===Histidine decarboxylase.

## Sheet: 4.1.1.25
Gene ID	Genome ID	Abridged Genome Name	Member of Forster Species?	Genome Name	Locus Tag	Gene Product Name	Enzyme
2639276117	2636416097	Clostridioides difficile	TRUE	Clostridioides difficile Y384	Ga0097756_10763	tyrosine decarboxylase	EC:4.1.1.25===Tyrosine decarboxylase.
2639276270	2636416097	Clostridioides difficile	TRUE	Clostridioides difficile Y384	Ga0097756_10891	tyrosine decarboxylase	EC:4.1.1.25===Tyrosine decarboxylase.
2858982016	2858981065	Cutibacterium acnes	TRUE	Cutibacterium acnes M13605	Ga0341493_01_963850_965757	tyrosine decarboxylase	EC:4.1.1.25===Tyrosine decarboxylase.
2543060564	2541047446	Enterococcus durans	TRUE	Enterococcus durans ATCC 6056	OMS_01749	tyrosine decarboxylase	EC:4.1.1.25===Tyrosine decarboxylase.
2543061649	2541047446	Enterococcus durans	TRUE	Enterococcus durans ATCC 6056	OMS_02834	tyrosine decarboxylase	EC:4.1.1.25===Tyrosine decarboxylase.
2546293604	2545824655	Enterococcus durans	TRUE	Enterococcus durans ATCC 6056	I571_00297	tyrosine decarboxylase	EC:4.1.1.25===Tyrosine decarboxylase.
2546294269	2545824655	Enterococcus durans	TRUE	Enterococcus durans ATCC 6056	I571_00962	tyrosine decarboxylase	EC:4.1.1.25===Tyrosine decarboxylase.
2559435650	2558860282	Enterococcus faecalis	TRUE	Enterococcus faecalis ATCC 19433	WMC_00535	tyrosine decarboxylase	EC:4.1.1.25===Tyrosine decarboxylase.
2546311152	2545824661	Enterococcus faecium	TRUE	Enterococcus faecium ATCC 8459	I581_00193	tyrosine decarboxylase	EC:4.1.1.25===Tyrosine decarboxylase.
2546311213	2545824661	Enterococcus faecium	TRUE	Enterococcus faecium ATCC 8459	I581_00254	tyrosine decarboxylase	EC:4.1.1.25===Tyrosine decarboxylase.
2561222116	2558860889	Enterococcus faecium	TRUE	Enterococcus faecium ATCC 8459	UAG_00304	tyrosine decarboxylase	EC:4.1.1.25===Tyrosine decarboxylase.
2561222177	2558860889	Enterococcus faecium	TRUE	Enterococcus faecium ATCC 8459	UAG_00365	tyrosine decarboxylase	EC:4.1.1.25===Tyrosine decarboxylase.
2518705719	2518645519	Ligilactobacillus ruminis	TRUE	Ligilactobacillus ruminis TH14	LRU14_00628	tyrosine decarboxylase	EC:4.1.1.25===Tyrosine decarboxylase.
2937144228	2937142334	Limosilactobacillus reuteri	TRUE	Limosilactobacillus reuteri LR1	Ga0353706_119_322_2172	tyrosine decarboxylase	EC:4.1.1.25===Tyrosine decarboxylase.
2504008311	2503982007	Staphylococcus epidermidis	TRUE	Staphylococcus epidermidis 1a04	Sepi1a04_00000070	tyrosine decarboxylase	EC:4.1.1.25===Tyrosine decarboxylase.
2504025216	2503982012	Staphylococcus epidermidis	TRUE	Staphylococcus epidermidis 2d12	Sepi2d12_00002010	tyrosine decarboxylase	EC:4.1.1.25===Tyrosine decarboxylase.
2520202784	2519899578	Staphylococcus epidermidis	TRUE	Staphylococcus epidermidis AU12-03	B440_11050	tyrosine decarboxylase	EC:4.1.1.25===Tyrosine decarboxylase.
645468832	645058850	Staphylococcus epidermidis	TRUE	Staphylococcus epidermidis M23864:W1	HMPREF0793_1010	decarboxylase	EC:4.1.1.25===Tyrosine decarboxylase.
2535845702	2534681883	Staphylococcus epidermidis	TRUE	Staphylococcus epidermidis NIHLM001	HMPREF9975_00030	tyrosine decarboxylase	EC:4.1.1.25===Tyrosine decarboxylase.
2535854525	2534681886	Staphylococcus epidermidis	TRUE	Staphylococcus epidermidis NIHLM015	HMPREF9978_06265	tyrosine decarboxylase	EC:4.1.1.25===Tyrosine decarboxylase.
2533144464	2531839344	Staphylococcus epidermidis	TRUE	Staphylococcus epidermidis VCU127	SEVCU127_2224	tyrosine decarboxylase	EC:4.1.1.25===Tyrosine decarboxylase.
2738152506	2737471876	Streptococcus agalactiae	TRUE	Streptococcus agalactiae DK-PW-092	Ga0130721_1634	tyrosine decarboxylase	EC:4.1.1.25===Tyrosine decarboxylase.

## Sheet: 4.1.1.28
Gene ID	Genome ID	Abridged Genome Name	Member of Forster Species?	Genome Name	Locus Tag	Gene Product Name	Enzyme
2575243989	2574179994	Bacillus subtilis	TRUE	Bacillus subtilis B7-s	X858DRAFT_01347	Glutamate or tyrosine decarboxylase	EC:4.1.1.105===L-tryptophan decarboxylase.<<>>EC:4.1.1.28===Aromatic-L-amino-acid decarboxylase.
2877348253	2877345618	Enterococcus faecalis	TRUE	Enterococcus faecalis V583	Ga0226264_01_2802579_2803991	glutamate/tyrosine decarboxylase-like PLP-dependent enzyme	EC:4.1.1.28===Aromatic-L-amino-acid decarboxylase.<<>>EC:4.1.1.105===L-tryptophan decarboxylase.
2730792206	2728369550	Enterococcus faecium	TRUE	Enterococcus faecium VRE-1503646	Ga0127114_14301	Glutamate or tyrosine decarboxylase	EC:4.1.1.105===L-tryptophan decarboxylase.<<>>EC:4.1.1.28===Aromatic-L-amino-acid decarboxylase.
2513188496	2513020036	Nitriliruptor alkaliphilus	TRUE	Nitriliruptor alkaliphilus DSM 45188	NitalDRAFT_2204	aromatic-L-amino-acid decarboxylase	EC:4.1.1.28===Aromatic-L-amino-acid decarboxylase.<<>>EC:4.1.1.105===L-tryptophan decarboxylase.
2513188919	2513020036	Nitriliruptor alkaliphilus	TRUE	Nitriliruptor alkaliphilus DSM 45188	NitalDRAFT_2627	Glutamate or tyrosine decarboxylase	EC:4.1.1.28===Aromatic-L-amino-acid decarboxylase.<<>>EC:4.1.1.105===L-tryptophan decarboxylase.
2513190822	2513020036	Nitriliruptor alkaliphilus	TRUE	Nitriliruptor alkaliphilus DSM 45188	NitalDRAFT_4530	Glutamate or tyrosine decarboxylase	EC:4.1.1.28===Aromatic-L-amino-acid decarboxylase.<<>>EC:4.1.1.105===L-tryptophan decarboxylase.
2504046350	2503982020	Staphylococcus epidermidis	TRUE	Staphylococcus epidermidis 5c01	Sepi5c01_00016030	Glutamate or tyrosine decarboxylase	EC:4.1.1.28===Aromatic-L-amino-acid decarboxylase.<<>>EC:4.1.1.105===L-tryptophan decarboxylase.
637365161	637000281	Staphylococcus epidermidis	TRUE	Staphylococcus epidermidis ATCC 12228	SE0112	pyridoxal-deC	EC:4.1.1.105===L-tryptophan decarboxylase.<<>>EC:4.1.1.28===Aromatic-L-amino-acid decarboxylase.
2980961214	2980960477	Staphylococcus epidermidis	TRUE	Staphylococcus epidermidis CDC120	Ga0398838_01_708695_710119	aromatic-L-amino-acid decarboxylase	EC:4.1.1.28===Aromatic-L-amino-acid decarboxylase.<<>>EC:4.1.1.105===L-tryptophan decarboxylase.
8012268637	8012267868	Staphylococcus epidermidis	TRUE	Staphylococcus epidermidis CDC121	Ga0399486_01_741518_742942	aromatic-L-amino-acid decarboxylase	EC:4.1.1.105===L-tryptophan decarboxylase.<<>>EC:4.1.1.28===Aromatic-L-amino-acid decarboxylase.
2939198685	2939198627	Staphylococcus epidermidis	TRUE	Staphylococcus epidermidis CSF41498	Ga0346767_01_64163_65587	aromatic-L-amino-acid decarboxylase	EC:4.1.1.105===L-tryptophan decarboxylase.<<>>EC:4.1.1.28===Aromatic-L-amino-acid decarboxylase.

## Sheet: 4.1.1.53
Gene ID	Genome ID	Abridged Genome Name	Member of Forster Species?	Genome Name	Locus Tag	Gene Product Name	Enzyme
		NONE
