# Supplementary material for: Diversity and distribution of amino acid decarboxylase enzymes in the human gut bacteria—a bioinformatics investigation
Source: Front Microbiol. 2025 Sep 17;16:1616635. doi: 10.3389/fmicb.2025.1616635 (PMC12484125; doi:10.3389/fmicb.2025.1616635)
Supplement: SUPPLEMENTARY FILE S3 — Amino acid sequences for decarboxylases. [file Supplementary_file_3.xlsx]

## Sheet: Binary Data Formulas
Genera	Species	Genera + Species	L-Tryptophan Decarboxylase EC:4.1.1.105	Aspartate 1-Decarboxylase EC:4.1.1.11	Aspartate 4-Decarboxylase EC:4.1.1.12	Glutamate Decarboxylase EC:4.1.1.15	Lysine Decarboxylase EC:4.1.1.18	Arginine Decarboxylase EC:4.1.1.19	Histidine Decarboxylase EC:4.1.1.22	Tyrosine Decarboxylase EC:4.1.1.25	Aromatic-L-Amino-Acid Decarboxylase EC:4.1.1.28	Phenylalanine Decarboxylase EC:4.1.1.53	Total Decarboxylases per Species	Genera + Species	Species	Genera
Acidaminococcus	fermentans	Acidaminococcus fermentans	0	0	0	0	0	1	0	0	0	0	1	Acidaminococcus fermentans	fermentans	Acidaminococcus
Acidaminococcus	intestini	Acidaminococcus intestini	0	0	0	0	0	1	0	0	0	0	1	Acidaminococcus intestini	intestini	Acidaminococcus
Actinobacillus	capsulatus	Actinobacillus capsulatus	0	1	0	0	0	0	0	0	0	0	1	Actinobacillus capsulatus	capsulatus	Actinobacillus
Actinomyces	neuii	Actinomyces neuii	0	0	0	0	0	0	0	0	0	0	0	Actinomyces neuii	neuii	Actinomyces
Adlercreutzia	equolifaciens	Adlercreutzia equolifaciens	0	0	1	0	0	0	0	0	0	0	1	Adlercreutzia equolifaciens	equolifaciens	Adlercreutzia
Aggregatibacter	actinomycetemcomitans	Aggregatibacter actinomycetemcomitans	0	1	0	0	0	0	0	0	0	0	1	Aggregatibacter actinomycetemcomitans	actinomycetemcomitans	Aggregatibacter
Aliagarivorans	marinus	Aliagarivorans marinus	0	0	0	0	0	0	0	0	0	0	0	Aliagarivorans marinus	marinus	Aliagarivorans
Alistipes	finegoldii	Alistipes finegoldii	0	0	0	1	0	1	0	0	0	0	2	Alistipes finegoldii	finegoldii	Alistipes
Alistipes	indistinctus	Alistipes indistinctus	0	1	0	1	0	1	0	0	0	0	3	Alistipes indistinctus	indistinctus	Alistipes
Alistipes	inops	Alistipes inops	0	1	0	1	0	1	0	0	0	0	3	Alistipes inops	inops	Alistipes
Alistipes	onderdonkii	Alistipes onderdonkii	0	1	0	1	0	1	0	0	0	0	3	Alistipes onderdonkii	onderdonkii	Alistipes
Alistipes	shahii	Alistipes shahii	0	1	0	1	0	1	0	0	0	0	3	Alistipes shahii	shahii	Alistipes
Alloscardovia	omnicolens	Alloscardovia omnicolens	0	1	0	0	0	0	0	0	0	0	1	Alloscardovia omnicolens	omnicolens	Alloscardovia
Anaerococcus	prevotii	Anaerococcus prevotii	0	0	0	0	0	1	0	0	0	0	1	Anaerococcus prevotii	prevotii	Anaerococcus
Anaerostipes	caccae	Anaerostipes caccae	0	1	0	0	0	1	0	0	0	0	2	Anaerostipes caccae	caccae	Anaerostipes
Anaerostipes	hadrus	Anaerostipes hadrus	0	1	0	0	0	1	0	0	0	0	2	Anaerostipes hadrus	hadrus	Anaerostipes
Anaerotruncus	colihominis	Anaerotruncus colihominis	0	1	0	0	0	1	0	0	0	0	2	Anaerotruncus colihominis	colihominis	Anaerotruncus
Bacillus	subtilis	Bacillus subtilis	1	0	0	1	0	1	0	0	1	0	4	Bacillus subtilis	subtilis	Bacillus
Bacteroides	acidifaciens	Bacteroides acidifaciens	0	1	1	1	0	1	0	0	0	0	4	Bacteroides acidifaciens	acidifaciens	Bacteroides
Bacteroides	caccae	Bacteroides caccae	0	1	1	1	0	1	0	0	0	0	4	Bacteroides caccae	caccae	Bacteroides
Bacteroides	cellulosilyticus	Bacteroides cellulosilyticus	0	1	1	1	0	1	0	0	0	0	4	Bacteroides cellulosilyticus	cellulosilyticus	Bacteroides
Bacteroides	clarus	Bacteroides clarus	0	1	1	1	0	1	0	0	0	0	4	Bacteroides clarus	clarus	Bacteroides
Bacteroides	dorei	Bacteroides dorei	0	1	0	0	0	0	0	0	0	0	1	Bacteroides dorei	dorei	Bacteroides
Bacteroides	faecis	Bacteroides faecis	0	0	1	1	0	1	0	0	0	0	3	Bacteroides faecis	faecis	Bacteroides
Bacteroides	finegoldii	Bacteroides finegoldii	0	1	1	1	0	1	0	0	0	0	4	Bacteroides finegoldii	finegoldii	Bacteroides
Bacteroides	fragilis	Bacteroides fragilis	0	1	1	1	0	1	1	0	0	0	5	Bacteroides fragilis	fragilis	Bacteroides
Bacteroides	gallinarum	Bacteroides gallinarum	0	1	1	1	0	1	0	0	0	0	4	Bacteroides gallinarum	gallinarum	Bacteroides
Bacteroides	nordii	Bacteroides nordii	0	1	1	1	0	1	1	0	0	0	5	Bacteroides nordii	nordii	Bacteroides
Bacteroides	ovatus	Bacteroides ovatus	0	1	1	1	0	1	0	0	0	0	4	Bacteroides ovatus	ovatus	Bacteroides
Bacteroides	salanitronis	Bacteroides salanitronis	0	1	0	0	0	0	0	0	0	0	1	Bacteroides salanitronis	salanitronis	Bacteroides
Bacteroides	salyersiae	Bacteroides salyersiae	0	0	1	1	0	1	1	0	0	0	4	Bacteroides salyersiae	salyersiae	Bacteroides
Bacteroides	stercoris	Bacteroides stercoris	0	1	1	1	0	1	0	0	0	0	4	Bacteroides stercoris	stercoris	Bacteroides
Bacteroides	thetaiotaomicron	Bacteroides thetaiotaomicron	0	1	1	1	0	1	0	0	0	0	4	Bacteroides thetaiotaomicron	thetaiotaomicron	Bacteroides
Bacteroides	uniformis	Bacteroides uniformis	0	1	1	1	0	1	0	0	0	0	4	Bacteroides uniformis	uniformis	Bacteroides
Bacteroides	vulgatus	Bacteroides vulgatus	0	1	0	0	0	0	0	0	0	0	1	Bacteroides vulgatus	vulgatus	Bacteroides
Bacteroides	xylanisolvens	Bacteroides xylanisolvens	0	0	1	1	0	1	0	0	0	0	3	Bacteroides xylanisolvens	xylanisolvens	Bacteroides
Barnesiella	intestinihominis	Barnesiella intestinihominis	0	1	1	1	0	1	0	0	0	0	4	Barnesiella intestinihominis	intestinihominis	Barnesiella
Bavariicoccus	seileri	Bavariicoccus seileri	0	1	0	0	0	0	0	0	0	0	1	Bavariicoccus seileri	seileri	Bavariicoccus
Bifidobacterium	adolescentis	Bifidobacterium adolescentis	0	0	0	1	0	0	0	0	0	0	1	Bifidobacterium adolescentis	adolescentis	Bifidobacterium
Bifidobacterium	animalis	Bifidobacterium animalis	0	0	0	0	0	0	0	0	0	0	0	Bifidobacterium animalis	animalis	Bifidobacterium
Bifidobacterium	bifidum	Bifidobacterium bifidum	0	0	0	0	0	0	0	0	0	0	0	Bifidobacterium bifidum	bifidum	Bifidobacterium
Bifidobacterium	breve	Bifidobacterium breve	0	0	0	0	0	0	0	0	0	0	0	Bifidobacterium breve	breve	Bifidobacterium
Bifidobacterium	longum	Bifidobacterium longum	0	0	0	0	0	0	0	0	0	0	0	Bifidobacterium longum	longum	Bifidobacterium
Bifidobacterium	pseudocatenulatum	Bifidobacterium pseudocatenulatum	0	0	0	0	0	0	0	0	0	0	0	Bifidobacterium pseudocatenulatum	pseudocatenulatum	Bifidobacterium
Bilophila	wadsworthia	Bilophila wadsworthia	0	0	0	0	0	1	0	0	0	0	1	Bilophila wadsworthia	wadsworthia	Bilophila
Blautia	hydrogenotrophica	Blautia hydrogenotrophica	0	0	0	0	0	1	0	0	0	0	1	Blautia hydrogenotrophica	hydrogenotrophica	Blautia
Blautia	luti	Blautia luti	0	0	0	0	0	1	0	0	0	0	1	Blautia luti	luti	Blautia
Blautia	obeum	Blautia obeum	0	1	0	0	0	1	0	0	0	0	2	Blautia obeum	obeum	Blautia
Blautia	producta	Blautia producta	0	1	0	0	0	1	0	0	0	0	2	Blautia producta	producta	Blautia
Brachymonas	chironomi	Brachymonas chironomi	0	0	0	0	0	1	0	0	0	0	1	Brachymonas chironomi	chironomi	Brachymonas
Butyricimonas	virosa	Butyricimonas virosa	0	1	0	1	0	1	0	0	0	0	3	Butyricimonas virosa	virosa	Butyricimonas
Caldicoprobacter	faecalis	Caldicoprobacter faecalis	0	1	0	0	0	1	0	0	0	0	2	Caldicoprobacter faecalis	faecalis	Caldicoprobacter
Catenibacterium	mitsuokai	Catenibacterium mitsuokai	0	0	1	1	0	1	0	0	0	0	3	Catenibacterium mitsuokai	mitsuokai	Catenibacterium
Citrobacter	pasteurii	Citrobacter pasteurii	0	1	0	0	1	1	1	0	0	0	4	Citrobacter pasteurii	pasteurii	Citrobacter
Clostridioides	difficile	Clostridioides difficile	0	1	1	1	0	1	1	1	0	0	6	Clostridioides difficile	difficile	Clostridioides
Collinsella	aerofaciens	Collinsella aerofaciens	0	1	0	0	0	0	0	0	0	0	1	Collinsella aerofaciens	aerofaciens	Collinsella
Coprococcus	comes	Coprococcus comes	0	0	0	0	0	1	0	0	0	0	1	Coprococcus comes	comes	Coprococcus
Coprococcus	eutactus	Coprococcus eutactus	0	1	0	0	0	1	0	0	0	0	2	Coprococcus eutactus	eutactus	Coprococcus
Cutibacterium	acnes	Cutibacterium acnes	0	1	0	0	0	0	0	1	0	0	2	Cutibacterium acnes	acnes	Cutibacterium
Dorea	formicigenerans	Dorea formicigenerans	0	0	0	0	0	1	0	0	0	0	1	Dorea formicigenerans	formicigenerans	Dorea
Dorea	longicatena	Dorea longicatena	0	1	0	0	0	1	0	0	0	0	2	Dorea longicatena	longicatena	Dorea
Dysgonomonas	capnocytophagoides	Dysgonomonas capnocytophagoides	0	1	0	0	0	1	0	0	0	0	2	Dysgonomonas capnocytophagoides	capnocytophagoides	Dysgonomonas
Eggerthella	lenta	Eggerthella lenta	0	1	0	1	0	0	1	0	0	0	3	Eggerthella lenta	lenta	Eggerthella
Eisenbergiella	tayi	Eisenbergiella tayi	0	1	0	0	0	1	0	0	0	0	2	Eisenbergiella tayi	tayi	Eisenbergiella
Enterobacter	asburiae	Enterobacter asburiae	0	0	0	0	1	1	0	0	0	0	2	Enterobacter asburiae	asburiae	Enterobacter
Enterobacter	cloacae	Enterobacter cloacae	0	1	1	0	1	1	1	0	0	0	5	Enterobacter cloacae	cloacae	Enterobacter
Enterococcus	casseliflavus	Enterococcus casseliflavus	0	1	0	1	0	0	0	0	0	0	2	Enterococcus casseliflavus	casseliflavus	Enterococcus
Enterococcus	durans	Enterococcus durans	0	0	0	0	0	0	0	1	0	0	1	Enterococcus durans	durans	Enterococcus
Enterococcus	faecalis	Enterococcus faecalis	1	0	1	1	1	1	0	1	1	0	7	Enterococcus faecalis	faecalis	Enterococcus
Enterococcus	faecium	Enterococcus faecium	1	1	1	1	0	0	0	1	1	0	6	Enterococcus faecium	faecium	Enterococcus
Enterococcus	gallinarum	Enterococcus gallinarum	0	1	0	1	0	0	0	0	0	0	2	Enterococcus gallinarum	gallinarum	Enterococcus
Enterovibrio	nigricans	Enterovibrio nigricans	0	0	0	1	0	1	0	0	0	0	2	Enterovibrio nigricans	nigricans	Enterovibrio
Erysipelatoclostridium	ramosum	Erysipelatoclostridium ramosum	0	0	0	0	0	1	0	0	0	0	1	Erysipelatoclostridium ramosum	ramosum	Erysipelatoclostridium
Escherichia	coli	Escherichia coli	0	0	0	1	1	1	0	0	0	0	3	Escherichia coli	coli	Escherichia
Eubacterium	limosum	Eubacterium limosum	0	1	0	1	0	1	0	0	0	0	3	Eubacterium limosum	limosum	Eubacterium
Eubacterium	ramulus	Eubacterium ramulus	0	0	0	0	0	1	0	0	0	0	1	Eubacterium ramulus	ramulus	Eubacterium
Faecalibacterium	prausnitzii	Faecalibacterium prausnitzii	0	1	0	1	0	1	0	0	0	0	3	Faecalibacterium prausnitzii	prausnitzii	Faecalibacterium
Faecalitalea	cylindroides	Faecalitalea cylindroides	0	1	0	0	0	0	0	0	0	0	1	Faecalitalea cylindroides	cylindroides	Faecalitalea
Ferrimonas	balearica	Ferrimonas balearica	0	1	0	0	0	1	0	0	0	0	2	Ferrimonas balearica	balearica	Ferrimonas
Flavobacterium	daejeonense	Flavobacterium daejeonense	0	1	0	0	0	1	0	0	0	0	2	Flavobacterium daejeonense	daejeonense	Flavobacterium
Flavonifractor	plautii	Flavonifractor plautii	0	1	0	0	0	0	0	0	0	0	1	Flavonifractor plautii	plautii	Flavonifractor
Fusicatenibacter	saccharivorans	Fusicatenibacter saccharivorans	0	0	0	0	0	1	0	0	0	0	1	Fusicatenibacter saccharivorans	saccharivorans	Fusicatenibacter
Gallibacterium	anatis	Gallibacterium anatis	0	0	0	0	0	1	0	0	0	0	1	Gallibacterium anatis	anatis	Gallibacterium
Gemmiger	formicilis	Gemmiger formicilis	0	0	0	0	0	1	0	0	0	0	1	Gemmiger formicilis	formicilis	Gemmiger
Hafnia	alvei	Hafnia alvei	0	0	1	1	1	1	0	0	0	0	4	Hafnia alvei	alvei	Hafnia
Helicobacter	bilis	Helicobacter bilis	0	1	0	0	0	1	0	0	0	0	2	Helicobacter bilis	bilis	Helicobacter
Helicobacter	pametensis	Helicobacter pametensis	0	1	0	0	0	1	0	0	0	0	2	Helicobacter pametensis	pametensis	Helicobacter
Helicobacter	rodentium	Helicobacter rodentium	0	1	0	0	0	1	0	0	0	0	2	Helicobacter rodentium	rodentium	Helicobacter
Hungatella	hathewayi	Hungatella hathewayi	0	1	0	1	0	1	0	0	0	0	3	Hungatella hathewayi	hathewayi	Hungatella
Intestinibacter	bartlettii	Intestinibacter bartlettii	0	1	1	0	0	1	0	0	0	0	3	Intestinibacter bartlettii	bartlettii	Intestinibacter
Intestinimonas	butyriciproducens	Intestinimonas butyriciproducens	0	0	0	0	0	1	0	0	0	0	1	Intestinimonas butyriciproducens	butyriciproducens	Intestinimonas
Klebsiella	oxytoca	Klebsiella oxytoca	0	0	0	0	1	1	0	0	0	0	2	Klebsiella oxytoca	oxytoca	Klebsiella
Klebsiella	pneumoniae	Klebsiella pneumoniae	0	1	0	1	1	1	1	0	0	0	5	Klebsiella pneumoniae	pneumoniae	Klebsiella
Lachnospira	pectinoschiza	Lachnospira pectinoschiza	0	1	0	0	0	1	0	0	0	0	2	Lachnospira pectinoschiza	pectinoschiza	Lachnospira
Lacticaseibacillus	casei	Lacticaseibacillus casei	0	1	1	0	0	0	0	0	0	0	2	Lacticaseibacillus casei	casei	Lacticaseibacillus
Lacticaseibacillus	paracasei	Lacticaseibacillus paracasei	0	0	1	0	0	0	0	0	0	0	1	Lacticaseibacillus paracasei	paracasei	Lacticaseibacillus
Lactiplantibacillus	arizonensis	Lactiplantibacillus arizonensis	0	0	0	1	0	0	0	0	0	0	1	Lactiplantibacillus arizonensis	arizonensis	Lactiplantibacillus
Lactiplantibacillus	plantarum	Lactiplantibacillus plantarum	0	0	1	1	0	0	0	0	0	0	2	Lactiplantibacillus plantarum	plantarum	Lactiplantibacillus
Lactobacillus	animalis	Lactobacillus animalis	0	1	0	0	0	0	0	0	0	0	1	Lactobacillus animalis	animalis	Lactobacillus
Lactobacillus	gasseri	Lactobacillus gasseri	0	0	0	0	0	0	0	0	0	0	0	Lactobacillus gasseri	gasseri	Lactobacillus
Lactobacillus	paracasei	Lactobacillus paracasei	0	0	0	0	0	0	0	0	0	0	0	Lactobacillus paracasei	paracasei	Lactobacillus
Lactobacillus	plantarum	Lactobacillus plantarum	0	0	0	0	0	0	0	0	0	0	0	Lactobacillus plantarum	plantarum	Lactobacillus
Lactobacillus	reuteri	Lactobacillus reuteri	0	0	0	0	0	0	1	0	0	0	1	Lactobacillus reuteri	reuteri	Lactobacillus
Lactobacillus	rhamnosus	Lactobacillus rhamnosus	0	0	0	0	0	0	0	0	0	0	0	Lactobacillus rhamnosus	rhamnosus	Lactobacillus
Lactobacillus	ruminis	Lactobacillus ruminis	0	0	0	0	0	0	0	0	0	0	0	Lactobacillus ruminis	ruminis	Lactobacillus
Lactobacillus	salivarius	Lactobacillus salivarius	0	0	0	0	0	0	0	0	0	0	0	Lactobacillus salivarius	salivarius	Lactobacillus
Leuconostoc	mesenteroides	Leuconostoc mesenteroides	0	0	0	0	0	0	0	0	0	0	0	Leuconostoc mesenteroides	mesenteroides	Leuconostoc
Leuconostoc	pseudomesenteroides	Leuconostoc pseudomesenteroides	0	0	0	0	0	0	0	0	0	0	0	Leuconostoc pseudomesenteroides	pseudomesenteroides	Leuconostoc
Ligilactobacillus	animalis	Ligilactobacillus animalis	0	0	0	0	0	0	0	0	0	0	0	Ligilactobacillus animalis	animalis	Ligilactobacillus
Ligilactobacillus	ruminis	Ligilactobacillus ruminis	0	0	0	0	0	0	0	1	0	0	1	Ligilactobacillus ruminis	ruminis	Ligilactobacillus
Ligilactobacillus	salivarius	Ligilactobacillus salivarius	0	0	0	0	0	0	0	0	0	0	0	Ligilactobacillus salivarius	salivarius	Ligilactobacillus
Limosilactobacillus	reuteri	Limosilactobacillus reuteri	0	0	1	1	0	0	1	1	0	0	4	Limosilactobacillus reuteri	reuteri	Limosilactobacillus
Mammaliicoccus	lentus	Mammaliicoccus lentus	0	0	0	0	0	0	0	0	0	0	0	Mammaliicoccus lentus	lentus	Mammaliicoccus
Mannheimia	granulomatis	Mannheimia granulomatis	0	1	0	0	0	0	0	0	0	0	1	Mannheimia granulomatis	granulomatis	Mannheimia
Microvirgula	aerodenitrificans	Microvirgula aerodenitrificans	0	0	0	0	0	1	0	0	0	0	1	Microvirgula aerodenitrificans	aerodenitrificans	Microvirgula
Mitsuokella	jalaludinii	Mitsuokella jalaludinii	0	1	0	0	0	1	0	0	0	0	2	Mitsuokella jalaludinii	jalaludinii	Mitsuokella
Murimonas	intestini	Murimonas intestini	0	0	0	0	0	1	0	0	0	0	1	Murimonas intestini	intestini	Murimonas
Nitriliruptor	alkaliphilus	Nitriliruptor alkaliphilus	1	0	0	0	0	0	0	0	1	0	2	Nitriliruptor alkaliphilus	alkaliphilus	Nitriliruptor
Odoribacter	splanchnicus	Odoribacter splanchnicus	0	1	0	1	0	1	0	0	0	0	3	Odoribacter splanchnicus	splanchnicus	Odoribacter
Ornithobacterium	rhinotracheale	Ornithobacterium rhinotracheale	0	1	0	0	0	1	1	0	0	0	3	Ornithobacterium rhinotracheale	rhinotracheale	Ornithobacterium
Parabacteroides	distasonis	Parabacteroides distasonis	0	1	1	1	0	1	0	0	0	0	4	Parabacteroides distasonis	distasonis	Parabacteroides
Parabacteroides	goldsteinii	Parabacteroides goldsteinii	0	1	1	1	0	1	0	0	0	0	4	Parabacteroides goldsteinii	goldsteinii	Parabacteroides
Parabacteroides	merdae	Parabacteroides merdae	0	1	1	1	0	1	0	0	0	0	4	Parabacteroides merdae	merdae	Parabacteroides
Pediococcus	acidilactici	Pediococcus acidilactici	0	1	0	1	0	0	0	0	0	0	2	Pediococcus acidilactici	acidilactici	Pediococcus
Pediococcus	lolii	Pediococcus lolii	0	0	0	0	0	0	0	0	0	0	0	Pediococcus lolii	lolii	Pediococcus
Peptoclostridium	difficile	Peptoclostridium difficile	0	0	1	0	0	1	0	0	0	0	2	Peptoclostridium difficile	difficile	Peptoclostridium
Peptoniphilus	harei	Peptoniphilus harei	0	0	0	0	1	0	0	0	0	0	1	Peptoniphilus harei	harei	Peptoniphilus
Phocaeicola	dorei	Phocaeicola dorei	0	0	1	1	0	1	0	0	0	0	3	Phocaeicola dorei	dorei	Phocaeicola
Phocaeicola	vulgatus	Phocaeicola vulgatus	0	1	1	1	0	1	0	0	0	0	4	Phocaeicola vulgatus	vulgatus	Phocaeicola
Porphyromonas	asaccharolytica	Porphyromonas asaccharolytica	0	1	0	0	0	1	0	0	0	0	2	Porphyromonas asaccharolytica	asaccharolytica	Porphyromonas
Porphyromonas	uenonis	Porphyromonas uenonis	0	1	0	0	0	0	0	0	0	0	1	Porphyromonas uenonis	uenonis	Porphyromonas
Prevotella	baroniae	Prevotella baroniae	0	0	0	0	0	1	0	0	0	0	1	Prevotella baroniae	baroniae	Prevotella
Prevotella	bivia	Prevotella bivia	0	1	0	0	0	1	0	0	0	0	2	Prevotella bivia	bivia	Prevotella
Prevotella	dentalis	Prevotella dentalis	0	1	0	0	0	1	0	0	0	0	2	Prevotella dentalis	dentalis	Prevotella
Prevotella	micans	Prevotella micans	0	0	0	0	0	1	0	0	0	0	1	Prevotella micans	micans	Prevotella
Prevotella	multisaccharivorax	Prevotella multisaccharivorax	0	1	0	0	0	1	0	0	0	0	2	Prevotella multisaccharivorax	multisaccharivorax	Prevotella
Prevotella	veroralis	Prevotella veroralis	0	0	0	0	0	1	0	0	0	0	1	Prevotella veroralis	veroralis	Prevotella
Propionimicrobium	lymphophilum	Propionimicrobium lymphophilum	0	1	0	0	0	0	0	0	0	0	1	Propionimicrobium lymphophilum	lymphophilum	Propionimicrobium
Proteus	mirabilis	Proteus mirabilis	0	0	0	1	0	1	0	0	0	0	2	Proteus mirabilis	mirabilis	Proteus
Pseudomonas	aeruginosa	Pseudomonas aeruginosa	0	1	0	0	0	1	0	0	0	0	2	Pseudomonas aeruginosa	aeruginosa	Pseudomonas
Rheinheimera	perlucida	Rheinheimera perlucida	0	1	0	0	0	0	0	0	0	0	1	Rheinheimera perlucida	perlucida	Rheinheimera
Rheinheimera	texasensis	Rheinheimera texasensis	0	0	0	0	0	0	0	0	0	0	0	Rheinheimera texasensis	texasensis	Rheinheimera
Riemerella	columbina	Riemerella columbina	0	0	0	0	0	1	0	0	0	0	1	Riemerella columbina	columbina	Riemerella
Roseburia	faecis	Roseburia faecis	0	1	0	0	0	1	0	0	0	0	2	Roseburia faecis	faecis	Roseburia
Roseburia	intestinalis	Roseburia intestinalis	0	1	0	0	0	1	0	0	0	0	2	Roseburia intestinalis	intestinalis	Roseburia
Roseburia	inulinivorans	Roseburia inulinivorans	0	1	0	0	0	1	0	0	0	0	2	Roseburia inulinivorans	inulinivorans	Roseburia
Ruminococcus	bicirculans	Ruminococcus bicirculans	0	0	0	0	0	1	0	0	0	0	1	Ruminococcus bicirculans	bicirculans	Ruminococcus
Ruminococcus	bromii	Ruminococcus bromii	0	0	0	0	0	1	0	0	0	0	1	Ruminococcus bromii	bromii	Ruminococcus
Sellimonas	intestinalis	Sellimonas intestinalis	0	1	0	0	0	1	0	0	0	0	2	Sellimonas intestinalis	intestinalis	Sellimonas
Staphylococcus	epidermidis	Staphylococcus epidermidis	1	1	0	0	0	0	1	1	1	0	5	Staphylococcus epidermidis	epidermidis	Staphylococcus
Staphylococcus	lentus	Staphylococcus lentus	0	1	0	0	0	0	0	0	0	0	1	Staphylococcus lentus	lentus	Staphylococcus
Staphylococcus	nepalensis	Staphylococcus nepalensis	0	0	0	0	0	0	0	0	0	0	0	Staphylococcus nepalensis	nepalensis	Staphylococcus
Staphylococcus	xylosus	Staphylococcus xylosus	0	0	0	0	0	0	0	0	0	0	0	Staphylococcus xylosus	xylosus	Staphylococcus
Stenotrophomonas	maltophilia	Stenotrophomonas maltophilia	0	1	0	0	0	1	0	0	0	0	2	Stenotrophomonas maltophilia	maltophilia	Stenotrophomonas
Streptococcus	agalactiae	Streptococcus agalactiae	0	1	1	0	0	0	0	1	0	0	3	Streptococcus agalactiae	agalactiae	Streptococcus
Streptococcus	anginosus	Streptococcus anginosus	0	0	0	0	0	0	0	0	0	0	0	Streptococcus anginosus	anginosus	Streptococcus
Streptococcus	caballi	Streptococcus caballi	0	0	0	0	0	0	0	0	0	0	0	Streptococcus caballi	caballi	Streptococcus
Streptococcus	castoreus	Streptococcus castoreus	0	0	0	0	0	0	0	0	0	0	0	Streptococcus castoreus	castoreus	Streptococcus
Streptococcus	didelphis	Streptococcus didelphis	0	0	0	0	0	0	0	0	0	0	0	Streptococcus didelphis	didelphis	Streptococcus
Streptococcus	henryi	Streptococcus henryi	0	0	0	0	0	1	0	0	0	0	1	Streptococcus henryi	henryi	Streptococcus
Streptococcus	hyovaginalis	Streptococcus hyovaginalis	0	1	0	0	0	0	0	0	0	0	1	Streptococcus hyovaginalis	hyovaginalis	Streptococcus
Streptococcus	luteciae	Streptococcus luteciae	0	0	0	0	0	0	0	0	0	0	0	Streptococcus luteciae	luteciae	Streptococcus
Streptococcus	lutetiensis	Streptococcus lutetiensis	0	0	0	0	0	0	0	0	0	0	0	Streptococcus lutetiensis	lutetiensis	Streptococcus
Streptococcus	merionis	Streptococcus merionis	0	0	0	0	0	0	0	0	0	0	0	Streptococcus merionis	merionis	Streptococcus
Streptococcus	mutans	Streptococcus mutans	0	0	1	0	0	1	0	0	0	0	2	Streptococcus mutans	mutans	Streptococcus
Streptococcus	oralis	Streptococcus oralis	0	0	0	0	0	1	0	0	0	0	1	Streptococcus oralis	oralis	Streptococcus
Streptococcus	ovis	Streptococcus ovis	0	0	0	0	0	0	0	0	0	0	0	Streptococcus ovis	ovis	Streptococcus
Streptococcus	parasanguinis	Streptococcus parasanguinis	0	0	0	0	0	1	0	0	0	0	1	Streptococcus parasanguinis	parasanguinis	Streptococcus
Streptococcus	plurextorum	Streptococcus plurextorum	0	0	0	0	0	0	0	0	0	0	0	Streptococcus plurextorum	plurextorum	Streptococcus
Streptococcus	porci	Streptococcus porci	0	0	0	0	0	1	0	0	0	0	1	Streptococcus porci	porci	Streptococcus
Streptococcus	pyogenes	Streptococcus pyogenes	0	0	0	0	0	0	0	0	0	0	0	Streptococcus pyogenes	pyogenes	Streptococcus
Streptococcus	salivarius	Streptococcus salivarius	0	0	0	0	0	0	0	0	0	0	0	Streptococcus salivarius	salivarius	Streptococcus
Streptococcus	sobrinus	Streptococcus sobrinus	0	0	0	0	0	0	0	0	0	0	0	Streptococcus sobrinus	sobrinus	Streptococcus
Streptococcus	thoraltensis	Streptococcus thoraltensis	0	0	0	0	0	0	0	0	0	0	0	Streptococcus thoraltensis	thoraltensis	Streptococcus
Sutterella	wadsworthensis	Sutterella wadsworthensis	0	0	0	0	1	0	0	0	0	0	1	Sutterella wadsworthensis	wadsworthensis	Sutterella
Turicibacter	sanguinis	Turicibacter sanguinis	0	0	1	0	0	1	0	0	0	0	2	Turicibacter sanguinis	sanguinis	Turicibacter
Varibaculum	cambriense	Varibaculum cambriense	0	0	0	0	0	0	0	0	0	0	0	Varibaculum cambriense	cambriense	Varibaculum
Veillonella	parvula	Veillonella parvula	0	0	0	0	0	1	0	0	0	0	1	Veillonella parvula	parvula	Veillonella
Vibrio	cincinnatiensis	Vibrio cincinnatiensis	0	1	0	0	1	1	0	0	0	0	3	Vibrio cincinnatiensis	cincinnatiensis	Vibrio
		Total of Each Decarboxylase	5	86	37	49	11	105	12	9	5	0	319
			L-Tryptophan Decarboxylase EC:4.1.1.105	Aspartate 1-Decarboxylase EC:4.1.1.11	Aspartate 4-Decarboxylase EC:4.1.1.12	Glutamate Decarboxylase EC:4.1.1.15	Lysine Decarboxylase EC:4.1.1.18	Arginine Decarboxylase EC:4.1.1.19	Histidine Decarboxylase EC:4.1.1.22	Tyrosine Decarboxylase EC:4.1.1.25	Aromatic-L-Amino-Acid Decarboxylase EC:4.1.1.28	Phenylalanine Decarboxylase EC:4.1.1.53

## Sheet: IMG Sequence Data 
Enzyme Name	Enzyme ID	Species Name	Shortened Species Name	IMG Genome ID	Gene ID	Protein Length	Sequence	Alignment Format
L-Tryptophan Decarboxylase	4.1.1.105	Bacillus subtilis B7-s	Bacillus subtilis	2574179994	2575243989	484	MTKKLQLSAEEMRQLGYQAVDLIVDHMNHLKSKPVSETIDSNIFRDKLIE TIPENGSNPKELLHFLNNNVFNQITHVDHPHFMAFVPGPNNYVGVLADFL ASGFNVFPTAWIVGAGAEQIELTTINWLKSMLGFPDSAEGLFVSGGSMAN LTALTVARQVKLNNDIENAIVYFSNQTHFSVDRALKVLGFKQHQICRIET DEDLKISVSTLRKQIKEDRLKGKKPFCVIANAGTTNCGAVDSLDELADVC GDEDIWLHVDGAYGAAAILSEKGRELLSGIHRADSLTLDPHKWLFQPYDV GCVLIRNSQYLSETFRMIPEYIKDTETNIEEKVNFGERGIELSRRFRALK VWLSFKAFGVTAFREAIDHGIMLAEQVEEFLRKEKDWEVVTP…	>2575243989 Bacillus subtilis B7-s MTKKLQLSAEEMRQLGYQAVDLIVDHMNHLKSKPVSETIDSNIFRDKLIE TIPENGSNPKELLHFLNNNVFNQITHVDHPHFMAFVPGPNNYVGVLADFL ASGFNVFPTAWIVGAGAEQIELTTINWLKSMLGFPDSAEGLFVSGGSMAN LTALTVARQVKLNNDIENAIVYFSNQTHFSVDRALKVLGFKQHQICRIET DEDLKISVSTLRKQIKEDRLKGKKPFCVIANAGTTNCGAVDSLDELADVC GDEDIWLHVDGAYGAAAILSEKGRELLSGIHRADSLTLDPHKWLFQPYDV GCVLIRNSQYLSETFRMIPEYIKDTETNIEEKVNFGERGIELSRRFRALK VWLSFKA…
L-Tryptophan Decarboxylase	4.1.1.105	Enterococcus faecalis V583	Enterococcus faecalis	2877345618	2877348253	470	MTPEAFRQYGHQLIDLIADYRQTVQQRPVMAQVEPGYLKAALPPAAPQQG EPFDAILKDVDGLIMPGLSHWQHPDFYGYFPSNGTLSSVLGDFLSTGLGV LGLSWQSSPALSELEETTLDWLRQMLGLSQQWSGVIQDTASTSTLVALIC ARERSSDYALVRHGLQGQDQPLIVYVSAHAHSSVDKAALLAGFGRDNIRL IATDEAYALCPTALGQAIERDLAAGNRPCAIVATCGTTATTALDPLRAIG ALAQQHGLWLHVDSAMAGSAMILPECRWMWDGIELADSVVVNAHKWLGVA FDCSVYYVRDPQHLVRVMSTNPSYLQSSVDGQVKNLRDWGIPLGRRFRAL KLWFMLRAEGVEALQARLRRDLDNARWLAEQVRAASDWQLLA…	>2877348253 Enterococcus faecalis V583 MTPEAFRQYGHQLIDLIADYRQTVQQRPVMAQVEPGYLKAALPPAAPQQG EPFDAILKDVDGLIMPGLSHWQHPDFYGYFPSNGTLSSVLGDFLSTGLGV LGLSWQSSPALSELEETTLDWLRQMLGLSQQWSGVIQDTASTSTLVALIC ARERSSDYALVRHGLQGQDQPLIVYVSAHAHSSVDKAALLAGFGRDNIRL IATDEAYALCPTALGQAIERDLAAGNRPCAIVATCGTTATTALDPLRAIG ALAQQHGLWLHVDSAMAGSAMILPECRWMWDGIELADSVVVNAHKWLGVA FDCSVYYVRDPQHLVRVMSTNPSYLQSSVDGQVKNLRDWGIPLGRRFRAL KLW…
L-Tryptophan Decarboxylase	4.1.1.105	Enterococcus faecium VRE-1503646	Enterococcus faecium	2728369550	2730792206	335	VFVSGGSMANLTAIVAARDAQVEMEDIKKATVYLTSQTHHSVGKALHVAG FLKNNIRRIEYNDDFTMNTDSLKAAIDKDIEEGYKPAMVIATAGTTNTGS VDDFTTLGDICDHYNLWLHLDGAYGLSHILSDKAQHLFKGIERSDSASWD AHKLLFQTYSCAMVIVKEKNHLLQSFGEDAEYLDDIASDDDVIDPEMLGI ELTRPARALKLWITLQVIGEDEIIERIKYGEGLAEYAEEYVSSLDNWRII SHANLSIVNFRYENSDLTEAQNNQLNSMAAQKIADSGYAIAYTTVLNNQR VIRLCTTNPLTTHDDIRETINRLDQYIGDYDMKDA	>2730792206 Enterococcus faecium VRE-1503646 VFVSGGSMANLTAIVAARDAQVEMEDIKKATVYLTSQTHHSVGKALHVAG FLKNNIRRIEYNDDFTMNTDSLKAAIDKDIEEGYKPAMVIATAGTTNTGS VDDFTTLGDICDHYNLWLHLDGAYGLSHILSDKAQHLFKGIERSDSASWD AHKLLFQTYSCAMVIVKEKNHLLQSFGEDAEYLDDIASDDDVIDPEMLGI ELTRPARALKLWITLQVIGEDEIIERIKYGEGLAEYAEEYVSSLDNWRII SHANLSIVNFRYENSDLTEAQNNQLNSMAAQKIADSGYAIAYTTVLNNQR VIRLCTTNPLTTHDDIRETINRLDQYIGDYDMKDA
L-Tryptophan Decarboxylase	4.1.1.105	Nitriliruptor alkaliphilus DSM 45188	Nitriliruptor alkaliphilus	2513020036	2513188496	513	MTGDVPAPSAADRPDGVAGVAGPSLDPGQSGTGDMDAASFRRHGHAVVDW IADYLEGVGDLPVLARVAPDEVRHALPATPPAGPEPFAATLEDLDRVLLP GITHWNHPAFHAYFAITGSGPGILAEAVSAALNVNGMLWRTSPAATELEE LTVDWLRQLLGLADGWRGVLTDTASVSTLLALAAARERAELDVRQRGLAG RPDIPPLRVYTSADAHSSVEKAAITLGLGRDGVRLVPVDDQRRMDVDALR EAMAEDIRLGSRPIAIVATVGTTSTTSIDPVAAIADVRDEVSGDLGWSIW LHVDGAYGGTAAICEELRFVLDGVDRADSLVTNPHKWLFTPIDCSALFVR DVATLTRAFSLVPEYLTTDDEGVTDYMDWGVQLGRRFRALKL…	>2513188496 Nitriliruptor alkaliphilus DSM 45188 MTGDVPAPSAADRPDGVAGVAGPSLDPGQSGTGDMDAASFRRHGHAVVDW IADYLEGVGDLPVLARVAPDEVRHALPATPPAGPEPFAATLEDLDRVLLP GITHWNHPAFHAYFAITGSGPGILAEAVSAALNVNGMLWRTSPAATELEE LTVDWLRQLLGLADGWRGVLTDTASVSTLLALAAARERAELDVRQRGLAG RPDIPPLRVYTSADAHSSVEKAAITLGLGRDGVRLVPVDDQRRMDVDALR EAMAEDIRLGSRPIAIVATVGTTSTTSIDPVAAIADVRDEVSGDLGWSIW LHVDGAYGGTAAICEELRFVLDGVDRADSLVTNPHKWLFTPIDC…
L-Tryptophan Decarboxylase	4.1.1.105	Nitriliruptor alkaliphilus DSM 45188	Nitriliruptor alkaliphilus	2513020036	2513188919	503	MDEVAADGPVRPSAVPDLAWSADQAASLGHGAVELWAEFLKALPGLPIHR GFSNADVTRGVAWEVPDAPEGAERLLADTRALMLDWSMYPGHSGFFGYVS GAGTVPGAAADLLASALNNNLGAWRLSPGMTALEQGLLRWFADRLGLGAT AGGYLTSGGAAANHDALVVARDVKATWDVRTAGIGAGPRLTAYAATTVHD TVQRGADLMGMGSESVRAIAVDRADHVDVAAMRRAIEADLAAGHLPICLV GSAGTVGTGAIDDLDAIADLAEEFDLWFHVDGAVGAVGALVDDLRDRFAG LSRASSIGLDPHKWLNVPIACGMLLVRDDADLTRAFHIDPSYTVEDKDRM GAGVDSYVRSPLFTRHGAALKLWWSLRAHGWDAYGRRMAHDC…	>2513188919 Nitriliruptor alkaliphilus DSM 45188 MDEVAADGPVRPSAVPDLAWSADQAASLGHGAVELWAEFLKALPGLPIHR GFSNADVTRGVAWEVPDAPEGAERLLADTRALMLDWSMYPGHSGFFGYVS GAGTVPGAAADLLASALNNNLGAWRLSPGMTALEQGLLRWFADRLGLGAT AGGYLTSGGAAANHDALVVARDVKATWDVRTAGIGAGPRLTAYAATTVHD TVQRGADLMGMGSESVRAIAVDRADHVDVAAMRRAIEADLAAGHLPICLV GSAGTVGTGAIDDLDAIADLAEEFDLWFHVDGAVGAVGALVDDLRDRFAG LSRASSIGLDPHKWLNVPIACGMLLVRDDADLTRAFHIDPSYTV…
L-Tryptophan Decarboxylase	4.1.1.105	Nitriliruptor alkaliphilus DSM 45188	Nitriliruptor alkaliphilus	2513020036	2513190822	524	MNRTDPLPDLAWTPERAGAFGAMALELWQEYLTRLPELPVRRAATPAEVR AAVTRPVPDDPLPDDELFAHLRTLALENCTHTGHSGFMAYITGAGTVPGA PAALLAAGFNQNAGGWFISPGATEVETNLLTWFADRFGLPAGASGAFVAG GATANLMALTAARDHLADHDVRRDGVAAGRPMAIYASEDAHDTIDRAADL LGLGTAAVRRIPTDQRLRMPASAVAAAIEADRAAGVQPLVVVGTAGTTEF GAIDPLEELAEVAATHGCWLHVDAAYGGPAAMTAGLRGRFTGIERADSIT CDPHKWLNTPISSSLVLFRDPETQYRAFTLETDYTSYDTEVVRDTVQRYQ WTPQFTRPFDALPVWVSLLAHGWGTFERRITHDVALAGWLHH…	>2513190822 Nitriliruptor alkaliphilus DSM 45188 MNRTDPLPDLAWTPERAGAFGAMALELWQEYLTRLPELPVRRAATPAEVR AAVTRPVPDDPLPDDELFAHLRTLALENCTHTGHSGFMAYITGAGTVPGA PAALLAAGFNQNAGGWFISPGATEVETNLLTWFADRFGLPAGASGAFVAG GATANLMALTAARDHLADHDVRRDGVAAGRPMAIYASEDAHDTIDRAADL LGLGTAAVRRIPTDQRLRMPASAVAAAIEADRAAGVQPLVVVGTAGTTEF GAIDPLEELAEVAATHGCWLHVDAAYGGPAAMTAGLRGRFTGIERADSIT CDPHKWLNTPISSSLVLFRDPETQYRAFTLETDYTSYDTEVVRD…
L-Tryptophan Decarboxylase	4.1.1.105	Staphylococcus epidermidis ATCC 12228	Staphylococcus epidermidis	637000281	637365161	474	MEMEFNENNIDLETIIRDEVNKYLSRDIGDLPATQQAPLELREKYEKMEV PNKGRDIYEVLKDLNNEVLNYLYRPNHPRSFSFIPGPASRLSWLGDILTT ANNIHASNFANATLPINIERNLINYLVGKIGYEIKPAGGVFVSGGSMANL TAIVAARDAQVEMEDIKKATVYLTSQTHHSVGKALHVAGFLKNNIRRIEY NDDFTMNTDSLKAAIDKDIEEGYKPAMVIATAGTTNTGSVDDFTTLGDIC DHYNLWLHVDGAYGLSHILSDKAQHLFKGIERSDSASWDAHKLLFQTYSC AMVIVKEKNHLLQSFGEDAEYLDDIASDDDVIDPEMLGIELTRPARALKL WITLQVIGEDEIIERIKYGEGLAEYAEEYVSSLDNWRIISHA…	>637365161 Staphylococcus epidermidis ATCC 12228 MEMEFNENNIDLETIIRDEVNKYLSRDIGDLPATQQAPLELREKYEKMEV PNKGRDIYEVLKDLNNEVLNYLYRPNHPRSFSFIPGPASRLSWLGDILTT ANNIHASNFANATLPINIERNLINYLVGKIGYEIKPAGGVFVSGGSMANL TAIVAARDAQVEMEDIKKATVYLTSQTHHSVGKALHVAGFLKNNIRRIEY NDDFTMNTDSLKAAIDKDIEEGYKPAMVIATAGTTNTGSVDDFTTLGDIC DHYNLWLHVDGAYGLSHILSDKAQHLFKGIERSDSASWDAHKLLFQTYSC AMVIVKEKNHLLQSFGEDAEYLDDIASDDDVIDPEMLGIELTRP…
L-Aspartate 1-Decarboxylase	4.1.1.11	Acidaminococcus intestini DSM 21505	Acidaminococcus intestini	2524614855	2526055984	128	MIYTMMHGKLHRATITEANLNYMGSITIDADLLDAAGILPGERVQICNNN NGARIETYTIAGKRGSGVVCLNGAAARYAQIGDIVIIIAYTQMDEKEARS FTPKVVMLGEGNQPLKSRGTEKEREVAD	>2526055984 Acidaminococcus intestini DSM 21505 MIYTMMHGKLHRATITEANLNYMGSITIDADLLDAAGILPGERVQICNNN NGARIETYTIAGKRGSGVVCLNGAAARYAQIGDIVIIIAYTQMDEKEARS FTPKVVMLGEGNQPLKSRGTEKEREVAD
L-Aspartate 1-Decarboxylase	4.1.1.11	Adlercreutzia equolifaciens celatus DSM 18785	Adlercreutzia equolifaciens	2574179708	2574213764	132	MLLNVLKGKIHRARVVQAELDYVGSITVDTELARAAGILEYEKVQVVDID NGNRFETYVIAGEPGSGMICVNGAAAHCVEPGHKVIIMCYAQMTPEEFAD PDNAPRVVFVDDDNRIARVTRYEKHGRLEDMQ	>2574213764 Adlercreutzia equolifaciens celatus DSM 18785 MLLNVLKGKIHRARVVQAELDYVGSITVDTELARAAGILEYEKVQVVDID NGNRFETYVIAGEPGSGMICVNGAAAHCVEPGHKVIIMCYAQMTPEEFAD PDNAPRVVFVDDDNRIARVTRYEKHGRLEDMQ
L-Aspartate 1-Decarboxylase	4.1.1.11	Adlercreutzia equolifaciens celatus DSM 18785	Adlercreutzia equolifaciens	8002119576	8002120449	132	MLLNVLKGKIHRARVVQAELDYVGSITVDTELARAAGILEYEKVQVVDID NGNRFETYVIAGEPGSGMICVNGAAAHCVEPGHKVIIMCYAQMTPEEFAD PDNAPRVVFVDDDNRIARVTRYEKHGRLEDMQ	>8002120449 Adlercreutzia equolifaciens celatus DSM 18785 MLLNVLKGKIHRARVVQAELDYVGSITVDTELARAAGILEYEKVQVVDID NGNRFETYVIAGEPGSGMICVNGAAAHCVEPGHKVIIMCYAQMTPEEFAD PDNAPRVVFVDDDNRIARVTRYEKHGRLEDMQ
L-Aspartate 1-Decarboxylase	4.1.1.11	Alistipes finegoldii AHN 2437, DSM 17242	Alistipes finegoldii	2509601035	2509825125	119	MKFQIEVIKSKIHRVTVTQADLHYVGSITIDEALLEAANIIEGEKVQIMD IDNGERFETYVIKGERGSGCICLNGAAARKVQVGDVIIIASYALMDFEDA KQFKPWIVFPDTATNRLVK	>2509825125 Alistipes finegoldii AHN 2437, DSM 17242 MKFQIEVIKSKIHRVTVTQADLHYVGSITIDEALLEAANIIEGEKVQIMD IDNGERFETYVIKGERGSGCICLNGAAARKVQVGDVIIIASYALMDFEDA KQFKPWIVFPDTATNRLVK
L-Aspartate 1-Decarboxylase	4.1.1.11	Alistipes indistinctus AF17-14	Alistipes indistinctus	2840788072	2840788072	117	MQIEVLKSKIHRVTITQANLDYVGSITIDEDLLDAANMIAGEKVQIVNVN NGERLETYIIKGERGSGAVCLNGPAARRCVVGDVVIIISYALLDFEEAKG FKPWVVFPDTATNKLVR	>2840788072 Alistipes indistinctus AF17-14 MQIEVLKSKIHRVTITQANLDYVGSITIDEDLLDAANMIAGEKVQIVNVN NGERLETYIIKGERGSGAVCLNGPAARRCVVGDVVIIISYALLDFEEAKG FKPWVVFPDTATNKLVR
L-Aspartate 1-Decarboxylase	4.1.1.11	Alistipes inops 627	Alistipes inops	2651869761	2652735045	117	MTIEVLKSKIHRVTVTEANLNYVGSVTIDEELLEAANILAGEKVQIVNVN NGERIETYAIRGERGRGQVCLNGAAARKAAVGDVVIIISYASMDFEEAKK FTPWVVFPDTATNRLIR	>2652735045 Alistipes inops 627 MTIEVLKSKIHRVTVTEANLNYVGSVTIDEELLEAANILAGEKVQIVNVN NGERIETYAIRGERGRGQVCLNGAAARKAAVGDVVIIISYASMDFEEAKK FTPWVVFPDTATNRLIR
L-Aspartate 1-Decarboxylase	4.1.1.11	Alistipes onderdonkii WAL 8169, DSM 19147	Alistipes onderdonkii	2517572213	2518158884	119	MKFQIEVIKSKIHRVTVTQADLNYVGSITIDEALLEAANIIEGEKVQIMD INNGERFETYVIKGERASGCICLNGAAARKVQVGDVIIIASYALMDFEDA KQFKPWVIFPDTATNHLIG	>2518158884 Alistipes onderdonkii WAL 8169, DSM 19147 MKFQIEVIKSKIHRVTVTQADLNYVGSITIDEALLEAANIIEGEKVQIMD INNGERFETYVIKGERASGCICLNGAAARKVQVGDVIIIASYALMDFEDA KQFKPWVIFPDTATNHLIG
L-Aspartate 1-Decarboxylase	4.1.1.11	Alistipes shahii BIOML-A1	Alistipes shahii	2915171790	2915173377	119	MKFQIEVIKSKIHRVTVTQADLNYVGSITIDEALMEAANVIEGEKVQIMD INNGERFETYTIKGERNSGCVCLNGAAARKVQVGDVIIIASYALMDFEDA KQFRPWIVFPDTATNRLVK	>2915173377 Alistipes shahii BIOML-A1 MKFQIEVIKSKIHRVTVTQADLNYVGSITIDEALMEAANVIEGEKVQIMD INNGERFETYTIKGERNSGCVCLNGAAARKVQVGDVIIIASYALMDFEDA KQFRPWIVFPDTATNRLVK
L-Aspartate 1-Decarboxylase	4.1.1.11	Anaerococcus prevotii NCTC 11806	Anaerococcus prevotii	2808606805	2810802696	127	MNIEMLEGKIHRARVTEANLDYVGSITVDISLLEESGIREYQKVQVVDVN NGNRIETYTIAGKKDSGVICLNGAAARLFSTGDKVIIMAYASYSEDELKD YKPKVVFVDDDNKITKVSNYEKYGTLS	>2810802696 Anaerococcus prevotii NCTC 11806 MNIEMLEGKIHRARVTEANLDYVGSITVDISLLEESGIREYQKVQVVDVN NGNRIETYTIAGKKDSGVICLNGAAARLFSTGDKVIIMAYASYSEDELKD YKPKVVFVDDDNKITKVSNYEKYGTLS
L-Aspartate 1-Decarboxylase	4.1.1.11	Anaerostipes caccae 3_2_56FAA	Anaerostipes caccae	649989907	650028345	129	MKLTMLKGKIHRATVRQAELDYVGSITVDPELMEAAGILEYEKVVIVDIN NGSRFETYTIAGEPGSGMICLNGAAARCVSQGDKIIIMCYAEMTPKEAEE HKPKVVFVDDNNKITRLTSYEKHGRLEDM	>650028345 Anaerostipes caccae 3_2_56FAA MKLTMLKGKIHRATVRQAELDYVGSITVDPELMEAAGILEYEKVVIVDIN NGSRFETYTIAGEPGSGMICLNGAAARCVSQGDKIIIMCYAEMTPKEAEE HKPKVVFVDDNNKITRLTSYEKHGRLEDM
L-Aspartate 1-Decarboxylase	4.1.1.11	Anaerostipes hadrus comb. nov. VPI 82-52, DSM 3319	Anaerostipes hadrus	2534681714	2535172417	125	MLKGKIHRATVKQAELDYVGSITVDPVLLEAAGILEYEHVHIVDVNNGSR FETYTIPGEPGSGMICLNGPAARCVATGDKIIIIAYADMTPEEAKTFEPK VVFVDDENQISRCTNYERHGRLEDM	>2535172417 Anaerostipes hadrus comb. nov. VPI 82-52, DSM 3319 MLKGKIHRATVKQAELDYVGSITVDPVLLEAAGILEYEHVHIVDVNNGSR FETYTIPGEPGSGMICLNGPAARCVATGDKIIIIAYADMTPEEAKTFEPK VVFVDDENQISRCTNYERHGRLEDM
L-Aspartate 1-Decarboxylase	4.1.1.11	Bacillus subtilis ATCC 13952	Bacillus subtilis	2627853700	2628600978	127	MYRTMMAGKLHRATVTEANLNYVGSITIDEDLLDAVGMLVNEKVQIVNNN NGARLETYIIPGKRGSGVICLNGAAARLVQEGDKVIIISYQMMSDQEAKT HQPKVAVLDDQNKIEQMLGQEPAHTIL	>2628600978 Bacillus subtilis ATCC 13952 MYRTMMAGKLHRATVTEANLNYVGSITIDEDLLDAVGMLVNEKVQIVNNN NGARLETYIIPGKRGSGVICLNGAAARLVQEGDKVIIISYQMMSDQEAKT HQPKVAVLDDQNKIEQMLGQEPAHTIL
L-Aspartate 1-Decarboxylase	4.1.1.11	Bacillus subtilis spizizenii ATCC 6633	Bacillus subtilis	647000211	647382483	127	MYRTMMSGKLHRATVTEANLNYVGSITIDEDLIDAVGMLPNEKVQIVNNN NGARLETYIIPGKRGSGVICLNGAAARLVQEGDKVIIISYKMMSDQEAAS HEPKVAVLNDQNKIEQMLGNEPARTIL	>647382483 Bacillus subtilis spizizenii ATCC 6633 MYRTMMSGKLHRATVTEANLNYVGSITIDEDLIDAVGMLPNEKVQIVNNN NGARLETYIIPGKRGSGVICLNGAAARLVQEGDKVIIISYKMMSDQEAAS HEPKVAVLNDQNKIEQMLGNEPARTIL
L-Aspartate 1-Decarboxylase	4.1.1.11	Bacteroides acidifaciens 1a3B	Bacteroides acidifaciens	2700989328	2702186145	117	MMIEVLKSKIHCARVTEANLNYMGSITIDEDLLDAANMIPGEKVYIADNN NGERFETYIIKGERGSGKICLNGAAARKVQPDDIVIIMSYALMDFEEAKS FKPAVIFPDPATNKVVK	>2702186145 Bacteroides acidifaciens 1a3B MMIEVLKSKIHCARVTEANLNYMGSITIDEDLLDAANMIPGEKVYIADNN NGERFETYIIKGERGSGKICLNGAAARKVQPDDIVIIMSYALMDFEEAKS FKPAVIFPDPATNKVVK
L-Aspartate 1-Decarboxylase	4.1.1.11	Bacteroides caccae ATCC 43185	Bacteroides caccae	640963023	641002139	117	MMIEVLKSKIHCARVTEANLNYMGSITIDEDLLDAANMIPGEKVYIADNN NGERFETYIIKGERGSGKICLNGAAARKVQPDDIVIIMSYALMDFEEAKS FKPSVIFPDPATNKVVK	>641002139 Bacteroides caccae ATCC 43185 MMIEVLKSKIHCARVTEANLNYMGSITIDEDLLDAANMIPGEKVYIADNN NGERFETYIIKGERGSGKICLNGAAARKVQPDDIVIIMSYALMDFEEAKS FKPSVIFPDPATNKVVK
L-Aspartate 1-Decarboxylase	4.1.1.11	Bacteroides caccae ATCC 43185	Bacteroides caccae	2806310690	2807242307	117	MMIEVLKSKIHCARVTEANLNYMGSITIDEDLLDAANMIPGEKVYIADNN NGERFETYIIKGERGSGKICLNGAAARKVQPDDIVIIMSYALMDFEEAKS FKPSVIFPDPATNKVVK	>2807242307 Bacteroides caccae ATCC 43185 MMIEVLKSKIHCARVTEANLNYMGSITIDEDLLDAANMIPGEKVYIADNN NGERFETYIIKGERGSGKICLNGAAARKVQPDDIVIIMSYALMDFEEAKS FKPSVIFPDPATNKVVK
L-Aspartate 1-Decarboxylase	4.1.1.11	Bacteroides caccae ATCC 43185	Bacteroides caccae	2806310790	2807597905	117	MMIEVLKSKIHCARVTEANLNYMGSITIDEDLLDAANMIPGEKVYIADNN NGERFETYIIKGERGSGKICLNGAAARKVQPDDIVIIMSYALMDFEEAKS FKPSVIFPDPATNKVVK	>2807597905 Bacteroides caccae ATCC 43185 MMIEVLKSKIHCARVTEANLNYMGSITIDEDLLDAANMIPGEKVYIADNN NGERFETYIIKGERGSGKICLNGAAARKVQPDDIVIIMSYALMDFEEAKS FKPSVIFPDPATNKVVK
L-Aspartate 1-Decarboxylase	4.1.1.11	Bacteroides cellulosilyticus DSM 14838	Bacteroides cellulosilyticus	643886111	644168193	117	MMIEVLKSKIHCARVTEANLNYMGSITIDEDLLDAANMIAGEKVYIADNN NGERFETYIIKGERGSGKICLNGAAARKVQPDDIIIIMSYALMDFEEAKS FKPSVIFPDPATNKVVK	>644168193 Bacteroides cellulosilyticus DSM 14838 MMIEVLKSKIHCARVTEANLNYMGSITIDEDLLDAANMIAGEKVYIADNN NGERFETYIIKGERGSGKICLNGAAARKVQPDDIIIIMSYALMDFEEAKS FKPSVIFPDPATNKVVK
L-Aspartate 1-Decarboxylase	4.1.1.11	Bacteroides clarus DSM 22519	Bacteroides clarus	2695420967	2698265199	117	MMIEVLKSKIHCARVTEANLNYMGSITIDEDLMDAANMIAGEKVYIADNN NGERFETYIIKGERGSGKICLNGAAARRVQPDDIVIIMSYALMDFEEAKT FKPTVIFPDPATNKVVK	>2698265199 Bacteroides clarus DSM 22519 MMIEVLKSKIHCARVTEANLNYMGSITIDEDLMDAANMIAGEKVYIADNN NGERFETYIIKGERGSGKICLNGAAARRVQPDDIVIIMSYALMDFEEAKT FKPTVIFPDPATNKVVK
L-Aspartate 1-Decarboxylase	4.1.1.11	Bacteroides faecis DSM 24798	Bacteroides faecis	2693429916	2695129082	117	MMIEVLKSKIHCARVTEANLNYMGSITIDEDLLDAANMIPGEKVYIADNN NGERFETYIIKGERGSGKICLNGAAARKVQPDDIVIIMSYALMDFEEAKS FKPTVIFPDPATNSVVK	>2695129082 Bacteroides faecis DSM 24798 MMIEVLKSKIHCARVTEANLNYMGSITIDEDLLDAANMIPGEKVYIADNN NGERFETYIIKGERGSGKICLNGAAARKVQPDDIVIIMSYALMDFEEAKS FKPTVIFPDPATNSVVK
L-Aspartate 1-Decarboxylase	4.1.1.11	Bacteroides finegoldii DSM 17565	Bacteroides finegoldii	2562617142	2563196359	117	MMIEVLKSKIHCARVTEANLNYMGSITIDEDLLDAANMIAGEKVYIADNN NGERFETYIIKGERGSGKICLNGAAARKVQPDDIVIIMSYALMDFEEAKS FKPTVIFPDPETNQVVK	>2563196359 Bacteroides finegoldii DSM 17565 MMIEVLKSKIHCARVTEANLNYMGSITIDEDLLDAANMIAGEKVYIADNN NGERFETYIIKGERGSGKICLNGAAARKVQPDDIVIIMSYALMDFEEAKS FKPTVIFPDPETNQVVK
L-Aspartate 1-Decarboxylase	4.1.1.11	Bacteroides fragilis NCTC 9343	Bacteroides fragilis	637000024	637226658	117	MMIEVLKSKIHCARVTEANLNYMGSITIDENLLDAANMIAGEKVYIADNN NGERFETYIIKGERGSGKICLNGAAARKVQPDDIVIIMSYALMDFEEAKS FKPTVIFPDPATNSVVK	>637226658 Bacteroides fragilis NCTC 9343 MMIEVLKSKIHCARVTEANLNYMGSITIDENLLDAANMIAGEKVYIADNN NGERFETYIIKGERGSGKICLNGAAARKVQPDDIVIIMSYALMDFEEAKS FKPTVIFPDPATNSVVK
L-Aspartate 1-Decarboxylase	4.1.1.11	Bacteroides fragilis NCTC 9343	Bacteroides fragilis	2916283602	2916286463	117	MMIEVLKSKIHCARVTEANLNYMGSITIDENLLDAANMIAGEKVYIADNN NGERFETYIIKGERGSGKICLNGAAARKVQPDDIVIIMSYALMDFEEAKS FKPTVIFPDPATNSVVK	>2916286463 Bacteroides fragilis NCTC 9343 MMIEVLKSKIHCARVTEANLNYMGSITIDENLLDAANMIAGEKVYIADNN NGERFETYIIKGERGSGKICLNGAAARKVQPDDIVIIMSYALMDFEEAKS FKPTVIFPDPATNSVVK
L-Aspartate 1-Decarboxylase	4.1.1.11	Bacteroides gallinarum DSM 18171	Bacteroides gallinarum	2519899680	2520594743	117	MMIEVLKSKIHCARVTEANLNYMGSITIDEDLLDAANMIAGEKVYIADNN NGERFETYIIKGERGSGKICLNGAAARKVQPDDIVIIMSYALMDFEEAKS FKPTVIFPDPATNRVVK	>2520594743 Bacteroides gallinarum DSM 18171 MMIEVLKSKIHCARVTEANLNYMGSITIDEDLLDAANMIAGEKVYIADNN NGERFETYIIKGERGSGKICLNGAAARKVQPDDIVIIMSYALMDFEEAKS FKPTVIFPDPATNRVVK
L-Aspartate 1-Decarboxylase	4.1.1.11	Bacteroides nordii CL02T12C05	Bacteroides nordii	2537561664	2538172231	117	MMIEVLKSKIHCARVTEANLNYMGSITIDEDLLDAANMIAGEKVYIADNN NGERFETYIIKGERGSGKICLNGAAARKVQPDDIVIIMSYALMDFEEAKS FKPTVIFPDPVTNSVVK	>2538172231 Bacteroides nordii CL02T12C05 MMIEVLKSKIHCARVTEANLNYMGSITIDEDLLDAANMIAGEKVYIADNN NGERFETYIIKGERGSGKICLNGAAARKVQPDDIVIIMSYALMDFEEAKS FKPTVIFPDPVTNSVVK
L-Aspartate 1-Decarboxylase	4.1.1.11	Bacteroides ovatus ATCC 8483	Bacteroides ovatus	641380449	641385528	117	MMIEVLKSKIHCARVTEANLNYMGSITIDEDLLDAANMIPGEKVYIADNN NGERFETYIIKGERGSGKICLNGAAARKVQPDDIVIIMSYALMDFEEAKS FKPAVIFPDPATNKVVK	>641385528 Bacteroides ovatus ATCC 8483 MMIEVLKSKIHCARVTEANLNYMGSITIDEDLLDAANMIPGEKVYIADNN NGERFETYIIKGERGSGKICLNGAAARKVQPDDIVIIMSYALMDFEEAKS FKPAVIFPDPATNKVVK
L-Aspartate 1-Decarboxylase	4.1.1.11	Bacteroides ovatus ATCC 8483	Bacteroides ovatus	2684623200	2687153312	117	MMIEVLKSKIHCARVTEANLNYMGSITIDEDLLDAANMIPGEKVYIADNN NGERFETYIIKGERGSGKICLNGAAARKVQPDDIVIIMSYALMDFEEAKS FKPAVIFPDPATNKVVK	>2687153312 Bacteroides ovatus ATCC 8483 MMIEVLKSKIHCARVTEANLNYMGSITIDEDLLDAANMIPGEKVYIADNN NGERFETYIIKGERGSGKICLNGAAARKVQPDDIVIIMSYALMDFEEAKS FKPAVIFPDPATNKVVK
L-Aspartate 1-Decarboxylase	4.1.1.11	Bacteroides salyersiae DSM 18765	Bacteroides salyersiae	2531839250	2532798093	117	MMIEVLKSKIHCARVTEANLNYMGSITIDEDLLDAANMIAGEKVYIADNN NGERFETYIIKGERGSGKICLNGAAARKVQPDDIVIIMSYALMDFEEAKS FKPTVIFPDPVTNSVVK	>2532798093 Bacteroides salyersiae DSM 18765 MMIEVLKSKIHCARVTEANLNYMGSITIDEDLLDAANMIAGEKVYIADNN NGERFETYIIKGERGSGKICLNGAAARKVQPDDIVIIMSYALMDFEEAKS FKPTVIFPDPVTNSVVK
L-Aspartate 1-Decarboxylase	4.1.1.11	Bacteroides salyersiae DSM 18765	Bacteroides salyersiae	2916278816	2916282607	117	MMIEVLKSKIHCARVTEANLNYMGSITIDEDLLDAANMIAGEKVYIADNN NGERFETYIIKGERGSGKICLNGAAARKVQPDDIVIIMSYALMDFEEAKS FKPTVIFPDPVTNSVVK	>2916282607 Bacteroides salyersiae DSM 18765 MMIEVLKSKIHCARVTEANLNYMGSITIDEDLLDAANMIAGEKVYIADNN NGERFETYIIKGERGSGKICLNGAAARKVQPDDIVIIMSYALMDFEEAKS FKPTVIFPDPVTNSVVK
L-Aspartate 1-Decarboxylase	4.1.1.11	Bacteroides stercoris ATCC 43183	Bacteroides stercoris	641736196	642199868	117	MMIEVLKSKIHCARVTEANLNYMGSITIDEDLMDAANMIAGEKVYIADNN NGERFETYIIKGERGSGKICLNGAAARRVQPDDIVIIMSYALMDFEEAKT FKPTVIFPDPVTNKVVK	>642199868 Bacteroides stercoris ATCC 43183 MMIEVLKSKIHCARVTEANLNYMGSITIDEDLMDAANMIAGEKVYIADNN NGERFETYIIKGERGSGKICLNGAAARRVQPDDIVIIMSYALMDFEEAKT FKPTVIFPDPVTNKVVK
L-Aspartate 1-Decarboxylase	4.1.1.11	Bacteroides stercoris ATCC 43183	Bacteroides stercoris	2916293514	2916296728	117	MMIEVLKSKIHCARVTEANLNYMGSITIDEDLMDAANMIAGEKVYIADNN NGERFETYIIKGERGSGKICLNGAAARRVQPDDIVIIMSYALMDFEEAKT FKPTVIFPDPATNKVVK	>2916296728 Bacteroides stercoris ATCC 43183 MMIEVLKSKIHCARVTEANLNYMGSITIDEDLMDAANMIAGEKVYIADNN NGERFETYIIKGERGSGKICLNGAAARRVQPDDIVIIMSYALMDFEEAKT FKPTVIFPDPATNKVVK
L-Aspartate 1-Decarboxylase	4.1.1.11	Bacteroides thetaiotaomicron NCTC 10582	Bacteroides thetaiotaomicron	2984892730	2984896427	117	MMIEVLKSKIHCARVTEANLNYMGSITIDEDLLDAANMIPGEKVYIADNN NGERFETYIIKGERGSGKICLNGAAARKVQPDDIVIIMSYALMDFEEAKS FKPTVIFPDPATNSVVK	>2984896427 Bacteroides thetaiotaomicron NCTC 10582 MMIEVLKSKIHCARVTEANLNYMGSITIDEDLLDAANMIPGEKVYIADNN NGERFETYIIKGERGSGKICLNGAAARKVQPDDIVIIMSYALMDFEEAKS FKPTVIFPDPATNSVVK
L-Aspartate 1-Decarboxylase	4.1.1.11	Bacteroides uniformis ATCC 8492	Bacteroides uniformis	641380447	641389436	117	MMIEVLKSKIHCARVTEANLNYMGSITIDEDLMDAANMIAGEKVYIADNN NGERFETYIIKGERGSGKICLNGAAARKVQPDDIVIIMSYALMDFEEAKS FKPTVIFPDPATNKVVK	>641389436 Bacteroides uniformis ATCC 8492 MMIEVLKSKIHCARVTEANLNYMGSITIDEDLMDAANMIAGEKVYIADNN NGERFETYIIKGERGSGKICLNGAAARKVQPDDIVIIMSYALMDFEEAKS FKPTVIFPDPATNKVVK
L-Aspartate 1-Decarboxylase	4.1.1.11	Bacteroides uniformis ATCC 8492	Bacteroides uniformis	2916274279	2916275279	117	MMIEVLKSKIHCARVTEANLNYMGSITIDEDLMDAANMIAGEKVYIADNN NGERFETYIIKGERGSGKICLNGAAARKVQPDDIVIIMSYALMDFEEAKS FKPTVIFPDPATNKVVK	>2916275279 Bacteroides uniformis ATCC 8492 MMIEVLKSKIHCARVTEANLNYMGSITIDEDLMDAANMIAGEKVYIADNN NGERFETYIIKGERGSGKICLNGAAARKVQPDDIVIIMSYALMDFEEAKS FKPTVIFPDPATNKVVK
L-Aspartate 1-Decarboxylase	4.1.1.11	Bacteroides xylanisolvens AF38-2	Bacteroides xylanisolvens	2958355860	2958357759	117	MMIEVLKSKIHCARVTEANLNYMGSITIDEDLLDAANMIAGEKVYIADNN NGERFETYIIKGERGSGKICLNGAAARKVQPDDIVIIMSYALMDFEEAKS FKPAVIFPDPATNKVVK	>2958357759 Bacteroides xylanisolvens AF38-2 MMIEVLKSKIHCARVTEANLNYMGSITIDEDLLDAANMIAGEKVYIADNN NGERFETYIIKGERGSGKICLNGAAARKVQPDDIVIIMSYALMDFEEAKS FKPAVIFPDPATNKVVK
L-Aspartate 1-Decarboxylase	4.1.1.11	Barnesiella intestinihominis YIT 11860	Barnesiella intestinihominis	2529292932	2530575121	116	MFIEVVKSKIHRVTVTQANLNYIGSITIDEDLMDAANIIANEKVSIVNNN NGERFETYVIKGERGSGVICLNGAAARKVQPGDIVIIMAYALMTPEEAKS FTPAVIFPDTATNKLI	>2530575121 Barnesiella intestinihominis YIT 11860 MFIEVVKSKIHRVTVTQANLNYIGSITIDEDLMDAANIIANEKVSIVNNN NGERFETYVIKGERGSGVICLNGAAARKVQPGDIVIIMAYALMTPEEAKS FTPAVIFPDTATNKLI
L-Aspartate 1-Decarboxylase	4.1.1.11	Blautia luti MSK.13.40	Blautia luti	2960572437	2960575228	130	MTIEMLKGKIHRATVVQAELDYVGSITVDEELLEAAGILEYEKVQIVDVN NGSRFETYTICGERGSGMICLNGAAARCVSTGDKIIIMAYAGYDPEEART HKPAVVFVDEENKISRVTNYEKHGLLKDMA	>2960575228 Blautia luti MSK.13.40 MTIEMLKGKIHRATVVQAELDYVGSITVDEELLEAAGILEYEKVQIVDVN NGSRFETYTICGERGSGMICLNGAAARCVSTGDKIIIMAYAGYDPEEART HKPAVVFVDEENKISRVTNYEKHGLLKDMA
L-Aspartate 1-Decarboxylase	4.1.1.11	Blautia obeum APC942/31-1	Blautia obeum	2854418831	2854421717	130	MTIEMLKGKIHRATVVQAELDYVGSITVDEELLEAAGILEYEKVQIVDVN NGSRFETYTICGERGSGMICLNGAAARCVSTGDKIIIMAYAQYEQEEART HKPAVVFVDEENRISRVTNYEKHGLLKDMA	>2854421717 Blautia obeum APC942/31-1 MTIEMLKGKIHRATVVQAELDYVGSITVDEELLEAAGILEYEKVQIVDVN NGSRFETYTICGERGSGMICLNGAAARCVSTGDKIIIMAYAQYEQEEART HKPAVVFVDEENRISRVTNYEKHGLLKDMA
L-Aspartate 1-Decarboxylase	4.1.1.11	Brachymonas chironomi DSM 19884	Brachymonas chironomi	2518285616	2518642646	127	MPQHTLLSGKIHRATVTHCELHYEGSCAIDEDLLDASGIREFEQIAIWNI NNGERFSTYAIKAARGSGIISINGSAARRASTGDLVIIAAFVGLDASELD SHKPQLVFVDENNRQIELRQHIPTQQP	>2518642646 Brachymonas chironomi DSM 19884 MPQHTLLSGKIHRATVTHCELHYEGSCAIDEDLLDASGIREFEQIAIWNI NNGERFSTYAIKAARGSGIISINGSAARRASTGDLVIIAAFVGLDASELD SHKPQLVFVDENNRQIELRQHIPTQQP
L-Aspartate 1-Decarboxylase	4.1.1.11	Butyricimonas virosa DSM 23226	Butyricimonas virosa	2540341191	2540879635	116	MFIEVVKSKLHKVTVTDANLQYVGSITIDEALLEAANMIENEKVQIVNIN NGERFDTYIIKGERNSGIICLNGPAARKCAVGDVIIIISYASMDFEEAKS HKPTLVFPDTATNKLI	>2540879635 Butyricimonas virosa DSM 23226 MFIEVVKSKLHKVTVTDANLQYVGSITIDEALLEAANMIENEKVQIVNIN NGERFDTYIIKGERNSGIICLNGPAARKCAVGDVIIIISYASMDFEEAKS HKPTLVFPDTATNKLI
L-Aspartate 1-Decarboxylase	4.1.1.11	Catenibacterium mitsuokai 2789STDY5608825	Catenibacterium mitsuokai	2802429530	2805656772	117	MMIEVLKSKIHCARVTEANLNYMGSITIDEDLMDAANMIAGEKVYIADNN NGERFETYIIKGERGSGKICLNGAAARKVQPDDIVIIMSYALMDFEEAKS FKPTVIFPDPATNKVVK	>2805656772 Catenibacterium mitsuokai 2789STDY5608825 MMIEVLKSKIHCARVTEANLNYMGSITIDEDLMDAANMIAGEKVYIADNN NGERFETYIIKGERGSGKICLNGAAARKVQPDDIVIIMSYALMDFEEAKS FKPTVIFPDPATNKVVK
L-Aspartate 1-Decarboxylase	4.1.1.11	Citrobacter pasteurii CIP 55.13	Citrobacter pasteurii	2648501483	2650095478	126	MIRTMLQGKLHRVKITQADLHYEGSCAIDQDFLDASGILENEAIDIWNVT NGKRFSTYAIAAERGSKIISVNGAAAHCAEVGDIVIIASFVTMSDEEART WRPKVAYFEGDNEMKRTAKAIPVQVA	>2650095478 Citrobacter pasteurii CIP 55.13 MIRTMLQGKLHRVKITQADLHYEGSCAIDQDFLDASGILENEAIDIWNVT NGKRFSTYAIAAERGSKIISVNGAAAHCAEVGDIVIIASFVTMSDEEART WRPKVAYFEGDNEMKRTAKAIPVQVA
L-Aspartate 1-Decarboxylase	4.1.1.11	Clostridioides difficile F501	Clostridioides difficile	2619619101	2620689753	126	MTFEMLKGKIHRATVVQAELDYVGSITVDEDLLDSAGILEYEKVSIVDIN NGNRFETYTIAGERGSGMICLNGAAARCVQTGDKIIIMCYAQMTPEEVKK NPPKVVFVDEDNKISRVARYEKHGKL	>2620689753 Clostridioides difficile F501 MTFEMLKGKIHRATVVQAELDYVGSITVDEDLLDSAGILEYEKVSIVDIN NGNRFETYTIAGERGSGMICLNGAAARCVQTGDKIIIMCYAQMTPEEVKK NPPKVVFVDEDNKISRVARYEKHGKL
L-Aspartate 1-Decarboxylase	4.1.1.11	Coprococcus comes ATCC 27758	Coprococcus comes	643886116	644103460	130	MTVEMLKGKIHRATVVQAELDYVGSITVDEELLEAAGIMEYEKVQIVDVN NGSRFETYTICGKRGSGMICLNGAAARCVSTGDKVIIMCYANYDAEEARE HKPKVVFVDDENKISRVTNYEKHGLLKDMA	>644103460 Coprococcus comes ATCC 27758 MTVEMLKGKIHRATVVQAELDYVGSITVDEELLEAAGIMEYEKVQIVDVN NGSRFETYTICGKRGSGMICLNGAAARCVSTGDKVIIMCYANYDAEEARE HKPKVVFVDDENKISRVTNYEKHGLLKDMA
L-Aspartate 1-Decarboxylase	4.1.1.11	Coprococcus eutactus ATCC 27759	Coprococcus eutactus	641380422	641412824	136	MAVERQKLMNITMLKSKIHRAVVTQAELNYVGSITVDSELLKAAGILEYE LVQIVDIENGNRFETYTIAGEPGSGVMCLNGAAARQVQVGDHIILMCYAS MTPDEANEHTPKVVFVNDDNTISRITDYEKHGELFS	>641412824 Coprococcus eutactus ATCC 27759 MAVERQKLMNITMLKSKIHRAVVTQAELNYVGSITVDSELLKAAGILEYE LVQIVDIENGNRFETYTIAGEPGSGVMCLNGAAARQVQVGDHIILMCYAS MTPDEANEHTPKVVFVNDDNTISRITDYEKHGELFS
L-Aspartate 1-Decarboxylase	4.1.1.11	Dorea formicigenerans AF21-25	Dorea formicigenerans	2846188784	2846190768	126	MTFEMLKGKIHRATVVQAELDYVGSITVDEDLLDSAGILEYEKVSIVDIN NGNRFETYTIAGERGSGMICLNGAAARCVQTGDKIIIMCYAQMTPEEVKK NPPKVVFVDEDNKISRVARYEKHGKL	>2846190768 Dorea formicigenerans AF21-25 MTFEMLKGKIHRATVVQAELDYVGSITVDEDLLDSAGILEYEKVSIVDIN NGNRFETYTIAGERGSGMICLNGAAARCVQTGDKIIIMCYAQMTPEEVKK NPPKVVFVDEDNKISRVARYEKHGKL
L-Aspartate 1-Decarboxylase	4.1.1.11	Dorea longicatena DSM 13814	Dorea longicatena	640963046	641039378	130	MTLELLKGKIHRATVVQAELDYVGSITVDEALLEAAGILEYEKVQIVDVN NGSRFETYTISGQRGSGMICLNGAAARCVSTGDKIIIMAYGQYTPDEAKE HKPAVVFVDEENKVNRVTNYERHGLLKDME	>641039378 Dorea longicatena DSM 13814 MTLELLKGKIHRATVVQAELDYVGSITVDEALLEAAGILEYEKVQIVDVN NGSRFETYTISGQRGSGMICLNGAAARCVSTGDKIIIMAYGQYTPDEAKE HKPAVVFVDEENKVNRVTNYERHGLLKDME
L-Aspartate 1-Decarboxylase	4.1.1.11	Dysgonomonas capnocytophagoides DSM 22835	Dysgonomonas capnocytophagoides	2526164513	2526215980	117	MKIEVLKSKIHRVTVTEANLNYVGSITIDEDLMDAANMIAGEKVCIVDNN NGERLETYIIKGERGSGTICLNGAAARKVQPGDVIIIISYAIMDFEEAKT FKPWIVFPDTNTNKLIK	>2526215980 Dysgonomonas capnocytophagoides DSM 22835 MKIEVLKSKIHRVTVTEANLNYVGSITIDEDLMDAANMIAGEKVCIVDNN NGERLETYIIKGERGSGTICLNGAAARKVQPGDVIIIISYAIMDFEEAKT FKPWIVFPDTNTNKLIK
L-Aspartate 1-Decarboxylase	4.1.1.11	Eggerthella lenta DSM 2243	Eggerthella lenta	8002122114	8002124701	126	MTFEMLKGKIHRATVVQAELDYVGSITVDEDLLDSAGILEYEKVSIVDIN NGNRFETYTIAGERGSGMICLNGAAARCVQTGDKIIIMCYAQMTPEEVKK NPPKVVFVDEDNKISRVARYEKHGKL	>8002124701 Eggerthella lenta DSM 2243 MTFEMLKGKIHRATVVQAELDYVGSITVDEDLLDSAGILEYEKVSIVDIN NGNRFETYTIAGERGSGMICLNGAAARCVQTGDKIIIMCYAQMTPEEVKK NPPKVVFVDEDNKISRVARYEKHGKL
L-Aspartate 1-Decarboxylase	4.1.1.11	Enterobacter asburiae ATCC 35953 A4	Enterobacter asburiae	2931992095	2931996307	126	MIRKMLQGKLHRVKVTQADLHYEGSCAIDQDFLDAAGILENEAIDIWNVN NGKRFSTYAIAAERGSKIISVNGAAAHCADVGDIVIIASFVMMSDDEARR WQPKVAYFEGDNDMKRTAKAIPVQVA	>2931996307 Enterobacter asburiae ATCC 35953 A4 MIRKMLQGKLHRVKVTQADLHYEGSCAIDQDFLDAAGILENEAIDIWNVN NGKRFSTYAIAAERGSKIISVNGAAAHCADVGDIVIIASFVMMSDDEARR WQPKVAYFEGDNDMKRTAKAIPVQVA
L-Aspartate 1-Decarboxylase	4.1.1.11	Enterobacter cloacae cloacae ATCC 13047	Enterobacter cloacae	646564529	646772540	126	MIRKMLQGKLHRVKVTQADLHYEGSCAIDQDFLDAAGILENEAIDIWNVN NGKRFSTYAIAAERGSKIISVNGAAAHCADVGDIVIIASFVMMSDEEARR WQPKVAYFEGDNEMKRTAKAIPVQVA	>646772540 Enterobacter cloacae cloacae ATCC 13047 MIRKMLQGKLHRVKVTQADLHYEGSCAIDQDFLDAAGILENEAIDIWNVN NGKRFSTYAIAAERGSKIISVNGAAAHCADVGDIVIIASFVMMSDEEARR WQPKVAYFEGDNEMKRTAKAIPVQVA
L-Aspartate 1-Decarboxylase	4.1.1.11	Enterobacter cloacae cloacae ATCC 13047	Enterobacter cloacae	2627854262	2630837761	126	MIRKMLQGKLHRVKVTQADLHYEGSCAIDQDFLDAAGILENEAIDIWNVN NGKRFSTYAIAAERGSKIISVNGAAAHCADVGDIVIIASFVMMSDEEARR WQPKVAYFEGDNEMKRTAKAIPVQVA	>2630837761 Enterobacter cloacae cloacae ATCC 13047 MIRKMLQGKLHRVKVTQADLHYEGSCAIDQDFLDAAGILENEAIDIWNVN NGKRFSTYAIAAERGSKIISVNGAAAHCADVGDIVIIASFVMMSDEEARR WQPKVAYFEGDNEMKRTAKAIPVQVA
L-Aspartate 1-Decarboxylase	4.1.1.11	Enterobacter cloacae cloacae ATCC 13047	Enterobacter cloacae	2663762965	2665113184	126	MIRKMLQGKLHRVKVTQADLHYEGSCAIDQDFLDAAGILENEAIDIWNVN NGKRFSTYAIAAERGSKIISVNGAAAHCADVGDIVIIASFVMMSDEEARR WQPKVAYFEGDNEMKRTAKAIPVQVA	>2665113184 Enterobacter cloacae cloacae ATCC 13047 MIRKMLQGKLHRVKVTQADLHYEGSCAIDQDFLDAAGILENEAIDIWNVN NGKRFSTYAIAAERGSKIISVNGAAAHCADVGDIVIIASFVMMSDEEARR WQPKVAYFEGDNEMKRTAKAIPVQVA
L-Aspartate 1-Decarboxylase	4.1.1.11	Enterococcus faecalis ATCC 19433	Enterococcus faecalis	2558860282	2559436768	131	MKVTMLKGKIHRAKVEQAELDYVGSITVDMDLLEAAGIYEYEKVQIVDVN NGNRFETYTIAGERGTGMICLNGAAARCVSTGDKIILMAYCELNENEVKD HRPKVVFVDDNNKVERVTSYEKHGRLSDIIL	>2559436768 Enterococcus faecalis ATCC 19433 MKVTMLKGKIHRAKVEQAELDYVGSITVDMDLLEAAGIYEYEKVQIVDVN NGNRFETYTIAGERGTGMICLNGAAARCVSTGDKIILMAYCELNENEVKD HRPKVVFVDDNNKVERVTSYEKHGRLSDIIL
L-Aspartate 1-Decarboxylase	4.1.1.11	Enterococcus faecium ATCC 700221	Enterococcus faecium	2718217898	2719241937	127	MLKGKIHRATVEQAELDYVGSITVDMNLLEAAGIYEYEKVQIVDVNNGNR FETYTIAGERGTGMICLNGAAARCVSTGDKIILMAYCELNENEVKDHRPK VVFVDDNNKVERVTSYEKHGRLSDIIL	>2719241937 Enterococcus faecium ATCC 700221 MLKGKIHRATVEQAELDYVGSITVDMNLLEAAGIYEYEKVQIVDVNNGNR FETYTIAGERGTGMICLNGAAARCVSTGDKIILMAYCELNENEVKDHRPK VVFVDDNNKVERVTSYEKHGRLSDIIL
L-Aspartate 1-Decarboxylase	4.1.1.11	Escherichia coli ATCC 11775	Escherichia coli	2897341779	2897345667	126	MIRTMLQGKLHRVKVTHADLHYEGSCAIDQDFLDAAGILENEAIDIWNVT NGKRFSTYAIAAERGSRIISVNGAAAHCASVGDIVIIASFVTMPDEEART WRPNVAYFEGDNEMKRTAKAIPVQVA	>2897345667 Escherichia coli ATCC 11775 MIRTMLQGKLHRVKVTHADLHYEGSCAIDQDFLDAAGILENEAIDIWNVT NGKRFSTYAIAAERGSRIISVNGAAAHCASVGDIVIIASFVTMPDEEART WRPNVAYFEGDNEMKRTAKAIPVQVA
L-Aspartate 1-Decarboxylase	4.1.1.11	Eubacterium ramulus VPI C6-27, ATCC 29099	Eubacterium ramulus	2597490300	2598989797	135	MTLQMLKGKIHRATVIQAALDYVGSITIDEDLLDAAGILEYEKVQIVDVN NGARFETYTIAGERGSGMICLNGAAARCASVKDKVIIMSYADMTPEEAKV HRPSVVFVDEINRIDRVTNYEKHGQLFDKARLDEE	>2598989797 Eubacterium ramulus VPI C6-27, ATCC 29099 MTLQMLKGKIHRATVIQAALDYVGSITIDEDLLDAAGILEYEKVQIVDVN NGARFETYTIAGERGSGMICLNGAAARCASVKDKVIIMSYADMTPEEAKV HRPSVVFVDEINRIDRVTNYEKHGQLFDKARLDEE
L-Aspartate 1-Decarboxylase	4.1.1.11	Faecalibacterium prausnitzii 2789STDY5834930	Faecalibacterium prausnitzii	2814123265	2815371149	117	MQIEVFKSKIHRVTITEANLSYVGSITIDEDLLDAANMIAGEKVQIVNVN NGERLETYIIKGERGSGAVCLNGPAARRCVVGDVVIIISYALMDFEEAKT FKPWVVFPDTETNRLIK	>2815371149 Faecalibacterium prausnitzii 2789STDY5834930 MQIEVFKSKIHRVTITEANLSYVGSITIDEDLLDAANMIAGEKVQIVNVN NGERLETYIIKGERGSGAVCLNGPAARRCVVGDVVIIISYALMDFEEAKT FKPWVVFPDTETNRLIK
L-Aspartate 1-Decarboxylase	4.1.1.11	Faecalitalea cylindroides T2-87	Faecalitalea cylindroides	650377935	650545914	126	MTFEMLKGKIHRATVVQAELDYVGSITVDEDLLDSAGILEYEKVSIVDIN NGNRFETYTIAGERGSGMICLNGAAARCVQTGDKIIIMCYAQMTPEEVKK NPPKVVFVDEDNKISRVARYEKHGKL	>650545914 Faecalitalea cylindroides T2-87 MTFEMLKGKIHRATVVQAELDYVGSITVDEDLLDSAGILEYEKVSIVDIN NGNRFETYTIAGERGSGMICLNGAAARCVQTGDKIIIMCYAQMTPEEVKK NPPKVVFVDEDNKISRVARYEKHGKL
L-Aspartate 1-Decarboxylase	4.1.1.11	Ferrimonas balearica PAT, DSM 9799	Ferrimonas balearica	648028026	648214655	126	MQRIMLKGKLHQARVTHAELEYEGSCAIDQDLLDAAGILEYEKIEIYNID NGERFSTYAISGERGSKIISVNGAAAHKASPKDRVIICAYMVMDEEAAKT HKPQLVYLNENNDIKGTANVIPTQAA	>648214655 Ferrimonas balearica PAT, DSM 9799 MQRIMLKGKLHQARVTHAELEYEGSCAIDQDLLDAAGILEYEKIEIYNID NGERFSTYAISGERGSKIISVNGAAAHKASPKDRVIICAYMVMDEEAAKT HKPQLVYLNENNDIKGTANVIPTQAA
L-Aspartate 1-Decarboxylase	4.1.1.11	Flavobacterium daejeonense DSM 17708	Flavobacterium daejeonense	2523533615	2523954102	116	MQIQVLKSKIHRVKVTGADLNYIGSITIDETLLDASNIIEGEKVSIVNIN NGERFDTYAIKGERNSGEITLNGPAARKVQRDDIIIIISYASMDFEEAKT FKPWIIFPNEKNNSLT	>2523954102 Flavobacterium daejeonense DSM 17708 MQIQVLKSKIHRVKVTGADLNYIGSITIDETLLDASNIIEGEKVSIVNIN NGERFDTYAIKGERNSGEITLNGPAARKVQRDDIIIIISYASMDFEEAKT FKPWIIFPNEKNNSLT
L-Aspartate 1-Decarboxylase	4.1.1.11	Hafnia alvei ATCC 51873	Hafnia alvei	2513237377	2514673571	122	MLQGKLHRVKVTQADLHYEGSCAIDQDFLDAAGILQYEAIDIYNVDNGQR FSTYAIAAERGSKIISVNGAAARCACVGDTMIICSYVQMSDEQARSHNPK VAYFEGDNVMKRLAKAVPVQVA	>2514673571 Hafnia alvei ATCC 51873 MLQGKLHRVKVTQADLHYEGSCAIDQDFLDAAGILQYEAIDIYNVDNGQR FSTYAIAAERGSKIISVNGAAARCACVGDTMIICSYVQMSDEQARSHNPK VAYFEGDNVMKRLAKAVPVQVA
L-Aspartate 1-Decarboxylase	4.1.1.11	Helicobacter bilis ATCC 51630	Helicobacter bilis	2563366541	2563550456	142	MAKEKREDKNLLQDKIKPDKIKKGCYVEMMYAKIHRAVVTDANLNYVGSI SIDESIMESSGIIEGMKVDIVNVNNGERFSTYAIKAKAKSGTICLNGAAA RKVQKGDIVIIIAYASMKMKHAKDFKPQVVLVDSKNRIVEER	>2563550456 Helicobacter bilis ATCC 51630 MAKEKREDKNLLQDKIKPDKIKKGCYVEMMYAKIHRAVVTDANLNYVGSI SIDESIMESSGIIEGMKVDIVNVNNGERFSTYAIKAKAKSGTICLNGAAA RKVQKGDIVIIIAYASMKMKHAKDFKPQVVLVDSKNRIVEER
L-Aspartate 1-Decarboxylase	4.1.1.11	Helicobacter bilis ATCC 51630	Helicobacter bilis	2700989481	2702853624	142	MAKEKREDKNLLQDKIKPDKIKKGCYVEMMYAKIHRAVVTDANLNYVGSI SIDESIMESSGIIEGMKVDIVNVNNGERFSTYAIKAKAKSGTICLNGAAA RKVQKGDIVIIIAYASMKMKHAKDFKPQVVLVDSKNRIVEER	>2702853624 Helicobacter bilis ATCC 51630 MAKEKREDKNLLQDKIKPDKIKKGCYVEMMYAKIHRAVVTDANLNYVGSI SIDESIMESSGIIEGMKVDIVNVNNGERFSTYAIKAKAKSGTICLNGAAA RKVQKGDIVIIIAYASMKMKHAKDFKPQVVLVDSKNRIVEER
L-Aspartate 1-Decarboxylase	4.1.1.11	Helicobacter bilis ATCC 51630	Helicobacter bilis	2917782786	2917784313	114	MMYAKIHRAVVTDANLNYVGSISIDESIMESSGIIEGMKVDIVNVNNGER FSTYAIKAKAKSGTICLNGAAARKVQKGDIVIIIAYASMKMKHAKDFKPQ VVLVDSKNRIVEER	>2917784313 Helicobacter bilis ATCC 51630 MMYAKIHRAVVTDANLNYVGSISIDESIMESSGIIEGMKVDIVNVNNGER FSTYAIKAKAKSGTICLNGAAARKVQKGDIVIIIAYASMKMKHAKDFKPQ VVLVDSKNRIVEER
L-Aspartate 1-Decarboxylase	4.1.1.11	Helicobacter pametensis ATCC 51478	Helicobacter pametensis	2546825547	2546999019	123	MLEMLYSKIHRATVTDANLNYQGSITIDETLAKSANLLEGIKVDIVNINN GERFSTYVIYGDKDSGIVCLNGAAARKAHRGDKIIIIAYASYSQEELHSY KPSVVFVDEENKIQHISKEVHNV	>2546999019 Helicobacter pametensis ATCC 51478 MLEMLYSKIHRATVTDANLNYQGSITIDETLAKSANLLEGIKVDIVNINN GERFSTYVIYGDKDSGIVCLNGAAARKAHRGDKIIIIAYASYSQEELHSY KPSVVFVDEENKIQHISKEVHNV
L-Aspartate 1-Decarboxylase	4.1.1.11	Helicobacter rodentium ATCC 700285	Helicobacter rodentium	2558309108	2558697501	122	LNLTMLYSKIHRASVSDANLNYVGSITIDIELMKAAGLQEGQKVDIVNIN NGERFSTYIIEGKKGDMCLNGAAARKVQVGDKIIVMAYAQYNQDEILNYA PKIVLVDEKNQIIAIKKELKDV	>2558697501 Helicobacter rodentium ATCC 700285 LNLTMLYSKIHRASVSDANLNYVGSITIDIELMKAAGLQEGQKVDIVNIN NGERFSTYIIEGKKGDMCLNGAAARKVQVGDKIIVMAYAQYNQDEILNYA PKIVLVDEKNQIIAIKKELKDV
L-Aspartate 1-Decarboxylase	4.1.1.11	Hungatella hathewayi AM21-16	Hungatella hathewayi	2842951213	2842952076	129	MKLTMLKGKIHRATVRQAELDYVGSITVDPELLEAAGILEYEKVAIVDIN NGSRFETYTIAGEPGSGMICLNGAAARCVSQGDKIIIMCYAEMTPEEAKE HKPKVVFVDDNNKITRLTSYEKHGRLEDM	>2842952076 Hungatella hathewayi AM21-16 MKLTMLKGKIHRATVRQAELDYVGSITVDPELLEAAGILEYEKVAIVDIN NGSRFETYTIAGEPGSGMICLNGAAARCVSQGDKIIIMCYAEMTPEEAKE HKPKVVFVDDNNKITRLTSYEKHGRLEDM
L-Aspartate 1-Decarboxylase	4.1.1.11	Klebsiella oxytoca NCTC 11355	Klebsiella oxytoca	2808606784	2810712084	126	MIRNMLQGKLHRVKVTQADLHYEGSCAIDQDFLDASGILENEAIHIWNVT NGNRFTTYAIAAERGSRIISVNGAAAHCANVGDILIIASFVTMPDEEART WQPKVAYFEGENEMKRQAKAIPVQVA	>2810712084 Klebsiella oxytoca NCTC 11355 MIRNMLQGKLHRVKVTQADLHYEGSCAIDQDFLDASGILENEAIHIWNVT NGNRFTTYAIAAERGSRIISVNGAAAHCANVGDILIIASFVTMPDEEART WQPKVAYFEGENEMKRQAKAIPVQVA
L-Aspartate 1-Decarboxylase	4.1.1.11	Klebsiella pneumoniae ATCC 35657	Klebsiella pneumoniae	2718218429	2721432553	126	MMRNMLQGKLHRVKVTQADLHYEGSCAIDQDFLDAAGILENETIHLWNVT NGNRFSTYAIAAERGSRIISVNGAAAHCASVGDILIIASFVTMSDEEARS WQPNIAYFEGDNEMKRQAKAIPVQVA	>2721432553 Klebsiella pneumoniae ATCC 35657 MMRNMLQGKLHRVKVTQADLHYEGSCAIDQDFLDAAGILENETIHLWNVT NGNRFSTYAIAAERGSRIISVNGAAAHCASVGDILIIASFVTMSDEEARS WQPNIAYFEGDNEMKRQAKAIPVQVA
L-Aspartate 1-Decarboxylase	4.1.1.11	Klebsiella pneumoniae pneumoniae ATCC 13883	Klebsiella pneumoniae	2671180284	2672127561	126	MMRNMLQGKLHRVKVTQADLHYEGSCAIDQDFLDAAGILENETIHLWNVT NGNRFSTYAIAAERGSRIISVNGAAAHCASVGDILIIASFVTMSDEEARS WQPNIAYFEGDNEMKRQAKAIPVQVA	>2672127561 Klebsiella pneumoniae pneumoniae ATCC 13883 MMRNMLQGKLHRVKVTQADLHYEGSCAIDQDFLDAAGILENETIHLWNVT NGNRFSTYAIAAERGSRIISVNGAAAHCASVGDILIIASFVTMSDEEARS WQPNIAYFEGDNEMKRQAKAIPVQVA
L-Aspartate 1-Decarboxylase	4.1.1.11	Lachnospira pectinoschiza M83	Lachnospira pectinoschiza	2657245269	2658526644	127	MNLTMLKGKIHRAVVTQAELNYVGSITIDSELLEAAGILEYEMVQIVDVQ NGNRFETYTIAGEPGSGMICLNGAAARQVQVGDNVIIMCYASYSDKEAKE HKPKVVFVDEKNKATRVTNYEKHGELG	>2658526644 Lachnospira pectinoschiza M83 MNLTMLKGKIHRAVVTQAELNYVGSITIDSELLEAAGILEYEMVQIVDVQ NGNRFETYTIAGEPGSGMICLNGAAARQVQVGDNVIIMCYASYSDKEAKE HKPKVVFVDEKNKATRVTNYEKHGELG
L-Aspartate 1-Decarboxylase	4.1.1.11	Lactiplantibacillus plantarum B21	Lactiplantibacillus plantarum	2636415622	2637320805	130	MLIDMLKGKIHRATVTQADLEYVGSITIDETLMEASGILEYEKVQIADVN NGARFETYVIAGPRDSGVICLNGATARCASVGDKVIIMNYAQFEPEEAKH AKPYVVLVDDENRLTKRVRYEKHGLLAEEL	>2637320805 Lactiplantibacillus plantarum B21 MLIDMLKGKIHRATVTQADLEYVGSITIDETLMEASGILEYEKVQIADVN NGARFETYVIAGPRDSGVICLNGATARCASVGDKVIIMNYAQFEPEEAKH AKPYVVLVDDENRLTKRVRYEKHGLLAEEL
L-Aspartate 1-Decarboxylase	4.1.1.11	Mammaliicoccus lentus NCTC 12102	Mammaliicoccus lentus	2936644056	2936645223	127	MIRTMMYGKIHRARVTEANLNYVGSITIDADILDAVDILPNEKVAIVNNN NGARLETYVIEGERGSGKICLNGAAARLVQVDDVIIIMNYVQVTNEEAKN LSPKVAVMNERNEFIEMIHENENEIIL	>2936645223 Mammaliicoccus lentus NCTC 12102 MIRTMMYGKIHRARVTEANLNYVGSITIDADILDAVDILPNEKVAIVNNN NGARLETYVIEGERGSGKICLNGAAARLVQVDDVIIIMNYVQVTNEEAKN LSPKVAVMNERNEFIEMIHENENEIIL
L-Aspartate 1-Decarboxylase	4.1.1.11	Mammaliicoccus lentus NCTC 12102	Mammaliicoccus lentus	2936649657	2936650051	127	MIRTMMYGKIHRARVTEANLNYVGSITIDADILDAVDILPNEKVAIVNNN NGARLETYVIEGERGSGKICLNGAAARLVQVDDVIIIMNYVQVTNEEAKN LSPKVAVMNERNEFIEMIHENENEIIL	>2936650051 Mammaliicoccus lentus NCTC 12102 MIRTMMYGKIHRARVTEANLNYVGSITIDADILDAVDILPNEKVAIVNNN NGARLETYVIEGERGSGKICLNGAAARLVQVDDVIIIMNYVQVTNEEAKN LSPKVAVMNERNEFIEMIHENENEIIL
L-Aspartate 1-Decarboxylase	4.1.1.11	Microvirgula aerodenitrificans DSM 15089	Microvirgula aerodenitrificans	2556921007	2556950279	127	MQRIILKSKLHRVSVTQCELHYIGSCAIDEDLLEAADIREYEEIQIWNVN NGERFATYAIRGERGSGMISVNGSAARRAAVGDLLIIASYGMFEDAELAA HKPRLVHVDERNRIVELPDGIPVQAAE	>2556950279 Microvirgula aerodenitrificans DSM 15089 MQRIILKSKLHRVSVTQCELHYIGSCAIDEDLLEAADIREYEEIQIWNVN NGERFATYAIRGERGSGMISVNGSAARRAAVGDLLIIASYGMFEDAELAA HKPRLVHVDERNRIVELPDGIPVQAAE
L-Aspartate 1-Decarboxylase	4.1.1.11	Nitriliruptor alkaliphilus DSM 45188	Nitriliruptor alkaliphilus	2513020036	2513187833	130	MHRTMMKSKIHRATVTEANLDYVGSITIDRDLMDAADLLVNEKVQVVDND NGARLETYVIEGERGSGVVCLNGAAARLVHPGDTVIIISYAELEDAAART WEPTVVFVDGDNRQVSIESAEQHGAIRGVA	>2513187833 Nitriliruptor alkaliphilus DSM 45188 MHRTMMKSKIHRATVTEANLDYVGSITIDRDLMDAADLLVNEKVQVVDND NGARLETYVIEGERGSGVVCLNGAAARLVHPGDTVIIISYAELEDAAART WEPTVVFVDGDNRQVSIESAEQHGAIRGVA
L-Aspartate 1-Decarboxylase	4.1.1.11	Odoribacter splanchnicus NCTC 10825	Odoribacter splanchnicus	2773857890	2774747580	116	MFIEVVKSKIHKATVTEANLQYVGSITIDVALMEAANIIENEKVQIVNVN NGERLETYVIKGERNSGVVCLNGPAARKCAVGDVVIIISYASMDFEEAKK HTPTLVFPDTNTNRLI	>2774747580 Odoribacter splanchnicus NCTC 10825 MFIEVVKSKIHKATVTEANLQYVGSITIDVALMEAANIIENEKVQIVNVN NGERLETYVIKGERNSGVVCLNGPAARKCAVGDVVIIISYASMDFEEAKK HTPTLVFPDTNTNRLI
L-Aspartate 1-Decarboxylase	4.1.1.11	Ornithobacterium rhinotracheale DSM 15997	Ornithobacterium rhinotracheale	2509601001	2509603111	116	MLLNMFKSKIHRVTVTGAELNYIGSITIDQDLVDAANMLEGEKVQIVNIN NGERLETYIICGERGSGEIVLNGPAARKVQKGDQVIIIAYAQMTEEEARN FQPTVIFPNEKTNLLK	>2509603111 Ornithobacterium rhinotracheale DSM 15997 MLLNMFKSKIHRVTVTGAELNYIGSITIDQDLVDAANMLEGEKVQIVNIN NGERLETYIICGERGSGEIVLNGPAARKVQKGDQVIIIAYAQMTEEEARN FQPTVIFPNEKTNLLK
L-Aspartate 1-Decarboxylase	4.1.1.11	Parabacteroides distasonis NCTC 11152	Parabacteroides distasonis	2870967820	2870968122	116	MFIEVVKSKIHRVTVTEANLNYIGSITIDEDLLDAANLIANEKVSIVNNN NGERFETYIIKGERGSGVVCLNGAAARKAQPGDIIIVMSYAMMDFEEAKT FKPSVVFPDTATNKLI	>2870968122 Parabacteroides distasonis NCTC 11152 MFIEVVKSKIHRVTVTEANLNYIGSITIDEDLLDAANLIANEKVSIVNNN NGERFETYIIKGERGSGVVCLNGAAARKAQPGDIIIVMSYAMMDFEEAKT FKPSVVFPDTATNKLI
L-Aspartate 1-Decarboxylase	4.1.1.11	Parabacteroides goldsteinii BIOML-A1	Parabacteroides goldsteinii	2936829002	2936830714	116	MFIEVVKSKIHRVTVTEANLNYIGSITIDEDLLDAANLIANEKVAIVNNN NGERFETYIIKGERGSGVICLNGAAARKAQPGDIIIIMSYAMMDFEEAKT FKPAVVFPDTATNRLI	>2936830714 Parabacteroides goldsteinii BIOML-A1 MFIEVVKSKIHRVTVTEANLNYIGSITIDEDLLDAANLIANEKVAIVNNN NGERFETYIIKGERGSGVICLNGAAARKAQPGDIIIIMSYAMMDFEEAKT FKPAVVFPDTATNRLI
L-Aspartate 1-Decarboxylase	4.1.1.11	Parabacteroides merdae ATCC 43184	Parabacteroides merdae	640963016	641042969	123	MFIEVVKSKIHRVTVTEANLNYIGSITVDEDLLDAANLIANEKVAIVNNN NGERFETYIIKGERGSGVVCLNGAAARKAQPGDIIIIMSYALMDFEEAKT FKPSVVFPDTATNKLIEASVAEK	>641042969 Parabacteroides merdae ATCC 43184 MFIEVVKSKIHRVTVTEANLNYIGSITVDEDLLDAANLIANEKVAIVNNN NGERFETYIIKGERGSGVVCLNGAAARKAQPGDIIIIMSYALMDFEEAKT FKPSVVFPDTATNKLIEASVAEK
L-Aspartate 1-Decarboxylase	4.1.1.11	Phocaeicola dorei DSM 17855	Phocaeicola dorei	642979370	643123545	116	MMIEVLKSKLHCVRVTEANLNYMGSITIDEDLMDAANMIAGEKVHIVDNN NGERFETYIIKGERGSGCICLNGAAARKVQVGDIVIIMSYAMMDFEEAKS FKPTVVFPDSAMNKIV	>643123545 Phocaeicola dorei DSM 17855 MMIEVLKSKLHCVRVTEANLNYMGSITIDEDLMDAANMIAGEKVHIVDNN NGERFETYIIKGERGSGCICLNGAAARKVQVGDIVIIMSYAMMDFEEAKS FKPTVVFPDSAMNKIV
L-Aspartate 1-Decarboxylase	4.1.1.11	Phocaeicola salanitronis BL78, DSM 18170	Phocaeicola salanitronis	649633013	649965608	115	MMIQVLKSKIHCVTVTEANLNYMGSITVDEDLLDAANMIAGEKVQIVDNN NGERFETYIIKGERGSGCICLNGAAARKVQVGDVVIIMSYALMDFEEAKS FKPSVIFPDTLTNKI	>649965608 Phocaeicola salanitronis BL78, DSM 18170 MMIQVLKSKIHCVTVTEANLNYMGSITVDEDLLDAANMIAGEKVQIVDNN NGERFETYIIKGERGSGCICLNGAAARKVQVGDVVIIMSYALMDFEEAKS FKPSVIFPDTLTNKI
L-Aspartate 1-Decarboxylase	4.1.1.11	Phocaeicola vulgatus ATCC 8482	Phocaeicola vulgatus	2510065017	2510124947	116	MMIEVLKSKLHCVRVTEANLNYMGSITIDEDLMDAANMIAGEKVHIVDNN NGERFETYIIKGERGSGCICLNGAAARKVQVGDIVIIMSYAMMDFEEAKS FKPTVVFPDSAMNKIV	>2510124947 Phocaeicola vulgatus ATCC 8482 MMIEVLKSKLHCVRVTEANLNYMGSITIDEDLMDAANMIAGEKVHIVDNN NGERFETYIIKGERGSGCICLNGAAARKVQVGDIVIIMSYAMMDFEEAKS FKPTVVFPDSAMNKIV
L-Aspartate 1-Decarboxylase	4.1.1.11	Phocaeicola vulgatus ATCC 8482	Phocaeicola vulgatus	2886510283	2886510363	116	MMIEVLKSKLHCVRVTEANLNYMGSITIDEDLMDAANMIAGEKVHIVDNN NGERFETYIIKGERGSGCICLNGAAARKVQVGDIVIIMSYAMMDFEEAKS FKPTVVFPDSAMNKIV	>2886510363 Phocaeicola vulgatus ATCC 8482 MMIEVLKSKLHCVRVTEANLNYMGSITIDEDLMDAANMIAGEKVHIVDNN NGERFETYIIKGERGSGCICLNGAAARKVQVGDIVIIMSYAMMDFEEAKS FKPTVVFPDSAMNKIV
L-Aspartate 1-Decarboxylase	4.1.1.11	Porphyromonas asaccharolytica PR426713P-I	Porphyromonas asaccharolytica	649989985	650259139	115	MYIQVLKSKIHRVRVTQANLNYVGSITIDRTLMDAVGILPGERVQVVDCN NGNRLDTYVIAGEPDSGVICLNGPAARLVQPDDIVIIMSYALMDYDEART FQPKIIFPDSDTNRL	>650259139 Porphyromonas asaccharolytica PR426713P-I MYIQVLKSKIHRVRVTQANLNYVGSITIDRTLMDAVGILPGERVQVVDCN NGNRLDTYVIAGEPDSGVICLNGPAARLVQPDDIVIIMSYALMDYDEART FQPKIIFPDSDTNRL
L-Aspartate 1-Decarboxylase	4.1.1.11	Prevotella baroniae DSM 16972	Prevotella baroniae	2526164515	2526222119	130	MEVTLLKAKIHRAVVTQADLDYVGSITIDSKLMAAAGIVEYERVEIADVN NGNRFATYVIAGYPGSGIICVNGAAAHCVEVGDKLIIMAYASMTPAEAAT HHPRVVFVDGDNYITRQASYERHGLLSEQE	>2526222119 Prevotella baroniae DSM 16972 MEVTLLKAKIHRAVVTQADLDYVGSITIDSKLMAAAGIVEYERVEIADVN NGNRFATYVIAGYPGSGIICVNGAAAHCVEVGDKLIIMAYASMTPAEAAT HHPRVVFVDGDNYITRQASYERHGLLSEQE
L-Aspartate 1-Decarboxylase	4.1.1.11	Prevotella bivia 653C, DSM 20514	Prevotella bivia	2509601036	2509827971	114	MLIEVLKSKLHCVTITEANLHYMGSITIDEDLMDAANLIAGEKVQIVNNN NGERIETYIIKGERGSGCICLNGAAARRAVVGDVVIIISYAQMDFEEAKT FTPTVVFPKEGNKL	>2509827971 Prevotella bivia 653C, DSM 20514 MLIEVLKSKLHCVTITEANLHYMGSITIDEDLMDAANLIAGEKVQIVNNN NGERIETYIIKGERGSGCICLNGAAARRAVVGDVVIIISYAQMDFEEAKT FTPTVVFPKEGNKL
L-Aspartate 1-Decarboxylase	4.1.1.11	Prevotella micans DSM 21469	Prevotella micans	2515154159	2515867241	113	MIEVLKSKLHRVVVTEANLDYMGSITIDEALLEAAGMIAGEKVQIVDNNN GERLETYIIKGERNSGCICLNGAAARKVQVGDILIIISYALMDFEEAKHF EPKVVFPKSGNKL	>2515867241 Prevotella micans DSM 21469 MIEVLKSKLHRVVVTEANLDYMGSITIDEALLEAAGMIAGEKVQIVDNNN GERLETYIIKGERNSGCICLNGAAARKVQVGDILIIISYALMDFEEAKHF EPKVVFPKSGNKL
L-Aspartate 1-Decarboxylase	4.1.1.11	Prevotella veroralis DSM 19559	Prevotella veroralis	2517572238	2518239733	114	MQIEVLKSKIHCATITEANLHYMGSITIDEDLMDAANMIAGEKVQIVNNN NGERLETYIIKGERGSGCVCLNGAAARKAVVGDTVIIISYAMMDFEEAKK FKPSVVFPKEGNTL	>2518239733 Prevotella veroralis DSM 19559 MQIEVLKSKIHCATITEANLHYMGSITIDEDLMDAANMIAGEKVQIVNNN NGERLETYIIKGERGSGCVCLNGAAARKAVVGDTVIIISYAMMDFEEAKK FKPSVVFPKEGNTL
L-Aspartate 1-Decarboxylase	4.1.1.11	Proteus mirabilis ATCC 29906	Proteus mirabilis	643886024	644444554	122	MLQGKLHRVKVTQADLHYEGSCAIDQDFMDAAGILENEAIDIYNVDNGER FSTYAICAERGSGIISVNGAAARRAAVGDRLIICSYVQIPDSDARSHKPN IAYFEGDNEMKRIAKAVPVQVA	>644444554 Proteus mirabilis ATCC 29906 MLQGKLHRVKVTQADLHYEGSCAIDQDFMDAAGILENEAIDIYNVDNGER FSTYAICAERGSGIISVNGAAARRAAVGDRLIICSYVQIPDSDARSHKPN IAYFEGDNEMKRIAKAVPVQVA
L-Aspartate 1-Decarboxylase	4.1.1.11	Pseudomonas aeruginosa ATCC 27853	Pseudomonas aeruginosa	2687453218	2687911905	126	MHAIMLKAKLHRAEVTHAVLDYEGSCAIDGDWLDLSGIREYEQIQIYNVD NGERFTTYAIRAENGSKMISVNGAAAHKAKVGDRVIICAYAHYSEAELAS HKPRMLYMAPGNQLSHTSEAIPIQVA	>2687911905 Pseudomonas aeruginosa ATCC 27853 MHAIMLKAKLHRAEVTHAVLDYEGSCAIDGDWLDLSGIREYEQIQIYNVD NGERFTTYAIRAENGSKMISVNGAAAHKAKVGDRVIICAYAHYSEAELAS HKPRMLYMAPGNQLSHTSEAIPIQVA
L-Aspartate 1-Decarboxylase	4.1.1.11	Pseudomonas aeruginosa ATCC 27853	Pseudomonas aeruginosa	2700989384	2702384392	126	MHAIMLKAKLHRAEVTHAVLDYEGSCAIDGDWLDLSGIREYEQIQIYNVD NGERFTTYAIRAENGSKMISVNGAAAHKAKVGDRVIICAYAHYSEAELAS HKPRMLYMAPGNQLSHTSEAIPIQVA	>2702384392 Pseudomonas aeruginosa ATCC 27853 MHAIMLKAKLHRAEVTHAVLDYEGSCAIDGDWLDLSGIREYEQIQIYNVD NGERFTTYAIRAENGSKMISVNGAAAHKAKVGDRVIICAYAHYSEAELAS HKPRMLYMAPGNQLSHTSEAIPIQVA
L-Aspartate 1-Decarboxylase	4.1.1.11	Pseudomonas aeruginosa ATCC 27853	Pseudomonas aeruginosa	2912953232	2912958904	126	MHAIMLKAKLHRAEVTHAVLDYEGSCAIDGDWLDLSGIREYEQIQIYNVD NGERFTTYAIRAENGSKMISVNGAAAHKAKVGDRVIICAYAHYSEAELAS HKPRMLYMAPGNQLSHTSEAIPIQVA	>2912958904 Pseudomonas aeruginosa ATCC 27853 MHAIMLKAKLHRAEVTHAVLDYEGSCAIDGDWLDLSGIREYEQIQIYNVD NGERFTTYAIRAENGSKMISVNGAAAHKAKVGDRVIICAYAHYSEAELAS HKPRMLYMAPGNQLSHTSEAIPIQVA
L-Aspartate 1-Decarboxylase	4.1.1.11	Riemerella columbina DSM 16469	Riemerella columbina	2517434010	2517466455	116	MLIEVFKSKIHRVKVTESDLNYVGSITIDEDLIDAAGLVVGERVYIVNVN NGERFDTYVIKGKRKSGEICLNGPAARKVQKGDIIIIISYAQMTPEEAKN FQPRTIFPNEDTNLLT	>2517466455 Riemerella columbina DSM 16469 MLIEVFKSKIHRVKVTESDLNYVGSITIDEDLIDAAGLVVGERVYIVNVN NGERFDTYVIKGKRKSGEICLNGPAARKVQKGDIIIIISYAQMTPEEAKN FQPRTIFPNEDTNLLT
L-Aspartate 1-Decarboxylase	4.1.1.11	Roseburia faecis BIOML-A1	Roseburia faecis	2915401650	2915405030	133	MQYNMLKGKIHRAVVKQADLNYVGSITVDTDLLEAAGILEYELVQIVDVE NGNRFETYTIAGEAGSGMICLNGAAARQVAVGDHVILMCYAQMTPEEAKE HHPKVVFVDADNHIARVTNYEKHGKLTDDFIGA	>2915405030 Roseburia faecis BIOML-A1 MQYNMLKGKIHRAVVKQADLNYVGSITVDTDLLEAAGILEYELVQIVDVE NGNRFETYTIAGEAGSGMICLNGAAARQVAVGDHVILMCYAQMTPEEAKE HHPKVVFVDADNHIARVTNYEKHGKLTDDFIGA
L-Aspartate 1-Decarboxylase	4.1.1.11	Roseburia intestinalis BIOML-A1	Roseburia intestinalis	2915397437	2915399147	130	MTISMLKGKIHRATVTQAELDYVGSITVDIQLLEDAGIFEYEKVQIVDVN NGARFETYTIAGERGSGVICLNGAAARMVQTNDKVIIMAYADVTPEEAKQ QKPVVVFVDENNHTTEITNYERHGEISAIR	>2915399147 Roseburia intestinalis BIOML-A1 MTISMLKGKIHRATVTQAELDYVGSITVDIQLLEDAGIFEYEKVQIVDVN NGARFETYTIAGERGSGVICLNGAAARMVQTNDKVIIMAYADVTPEEAKQ QKPVVVFVDENNHTTEITNYERHGEISAIR
L-Aspartate 1-Decarboxylase	4.1.1.11	Ruminococcus bromii YE282	Ruminococcus bromii	2593339225	2595399445	129	MNITLLKGKIHRATVKQAELSYVGSITIDEELMEAAGIIEYEQVQIVDVN NGSRFSTYVIAGQRGSGLICLNGAAARQVSVDDKIIIMCYAQMTPEEAAD HAPKVVFVDDNNQITKTTRYEKHGKLCDM	>2595399445 Ruminococcus bromii YE282 MNITLLKGKIHRATVKQAELSYVGSITIDEELMEAAGIIEYEQVQIVDVN NGSRFSTYVIAGQRGSGLICLNGAAARQVSVDDKIIIMCYAQMTPEEAAD HAPKVVFVDDNNQITKTTRYEKHGKLCDM
L-Aspartate 1-Decarboxylase	4.1.1.11	Sellimonas intestinalis AF07-16	Sellimonas intestinalis	2832112221	2832114302	126	MTFEMLKGKIHRATVVQAELDYVGSITVDEDLLDSAGILEYEKVSIVDIN NGNRFETYTIAGERGSGMICLNGAAARCVQTGDKIIIMCYAQMTPEEVKK NPPKVVFVDEDNKISRVARYEKHGKL	>2832114302 Sellimonas intestinalis AF07-16 MTFEMLKGKIHRATVVQAELDYVGSITVDEDLLDSAGILEYEKVSIVDIN NGNRFETYTIAGERGSGMICLNGAAARCVQTGDKIIIMCYAQMTPEEVKK NPPKVVFVDEDNKISRVARYEKHGKL
L-Aspartate 1-Decarboxylase	4.1.1.11	Staphylococcus epidermidis ATCC 12228	Staphylococcus epidermidis	637000281	637367245	131	MTILIRTFMNSKIHRARVTESNLNYVGSITIDANILDAVDILPNEKVAIV NNNNGARFETYVIAGERGSGKMCLNGAASRLVEVGDVIIIMTYAQLNEDE MVDHSPKVAVLNENNEIIEMINEKENTISNV	>637367245 Staphylococcus epidermidis ATCC 12228 MTILIRTFMNSKIHRARVTESNLNYVGSITIDANILDAVDILPNEKVAIV NNNNGARFETYVIAGERGSGKMCLNGAASRLVEVGDVIIIMTYAQLNEDE MVDHSPKVAVLNENNEIIEMINEKENTISNV
L-Aspartate 1-Decarboxylase	4.1.1.11	Staphylococcus epidermidis ATCC 12228	Staphylococcus epidermidis	2980955066	2980957367	128	LIRTFMNSKIHRARVTESNLNYVGSITIDANILDAVDILPNEKVAIVNNN NGARFETYVIAGERGSGKMCLNGAASRLVEVGDVIIIMTYAQLNEDEMVN HSPKVAVLNENNEIIEMINEKENTISNV	>2980957367 Staphylococcus epidermidis ATCC 12228 LIRTFMNSKIHRARVTESNLNYVGSITIDANILDAVDILPNEKVAIVNNN NGARFETYVIAGERGSGKMCLNGAASRLVEVGDVIIIMTYAQLNEDEMVN HSPKVAVLNENNEIIEMINEKENTISNV
L-Aspartate 1-Decarboxylase	4.1.1.11	Staphylococcus xylosus 47-83	Staphylococcus xylosus	2825618348	2825619046	128	MIRTMMNGKIHRARVTESNLNYVGSITIDKDLLEVVDILPNEKVAIVNNN NGARFETYVIEGERGSGKICLNGAASRLVEVDDVVIIMSYVQLNEEELSI HAPKVAVLNEYNQITQMIHEVESEVITD	>2825619046 Staphylococcus xylosus 47-83 MIRTMMNGKIHRARVTESNLNYVGSITIDKDLLEVVDILPNEKVAIVNNN NGARFETYVIEGERGSGKICLNGAASRLVEVDDVVIIMSYVQLNEEELSI HAPKVAVLNEYNQITQMIHEVESEVITD
L-Aspartate 1-Decarboxylase	4.1.1.11	Staphylococcus xylosus C2a	Staphylococcus xylosus	2636415705	2637663062	128	MIRTMMNGKIHRARVTESNLNYVGSITIDKDLLEAVDILPNEKVAIVNNN NGARFETYVIEGERGSGKICLNGAASRLVEVDDVVIIMSYVQLNEEELSI HAPKVALLNEYNQITQMIHEVESEVITD	>2637663062 Staphylococcus xylosus C2a MIRTMMNGKIHRARVTESNLNYVGSITIDKDLLEAVDILPNEKVAIVNNN NGARFETYVIEGERGSGKICLNGAASRLVEVDDVVIIMSYVQLNEEELSI HAPKVALLNEYNQITQMIHEVESEVITD
L-Aspartate 1-Decarboxylase	4.1.1.11	Staphylococcus xylosus DMB3-Bh1-	Staphylococcus xylosus	2602041569	2602229736	128	MIRTMMNGKIHRARVTESNLNYVGSITIDKDLLEAVDILPNEKVAIVNNN NGARFETYVIEGERGSGKICLNGAASRLVEVDDVVIIMSYVQLNEEELSI HAPKVAVLNEYNQITQMIHEVENEVITD	>2602229736 Staphylococcus xylosus DMB3-Bh1- MIRTMMNGKIHRARVTESNLNYVGSITIDKDLLEAVDILPNEKVAIVNNN NGARFETYVIEGERGSGKICLNGAASRLVEVDDVVIIMSYVQLNEEELSI HAPKVAVLNEYNQITQMIHEVENEVITD
L-Aspartate 1-Decarboxylase	4.1.1.11	Staphylococcus xylosus ERS2028553	Staphylococcus xylosus	2986870494	2986871185	128	MIRTMMNGKIHRARVTESNLNYVGSITIDKDLLEAVDILPNEKVAIVNNN NGARFETYVIEGERGSGKICLNGAASRLVEVDDVVIIMSYVQLNEEELSI HAPKVAVLNEYNQITQMIHEVENEVITD	>2986871185 Staphylococcus xylosus ERS2028553 MIRTMMNGKIHRARVTESNLNYVGSITIDKDLLEAVDILPNEKVAIVNNN NGARFETYVIEGERGSGKICLNGAASRLVEVDDVVIIMSYVQLNEEELSI HAPKVAVLNEYNQITQMIHEVENEVITD
L-Aspartate 1-Decarboxylase	4.1.1.11	Staphylococcus xylosus HKUOPL8	Staphylococcus xylosus	2588253752	2588606360	128	MIRTMMNGKIHRARVTESNLNYVGSITIDKDLLEAVDILPNEKVAIVNNN NGARFETYVIEGERGSGKICLNGAASRLVEVDDVVIIMSYVQLNEEELSI HAPKVAVLNEYNQITQMIHEVENEVITD	>2588606360 Staphylococcus xylosus HKUOPL8 MIRTMMNGKIHRARVTESNLNYVGSITIDKDLLEAVDILPNEKVAIVNNN NGARFETYVIEGERGSGKICLNGAASRLVEVDDVVIIMSYVQLNEEELSI HAPKVAVLNEYNQITQMIHEVENEVITD
L-Aspartate 1-Decarboxylase	4.1.1.11	Staphylococcus xylosus LSR_02N	Staphylococcus xylosus	2630968828	2633409232	128	MIRTIMNGKIHRARVTESNLNYVGSITIDKNLLEAVDILPNEKVAIVNNN NGARFETYVIEGERGSGKICLNGAASRLVEVDDVVIIMNYVQLNEDELST HVPKVAVLDEYNQITQMIHEVESRVITD	>2633409232 Staphylococcus xylosus LSR_02N MIRTIMNGKIHRARVTESNLNYVGSITIDKNLLEAVDILPNEKVAIVNNN NGARFETYVIEGERGSGKICLNGAASRLVEVDDVVIIMNYVQLNEDELST HVPKVAVLDEYNQITQMIHEVESRVITD
L-Aspartate 1-Decarboxylase	4.1.1.11	Staphylococcus xylosus NJ	Staphylococcus xylosus	2551306492	2553289490	128	MIRTMMNGKIHRARVTESNLNYVGSITIDKDLLEAVDILPNEKVAIVNNN NGARFETYVIEGERGSGKICLNGAASRLVEVDDVVIIMSYVQLKEEELST HAPKVAVLNEYNQITQMIHEVESEVITN	>2553289490 Staphylococcus xylosus NJ MIRTMMNGKIHRARVTESNLNYVGSITIDKDLLEAVDILPNEKVAIVNNN NGARFETYVIEGERGSGKICLNGAASRLVEVDDVVIIMSYVQLKEEELST HAPKVAVLNEYNQITQMIHEVESEVITN
L-Aspartate 1-Decarboxylase	4.1.1.11	Staphylococcus xylosus S170	Staphylococcus xylosus	2816332599	2818641054	128	MIRTMMNGKIHRARVTESNLNYVGSITIDKDLLEAVDILPNEKVAIVNNN NGARFETYVIEGERGSGKICLNGAASRLVEVDDVVIIMSYVQLNEEELSI HAPKVAVLNEYNQITQMIHEVENEVITD	>2818641054 Staphylococcus xylosus S170 MIRTMMNGKIHRARVTESNLNYVGSITIDKDLLEAVDILPNEKVAIVNNN NGARFETYVIEGERGSGKICLNGAASRLVEVDDVVIIMSYVQLNEEELSI HAPKVAVLNEYNQITQMIHEVENEVITD
L-Aspartate 1-Decarboxylase	4.1.1.11	Staphylococcus xylosus SMQ121	Staphylococcus xylosus	2588253750	2588600089	128	MIRTMMNGKIHRARVTESNLNYVGSITIDKDLLEAVDILPNEKVAIVNNN NGARFETYVIEGERGSGKICLNGAASRLVEVDDVVIIMSYVQLNEEELSI HAPKVAVLNEYNQITQMIHEVESEVITD	>2588600089 Staphylococcus xylosus SMQ121 MIRTMMNGKIHRARVTESNLNYVGSITIDKDLLEAVDILPNEKVAIVNNN NGARFETYVIEGERGSGKICLNGAASRLVEVDDVVIIMSYVQLNEEELSI HAPKVAVLNEYNQITQMIHEVESEVITD
L-Aspartate 1-Decarboxylase	4.1.1.11	Staphylococcus xylosus SNUC 1267	Staphylococcus xylosus	2825568813	2825571693	128	MIRTMMNGKIHRARVTESNLNYVGSITIDKDLLEAVDILPNEKVAIVNNN NGARFETYVIEGERGSGKICLNGAASRLVEVDDVVIIMTYVQLKEEELST HTPKVAVLNEYNQIIQMIHEVESEVITD	>2825571693 Staphylococcus xylosus SNUC 1267 MIRTMMNGKIHRARVTESNLNYVGSITIDKDLLEAVDILPNEKVAIVNNN NGARFETYVIEGERGSGKICLNGAASRLVEVDDVVIIMTYVQLKEEELST HTPKVAVLNEYNQIIQMIHEVESEVITD
L-Aspartate 1-Decarboxylase	4.1.1.11	Staphylococcus xylosus SNUC 1397	Staphylococcus xylosus	2825577501	2825580271	128	MIRTMMNGKIHRARVTESNLNYVGSITIDKDLLEAVDILPNEKVAIVNNN NGARFETYVIEGERGSGKICLNGAASRLVEVDDVVIIMSYVQLNEEEISI HAPKVAVLNEYNQITQMIHEVESEVITD	>2825580271 Staphylococcus xylosus SNUC 1397 MIRTMMNGKIHRARVTESNLNYVGSITIDKDLLEAVDILPNEKVAIVNNN NGARFETYVIEGERGSGKICLNGAASRLVEVDDVVIIMSYVQLNEEEISI HAPKVAVLNEYNQITQMIHEVESEVITD
L-Aspartate 1-Decarboxylase	4.1.1.11	Staphylococcus xylosus SNUC 196	Staphylococcus xylosus	2825586352	2825589266	128	MIRTMMNGKIHRARVTESNLNYVGSITIDKDLLEAVDILPNEKVAIVNNN NGARFETYVIEGERGSGKICLNGAASRLVEVDDVVIIMTYVQLKEEELST HTPKVAVLNEYNQIIQMIHEVESEVITD	>2825589266 Staphylococcus xylosus SNUC 196 MIRTMMNGKIHRARVTESNLNYVGSITIDKDLLEAVDILPNEKVAIVNNN NGARFETYVIEGERGSGKICLNGAASRLVEVDDVVIIMTYVQLKEEELST HTPKVAVLNEYNQIIQMIHEVESEVITD
L-Aspartate 1-Decarboxylase	4.1.1.11	Staphylococcus xylosus SNUC 233	Staphylococcus xylosus	2825571796	2825571822	128	MIRTMMNGKIHRARVTESNLNYVGSITIDKDLLEAVDILPNEKVAIVNNN NGARFETYVIEGERGSGKICLNGAASRLVEVDDVVIIMSYVQLNEEEISI HAPKVAVLNEYNQITQMIHEVESEVITD	>2825571822 Staphylococcus xylosus SNUC 233 MIRTMMNGKIHRARVTESNLNYVGSITIDKDLLEAVDILPNEKVAIVNNN NGARFETYVIEGERGSGKICLNGAASRLVEVDDVVIIMSYVQLNEEEISI HAPKVAVLNEYNQITQMIHEVESEVITD
L-Aspartate 1-Decarboxylase	4.1.1.11	Staphylococcus xylosus SNUC 2570	Staphylococcus xylosus	2825574626	2825577282	128	MIRTMMNGKIHRARVTESNLNYVGSITIDKDLLEAVDILPNEKVAIVNNN NGARFETYVIEGERGSGKICLNGAASRLVEVDDVVIIMSYVQLNEEEISI HAPKVAVLNEYNQITQMIHEVESEVITD	>2825577282 Staphylococcus xylosus SNUC 2570 MIRTMMNGKIHRARVTESNLNYVGSITIDKDLLEAVDILPNEKVAIVNNN NGARFETYVIEGERGSGKICLNGAASRLVEVDDVVIIMSYVQLNEEEISI HAPKVAVLNEYNQITQMIHEVESEVITD
L-Aspartate 1-Decarboxylase	4.1.1.11	Staphylococcus xylosus SNUC 27	Staphylococcus xylosus	2825552022	2825554812	128	MIRTMMNGKIHRARVTESNLNYVGSITIDKDLLEAVDILPNEKVAIVNNN NGARFETYVIEGERGSGKICLNGAASRLVEVDDVVIIMSYVQLNEEELSI HTPKVALLNEYNQITQMIHEVESEVITD	>2825554812 Staphylococcus xylosus SNUC 27 MIRTMMNGKIHRARVTESNLNYVGSITIDKDLLEAVDILPNEKVAIVNNN NGARFETYVIEGERGSGKICLNGAASRLVEVDDVVIIMSYVQLNEEELSI HTPKVALLNEYNQITQMIHEVESEVITD
L-Aspartate 1-Decarboxylase	4.1.1.11	Staphylococcus xylosus SNUC 3232	Staphylococcus xylosus	2825595200	2825597965	128	MIRTMMNGKIHRARVTESNLNYVGSITIDKDLLEAVDILPNEKVAIVNNN NGARFETYVIEGERGSGKICLNGAASRLVEVDDVVIIMSYVQLNEEEISI HAPKVAVLNEYNQITQMIHEVESEVITD	>2825597965 Staphylococcus xylosus SNUC 3232 MIRTMMNGKIHRARVTESNLNYVGSITIDKDLLEAVDILPNEKVAIVNNN NGARFETYVIEGERGSGKICLNGAASRLVEVDDVVIIMSYVQLNEEEISI HAPKVAVLNEYNQITQMIHEVESEVITD
L-Aspartate 1-Decarboxylase	4.1.1.11	Staphylococcus xylosus SNUC 3812	Staphylococcus xylosus	2825580301	2825583023	128	MIRTIMNGKIHRARVTESNLNYVGSITIDKNLLEAVDILPNEKVAIVNNN NGARFETYVIEGERGSGKICLNGAASRLVEVDDVVIIMTYVQLNEGELST HVPKVAVLDEYNQITQMIHEVESRVITD	>2825583023 Staphylococcus xylosus SNUC 3812 MIRTIMNGKIHRARVTESNLNYVGSITIDKNLLEAVDILPNEKVAIVNNN NGARFETYVIEGERGSGKICLNGAASRLVEVDDVVIIMTYVQLNEGELST HVPKVAVLDEYNQITQMIHEVESRVITD
L-Aspartate 1-Decarboxylase	4.1.1.11	Staphylococcus xylosus SNUC 4476	Staphylococcus xylosus	2825589395	2825591709	128	MIRTMMNGKIHRARVTESNLNYVGSITIDKDLLEAVDILPNEKVAIVNNN NGARFETYVIEGERGSGKICLNGAASRLVEVDDVVIIMSYVQLNEEEISI HAPKVAVLNEYNQITQMIHEVESEVITD	>2825591709 Staphylococcus xylosus SNUC 4476 MIRTMMNGKIHRARVTESNLNYVGSITIDKDLLEAVDILPNEKVAIVNNN NGARFETYVIEGERGSGKICLNGAASRLVEVDDVVIIMSYVQLNEEEISI HAPKVAVLNEYNQITQMIHEVESEVITD
L-Aspartate 1-Decarboxylase	4.1.1.11	Staphylococcus xylosus SNUC 47	Staphylococcus xylosus	2825592257	2825595035	128	MIRTMMNGKIHRARVTESNLNYVGSITIDKDLLEAVDILPNEKVAIVNNN NGARFETYVIEGERGSGKICLNGAASRLVEVDDVVIIMSYVQLKEEELST HAPKVAVLNEYNQITQMIHEVESEVITD	>2825595035 Staphylococcus xylosus SNUC 47 MIRTMMNGKIHRARVTESNLNYVGSITIDKDLLEAVDILPNEKVAIVNNN NGARFETYVIEGERGSGKICLNGAASRLVEVDDVVIIMSYVQLKEEELST HAPKVAVLNEYNQITQMIHEVESEVITD
L-Aspartate 1-Decarboxylase	4.1.1.11	Staphylococcus xylosus SNUC 4938	Staphylococcus xylosus	2825557693	2825560491	126	MIRTMMNGKIHRARVTESNLNYVGSITIDKDLLEAVDILPNEKVAIVNNN NGARFETYVIEGERGSGKICLNGAASRLVEVDDVVIIMSYVQLNEEELSI HAPKVAILNEYNQITQMIHEVESEVI	>2825560491 Staphylococcus xylosus SNUC 4938 MIRTMMNGKIHRARVTESNLNYVGSITIDKDLLEAVDILPNEKVAIVNNN NGARFETYVIEGERGSGKICLNGAASRLVEVDDVVIIMSYVQLNEEELSI HAPKVAILNEYNQITQMIHEVESEVI
L-Aspartate 1-Decarboxylase	4.1.1.11	Staphylococcus xylosus SNUC 5345	Staphylococcus xylosus	2825598055	2825600774	128	MIRTMMNGKIHRARVTESNLNYVGSITIDKDLLEAVDILPNEKVAIVNNN NGARFETYVIEGERGSGKICLNGAASRLVEVDDVVIIMSYVQLNEEELSI HTPKVALLNEYNQITQMIHEVESEVITD	>2825600774 Staphylococcus xylosus SNUC 5345 MIRTMMNGKIHRARVTESNLNYVGSITIDKDLLEAVDILPNEKVAIVNNN NGARFETYVIEGERGSGKICLNGAASRLVEVDDVVIIMSYVQLNEEELSI HTPKVALLNEYNQITQMIHEVESEVITD
L-Aspartate 1-Decarboxylase	4.1.1.11	Staphylococcus xylosus SNUC 5423	Staphylococcus xylosus	2825560683	2825562189	128	MIRTMMNGKIHRARVTESNLNYVGSITIDKDLLEAVDILPNEKVAIVNNN NGARFETYVIEGERGSGKICLNGAASRLVEVDDVVIIMTYVQLKEEELST HTPKVAVLNEYNQIIQMIHEVESEVITD	>2825562189 Staphylococcus xylosus SNUC 5423 MIRTMMNGKIHRARVTESNLNYVGSITIDKDLLEAVDILPNEKVAIVNNN NGARFETYVIEGERGSGKICLNGAASRLVEVDDVVIIMTYVQLKEEELST HTPKVAVLNEYNQIIQMIHEVESEVITD
L-Aspartate 1-Decarboxylase	4.1.1.11	Staphylococcus xylosus SNUC 966	Staphylococcus xylosus	2825554897	2825557388	128	MIRTMMNGKIHRARVTESNLNYVGSITIDKDLLEAVDILPNEKVAIVNNN NGARFETYVIEGERGSGKICLNGAASRLVEVDDVVIIMSYVQLNEEEISI HAPKVAVLNEYNQITQRIHEVESEVITD	>2825557388 Staphylococcus xylosus SNUC 966 MIRTMMNGKIHRARVTESNLNYVGSITIDKDLLEAVDILPNEKVAIVNNN NGARFETYVIEGERGSGKICLNGAASRLVEVDDVVIIMSYVQLNEEEISI HAPKVAVLNEYNQITQRIHEVESEVITD
L-Aspartate 1-Decarboxylase	4.1.1.11	Stenotrophomonas maltophilia ATCC 19867	Stenotrophomonas maltophilia	2521172560	2521444152	126	MHLSLLKTKIHRATVTHSELNYEGSIAIDDNLLDATGIREFEQVHIWDVT NGARFSTYAIRAEAGSGVVSLNGGAARHVQVGDIIIIAAFASMTEQEADS FKPKLVYVDGKNQITHTNDTIPTQAA	>2521444152 Stenotrophomonas maltophilia ATCC 19867 MHLSLLKTKIHRATVTHSELNYEGSIAIDDNLLDATGIREFEQVHIWDVT NGARFSTYAIRAEAGSGVVSLNGGAARHVQVGDIIIIAAFASMTEQEADS FKPKLVYVDGKNQITHTNDTIPTQAA
L-Aspartate 1-Decarboxylase	4.1.1.11	Streptococcus henryi DSM 19005	Streptococcus henryi	2518645609	2519020043	133	VHIQMLKSKIHRAVVTGAEVDYIGSITVDPVLFEAAGMLEYEKVQIADVE TGNRLETYIIAGEPGKGEICLNGAAAKLVNLGDHIIIMSYADLTPEEAKS HKPHVVFVNEKNQISRLTRYEKAGSLYDLEVNK	>2519020043 Streptococcus henryi DSM 19005 VHIQMLKSKIHRAVVTGAEVDYIGSITVDPVLFEAAGMLEYEKVQIADVE TGNRLETYIIAGEPGKGEICLNGAAAKLVNLGDHIIIMSYADLTPEEAKS HKPHVVFVNEKNQISRLTRYEKAGSLYDLEVNK
L-Aspartate 1-Decarboxylase	4.1.1.11	Veillonella parvula ATCC 17745	Veillonella parvula	647000331	647366815	130	MILTMLKGKIHRATVTQAELDYVGSITIDTDLLNASGIREYEQVQIVNIN NGARFSTYTIAGEAGSGVICLNGAAARHVQVHDKIIIMCYAQLDESEVES HNPLVVFVDNNNKISHIKNYEKHGLLVDQK	>647366815 Veillonella parvula ATCC 17745 MILTMLKGKIHRATVTQAELDYVGSITIDTDLLNASGIREYEQVQIVNIN NGARFSTYTIAGEAGSGVICLNGAAARHVQVHDKIIIMCYAQLDESEVES HNPLVVFVDNNNKISHIKNYEKHGLLVDQK
Aspartate-4-Decarboxylase	4.1.1.12	Adlercreutzia equolifaciens DSM 19450	Adlercreutzia equolifaciens	2597489914	2597958879	588	MSTSTPSTSHGAGTVSTAFPASGSASPVATANAADAATDSPAAIEAGIKA NDDRTFEESLGAMSPFEVKNLLVKMAKKGDEGTTRTLLNAGRGNPNWITT LPREAFFLLGSFAMEEARRTMDEPDYDLAGMPAADGAAARFLAFLDEHDR ERPAQFLKRAWDYLDAEGLAGDELVHEWTGGIVGDEYPMPDRILRYTQEI VNRYLVKALDDGHAPATPYDLFATEGGTAAMCYLFYSLKCNFLVKPGDRI ALMTPIFTPYLNIPTLNDYDLDVTYIQANTIDADGLHTWQYPDSELEKLR DPSIKLLCLVNPSNPPSVALDDASRAKLVSLVKNERPDLIIISDDVYGTF VPHYRSLLDDLPYNTACVYSFSKYFGATGWRLAVIATAQKNV…	>2597958879 Adlercreutzia equolifaciens DSM 19450 MSTSTPSTSHGAGTVSTAFPASGSASPVATANAADAATDSPAAIEAGIKA NDDRTFEESLGAMSPFEVKNLLVKMAKKGDEGTTRTLLNAGRGNPNWITT LPREAFFLLGSFAMEEARRTMDEPDYDLAGMPAADGAAARFLAFLDEHDR ERPAQFLKRAWDYLDAEGLAGDELVHEWTGGIVGDEYPMPDRILRYTQEI VNRYLVKALDDGHAPATPYDLFATEGGTAAMCYLFYSLKCNFLVKPGDRI ALMTPIFTPYLNIPTLNDYDLDVTYIQANTIDADGLHTWQYPDSELEKLR DPSIKLLCLVNPSNPPSVALDDASRAKLVSLVKNERPDLIIIS…
Aspartate-4-Decarboxylase	4.1.1.12	Bacteroides acidifaciens NZ_B_acidifaciens_9G3_hyb	Bacteroides acidifaciens	8004896127	8004897290	547	MEKKTNDPAITKNYARKMESISPFELKNKLIDMADESIKKIAHTMLNAGR GNPNWIATEPREAFFLLGQFGLCECRRAFSLEEGIAGIPQKAGIAARFEA FLKENEKAAGANLLKEGYNYMLMEHAADPDTLVHEWAESVIGDQYPVPDR ILHFTEIIVQDYLAQEMCDRRPPKGTFDLFATEGGTAAICYLFDSLQENF LLNQGDAIALMVPVFTPYIEIPQLRRYQFDVTEISADQMTADGLHTWQYK DEDIDKLKDTRIKALFITNPSNPPSYALSAETAARIVNIVKNDNPNLMII TDDVYGTFIPHFRSLMAELPHNTLCVYSFSKYFGATGWRDAVIALHEDNI YDKMIARLSAEQKTILNKRYSSLSLQPEKMKFIDRMVADSRQ…	>8004897290 Bacteroides acidifaciens NZ_B_acidifaciens_9G3_hyb MEKKTNDPAITKNYARKMESISPFELKNKLIDMADESIKKIAHTMLNAGR GNPNWIATEPREAFFLLGQFGLCECRRAFSLEEGIAGIPQKAGIAARFEA FLKENEKAAGANLLKEGYNYMLMEHAADPDTLVHEWAESVIGDQYPVPDR ILHFTEIIVQDYLAQEMCDRRPPKGTFDLFATEGGTAAICYLFDSLQENF LLNQGDAIALMVPVFTPYIEIPQLRRYQFDVTEISADQMTADGLHTWQYK DEDIDKLKDTRIKALFITNPSNPPSYALSAETAARIVNIVKNDNPNLMII TDDVYGTFIPHFRSLMAELPHNTLCVYSFS…
Aspartate/tyrosine/aromatic aminotransferase	4.1.1.12	Bacteroides caccae ATCC 43185	Bacteroides caccae	640963023	641001020	547	MEKKDNSPAITKSYARKMETISPFELKNKLIDMADESVKKIAHTMLNAGR GNPNWIATEPREAFFLLGQFGLCECRRAFSLEEGIAGIPQKAGIAARFEA FLKDNEKAPGANLLKEGYNYMLMEHAADPDTLVHEWAESVIGDQYPVPDR ILYFTEQIVQDYLAQEMCDRRPPKGTFDLFATEGGTAAMCYLFDSLEENF LLNQGDSIALMIPVFTPYIEIPQLRRYQFNVTEISADQMTADGLHTWQYK DEDIDKLKNPQIKALFITNPSNPPSYALSPETAARIVNIVKNDNPNLMII TDDVYGTFIPHFRSLMAELPHNTLCVYSFSKYFGATGWRNAVIALHEDNI YDKMIARLSEEQKAILNKRYSSIDLHPEKLKFIDRMVADSRQ…	>641001020 Bacteroides caccae ATCC 43185 MEKKDNSPAITKSYARKMETISPFELKNKLIDMADESVKKIAHTMLNAGR GNPNWIATEPREAFFLLGQFGLCECRRAFSLEEGIAGIPQKAGIAARFEA FLKDNEKAPGANLLKEGYNYMLMEHAADPDTLVHEWAESVIGDQYPVPDR ILYFTEQIVQDYLAQEMCDRRPPKGTFDLFATEGGTAAMCYLFDSLEENF LLNQGDSIALMIPVFTPYIEIPQLRRYQFNVTEISADQMTADGLHTWQYK DEDIDKLKNPQIKALFITNPSNPPSYALSPETAARIVNIVKNDNPNLMII TDDVYGTFIPHFRSLMAELPHNTLCVYSFSKYFGATGWRNAVIALHEDNI Y…
Aspartate-4-Decarboxylase	4.1.1.12	Bacteroides caccae ATCC 43185	Bacteroides caccae	2806310690	2807243306	547	MEKKDNSPAITKSYARKMETISPFELKNKLIDMADESVKKIAHTMLNAGR GNPNWIATEPREAFFLLGQFGLCECRRAFSLEEGIAGIPQKAGIAARFEA FLKDNEKAPGANLLKEGYNYMLMEHAADPDTLVHEWAESVIGDQYPVPDR ILYFTEQIVQDYLAQEMCDRRPPKGTFDLFATEGGTAAMCYLFDSLEENF LLNQGDSIALMIPVFTPYIEIPQLRRYQFNVTEISADQMTADGLHTWQYK DEDIDKLKNPQIKALFITNPSNPPSYALSPETAARIVNIVKNDNPNLMII TDDVYGTFIPHFRSLMAELPHNTLCVYSFSKYFGATGWRNAVIALHEDNI YDKMIARLSEEQKAILNKRYSSIDLHPEKLKFIDRMVADSRQ…	>2807243306 Bacteroides caccae ATCC 43185 MEKKDNSPAITKSYARKMETISPFELKNKLIDMADESVKKIAHTMLNAGR GNPNWIATEPREAFFLLGQFGLCECRRAFSLEEGIAGIPQKAGIAARFEA FLKDNEKAPGANLLKEGYNYMLMEHAADPDTLVHEWAESVIGDQYPVPDR ILYFTEQIVQDYLAQEMCDRRPPKGTFDLFATEGGTAAMCYLFDSLEENF LLNQGDSIALMIPVFTPYIEIPQLRRYQFNVTEISADQMTADGLHTWQYK DEDIDKLKNPQIKALFITNPSNPPSYALSPETAARIVNIVKNDNPNLMII TDDVYGTFIPHFRSLMAELPHNTLCVYSFSKYFGATGWRNAVIALHEDNI …
Aspartate-4-Decarboxylase	4.1.1.12	Bacteroides caccae ATCC 43185	Bacteroides caccae	2806310790	2807596907	547	MEKKDNSPAITKSYARKMETISPFELKNKLIDMADESVKKIAHTMLNAGR GNPNWIATEPREAFFLLGQFGLCECRRAFSLEEGIAGIPQKAGIAARFEA FLKDNEKAPGANLLKEGYNYMLMEHAADPDTLVHEWAESVIGDQYPVPDR ILYFTEQIVQDYLAQEMCDRRPPKGTFDLFATEGGTAAMCYLFDSLEENF LLNQGDSIALMIPVFTPYIEIPQLRRYQFNVTEISADQMTADGLHTWQYK DEDIDKLKNPQIKALFITNPSNPPSYALSPETAARIVNIVKNDNPNLMII TDDVYGTFIPHFRSLMAELPHNTLCVYSFSKYFGATGWRNAVIALHEDNI YDKMIARLSEEQKAILNKRYSSIDLHPEKLKFIDRMVADSRQ…	>2807596907 Bacteroides caccae ATCC 43185 MEKKDNSPAITKSYARKMETISPFELKNKLIDMADESVKKIAHTMLNAGR GNPNWIATEPREAFFLLGQFGLCECRRAFSLEEGIAGIPQKAGIAARFEA FLKDNEKAPGANLLKEGYNYMLMEHAADPDTLVHEWAESVIGDQYPVPDR ILYFTEQIVQDYLAQEMCDRRPPKGTFDLFATEGGTAAMCYLFDSLEENF LLNQGDSIALMIPVFTPYIEIPQLRRYQFNVTEISADQMTADGLHTWQYK DEDIDKLKNPQIKALFITNPSNPPSYALSPETAARIVNIVKNDNPNLMII TDDVYGTFIPHFRSLMAELPHNTLCVYSFSKYFGATGWRNAVIALHEDNI …
Aspartate/tyrosine/aromatic aminotransferase	4.1.1.12	Bacteroides cellulosilyticus DSM 14838	Bacteroides cellulosilyticus	643886111	644170011	540	MDTKNLEKKMETISPFELKNQLIDMADESLKKTARTMLNAGRGNPNWIAT TPREAFFLLGQFGLEECRRVMNLPEGIAGIPQKEGIASRFEAFLKKNNAA HGAKLLEQTYNYLLMQHAADPDSLVHEWAEAVIGDQYPVPDRILHFTEIL VQDYLSQEMCDNRPPRGTFDLFATEGGTAAMCYLFDSLQENFLLDKGDGI ALMVPAFTPYIEIPQLSRYQFNMIELHADRMTDDGFHLWQYNDKDIDRLK DPAIKALFVTNPSNPPSYALSPETMARIVDIVKNDNPNLMVITDDVYGTF SPHFRSFMAELPHNTLCVYSFSKYFGATGWRDAVIALHEDNIYDKQIARL PEDKRNALNRRYSSLTLHPEKMKFIDRMVADSRQVALNHTAG…	>644170011 Bacteroides cellulosilyticus DSM 14838 MDTKNLEKKMETISPFELKNQLIDMADESLKKTARTMLNAGRGNPNWIAT TPREAFFLLGQFGLEECRRVMNLPEGIAGIPQKEGIASRFEAFLKKNNAA HGAKLLEQTYNYLLMQHAADPDSLVHEWAEAVIGDQYPVPDRILHFTEIL VQDYLSQEMCDNRPPRGTFDLFATEGGTAAMCYLFDSLQENFLLDKGDGI ALMVPAFTPYIEIPQLSRYQFNMIELHADRMTDDGFHLWQYNDKDIDRLK DPAIKALFVTNPSNPPSYALSPETMARIVDIVKNDNPNLMVITDDVYGTF SPHFRSFMAELPHNTLCVYSFSKYFGATGWRDAVIALHEDNIY…
Aspartate-4-Decarboxylase	4.1.1.12	Bacteroides cellulosilyticus CL02T12C19	Bacteroides cellulosilyticus	2531839301	2532996865	540	MDTKNLEKKMETISPFELKNQLIDMADESLKKTARTMLNAGRGNPNWIAT TPREAFFLLGQFGLEECRRVMNLPEGIAGIPQKEGIASRFEAFLKKNNAA HGAKLLEQTYNYLLMQHAADPDSLVHEWAEAVIGDQYPVPDRILHFTEIL VQDYLSQEMCDNRPPRGTFDLFATEGGTAAMCYLFDSLQENFLLDKGDGI ALMVPAFTPYIEIPQLSRYQFNMIELHADRMTDDGFHLWQYNDKDIDRLK DPAIKALFVTNPSNPPSYALSPETMARIVDIVKNDNPNLMVITDDVYGTF SPHFRSFMAELPHNTLCVYSFSKYFGATGWRDAVIALHEDNIYDKQIARL PEDKRNALNRRYSSLTLHPEKMKFIDRMVADSRQVALNHTAG…	>2532996865 Bacteroides cellulosilyticus CL02T12C19 MDTKNLEKKMETISPFELKNQLIDMADESLKKTARTMLNAGRGNPNWIAT TPREAFFLLGQFGLEECRRVMNLPEGIAGIPQKEGIASRFEAFLKKNNAA HGAKLLEQTYNYLLMQHAADPDSLVHEWAEAVIGDQYPVPDRILHFTEIL VQDYLSQEMCDNRPPRGTFDLFATEGGTAAMCYLFDSLQENFLLDKGDGI ALMVPAFTPYIEIPQLSRYQFNMIELHADRMTDDGFHLWQYNDKDIDRLK DPAIKALFVTNPSNPPSYALSPETMARIVDIVKNDNPNLMVITDDVYGTF SPHFRSFMAELPHNTLCVYSFSKYFGATGWRDAVIALHEDN…
Aspartate-4-Decarboxylase	4.1.1.12	Bacteroides cellulosilyticus WH2	Bacteroides cellulosilyticus	2671181191	2675893212	540	MDTKNLEKKMETISPFELKNQLIDMADESLKKTARTMLNAGRGNPNWIAT TPREAFFLLGQFGLEECRRVMNLPEGIAGIPQKEGIASRFEAFLKKNNAT HGAKLLEQTYNYLLMQHAADPDSLVHEWAEAVIGDQYPVPDRILHFTEIL VQDYLSQEMCDNRPPRGTFDLFATEGGTAAMCYLFDSLQENFLLDKGDGI ALMVPAFTPYIEIPQLSRYQFNMIELHADRMTDDGFHLWQYNDKDIDRLK DPAIKALFVTNPSNPPSYALSPETMARIVDIVKNDNPNLMVITDDVYGTF SPHFRSFMAELPHNTLCVYSFSKYFGATGWRDAVIALHEDNIYDKQIVRL PEDKRNALNRRYSSLTLHPEKMKFIDRMVADSRQVALNHTAG…	>2675893212 Bacteroides cellulosilyticus WH2 MDTKNLEKKMETISPFELKNQLIDMADESLKKTARTMLNAGRGNPNWIAT TPREAFFLLGQFGLEECRRVMNLPEGIAGIPQKEGIASRFEAFLKKNNAT HGAKLLEQTYNYLLMQHAADPDSLVHEWAEAVIGDQYPVPDRILHFTEIL VQDYLSQEMCDNRPPRGTFDLFATEGGTAAMCYLFDSLQENFLLDKGDGI ALMVPAFTPYIEIPQLSRYQFNMIELHADRMTDDGFHLWQYNDKDIDRLK DPAIKALFVTNPSNPPSYALSPETMARIVDIVKNDNPNLMVITDDVYGTF SPHFRSFMAELPHNTLCVYSFSKYFGATGWRDAVIALHEDNIYDKQIV…
Aspartate-4-Decarboxylase	4.1.1.12	Bacteroides cellulosilyticus CL09T06C25	Bacteroides cellulosilyticus	2695420547	2696469904	540	MDTKNLEKKMETISPFELKNQLIDMADESLKKTARTMLNAGRGNPNWIAT TPREAFFLLGQFGLEECRRVMNLPEGIAGIPQKEGIASRFEAFLKKNNAA HGAKLLEQTYNYLLMQHAADPDSLVHEWAEAVIGDQYPVPDRILHFTEIL VQDYLSQEMCDNRPPRGTFDLFATEGGTAAMCYLFDSLQENFLLDKGDGI ALMVPAFTPYIEIPQLSRYQFNMIELHADRMTDDGFHLWQYNDKDIDRLK DPAIKALFVTNPSNPPSYALSPETMARIVDIVKNDNPNLMVITDDVYGTF SPHFRSFMAELPHNTLCVYSFSKYFGATGWRDAVIALHEDNIYDKQIARL PEDKRNALNRRYSSLTLHPEKMKFIDRMVADSRQVALNHTAG…	>2696469904 Bacteroides cellulosilyticus CL09T06C25 MDTKNLEKKMETISPFELKNQLIDMADESLKKTARTMLNAGRGNPNWIAT TPREAFFLLGQFGLEECRRVMNLPEGIAGIPQKEGIASRFEAFLKKNNAA HGAKLLEQTYNYLLMQHAADPDSLVHEWAEAVIGDQYPVPDRILHFTEIL VQDYLSQEMCDNRPPRGTFDLFATEGGTAAMCYLFDSLQENFLLDKGDGI ALMVPAFTPYIEIPQLSRYQFNMIELHADRMTDDGFHLWQYNDKDIDRLK DPAIKALFVTNPSNPPSYALSPETMARIVDIVKNDNPNLMVITDDVYGTF SPHFRSFMAELPHNTLCVYSFSKYFGATGWRDAVIALHEDN…
Aspartate-4-Decarboxylase	4.1.1.12	Bacteroides cellulosilyticus WH2	Bacteroides cellulosilyticus	2814123224	2815232184	540	MDTKNLEKKMETISPFELKNQLIDMADESLKKTARTMLNAGRGNPNWIAT TPREAFFLLGQFGLEECRRVMNLPEGIAGIPQKEGIASRFEAFLKKNNAT HGAKLLEQTYNYLLMQHAADPDSLVHEWAEAVIGDQYPVPDRILHFTEIL VQDYLSQEMCDNRPPRGTFDLFATEGGTAAMCYLFDSLQENFLLDKGDGI ALMVPAFTPYIEIPQLSRYQFNMIELHADRMTDDGFHLWQYNDKDIDRLK DPAIKALFVTNPSNPPSYALSPETMARIVDIVKNDNPNLMVITDDVYGTF SPHFRSFMAELPHNTLCVYSFSKYFGATGWRDAVIALHEDNIYDKQIVRL PEDKRNALNRRYSSLTLHPEKMKFIDRMVADSRQVALNHTAG…	>2815232184 Bacteroides cellulosilyticus WH2 MDTKNLEKKMETISPFELKNQLIDMADESLKKTARTMLNAGRGNPNWIAT TPREAFFLLGQFGLEECRRVMNLPEGIAGIPQKEGIASRFEAFLKKNNAT HGAKLLEQTYNYLLMQHAADPDSLVHEWAEAVIGDQYPVPDRILHFTEIL VQDYLSQEMCDNRPPRGTFDLFATEGGTAAMCYLFDSLQENFLLDKGDGI ALMVPAFTPYIEIPQLSRYQFNMIELHADRMTDDGFHLWQYNDKDIDRLK DPAIKALFVTNPSNPPSYALSPETMARIVDIVKNDNPNLMVITDDVYGTF SPHFRSFMAELPHNTLCVYSFSKYFGATGWRDAVIALHEDNIYDKQIV…
Aspartate-4-Decarboxylase	4.1.1.12	Bacteroides cellulosilyticus AF29-17	Bacteroides cellulosilyticus	2924848468	2924849000	540	MDTKNLEKKMETISPFELKNQLIDMADESLKKTARTMLNAGRGNPNWIAT TPREAFFLLGQFGLEECRRVMNLPEGIAGIPQKEGIASRFEAFLKKNNAT HGAKLLEQTYNYLLMQHAADPDSLVHEWAEAVIGDQYPVPDRILHFTEIL VQDYLSQEMCDNRPPRGTFDLFATEGGTAAMCYLFDSLQENFLLDKGDGI ALMVPAFTPYIEIPQLSRYQFNMIELHADRMTDDGFHLWQYNDKDIDRLK DPAIKALFVTNPSNPPSYALSPETMARIVDIVKNDNPNLMVITDDVYGTF SPHFRSFMAELPHNTLCVYSFSKYFGATGWRDAVIALHEDNIYDKQIVRL PEDKRNALNRRYSSLTLHPEKMKFIDRMVADSRQVALNHTAG…	>2924849000 Bacteroides cellulosilyticus AF29-17 MDTKNLEKKMETISPFELKNQLIDMADESLKKTARTMLNAGRGNPNWIAT TPREAFFLLGQFGLEECRRVMNLPEGIAGIPQKEGIASRFEAFLKKNNAT HGAKLLEQTYNYLLMQHAADPDSLVHEWAEAVIGDQYPVPDRILHFTEIL VQDYLSQEMCDNRPPRGTFDLFATEGGTAAMCYLFDSLQENFLLDKGDGI ALMVPAFTPYIEIPQLSRYQFNMIELHADRMTDDGFHLWQYNDKDIDRLK DPAIKALFVTNPSNPPSYALSPETMARIVDIVKNDNPNLMVITDDVYGTF SPHFRSFMAELPHNTLCVYSFSKYFGATGWRDAVIALHEDNIYD…
Aspartate-4-Decarboxylase	4.1.1.12	Bacteroides cellulosilyticus BIOML-A8	Bacteroides cellulosilyticus	2958370971	2958375363	540	MDTKNLEKKMETISPFELKNQLIDMADESLKKTARTMLNAGRGNPNWIAT TPREAFFLLGQFGLEECRRVMNLPEGIAGIPQKEGIASRFEAFLKKNNAA HGAKLLEQTYNYLLMQHAADPDSLVHEWAEAVIGDQYPVPDRILHFTEIL VQDYLSQEMCDNRPPRGTFDLFATEGGTAAMCYLFDSLQENFLLDKGDGI ALMVPAFTPYIEIPQLSRYQFNMIELHADCMTDDGFHLWQYNDKDIDRLK DPAIKALFVTNPSNPPSYALSPETMARIVDIVKNDNPNLMVITDDVYGTF SPHFRSFMAELPHNTLCVYSFSKYFGATGWRDAVIALHEDNIYDKQIARL PEDKRNALNRRYSSLTLHPEKMKFIDRMVADSRQVALNHTAG…	>2958375363 Bacteroides cellulosilyticus BIOML-A8 MDTKNLEKKMETISPFELKNQLIDMADESLKKTARTMLNAGRGNPNWIAT TPREAFFLLGQFGLEECRRVMNLPEGIAGIPQKEGIASRFEAFLKKNNAA HGAKLLEQTYNYLLMQHAADPDSLVHEWAEAVIGDQYPVPDRILHFTEIL VQDYLSQEMCDNRPPRGTFDLFATEGGTAAMCYLFDSLQENFLLDKGDGI ALMVPAFTPYIEIPQLSRYQFNMIELHADCMTDDGFHLWQYNDKDIDRLK DPAIKALFVTNPSNPPSYALSPETMARIVDIVKNDNPNLMVITDDVYGTF SPHFRSFMAELPHNTLCVYSFSKYFGATGWRDAVIALHEDNIY…
Aspartate-4-Decarboxylase	4.1.1.12	Bacteroides cellulosilyticus AF17-25	Bacteroides cellulosilyticus	2961325445	2961328099	540	MDTKNLEKKMETISPFELKNQLIDMADESLKKTARTMLNAGRGNPNWIAT TPREAFFLLGQFGLEECRRVMNLPEGIAGIPQKAGIASRFEAFLKKNNAA HGAKLLEQTYNYLLMQHAADPDSLVHEWAEAVIGDQYPVPDRILHFTEIL VQDYLSQEMCDNRPPRGTFDLFATEGGTAAMCYLFDSLQENFLLDKGDGI ALMVPAFTPYIEIPQLSRYQFNMIELHADRMTDDGFHLWQYNDKDIDRLK DPAIKALFVTNPSNPPSYALSPETMARIVDIVKNDNPNLMVITDDVYGTF SPHFRSFMAELPHNTLCVYSFSKYFGATGWRDAVIALHEDNIYDKQIARL PEDKRNALNRRYSSLTLHPEKMKFIDRMVADSRQVALNHTAG…	>2961328099 Bacteroides cellulosilyticus AF17-25 MDTKNLEKKMETISPFELKNQLIDMADESLKKTARTMLNAGRGNPNWIAT TPREAFFLLGQFGLEECRRVMNLPEGIAGIPQKAGIASRFEAFLKKNNAA HGAKLLEQTYNYLLMQHAADPDSLVHEWAEAVIGDQYPVPDRILHFTEIL VQDYLSQEMCDNRPPRGTFDLFATEGGTAAMCYLFDSLQENFLLDKGDGI ALMVPAFTPYIEIPQLSRYQFNMIELHADRMTDDGFHLWQYNDKDIDRLK DPAIKALFVTNPSNPPSYALSPETMARIVDIVKNDNPNLMVITDDVYGTF SPHFRSFMAELPHNTLCVYSFSKYFGATGWRDAVIALHEDNIYD…
Aspartate-4-Decarboxylase	4.1.1.12	Bacteroides cellulosilyticus WH2	Bacteroides cellulosilyticus	2965227315	2965229857	538	MDTKNLEKKMETISPFELKNQLIDMADESLKKTARTMLNAGRGNPNWIAT TPREAFFLLGQFGLEECRRVMNLPEGIAGIPQKEGIASRFEAFLKKNNAA HGAKLLEQTYNYLLMQHAADPDSLVHEWAEAVIGDQYPVPDRILHFTEIL VQDYLSQEMCDNRPPRGTFDLFATEGGTAAMCYLFDSLQENFLLDKGDGI ALMVPAFTPYIEIPQLSRYQFNMIELHADRMTDDGFHLWQYNDKDIDRLK DPAIKALFVTNPSNPPSYALSPETMARIVDIVKNDNPNLMVITDDVYGTF SPHFRSFMAELPHNTLCVYSFSKYFGATGWRDAVIALHEDNIYDKQIARL PEDKRNALNRRYSSLTLHPEKMKFIDRMVADSRQVALNHTAG…	>2965229857 Bacteroides cellulosilyticus WH2 MDTKNLEKKMETISPFELKNQLIDMADESLKKTARTMLNAGRGNPNWIAT TPREAFFLLGQFGLEECRRVMNLPEGIAGIPQKEGIASRFEAFLKKNNAA HGAKLLEQTYNYLLMQHAADPDSLVHEWAEAVIGDQYPVPDRILHFTEIL VQDYLSQEMCDNRPPRGTFDLFATEGGTAAMCYLFDSLQENFLLDKGDGI ALMVPAFTPYIEIPQLSRYQFNMIELHADRMTDDGFHLWQYNDKDIDRLK DPAIKALFVTNPSNPPSYALSPETMARIVDIVKNDNPNLMVITDDVYGTF SPHFRSFMAELPHNTLCVYSFSKYFGATGWRDAVIALHEDNIYDKQIA…
Aspartate-4-Decarboxylase	4.1.1.12	Bacteroides cellulosilyticus MSK.18.13	Bacteroides cellulosilyticus	3004652708	3004657380	536	MDTKNFEKKMETISPFELKNQLIDMADESLKKTARTMLNAGRGNPNWIAT TPREAFFLLGQFGLEECRRIMNLPEGIAGIPEKSGIASRFEAFLKKNNAA HGAKLLEQTYNYLLMQHAADPDSLVHEWAEAIIGDQYPVPDRILHFTEIL VRDYLSQEMCDNRPPRGTFDLFATEGGTAAMCYLFDSLQENFLLDKGDGI ALMVPAFTPYIEIPQLSRYQFNMIELHADRMTDDGFHLWQYNDKDIDRLK DPSIKALFVTNPSNPPSYALSPETMARIVNIVKNDNPNLMVITDDVYGTF SPHFRSFMAELPHNTLCVYSFSKYFGATGWRDAVIALHEDNIYDKQIARL PEDKRNALNRRYSSLTLHPEKMKFIDRMVADSRQVALNHTAG…	>3004657380 Bacteroides cellulosilyticus MSK.18.13 MDTKNFEKKMETISPFELKNQLIDMADESLKKTARTMLNAGRGNPNWIAT TPREAFFLLGQFGLEECRRIMNLPEGIAGIPEKSGIASRFEAFLKKNNAA HGAKLLEQTYNYLLMQHAADPDSLVHEWAEAIIGDQYPVPDRILHFTEIL VRDYLSQEMCDNRPPRGTFDLFATEGGTAAMCYLFDSLQENFLLDKGDGI ALMVPAFTPYIEIPQLSRYQFNMIELHADRMTDDGFHLWQYNDKDIDRLK DPSIKALFVTNPSNPPSYALSPETMARIVNIVKNDNPNLMVITDDVYGTF SPHFRSFMAELPHNTLCVYSFSKYFGATGWRDAVIALHEDNI…
Aspartate-4-Decarboxylase	4.1.1.12	Bacteroides clarus DSM 22519	Bacteroides clarus	2695420967	2698267214	539	MDTKLLEKKMENISPFELKNRLIDMADESLKKTARTMLNAGRGNPNWIAT TPREAFFLLGKFGLEECRHVMFLPEGIAGIPEKQGIASRFEQFLKSNTYQ PGAKLLEQTYNYMLMQHAVDPDSLVHEWAESVIGDQYPVPDRILRFTEML VCDYLNQEMCDNRPPRGAFDLFATEGGTAAMCYIFDSLQENFLLNKGDGI ALMVPAFTPYIEIPQLNRYRFKVTELHANRMSQDGLHLWQYSDEDIDRLK NPAIKALFVTNPSNPPSYTLSPETMARIVTIVKEDNPNLMIITDDVYGTF SPHFRSFMAEIPYNTLCVYSFSKYFGATGWRNAVIALHEYNVFDRQISRL PKEKREALNHRYATLTLHPEKLKFIDRMVADSRQVALNHTAG…	>2698267214 Bacteroides clarus DSM 22519 MDTKLLEKKMENISPFELKNRLIDMADESLKKTARTMLNAGRGNPNWIAT TPREAFFLLGKFGLEECRHVMFLPEGIAGIPEKQGIASRFEQFLKSNTYQ PGAKLLEQTYNYMLMQHAVDPDSLVHEWAESVIGDQYPVPDRILRFTEML VCDYLNQEMCDNRPPRGAFDLFATEGGTAAMCYIFDSLQENFLLNKGDGI ALMVPAFTPYIEIPQLNRYRFKVTELHANRMSQDGLHLWQYSDEDIDRLK NPAIKALFVTNPSNPPSYTLSPETMARIVTIVKEDNPNLMIITDDVYGTF SPHFRSFMAEIPYNTLCVYSFSKYFGATGWRNAVIALHEYNVFDRQISRL P…
Aspartate-4-Decarboxylase	4.1.1.12	Bacteroides faecis DSM 24798	Bacteroides faecis	2693429916	2695128789	547	MEKKTTGTAITKNFAKKMETISPFELKNKLIEMADESIKKIAHTMLNAGR GNPNWIATEPREAFFLLGKFGLCECRRVLSLEEGIAGIPQKDGIAARFEA FLKENEKEPGAKLLKGTYNYMLMEHAADPDTLVHEWAESVIGDQYPVPDR ILHFTELIVQDYLAQEMCDRRPPKGTFDLFATEGGTAAMCYVFDSLQENF LLNQGDSIALMIPVFTPYIEIPELRRYQFDVTEISADQMTPDGLHTWQYK DEDIDKLKNPQIKALFITNPSNPPSYALNPETVARIIHIVKNDNPNLMII TDDVYGTFIPHFRSLMAELPHNTLCVYSFSKYFGATGWRNAVIALHEDNI YDKMIARLSEEQKAILNKRYSSLDLHPEKMKFIDRMVADSRQ…	>2695128789 Bacteroides faecis DSM 24798 MEKKTTGTAITKNFAKKMETISPFELKNKLIEMADESIKKIAHTMLNAGR GNPNWIATEPREAFFLLGKFGLCECRRVLSLEEGIAGIPQKDGIAARFEA FLKENEKEPGAKLLKGTYNYMLMEHAADPDTLVHEWAESVIGDQYPVPDR ILHFTELIVQDYLAQEMCDRRPPKGTFDLFATEGGTAAMCYVFDSLQENF LLNQGDSIALMIPVFTPYIEIPELRRYQFDVTEISADQMTPDGLHTWQYK DEDIDKLKNPQIKALFITNPSNPPSYALNPETVARIIHIVKNDNPNLMII TDDVYGTFIPHFRSLMAELPHNTLCVYSFSKYFGATGWRNAVIALHEDNI Y…
Aspartate-4-Decarboxylase	4.1.1.12	Bacteroides finegoldii DSM 17565	Bacteroides finegoldii	2562617142	2563195427	544	MEKKDNSPAITKSYAKKMETISPFELKNKLIEMADESIKKIAHTMLNAGR GNPNWIATEPREAFFLLGQFGLCECRRVFSSEEGIAGIPQKTGIAARFEA FLKDNEKTPGADLLKKGYNYMLMEHAADPDTLVHEWAEAVIGDQYPVPDR ILHFTELIVQDYLAQEMCDRRPPKGTFDLFATEGGTAAMCYLFDSLQENF LLNQGDAIALMIPVFTPYIEIPQLRRYQFEVTEISADQMTADGLHTWQYK DEDIDKLRNPKIKALFITNPSNPPSYALSAETAARIVNIVKNDNPNLMII TDDVYGTFIPHFRSLMAELPHNTLCVYSFSKYFGATGWRNAVIALHEDNI YDKMIARLSEEQKEILNKRYSSLDLHPEKMKFIDRMVADSRQ…	>2563195427 Bacteroides finegoldii DSM 17565 MEKKDNSPAITKSYAKKMETISPFELKNKLIEMADESIKKIAHTMLNAGR GNPNWIATEPREAFFLLGQFGLCECRRVFSSEEGIAGIPQKTGIAARFEA FLKDNEKTPGADLLKKGYNYMLMEHAADPDTLVHEWAEAVIGDQYPVPDR ILHFTELIVQDYLAQEMCDRRPPKGTFDLFATEGGTAAMCYLFDSLQENF LLNQGDAIALMIPVFTPYIEIPQLRRYQFEVTEISADQMTADGLHTWQYK DEDIDKLRNPKIKALFITNPSNPPSYALSAETAARIVNIVKNDNPNLMII TDDVYGTFIPHFRSLMAELPHNTLCVYSFSKYFGATGWRNAVIALHED…
Aspartate-4-Decarboxylase	4.1.1.12	Bacteroides fragilis NCTC 9343	Bacteroides fragilis	637000024	637227145	548	MMKSNENNGAVTKSFAKKMESISPFELKNKLIEMADESIKKIAHTMLNAG RGNPNWIATTPREAFFLLGKFGLEECRRVMYLPEGIAGIPQKDGIAARFE TFLKTNHSQPGAELLKGTYQYMLLEHAADPDTLVHEWAEGVVGDQYPVPD RILQFTEMIVQDYLAQEMCDRRPPKGKYDLFATEGGTAAMCYVFDSLQEN FLLNKGDGIALMVPVFTPYIEIPQLRRYEFNVTEISADQMTTDGLHTWQY KDEDIDRLRNPQIKALFITNPSNPPSYTLSPETAARIVDIVKKDNPNLMI ITDDVYGTFSPHFRSLMAELPQNTLCVYSFSKYFGATGWRDAVIALHEEN IFDRMIAHLPEEQKTILNKRYSSLTLTPEKLKFIDRMVADSR…	>637227145 Bacteroides fragilis NCTC 9343 MMKSNENNGAVTKSFAKKMESISPFELKNKLIEMADESIKKIAHTMLNAG RGNPNWIATTPREAFFLLGKFGLEECRRVMYLPEGIAGIPQKDGIAARFE TFLKTNHSQPGAELLKGTYQYMLLEHAADPDTLVHEWAEGVVGDQYPVPD RILQFTEMIVQDYLAQEMCDRRPPKGKYDLFATEGGTAAMCYVFDSLQEN FLLNKGDGIALMVPVFTPYIEIPQLRRYEFNVTEISADQMTTDGLHTWQY KDEDIDRLRNPQIKALFITNPSNPPSYTLSPETAARIVDIVKKDNPNLMI ITDDVYGTFSPHFRSLMAELPQNTLCVYSFSKYFGATGWRDAVIALHEEN …
Aspartate-4-Decarboxylase	4.1.1.12	Bacteroides fragilis NCTC 9343	Bacteroides fragilis	2916283602	2916286949	548	MMKSNENNGAVTKSFAKKMESISPFELKNKLIEMADESIKKIAHTMLNAG RGNPNWIATTPREAFFLLGKFGLEECRRVMYLPEGIAGIPQKDGIAARFE TFLKTNHSQPGAELLKGTYQYMLLEHAADPDTLVHEWAEGVVGDQYPVPD RILQFTEMIVQDYLAQEMCDRRPPKGKYDLFATEGGTAAMCYVFDSLQEN FLLNKGDGIALMVPVFTPYIEIPQLRRYEFNVTEISADQMTTDGLHTWQY KDEDIDRLRNPQIKALFITNPSNPPSYTLSPETAARIVDIVKKDNPNLMI ITDDVYGTFSPHFRSLMAELPQNTLCVYSFSKYFGATGWRDAVIALHEEN IFDRMIAHLPEEQKTILNKRYSSLTLTPEKLKFIDRMVADSR…	>2916286949 Bacteroides fragilis NCTC 9343 MMKSNENNGAVTKSFAKKMESISPFELKNKLIEMADESIKKIAHTMLNAG RGNPNWIATTPREAFFLLGKFGLEECRRVMYLPEGIAGIPQKDGIAARFE TFLKTNHSQPGAELLKGTYQYMLLEHAADPDTLVHEWAEGVVGDQYPVPD RILQFTEMIVQDYLAQEMCDRRPPKGKYDLFATEGGTAAMCYVFDSLQEN FLLNKGDGIALMVPVFTPYIEIPQLRRYEFNVTEISADQMTTDGLHTWQY KDEDIDRLRNPQIKALFITNPSNPPSYTLSPETAARIVDIVKKDNPNLMI ITDDVYGTFSPHFRSLMAELPQNTLCVYSFSKYFGATGWRDAVIALHEEN…
Aspartate-4-Decarboxylase	4.1.1.12	Bacteroides gallinarum DSM 18171	Bacteroides gallinarum	2519899680	2520593234	544	MDTKLLEKKMENISPFELKNRLIDMADESLKKTARSMLNAGRGNPNWIAT TPREAFFLLGRFGLEECRHVMFLPEGIAGTPTKQGIAARFEQFLKSNTYQ PGAKLLEQTYNYMLMQHAADPDSLVHEWAESVIGNQYPVPDRILHFTEIL VRDYLNQEMCDNRPPRGAFDLFATEGGTAAMCYIFDSLQENFLLNQGDGI ALMVPAFTPYIEIPQLSRYRFNVTELHANRMNKDGLHLWQYSDEDIDRLK NPAIKALFVTNPSNPPSYTLSPETMARIVNIVKEDNPNLMIITDDVYGTF SPHFRSFMAEIPYNTLCVYSFAKYFGATGWRNAVIALHEYNVYDRQLSRL PKEKREALDRRYATLTLHPEKLKFIDRMVADSRQVALNHTAG…	>2520593234 Bacteroides gallinarum DSM 18171 MDTKLLEKKMENISPFELKNRLIDMADESLKKTARSMLNAGRGNPNWIAT TPREAFFLLGRFGLEECRHVMFLPEGIAGTPTKQGIAARFEQFLKSNTYQ PGAKLLEQTYNYMLMQHAADPDSLVHEWAESVIGNQYPVPDRILHFTEIL VRDYLNQEMCDNRPPRGAFDLFATEGGTAAMCYIFDSLQENFLLNQGDGI ALMVPAFTPYIEIPQLSRYRFNVTELHANRMNKDGLHLWQYSDEDIDRLK NPAIKALFVTNPSNPPSYTLSPETMARIVNIVKEDNPNLMIITDDVYGTF SPHFRSFMAEIPYNTLCVYSFAKYFGATGWRNAVIALHEYNVYDRQLS…
Aspartate-4-Decarboxylase	4.1.1.12	Bacteroides nordii JCM 12987	Bacteroides nordii	2585427864	2587026587	567	LRYHPHGRHIDTLAYYLNYLIMEKKSNGIAITKSFAKKMEGISPFELKNR LIDMADESVKRMAHTMLNAGRGNPNWIATEPREAFFLLGKFGLSECTRVS SLPEGIAGIPQKEGIAARFEAFLKDNIKEPGSRLLKDSYNYLLMEHAADP DTLVHEWAEAVIGDQYPVPDRILHFTELLVQDYLAQELCDRRPPKGTFDL FATEGGTAGMCYLFDSLQENFLLNQGDNIALLVPVFTPYLEIPELRRYQF NVTEISADKMTEDGLHTWQYKDEDIDKLKDPKIKALFITNPSNPPSYSLS PETAARIVNIVKNDNPNLMIITDDVYGTFIPHFRSLMAELPHNTLCVYSF SKYFGATGWRLAVIALHEDNIYDKMIARLPEEQKAILNKRYS…	>2587026587 Bacteroides nordii JCM 12987 LRYHPHGRHIDTLAYYLNYLIMEKKSNGIAITKSFAKKMEGISPFELKNR LIDMADESVKRMAHTMLNAGRGNPNWIATEPREAFFLLGKFGLSECTRVS SLPEGIAGIPQKEGIAARFEAFLKDNIKEPGSRLLKDSYNYLLMEHAADP DTLVHEWAEAVIGDQYPVPDRILHFTELLVQDYLAQELCDRRPPKGTFDL FATEGGTAGMCYLFDSLQENFLLNQGDNIALLVPVFTPYLEIPELRRYQF NVTEISADKMTEDGLHTWQYKDEDIDKLKDPKIKALFITNPSNPPSYSLS PETAARIVNIVKNDNPNLMIITDDVYGTFIPHFRSLMAELPHNTLCVYSF S…
Aspartate-4-Decarboxylase	4.1.1.12	Bacteroides ovatus ATCC 8483	Bacteroides ovatus	641380449	641382860	547	MEKKTNNPAITKSYAKKMETISPFELKNKLINMADESIKKIAHTMLNAGR GNPNWIATEPREAFFLLGQFGLCECRHAFSLEEGIAGIPQKAGIAARFEA FLKENEKAPGANLLKEGYNYMLMEHAADPDTLIHEWAESVIGDQYPVPDR ILHFTELIVQDYLAQEMCDRRPPKGTFDLFATEGGTAAMCYLFDSLQENF LLNQGDAIALMVPVFTPYIEIPELRRYQFDVTEISADQMTPDGLHTWQYK DEDIDKLKDPRIKALFITNPSNPPSYALSKETTERIINIVKNDNPNLMII TDDVYGTFIPHFRSLMAELPHNTLCVYSFSKYFGATGWRTAVIALHEDNI YDKMIARLSEEQKSILNKRYSSLSLQPEKMKFIDRMVADSRQ…	>641382860 Bacteroides ovatus ATCC 8483 MEKKTNNPAITKSYAKKMETISPFELKNKLINMADESIKKIAHTMLNAGR GNPNWIATEPREAFFLLGQFGLCECRHAFSLEEGIAGIPQKAGIAARFEA FLKENEKAPGANLLKEGYNYMLMEHAADPDTLIHEWAESVIGDQYPVPDR ILHFTELIVQDYLAQEMCDRRPPKGTFDLFATEGGTAAMCYLFDSLQENF LLNQGDAIALMVPVFTPYIEIPELRRYQFDVTEISADQMTPDGLHTWQYK DEDIDKLKDPRIKALFITNPSNPPSYALSKETTERIINIVKNDNPNLMII TDDVYGTFIPHFRSLMAELPHNTLCVYSFSKYFGATGWRTAVIALHEDNI YD…
Aspartate-4-Decarboxylase	4.1.1.12	Bacteroides ovatus ATCC 8483	Bacteroides ovatus	2684623200	2687154682	547	MEKKTNNPAITKSYAKKMETISPFELKNKLINMADESIKKIAHTMLNAGR GNPNWIATEPREAFFLLGQFGLCECRHAFSLEEGIAGIPQKAGIAARFEA FLKENEKAPGANLLKEGYNYMLMEHAADPDTLIHEWAESVIGDQYPVPDR ILHFTELIVQDYLAQEMCDRRPPKGTFDLFATEGGTAAMCYLFDSLQENF LLNQGDAIALMVPVFTPYIEIPELRRYQFDVTEISADQMTPDGLHTWQYK DEDIDKLKDPRIKALFITNPSNPPSYALSKETTERIINIVKNDNPNLMII TDDVYGTFIPHFRSLMAELPHNTLCVYSFSKYFGATGWRTAVIALHEDNI YDKMIARLSEEQKSILNKRYSSLSLQPEKMKFIDRMVADSRQ…	>2687154682 Bacteroides ovatus ATCC 8483 MEKKTNNPAITKSYAKKMETISPFELKNKLINMADESIKKIAHTMLNAGR GNPNWIATEPREAFFLLGQFGLCECRHAFSLEEGIAGIPQKAGIAARFEA FLKENEKAPGANLLKEGYNYMLMEHAADPDTLIHEWAESVIGDQYPVPDR ILHFTELIVQDYLAQEMCDRRPPKGTFDLFATEGGTAAMCYLFDSLQENF LLNQGDAIALMVPVFTPYIEIPELRRYQFDVTEISADQMTPDGLHTWQYK DEDIDKLKDPRIKALFITNPSNPPSYALSKETTERIINIVKNDNPNLMII TDDVYGTFIPHFRSLMAELPHNTLCVYSFSKYFGATGWRTAVIALHEDNI Y…
Aspartate-4-Decarboxylase	4.1.1.12	Bacteroides salyersiae DSM 18765	Bacteroides salyersiae	2531839250	2532800020	545	MEKKSNTTGITKSFAKKMESISPFELKNRLIDMADESVKKMAHTMLNAGR GNPNWIATEPREAFFLLGKFGLSECTRVQSLPEGIAGIPQKEGIAARFEA FLKDNSKEPGVKLLKDSYNYLLMEHAADPDTLVHEWAEAVIGDQYPVPDR ILHFTELLIQDYLGQELCDRRPPKGTFDLFATEGGTAAMCYIFDSLQENF LLNQGDNIALLVPVFTPYIEIPQLRRYQFNVTEISADKMTADGLHTWQYQ DEDIDKLKNPEIKALFITNPSNPPSYALSAETTARIVNIVKNDNPNLMII TDDVYATFIPHFRSLMAELPHNTLCVYSFSKYFGATGWRLAVTALHEDNI YDKMIARLPEEQKAILSKRYSSLDLHPEKMKFIDRMVADSRQ…	>2532800020 Bacteroides salyersiae DSM 18765 MEKKSNTTGITKSFAKKMESISPFELKNRLIDMADESVKKMAHTMLNAGR GNPNWIATEPREAFFLLGKFGLSECTRVQSLPEGIAGIPQKEGIAARFEA FLKDNSKEPGVKLLKDSYNYLLMEHAADPDTLVHEWAEAVIGDQYPVPDR ILHFTELLIQDYLGQELCDRRPPKGTFDLFATEGGTAAMCYIFDSLQENF LLNQGDNIALLVPVFTPYIEIPQLRRYQFNVTEISADKMTADGLHTWQYQ DEDIDKLKNPEIKALFITNPSNPPSYALSAETTARIVNIVKNDNPNLMII TDDVYATFIPHFRSLMAELPHNTLCVYSFSKYFGATGWRLAVTALHED…
Aspartate-4-Decarboxylase	4.1.1.12	Bacteroides salyersiae DSM 18765	Bacteroides salyersiae	2916278816	2916281577	545	MEKKSNTTGITKSFAKKMESISPFELKNRLIDMADESVKKMAHTMLNAGR GNPNWIATEPREAFFLLGKFGLSECTRVQSLPEGIAGIPQKEGIAARFEA FLKDNSKEPGVKLLKDSYNYLLMEHAADPDTLVHEWAEAVIGDQYPVPDR ILHFTELLIQDYLGQELCDRRPPKGTFDLFATEGGTAAMCYIFDSLQENF LLNQGDNIALLVPVFTPYIEIPQLRRYQFNVTEISADKMTADGLHTWQYQ DEDIDKLKNPEIKALFITNPSNPPSYALSAETTARIVNIVKNDNPNLMII TDDVYATFIPHFRSLMAELPHNTLCVYSFSKYFGATGWRLAVTALHEDNI YDKMIARLPEEQKAILSKRYSSLDLHPEKMKFIDRMVADSRQ…	>2916281577 Bacteroides salyersiae DSM 18765 MEKKSNTTGITKSFAKKMESISPFELKNRLIDMADESVKKMAHTMLNAGR GNPNWIATEPREAFFLLGKFGLSECTRVQSLPEGIAGIPQKEGIAARFEA FLKDNSKEPGVKLLKDSYNYLLMEHAADPDTLVHEWAEAVIGDQYPVPDR ILHFTELLIQDYLGQELCDRRPPKGTFDLFATEGGTAAMCYIFDSLQENF LLNQGDNIALLVPVFTPYIEIPQLRRYQFNVTEISADKMTADGLHTWQYQ DEDIDKLKNPEIKALFITNPSNPPSYALSAETTARIVNIVKNDNPNLMII TDDVYATFIPHFRSLMAELPHNTLCVYSFSKYFGATGWRLAVTALHED…
Aspartate-4-Decarboxylase	4.1.1.12	Bacteroides stercoris ATCC 43183	Bacteroides stercoris	2916293514	2916296458	539	MDTKLLEKKMENISPFELKNRLIDMADESLKKTARTMLNAGRGNPNWIAT TPREAFFLLGKFGLEECRHVMFLPEGIAGIPEKQGIASRFEQFLKSNTYQ PGAKLLEQTYNYMLMQHAVDPDSLVHEWAESVIGDQYPVPDRILRFTEML VCDYLNQEMCDNRPPRGAFDLFATEGGTAAMCYIFDSLQENFLLNKGDGI ALMVPAFTPYIEIPQLNRYRFKVTELHANRMNQDGLHLWQYSDEDIDRLK NPAIKALFVTNPSNPPSYTLSPETMARIVTIVKEDNPNLMIITDDVYGTF SPHFRSFMAEIPYNTLCVYSFSKYFGATGWRNAVIALHEYNVFDRQISRL PKDKREALNHRYATLTLHPEKLKFIDRMVADSRQVALNHTAG…	>2916296458 Bacteroides stercoris ATCC 43183 MDTKLLEKKMENISPFELKNRLIDMADESLKKTARTMLNAGRGNPNWIAT TPREAFFLLGKFGLEECRHVMFLPEGIAGIPEKQGIASRFEQFLKSNTYQ PGAKLLEQTYNYMLMQHAVDPDSLVHEWAESVIGDQYPVPDRILRFTEML VCDYLNQEMCDNRPPRGAFDLFATEGGTAAMCYIFDSLQENFLLNKGDGI ALMVPAFTPYIEIPQLNRYRFKVTELHANRMNQDGLHLWQYSDEDIDRLK NPAIKALFVTNPSNPPSYTLSPETMARIVTIVKEDNPNLMIITDDVYGTF SPHFRSFMAEIPYNTLCVYSFSKYFGATGWRNAVIALHEYNVFDRQIS…
Aspartate-4-Decarboxylase	4.1.1.12	Bacteroides thetaiotaomicron NCTC 10582	Bacteroides thetaiotaomicron	2984892730	2984892956	542	MEKKTTGTVITKNFAKKMETISPFELKNKLIEMADESIKKMAHTMLNAGR GNPNWIATEPREAFFLLGKFGLCECRRVQSLEEGIAGIPQQEGIAARFEA FLKENEKEAGARLLKETYNYMLMEHAADPDRLVHEWAESVIGDQYPVPDR ILHFTELIVQDYLAQEMCDRRPPKGTFDLFATEGGTAAMCYVFDSLQENF LLNQGDSIALMIPVFTPYIEIPELRRYQFDVTEISADQMTPDGLHTWQYK DEDIDKLKNPQIKALFITNPSNPPSYALSPETAARIVNIVKNDNPNLMII TDDVYGTFIPHFRSLMAELPHNTLCVYSFSKYFGATGWRNAVIALHEDNI YDKMIARLSEEQTAILNKRYASLSLHPEKMKFIDRMVADSRQ…	>2984892956 Bacteroides thetaiotaomicron NCTC 10582 MEKKTTGTVITKNFAKKMETISPFELKNKLIEMADESIKKMAHTMLNAGR GNPNWIATEPREAFFLLGKFGLCECRRVQSLEEGIAGIPQQEGIAARFEA FLKENEKEAGARLLKETYNYMLMEHAADPDRLVHEWAESVIGDQYPVPDR ILHFTELIVQDYLAQEMCDRRPPKGTFDLFATEGGTAAMCYVFDSLQENF LLNQGDSIALMIPVFTPYIEIPELRRYQFDVTEISADQMTPDGLHTWQYK DEDIDKLKNPQIKALFITNPSNPPSYALSPETAARIVNIVKNDNPNLMII TDDVYGTFIPHFRSLMAELPHNTLCVYSFSKYFGATGWRNA…
Aspartate-4-Decarboxylase	4.1.1.12	Bacteroides uniformis ATCC 8492	Bacteroides uniformis	2916274279	2916277012	539	MDTKLLEKKMESISPFELKNRLIDMADESLKKTARTMLNAGRGNPNWIAT APREAFFLLGSFGLEECRRIMDLPEGIAGIPEKKGIASRFEAFLKKNNNV PGAKLLEQTYNYLLMQHAADPDSLVHEWAESIVGDQYPVPDRILHFTEIL VQDYLSQEMCDNRPPRGAYDLFATEGGTAAMCYIFDSLQENFLLNKGDGI VLMVPAFTPYIEIPQLSRYQFRVTKIHANRMNNEGMHLWQYSDEDIDRLK SPKIKALFVTNPSNPPSYTLSPDTMARIVSIVRNDNPNLMIITDDVYGTF SPHFRSFMAEIPYNTLCVYSFSKYFGATGWRNAVIALHEFNLFDKLIAKL PKEKREILHRRYSTLTLEPEKLKFIDRMVADSRQVALNHTAG…	>2916277012 Bacteroides uniformis ATCC 8492 MDTKLLEKKMESISPFELKNRLIDMADESLKKTARTMLNAGRGNPNWIAT APREAFFLLGSFGLEECRRIMDLPEGIAGIPEKKGIASRFEAFLKKNNNV PGAKLLEQTYNYLLMQHAADPDSLVHEWAESIVGDQYPVPDRILHFTEIL VQDYLSQEMCDNRPPRGAYDLFATEGGTAAMCYIFDSLQENFLLNKGDGI VLMVPAFTPYIEIPQLSRYQFRVTKIHANRMNNEGMHLWQYSDEDIDRLK SPKIKALFVTNPSNPPSYTLSPDTMARIVSIVRNDNPNLMIITDDVYGTF SPHFRSFMAEIPYNTLCVYSFSKYFGATGWRNAVIALHEFNLFDKLIAK…
Aspartate-4-Decarboxylase	4.1.1.12	Bacteroides xylanisolvens AF38-2	Bacteroides xylanisolvens	2958355860	2958360582	547	MEKKTNNPAITKSYAKKMETISPFELKNKLIDMADESIKKIAHTMLNAGR GNPNWIATEPREAFFLLGQFGLCECRHAFSLEEGIAGIPQKAGIAARFEA FLKENEKAPGANLLKEGYNYMLMEHAADPDTLIHEWAESVIGDQYPVPDR ILHFTELIVQDYLAQEMCDRRPPKGTFDLFATEGGTAAMCYLFDSLQENF LLNQGDAIALMIPVFTPYIEIPELRRYQFDVTEISADQMTPDGLHTWQYK DEDIDKLKDPRIKALFITNPSNPPSYALSRETTERIINIVKNDNPNLMII TDDVYGTFIPHFRSLMAELPHNTLCVYSFSKYFGATGWRTAVIALHEDNI YDKMIARLSEEQKSILNKRYSSLSLQPEKMKFIDRMVADSRQ…	>2958360582 Bacteroides xylanisolvens AF38-2 MEKKTNNPAITKSYAKKMETISPFELKNKLIDMADESIKKIAHTMLNAGR GNPNWIATEPREAFFLLGQFGLCECRHAFSLEEGIAGIPQKAGIAARFEA FLKENEKAPGANLLKEGYNYMLMEHAADPDTLIHEWAESVIGDQYPVPDR ILHFTELIVQDYLAQEMCDRRPPKGTFDLFATEGGTAAMCYLFDSLQENF LLNQGDAIALMIPVFTPYIEIPELRRYQFDVTEISADQMTPDGLHTWQYK DEDIDKLKDPRIKALFITNPSNPPSYALSRETTERIINIVKNDNPNLMII TDDVYGTFIPHFRSLMAELPHNTLCVYSFSKYFGATGWRTAVIALHED…
Aspartate-4-Decarboxylase	4.1.1.12	Barnesiella intestinihominis YIT 11860	Barnesiella intestinihominis	2529292932	2530574993	558	MKSQEKLPRAMADYGKRFEQGLEQMSPFEIKNDLISYAKECDQKAVCQFL NAGRGNPNWINTVAREAFFLLGTFAIEESKLTFELPEEGIAGMPQKEEIA KRFENFLKHHEKTPAAHLLNESVQFLTKEGINADDLIHEWVDSIIGDQYP DPDRILKYTELIVEKYLIQEMCDRQTPPDHYDLFATEGGTAAMCYLFNSL KANKLLSQGDRIALMTPIFTPYIEIPQLKEFNFDVVNIQASQLTKEGFHT WQYPENELNKLKDPSIKLLCLVNPSNPPSYSLDEATHKRIIKIVRENNPN LMIITDDVYGTFVPHFRSLMYELPYNTACVYSFSKYFGATGWRLATIAIA RHNVFDAQIALLPEKQRKELHDRYDSINLNPDKILFIDRLVA…	>2530574993 Barnesiella intestinihominis YIT 11860 MKSQEKLPRAMADYGKRFEQGLEQMSPFEIKNDLISYAKECDQKAVCQFL NAGRGNPNWINTVAREAFFLLGTFAIEESKLTFELPEEGIAGMPQKEEIA KRFENFLKHHEKTPAAHLLNESVQFLTKEGINADDLIHEWVDSIIGDQYP DPDRILKYTELIVEKYLIQEMCDRQTPPDHYDLFATEGGTAAMCYLFNSL KANKLLSQGDRIALMTPIFTPYIEIPQLKEFNFDVVNIQASQLTKEGFHT WQYPENELNKLKDPSIKLLCLVNPSNPPSYSLDEATHKRIIKIVRENNPN LMIITDDVYGTFVPHFRSLMYELPYNTACVYSFSKYFGATGW…
Aspartate-4-Decarboxylase	4.1.1.12	Catenibacterium mitsuokai 2789STDY5608825	Catenibacterium mitsuokai	2802429530	2805659145	539	MDTKLLEKKMESISPFELKNRLIDMADESLKKTARTMLNAGRGNPNWIAT APREAFFLLGSFGLEECRRIMDLPEGIAGIPEKKGIASRFEAFLKKNNNV PGAKLLEQTYNYLLMQHAADPDSLVHEWAESIVGDQYPVPDRILHFTEIL VQDYLSQEMCDNRPPRGAYDLFATEGGTAAMCYIFDSLQENFLLNKGDGI VLMVPAFTPYIEIPQLSRYQFRVTKIHANRMNNEGMHLWQYSDEDIDRLK SPKIKALFVTNPSNPPSYTLSPDTMARIVSIVRNDNPNLMIITDDVYGTF SPHFRSFMAEIPYNTLCVYSFSKYFGATGWRNAVIALHEFNLFDKLIAKL PKEKREILHHRYSTLTLEPEKLKFIDRMVADSRQVALNHTAG…	>2805659145 Catenibacterium mitsuokai 2789STDY5608825 MDTKLLEKKMESISPFELKNRLIDMADESLKKTARTMLNAGRGNPNWIAT APREAFFLLGSFGLEECRRIMDLPEGIAGIPEKKGIASRFEAFLKKNNNV PGAKLLEQTYNYLLMQHAADPDSLVHEWAESIVGDQYPVPDRILHFTEIL VQDYLSQEMCDNRPPRGAYDLFATEGGTAAMCYIFDSLQENFLLNKGDGI VLMVPAFTPYIEIPQLSRYQFRVTKIHANRMNNEGMHLWQYSDEDIDRLK SPKIKALFVTNPSNPPSYTLSPDTMARIVSIVRNDNPNLMIITDDVYGTF SPHFRSFMAEIPYNTLCVYSFSKYFGATGWRNAVIALHE…
Aspartate-4-Decarboxylase	4.1.1.12	Clostridioides difficile	Clostridioides difficile	2582580996	2584205065	542	MKNHTYKEIKNIYGKISPFEFKDKLIDIAKYTAKENNRELLDAGRGNPNW TCSTAREAFFTFGHFAITETRSNWDLGHLAGMPQKKGIKERFFKFINENI DMPGAYLARDIINFGINELGFDGDEFVHELADGIIGDNYPLPDRMLPHME KIVHDYLVQEMKYDISGKYGDVEIFAVEGATAAMCYIFDSLMANELLKKG DTIALMTPIFTPYLEIPNLPRYDFKVVNINANEVDEKGAHTWQYTKKELE KLRDKSIKALFVVNPNNPASIAMDETSCNNLIDVIENYNKDLMIISDDVY GTFVEDFSSLMSKLPYNTVGVYSYSKYFGVTGWRLGTFALHKKNVFDKKI NDLTGELKKSVDKRYSDMSLNPSSLSFMERVVADSRLVALNH…	>2584205065 Clostridioides difficile MKNHTYKEIKNIYGKISPFEFKDKLIDIAKYTAKENNRELLDAGRGNPNW TCSTAREAFFTFGHFAITETRSNWDLGHLAGMPQKKGIKERFFKFINENI DMPGAYLARDIINFGINELGFDGDEFVHELADGIIGDNYPLPDRMLPHME KIVHDYLVQEMKYDISGKYGDVEIFAVEGATAAMCYIFDSLMANELLKKG DTIALMTPIFTPYLEIPNLPRYDFKVVNINANEVDEKGAHTWQYTKKELE KLRDKSIKALFVVNPNNPASIAMDETSCNNLIDVIENYNKDLMIISDDVY GTFVEDFSSLMSKLPYNTVGVYSYSKYFGVTGWRLGTFALHKKNVFDKKI NDLTG…
Aspartate-4-Decarboxylase	4.1.1.12	Clostridioides difficile ATCC 9689	Clostridioides difficile	2515154168	2515912031	542	MKNHTYKEIKNIYGKISPFEFKDKLIDIAKYTAKENNRELLDAGRGNPNW TCSTAREAFFTFGHFAITETRSNWDLGHLAGMPQKKGIKERFFKFINENI DMPGAYLARDIINFGINELGFDGDEFVHELADGIIGDNYPLPDRMLPHME KIVHDYLVQEMKYDISGKYGDVEIFAVEGATAAMCYIFDSLMANELLKKG DTIALMTPIFTPYLEIPNLPRYDFKVVNINANEVDEKGAHTWQYTKKELE KLRDKSIKALFVVNPNNPASIAMDETSCNNLIDVIENYNKDLMIISDDVY GTFVEDFSSLMSKLPYNTVGVYSYSKYFGVTGWRLGTFALHKKNVFDKKI NDLTGELKKSVDKRYSDMSLNPSSLSFMERVVADSRLVALNH…	>2515912031 Clostridioides difficile ATCC 9689 MKNHTYKEIKNIYGKISPFEFKDKLIDIAKYTAKENNRELLDAGRGNPNW TCSTAREAFFTFGHFAITETRSNWDLGHLAGMPQKKGIKERFFKFINENI DMPGAYLARDIINFGINELGFDGDEFVHELADGIIGDNYPLPDRMLPHME KIVHDYLVQEMKYDISGKYGDVEIFAVEGATAAMCYIFDSLMANELLKKG DTIALMTPIFTPYLEIPNLPRYDFKVVNINANEVDEKGAHTWQYTKKELE KLRDKSIKALFVVNPNNPASIAMDETSCNNLIDVIENYNKDLMIISDDVY GTFVEDFSSLMSKLPYNTVGVYSYSKYFGVTGWRLGTFALHKKNVF…
Aspartate-4-Decarboxylase	4.1.1.12	Enterobacter cloacae e806	Enterobacter cloacae	2980003592	2980007991	527	MTNIKEFSQLSPFELKDALIQQAMSDKNHSMLNAGRGNPNFLATLPRRAF FQLGLFAASESELSYSYMKQHIGGIPDGEGMMNRFEHFTAENIHLPEVAF LRSTLSYVKDQLGLPGAAYLQEMVEGVLGCNYPVPSRMLKISEKIVRHYL LREMSGSDASIEDIEVFAVEGGTAAMAYIFDSLKKNHLVKKGDKVAIGMP VFTPYIEIPQLDDYGFEIVQVNSDADSNWQYSDSELDKLKDPAIKVFFCV NPSNPASVKLDDHCLERIKHIVNTYRNDLIILTDDVYGTFADNFKSLFSV CPQNTILVYSFSKYYGATGWRLGSIAIHKNNVLDNKIKHLSTVQKEQLNK RYSSIVTNVDELKFIDRLVADSRAVALNHTAGLSLPQQIQMA…	>2980007991 Enterobacter cloacae e806 MTNIKEFSQLSPFELKDALIQQAMSDKNHSMLNAGRGNPNFLATLPRRAF FQLGLFAASESELSYSYMKQHIGGIPDGEGMMNRFEHFTAENIHLPEVAF LRSTLSYVKDQLGLPGAAYLQEMVEGVLGCNYPVPSRMLKISEKIVRHYL LREMSGSDASIEDIEVFAVEGGTAAMAYIFDSLKKNHLVKKGDKVAIGMP VFTPYIEIPQLDDYGFEIVQVNSDADSNWQYSDSELDKLKDPAIKVFFCV NPSNPASVKLDDHCLERIKHIVNTYRNDLIILTDDVYGTFADNFKSLFSV CPQNTILVYSFSKYYGATGWRLGSIAIHKNNVLDNKIKHLSTVQKEQLNK RYSS…
Aspartate-4-Decarboxylase	4.1.1.12	Enterococcus faecalis ATCC 19433	Enterococcus faecalis	2558860282	2559436035	536	MITSDELTENLSPFELSLFLEKKLHEENHNLETLLNAGRGNPNWTAPTPR EAFFLLGQFATKETLREGSEQTAGMIQPSFGRTQRFLNFLAENPSKGATF LQEIWTAEHNYFGMDKEMWLDAMLDYVIGDNYPNPVRCLKACEQPIKAYL NQELFSSEAQPFDIFAVEGGTAGICYLFDTLANNYLLEKGDRIALLLPTF APYLEIPELPRYDFDVVKIKAEQMIIDGKTTYQYSNKEIDKLKDPSIKAV FVVNPSNPTANAMGKPTIEQIKQIVAVDNPKLMILTDDVYGTFVPVFRSL FTELPYNTACIYSYSKYFGATGWRVGTIAVSQENIFDQLLKELPVARKME LQARYATLNADTSQINFISRLVADSRDIALNHAAGLSSIQQA…	>2559436035 Enterococcus faecalis ATCC 19433 MITSDELTENLSPFELSLFLEKKLHEENHNLETLLNAGRGNPNWTAPTPR EAFFLLGQFATKETLREGSEQTAGMIQPSFGRTQRFLNFLAENPSKGATF LQEIWTAEHNYFGMDKEMWLDAMLDYVIGDNYPNPVRCLKACEQPIKAYL NQELFSSEAQPFDIFAVEGGTAGICYLFDTLANNYLLEKGDRIALLLPTF APYLEIPELPRYDFDVVKIKAEQMIIDGKTTYQYSNKEIDKLKDPSIKAV FVVNPSNPTANAMGKPTIEQIKQIVAVDNPKLMILTDDVYGTFVPVFRSL FTELPYNTACIYSYSKYFGATGWRVGTIAVSQENIFDQLLKELPVARK…
Aspartate-4-Decarboxylase	4.1.1.12	Enterococcus faecium E0164	Enterococcus faecium	2558860762	2560873716	528	MDKQSEEKLENLGAFEISNQMLKLAQKNQKSNIFLNAGRGNPNWINKKAR LAFGRIVEFGIQESERTMDQGDLAGYTELAGIRERFEAFLEPEKNATDQF LMDTLAYVKDDLQLDQDEVVKEWVDGVIGNNYPVPSRVLKNAEVIINQYL QSALYNGVTLADQTQLFPTEGGTAAIVYIFNSLKENKLIKAGDKIAINTP IFTPYLQIPELNDYEMVEIDLRSTEENNWQISPEAIDKLQDESIKAFFIV NPSNPGSKAFDDKALKEIQKAVEKNPNLMIITDDVYGTFVDNFQTVYSMV PHNTLLVYSFSKLFGATGWRLGVIGVHQDNVFDKLIAGLSDDNKKALHKR YSLVTLEPEKMKFIDRMVADSRSIGLYHTSGLSTPQQMMEVL…	>2560873716 Enterococcus faecium E0164 MDKQSEEKLENLGAFEISNQMLKLAQKNQKSNIFLNAGRGNPNWINKKAR LAFGRIVEFGIQESERTMDQGDLAGYTELAGIRERFEAFLEPEKNATDQF LMDTLAYVKDDLQLDQDEVVKEWVDGVIGNNYPVPSRVLKNAEVIINQYL QSALYNGVTLADQTQLFPTEGGTAAIVYIFNSLKENKLIKAGDKIAINTP IFTPYLQIPELNDYEMVEIDLRSTEENNWQISPEAIDKLQDESIKAFFIV NPSNPGSKAFDDKALKEIQKAVEKNPNLMIITDDVYGTFVDNFQTVYSMV PHNTLLVYSFSKLFGATGWRLGVIGVHQDNVFDKLIAGLSDDNKKALHKR YSL…
Aspartate-4-Decarboxylase	4.1.1.12	Hafnia alvei NCTC 8535	Hafnia alvei	2825606375	2825610559	528	MTDFKELAQLSPFELKDELIKHASGNKNKTMLNAGRGNPNFLATLPRLAF FQLGLFACSESELSYSYMKQDIGGIPDNEGMLERFERFISDNLQLPEICF LRNSFSYVKDQLGLSGKDFIQEMVEGILGCNYPVPSRMLTISEQIVRHYL LREMSGSDASTDDIEVFAVEGGTAAMAYIFDTLKENRLLSKGDKVAIGMP VFTPYIEIPQLEEYGLEIVPINAEPENNWQYSDEELDKLKDPDIKIFFCI NPSNPASVKLDDRCLQKISSIVSNERKDLIILTDDVYGTFADDFKSLFAV CPYNTILVYSFSKYFGATGWRLGAIATHKNNVLDDKLSAMPKDIKEELHK RYSSIITNVEDLHFIDRIVADSRAVALNHTAGLSLPQQIQMV…	>2825610559 Hafnia alvei NCTC 8535 MTDFKELAQLSPFELKDELIKHASGNKNKTMLNAGRGNPNFLATLPRLAF FQLGLFACSESELSYSYMKQDIGGIPDNEGMLERFERFISDNLQLPEICF LRNSFSYVKDQLGLSGKDFIQEMVEGILGCNYPVPSRMLTISEQIVRHYL LREMSGSDASTDDIEVFAVEGGTAAMAYIFDTLKENRLLSKGDKVAIGMP VFTPYIEIPQLEEYGLEIVPINAEPENNWQYSDEELDKLKDPDIKIFFCI NPSNPASVKLDDRCLQKISSIVSNERKDLIILTDDVYGTFADDFKSLFAV CPYNTILVYSFSKYFGATGWRLGAIATHKNNVLDDKLSAMPKDIKEELHK RYSSIIT…
Aspartate-4-Decarboxylase	4.1.1.12	Intestinibacter bartlettii DSM 16795	Intestinibacter bartlettii	641736113	642162512	541	MKNISRLEIENIYGKISPFEFKNKLIELATLSNRKSTRTLLDAGRGNPNW IASTPREAFFTFGQFAITESRYTWDDGDLTGMPKKTGIYKRFCTYVENNK FMPGIDTLKAIIDYGIEELNFDKDEFLHELTDAIIGDNYPFPDRMLIHIE KIVKEYLKREMKYDVEKGGEFNVFAVEGATAAMCYIFDSLIANNLLLKGD KIAIMTPVFTPYLEIPHLPRYEFEVVYINADEIDENDEYTWQCSNTELEK LSNPDIKALFVVNPSNPPSVAISQKSISKIVDIVKTKNKDLMIISDDVYG TFIHGFRSLMADLPYNTIGVYSYSKYFGVTGWRLGTIALHENNVFDKLIK ELPYSIRKRTMRRYADLNPVPENVPFIDRIVADSRQVSLNHT…	>642162512 Intestinibacter bartlettii DSM 16795 MKNISRLEIENIYGKISPFEFKNKLIELATLSNRKSTRTLLDAGRGNPNW IASTPREAFFTFGQFAITESRYTWDDGDLTGMPKKTGIYKRFCTYVENNK FMPGIDTLKAIIDYGIEELNFDKDEFLHELTDAIIGDNYPFPDRMLIHIE KIVKEYLKREMKYDVEKGGEFNVFAVEGATAAMCYIFDSLIANNLLLKGD KIAIMTPVFTPYLEIPHLPRYEFEVVYINADEIDENDEYTWQCSNTELEK LSNPDIKALFVVNPSNPPSVAISQKSISKIVDIVKTKNKDLMIISDDVYG TFIHGFRSLMADLPYNTIGVYSYSKYFGVTGWRLGTIALHENNVF…
Aspartate-4-Decarboxylase	4.1.1.12	Intestinibacter bartlettii DSM 16795	Intestinibacter bartlettii	2585428074	2587800828	541	MKNISRLEIENIYGKISPFEFKNKLIELATLSNRKSTRTLLDAGRGNPNW IASTPREAFFTFGQFAITESRYTWDDGDLTGMPKKTGIYKRFCTYVENNK FMPGIDTLKAIIDYGIEELNFDKDEFLHELTDAIIGDNYPFPDRMLIHIE KIVKEYLKREMKYDVEKGGEFNVFAVEGATAAMCYIFDSLIANNLLLKGD KIAIMTPVFTPYLEIPHLPRYEFEVVYINADEIDENDEYTWQCSNTELEK LSNPDIKALFVVNPSNPPSVAISQKSISKIVDIVKTKNKDLMIISDDVYG TFIHGFRSLMADLPYNTIGVYSYSKYFGVTGWRLGTIALHENNVFDKLIK ELPYSIRKRTMRRYADLNPVPENVPFIDRIVADSRQVSLNHT…	>2587800828 Intestinibacter bartlettii DSM 16795 MKNISRLEIENIYGKISPFEFKNKLIELATLSNRKSTRTLLDAGRGNPNW IASTPREAFFTFGQFAITESRYTWDDGDLTGMPKKTGIYKRFCTYVENNK FMPGIDTLKAIIDYGIEELNFDKDEFLHELTDAIIGDNYPFPDRMLIHIE KIVKEYLKREMKYDVEKGGEFNVFAVEGATAAMCYIFDSLIANNLLLKGD KIAIMTPVFTPYLEIPHLPRYEFEVVYINADEIDENDEYTWQCSNTELEK LSNPDIKALFVVNPSNPPSVAISQKSISKIVDIVKTKNKDLMIISDDVYG TFIHGFRSLMADLPYNTIGVYSYSKYFGVTGWRLGTIALHENNV…
Aspartate-4-Decarboxylase	4.1.1.12	Lacticaseibacillus casei DSM 20011	Lacticaseibacillus casei	2700989128	2701451898	527	LTISIDALSPFELSLYLEKQIQSAPDAPILNAGRGNPNWTAPVPREAFFL LGQFAVQETRKSSSALVGKQIKAAPERMGRLQTFLTTHPGPGADFLNWIC QADQQLLGMTPAAWVSAACDAVIGDNYPAPVRCLSVCEQPLKAYMIRELF DDRQVPLDVFPVEGGTAGICYLFDTLMHTGLLAAGDRIALLLPTFAPYLE IPKLPHYAFDVVRIKAQRVTTGDRASYVYPQAEIEKLRDPKVKAAFVVNP SNPTANAMGLENISQIEAIVNTDRPDLMILTDDVYGTFVPHFLSLFAALP HNTACLYSFSKYFGATGWRVGAIALAKDNVFDELIDQLPKAVKAKVSARY QSIASESTTVSFIDRIVADSRDIALNHAAGLSTVQQVMIALF…	>2701451898 Lacticaseibacillus casei DSM 20011 LTISIDALSPFELSLYLEKQIQSAPDAPILNAGRGNPNWTAPVPREAFFL LGQFAVQETRKSSSALVGKQIKAAPERMGRLQTFLTTHPGPGADFLNWIC QADQQLLGMTPAAWVSAACDAVIGDNYPAPVRCLSVCEQPLKAYMIRELF DDRQVPLDVFPVEGGTAGICYLFDTLMHTGLLAAGDRIALLLPTFAPYLE IPKLPHYAFDVVRIKAQRVTTGDRASYVYPQAEIEKLRDPKVKAAFVVNP SNPTANAMGLENISQIEAIVNTDRPDLMILTDDVYGTFVPHFLSLFAALP HNTACLYSFSKYFGATGWRVGAIALAKDNVFDELIDQLPKAVKAKV…
Aspartate-4-Decarboxylase	4.1.1.12	Lacticaseibacillus paracasei ATCC 334	Lacticaseibacillus paracasei	639633028	639665652	527	MTISIDALSPFELSLYLEKQIQSAPDAPILNAGRGNPNWTAPVPREAFFL LGQFAVQETRKSSSALVGKQIKAAPERMGRLQTFLTTHPGPGADFLNWIC QADQQLLGMTPAAWVSAACDAVIGDNYPAPVRCLSVCEQPLKAYMIRELF DDRQVPLDVFPVEGGTAGICYLFDTLMHTGLLAAGDRIALLLPTFAPYLE IPKLPHYAFDVVRIKAQRVTTGDRASYVYPQAEIEKLRDPKVKAAFVVNP SNPTANAMGLENISQIEAIVNTDRPDLMILTDDVYGTFVPHFLSLFAALP HNTACLYSFSKYFGATGWRVGAIALAKDNVFDELIDQLPKAVKAKVSARY QSIASESTTVSFIDRIVADSRDIALNHAAGLSTVQQVMIALF…	>639665652 Lacticaseibacillus paracasei ATCC 334 MTISIDALSPFELSLYLEKQIQSAPDAPILNAGRGNPNWTAPVPREAFFL LGQFAVQETRKSSSALVGKQIKAAPERMGRLQTFLTTHPGPGADFLNWIC QADQQLLGMTPAAWVSAACDAVIGDNYPAPVRCLSVCEQPLKAYMIRELF DDRQVPLDVFPVEGGTAGICYLFDTLMHTGLLAAGDRIALLLPTFAPYLE IPKLPHYAFDVVRIKAQRVTTGDRASYVYPQAEIEKLRDPKVKAAFVVNP SNPTANAMGLENISQIEAIVNTDRPDLMILTDDVYGTFVPHFLSLFAALP HNTACLYSFSKYFGATGWRVGAIALAKDNVFDELIDQLPKAVKA…
Aspartate-4-Decarboxylase	4.1.1.12	Lactiplantibacillus plantarum QS7T	Lactiplantibacillus plantarum	2901322574	2901325627	532	MDKINKNDEKQLEHLGAFEISNKMLSLAQKNEKNNIFLNAGRGNPNWINK KARLAFTRIVEFGVLESERTMKDGDLAGYTEKDGIRERFETFLDPDKNET DQFLMNVLSYIKDELHLDRDEVVKEFVDGVIGNNYPVPSRILKNSETIIN HYLQSVLYHGEDLENETQLFPTAGGTAAIVYIFNSLKENKLIKPGDKIAL NTPIFTPYIQIPALNDYEMVEIDLGSKEENNWEVSPKEIDKLQDPDIKAF FIVNPSNPGSKAFDQKALNEIKKAVAKNPNLMIITDDVYGTFVDDFQTVY SVAPKNTLLVYSYSKLFGATGWRLGVIGVSKDNVFDKLIAALPQADKQAL EKRYSLVVLEPEKMKFIDRMVADSRSIGLYHTSGLSTPQQIM…	>2901325627 Lactiplantibacillus plantarum QS7T MDKINKNDEKQLEHLGAFEISNKMLSLAQKNEKNNIFLNAGRGNPNWINK KARLAFTRIVEFGVLESERTMKDGDLAGYTEKDGIRERFETFLDPDKNET DQFLMNVLSYIKDELHLDRDEVVKEFVDGVIGNNYPVPSRILKNSETIIN HYLQSVLYHGEDLENETQLFPTAGGTAAIVYIFNSLKENKLIKPGDKIAL NTPIFTPYIQIPALNDYEMVEIDLGSKEENNWEVSPKEIDKLQDPDIKAF FIVNPSNPGSKAFDQKALNEIKKAVAKNPNLMIITDDVYGTFVDDFQTVY SVAPKNTLLVYSYSKLFGATGWRLGVIGVSKDNVFDKLIAALPQAD…
Aspartate-4-Decarboxylase	4.1.1.12	Limosilactobacillus reuteri LR1	Limosilactobacillus reuteri	2937142334	2937144634	532	MDNSEEKKLEALGAFEISRKMLALAQKNEKSNIFLNAGRGNPNWIQTLAR LAFVRLVQFGVTESKLTINNGIMAGYINTDGIRERLFAFLDPDKNDEDKF LIDAVNYCHTELGLNRDKVVAEWVNGAVANNYPVPDRCLVNTEKIINYFL QELSYKDANLADQTDLFPTEGGTAAIVYAFHSLAENHLLKKGDKIAINEP IFTPYLRIPELKDYELVEVDLHSYEKNDWEIEPNEIEKLKDPSIKALIVV NPTNPTSKEFDTNALNAIKQAVEKNPKLMIISDEVYGAFVPNFKSIYSVV PYNTMLVYSYSKLFGCTGWRLGVIALNEKNVFDDNIAHLDKVELQQLHKR YSSVVLDPDKMKFIDRLCADSRSIGLYHTAGLSTPQQIMEAL…	>2937144634 Limosilactobacillus reuteri LR1 MDNSEEKKLEALGAFEISRKMLALAQKNEKSNIFLNAGRGNPNWIQTLAR LAFVRLVQFGVTESKLTINNGIMAGYINTDGIRERLFAFLDPDKNDEDKF LIDAVNYCHTELGLNRDKVVAEWVNGAVANNYPVPDRCLVNTEKIINYFL QELSYKDANLADQTDLFPTEGGTAAIVYAFHSLAENHLLKKGDKIAINEP IFTPYLRIPELKDYELVEVDLHSYEKNDWEIEPNEIEKLKDPSIKALIVV NPTNPTSKEFDTNALNAIKQAVEKNPKLMIISDEVYGAFVPNFKSIYSVV PYNTMLVYSYSKLFGCTGWRLGVIALNEKNVFDDNIAHLDKVELQQLHK…
Aspartate-4-Decarboxylase	4.1.1.12	Parabacteroides distasonis ATCC 8503	Parabacteroides distasonis	2841273300	2841274623	549	MDKKKIHVTREYEKKMSEISPFELKNILIELADESARKSTHIMLNAGRGN PNWISTVPREAFFLLGQFALEECQRETELADEMAGAAGVPNRKRIASRFV QFLKKHAQSPGATLLKGTYEYLVTEKGVDENELVYEWAEGVIGDQYPVPD RILKYTEMLVRDYLDQELCDNQPPEGIFDLFATEGGTAAMCYIFDSLQQN FLLNKGDKIVLFAPVFTPYIEIPEQARYLFNVIEIKALKMTKDGYHTWQY QEKDLDVLKDPSVKAAFITNPSNPPSYGLTKALMNRIVEIVRNDNPNLMI ITDDVYATFIPHFRSMMAELPKNTLCVYSFSKYFGATGWRLAVIALHQDN IYDRMIRELPRDKQELLKKRYSSLSLHPEDIRFIDRMVADSR…	>2841274623 Parabacteroides distasonis ATCC 8503 MDKKKIHVTREYEKKMSEISPFELKNILIELADESARKSTHIMLNAGRGN PNWISTVPREAFFLLGQFALEECQRETELADEMAGAAGVPNRKRIASRFV QFLKKHAQSPGATLLKGTYEYLVTEKGVDENELVYEWAEGVIGDQYPVPD RILKYTEMLVRDYLDQELCDNQPPEGIFDLFATEGGTAAMCYIFDSLQQN FLLNKGDKIVLFAPVFTPYIEIPEQARYLFNVIEIKALKMTKDGYHTWQY QEKDLDVLKDPSVKAAFITNPSNPPSYGLTKALMNRIVEIVRNDNPNLMI ITDDVYATFIPHFRSMMAELPKNTLCVYSFSKYFGATGWRLAVI…
Aspartate-4-Decarboxylase	4.1.1.12	Parabacteroides goldsteinii BIOML-A1	Parabacteroides goldsteinii	2936829002	2936831201	551	MEENNKIVVTREYEKKMSEISPFELKDILIRLADESARKSTHIMLNAGRG NPNWIATTPREAFFLLGQFALEECRRGVKLEDGMVGLAGVPQKPSIAYRF REFLDKQEGTPGSELLRDTYNYMVRVKNVDENDLVHEWAEGVIGDQYPVP DRILKYTEVLVRDYLDQALCNNQPPKGKFDLFATEGGTAAMCYIFDSLQQ NFLLNKGDKIVLFAPVFTPYIEIPEQARYLFDVTEIHALKMTGDGYHTWQ YQEKDLDVLKDPSVKAAFIVNPSNPPSYALTPGLTERIVDIVTNYNPNLM IITDDVYATYVHGFRSLMAELPDNTLCVYSFSKYFGATGWRLAVISLHED NIYDRMIAALPDDKKEALAKRYSSIMLDPSKMKFIDRMVADS…	>2936831201 Parabacteroides goldsteinii BIOML-A1 MEENNKIVVTREYEKKMSEISPFELKDILIRLADESARKSTHIMLNAGRG NPNWIATTPREAFFLLGQFALEECRRGVKLEDGMVGLAGVPQKPSIAYRF REFLDKQEGTPGSELLRDTYNYMVRVKNVDENDLVHEWAEGVIGDQYPVP DRILKYTEVLVRDYLDQALCNNQPPKGKFDLFATEGGTAAMCYIFDSLQQ NFLLNKGDKIVLFAPVFTPYIEIPEQARYLFDVTEIHALKMTGDGYHTWQ YQEKDLDVLKDPSVKAAFIVNPSNPPSYALTPGLTERIVDIVTNYNPNLM IITDDVYATYVHGFRSLMAELPDNTLCVYSFSKYFGATGWRLAV…
Aspartate-4-Decarboxylase	4.1.1.12	Parabacteroides merdae ATCC 43184	Parabacteroides merdae	640963016	641044550	546	MTHKITREYEKKMSEISPFELKNILIDLADESARKSTHIMLNAGRGNPNW ISTVPREAFFLLGQFGLEECARSSEYGEEMIGLAGIPEKKRIATRFTQFL MKHAGSPGMALLKDTYDYLVNEKGVDENDLVHEWAEGVIGDQYPVPDRIL KYTEVLVEDYLKQELCDNRPPKGKFDLFATEGGTAAMCYIFDSLQQNFLL GKGDKIVLFAPVFTPYIEIPEQARYLFDVTEIHACKMTKDGYHTWQYMEE DLDILKDPSVKAAFIVNPSNPPSYGLTDGLMKRIVDIVRNDNPNLMIITD DVYATYIPHFRSVMAELPENTLCVYSFSKYFGATGWRLAVVALHEENIYD RMLKELPAERKEQLNERYSSISLHPEEIRFIDRMVADSRQVA…	>641044550 Parabacteroides merdae ATCC 43184 MTHKITREYEKKMSEISPFELKNILIDLADESARKSTHIMLNAGRGNPNW ISTVPREAFFLLGQFGLEECARSSEYGEEMIGLAGIPEKKRIATRFTQFL MKHAGSPGMALLKDTYDYLVNEKGVDENDLVHEWAEGVIGDQYPVPDRIL KYTEVLVEDYLKQELCDNRPPKGKFDLFATEGGTAAMCYIFDSLQQNFLL GKGDKIVLFAPVFTPYIEIPEQARYLFDVTEIHACKMTKDGYHTWQYMEE DLDILKDPSVKAAFIVNPSNPPSYGLTDGLMKRIVDIVRNDNPNLMIITD DVYATYIPHFRSVMAELPENTLCVYSFSKYFGATGWRLAVVALHEENI…
Aspartate-4-Decarboxylase	4.1.1.12	Peptoclostridium difficile FDAARGOS_267	Peptoclostridium difficile	2871957386	2871960751	542	MKNHTYKEIKNIYGKISPFEFKDKLIDIAKYTAKENNRELLDAGRGNPNW TCSTAREAFFTFGHFAITETRSNWDLGHLAGMPQKKGIKERFFKFINENI DMPGAYLARDIINFGINELGFDGDEFVHELADGIIGDNYPLPDRMLPHME KIVHDYLVQEMKYDISGKYGDVEIFAVEGATAAMCYIFDSLMANELLKKG DTIALMTPIFTPYLEIPNLPRYDFKVVNINANEVDEKGAHTWQYTKKELE KLRDKSIKALFVVNPNNPASIAMDETSCNNLIDVIENYNKDLMIISDDVY GTFVEDFSSLMSKLPYNTVGVYSYSKYFGVTGWRLGTFALHKKNVFDKKI NDLTGELKKSVDKRYSDMSLNPSSLSFMERVVADSRLVALNH…	>2871960751 Peptoclostridium difficile FDAARGOS_267 MKNHTYKEIKNIYGKISPFEFKDKLIDIAKYTAKENNRELLDAGRGNPNW TCSTAREAFFTFGHFAITETRSNWDLGHLAGMPQKKGIKERFFKFINENI DMPGAYLARDIINFGINELGFDGDEFVHELADGIIGDNYPLPDRMLPHME KIVHDYLVQEMKYDISGKYGDVEIFAVEGATAAMCYIFDSLMANELLKKG DTIALMTPIFTPYLEIPNLPRYDFKVVNINANEVDEKGAHTWQYTKKELE KLRDKSIKALFVVNPNNPASIAMDETSCNNLIDVIENYNKDLMIISDDVY GTFVEDFSSLMSKLPYNTVGVYSYSKYFGVTGWRLGTFALH…
Aspartate-4-Decarboxylase	4.1.1.12	Phocaeicola dorei DSM 17855	Phocaeicola dorei	642979370	643122641	546	MEYLSNKSSVARMDKNLEKISPFELKNRLIEMADESVKKMAHVMLNAGRG NPNWIATEAREAFFALGGFGIEECRRVMNMPEGIAGIPQKTGIAQRFEEY LKKHEGNAGTDLLKRTYNYMLMEHAADPDELVHEWTESIVGDQYPMPDRI LKYTEILVQDYLNQEMCNGQPPQGKFDLFATEGGTAGMCYVFDSLEENFL LHKGDSVALMVPIFTPYIEIPELTRYDYDVLNIPANTLNEEGLHTWQYKV EDINKLRDTKYKALFIVNPSNPPSYQLSKECVDALKDVVTRWNPNLMIIT DDVYGTFVPGFRSLMADLPQNTICVYSFSKYFGATGWRLAVIALHEKNVF DRMIANLPRKRKSELAKRYGSLSMQVENIKFIDRMVADSRQV…	>643122641 Phocaeicola dorei DSM 17855 MEYLSNKSSVARMDKNLEKISPFELKNRLIEMADESVKKMAHVMLNAGRG NPNWIATEAREAFFALGGFGIEECRRVMNMPEGIAGIPQKTGIAQRFEEY LKKHEGNAGTDLLKRTYNYMLMEHAADPDELVHEWTESIVGDQYPMPDRI LKYTEILVQDYLNQEMCNGQPPQGKFDLFATEGGTAGMCYVFDSLEENFL LHKGDSVALMVPIFTPYIEIPELTRYDYDVLNIPANTLNEEGLHTWQYKV EDINKLRDTKYKALFIVNPSNPPSYQLSKECVDALKDVVTRWNPNLMIIT DDVYGTFVPGFRSLMADLPQNTICVYSFSKYFGATGWRLAVIALHEKNVF DRM…
Aspartate-4-Decarboxylase	4.1.1.12	Phocaeicola vulgatus ATCC 8482	Phocaeicola vulgatus	2510065017	2510124484	546	MEYLSDKSSVARMDKNLEKISPFELKNRLIEMADESVKKMAHVMLNAGRG NPNWIATEAREAFFALGGFGIEECRRVMDMPEGIAGIPQKTGIAQRFEEY LKKHEGNAGTDLLKRTYNYMLMEHAADPDELVHEWTESIVGDQYPMPDRI LKYTEILVQDYLNQEMCNGQPPQGKFDLFATEGGTAGMCYVFDSLEENFL LHKGDSIALMVPIFTPYIEIPELTRYDYDVLNIPASTLNEEGLHTWQYKV EDINKLRDTKYKALFIVNPSNPPSYQLNKECVDALKDVVTRWNPNLMIIT DDVYGTFVPGFRSLMADLPQNTICVYSFSKYFGATGWRLAVIALHEKNVF DRMIANLPRKRKSELTKRYGSLSMQVENMKFIDRMVADSRQV…	>2510124484 Phocaeicola vulgatus ATCC 8482 MEYLSDKSSVARMDKNLEKISPFELKNRLIEMADESVKKMAHVMLNAGRG NPNWIATEAREAFFALGGFGIEECRRVMDMPEGIAGIPQKTGIAQRFEEY LKKHEGNAGTDLLKRTYNYMLMEHAADPDELVHEWTESIVGDQYPMPDRI LKYTEILVQDYLNQEMCNGQPPQGKFDLFATEGGTAGMCYVFDSLEENFL LHKGDSIALMVPIFTPYIEIPELTRYDYDVLNIPASTLNEEGLHTWQYKV EDINKLRDTKYKALFIVNPSNPPSYQLNKECVDALKDVVTRWNPNLMIIT DDVYGTFVPGFRSLMADLPQNTICVYSFSKYFGATGWRLAVIALHEKNVF…
Aspartate-4-Decarboxylase	4.1.1.12	Phocaeicola vulgatus ATCC 8482	Phocaeicola vulgatus	2886510283	2886511187	546	MEYLSNKSSVARMDKNLEKISPFELKNRLIEMADESVKKMAHVMLNAGRG NPNWIATEAREAFFALGGFGIEECRRVMDMPEGIAGIPQKTGIAQRFEEY LKKHEGNAGTDLLKRTYNYMLMEHAADPDELVHEWTESIVGDQYPMPDRI LKYTEILVQDYLNQEMCNGQPPQGKFDLFATEGGTAGMCYVFDSLEENFL LHKGDSVALMVPIFTPYIEIPELTRYDYDVLNIPANTLNEEGLHTWQYKV EDINKLRDTKYKALFIVNPSNPPSYQLSKECVDALKDVVTRWNPNLMIIT DDVYGTFVPGFRSLMADLPQNTICVYSFSKYFGATGWRLAVIALHEKNVF DRMIANLPRKRKSELAKRYGSLSMQVENIKFIDRMVADSRQV…	>2886511187 Phocaeicola vulgatus ATCC 8482 MEYLSNKSSVARMDKNLEKISPFELKNRLIEMADESVKKMAHVMLNAGRG NPNWIATEAREAFFALGGFGIEECRRVMDMPEGIAGIPQKTGIAQRFEEY LKKHEGNAGTDLLKRTYNYMLMEHAADPDELVHEWTESIVGDQYPMPDRI LKYTEILVQDYLNQEMCNGQPPQGKFDLFATEGGTAGMCYVFDSLEENFL LHKGDSVALMVPIFTPYIEIPELTRYDYDVLNIPANTLNEEGLHTWQYKV EDINKLRDTKYKALFIVNPSNPPSYQLSKECVDALKDVVTRWNPNLMIIT DDVYGTFVPGFRSLMADLPQNTICVYSFSKYFGATGWRLAVIALHEKNVF…
Aspartate-4-Decarboxylase	4.1.1.12	Streptococcus agalactiae DK-PW-092	Streptococcus agalactiae	2737471876	2738150656	536	MITSDELTENLSPFELSLFLEKKLHEENHNLETLLNAGRGNPNWTAPTPR EAFFLLGQFATKETLREGSEQTAGMIQPSFGRTQRFLNFLAENHSKGATF LQEIWTAEHNYFGMDKEMWLDAMLDYVIGDNYPNPVRCLKACEQPIKAYL NQELFSSEAQPFDIFAVEGGTAGICYLFDTLANNYLLEKGDRIALLLPTF APYLEIPELPRYDFDVVKIKAEQMIIDGKTTYQYSNKEIDKLKDPSIKAV FVVNPSNPTANAMGKPTIEQIKQIVAVDNPKLMILTDDVYGTFVPAFRSL FTELPYNTACIYSYSKYFGATGWRVGTIAVSQENIFDQLLKELPVARKME LQARYATLNADTSQINFISRLVADSRDIALNHAAGLSSIQQA…	>2738150656 Streptococcus agalactiae DK-PW-092 MITSDELTENLSPFELSLFLEKKLHEENHNLETLLNAGRGNPNWTAPTPR EAFFLLGQFATKETLREGSEQTAGMIQPSFGRTQRFLNFLAENHSKGATF LQEIWTAEHNYFGMDKEMWLDAMLDYVIGDNYPNPVRCLKACEQPIKAYL NQELFSSEAQPFDIFAVEGGTAGICYLFDTLANNYLLEKGDRIALLLPTF APYLEIPELPRYDFDVVKIKAEQMIIDGKTTYQYSNKEIDKLKDPSIKAV FVVNPSNPTANAMGKPTIEQIKQIVAVDNPKLMILTDDVYGTFVPAFRSL FTELPYNTACIYSYSKYFGATGWRVGTIAVSQENIFDQLLKELPVA…
Aspartate-4-Decarboxylase	4.1.1.12	Streptococcus mutans NLML8	Streptococcus mutans	2558860308	2559501659	535	MITKSFERKLEKLGAFEISFDMLKLSEKNEKHLKFLNAGRGNPNWINTLG RLAFARLMEFGVSECKRTLDKGDLAGYVDSNGIEERYNAFLNRDDEVDVF LKKIVEYSVDHLDLDKKSLILELTNGIIGNNYPVPSRCLENTEHIINAFL QSILYGKADLRKNTKVFPVEGGTAAIVYIFDSLKHNGLLNDGDRIAINTP VFTPYIQIPRLSNFDLAEIDLQAREENQWHIPDSEFEKLLDPSVKAFILV NPSNPGSRSLTDETLEQLRKVVVKRPDLIIITDDVYGTFVNGFRTVYSVC PRNTILVYSYSKLYGVTGWRLGVIAINEDNVFDELIKRLPEKKKKELESD YSIVTFNPSEMGFVERICADSRSIGLYHTSGLSTPQQIMMVL…	>2559501659 Streptococcus mutans NLML8 MITKSFERKLEKLGAFEISFDMLKLSEKNEKHLKFLNAGRGNPNWINTLG RLAFARLMEFGVSECKRTLDKGDLAGYVDSNGIEERYNAFLNRDDEVDVF LKKIVEYSVDHLDLDKKSLILELTNGIIGNNYPVPSRCLENTEHIINAFL QSILYGKADLRKNTKVFPVEGGTAAIVYIFDSLKHNGLLNDGDRIAINTP VFTPYIQIPRLSNFDLAEIDLQAREENQWHIPDSEFEKLLDPSVKAFILV NPSNPGSRSLTDETLEQLRKVVVKRPDLIIITDDVYGTFVNGFRTVYSVC PRNTILVYSYSKLYGVTGWRLGVIAINEDNVFDELIKRLPEKKKKELESD YSI…
Aspartate-4-Decarboxylase	4.1.1.12	Turicibacter sanguinis PC909	Turicibacter sanguinis	647000330	647449395	547	MTTRAEVKRKKINDIIERVQHLSPFELKDELIHMAKQSEQKGVRIMLNAG RGNPNWTAATPRQAFFTLGQFAVEETQRTWHEKDLAGMPEKPGIYERFTS YVRNHKDAPGIELLSNIIEYGIKDKGFDPDSWVFELVDAIIGDNYPVPDR MLIHIEQVVKDYVIKEMGGNPETSTHQLYAVEGGTAAMCYIFDSLIANRI LSPGDKIALFVPIFTPYVEIANLPRYHFDIVKIYASEISEEGRHTWQYPQ EELDKLADTSIKLACVVNPSNPPSVAINEESMYYLKSVVQRQNPDLMIVT DDVYGTFSNDFKSLMCTLPYNTLGVYSYSKYFGVTGWRLGVIALEKDNVF NHLINKLPEDEKDILRERYGALTTDPDNIPFIDRIVADSRQV…	>647449395 Turicibacter sanguinis PC909 MTTRAEVKRKKINDIIERVQHLSPFELKDELIHMAKQSEQKGVRIMLNAG RGNPNWTAATPRQAFFTLGQFAVEETQRTWHEKDLAGMPEKPGIYERFTS YVRNHKDAPGIELLSNIIEYGIKDKGFDPDSWVFELVDAIIGDNYPVPDR MLIHIEQVVKDYVIKEMGGNPETSTHQLYAVEGGTAAMCYIFDSLIANRI LSPGDKIALFVPIFTPYVEIANLPRYHFDIVKIYASEISEEGRHTWQYPQ EELDKLADTSIKLACVVNPSNPPSVAINEESMYYLKSVVQRQNPDLMIVT DDVYGTFSNDFKSLMCTLPYNTLGVYSYSKYFGVTGWRLGVIALEKDNVF NH…
putative aspartate decarboxylase	4.1.1.12	Parabacteroides distasonis ATCC 8503	Parabacteroides distasonis	640753039	640765365	467	MAGAAGVPNRKRIASRFVQFLKKHAQSPGATLLKGTYEYLVTEKGVDENE LVYEWAEGVIGDQYPVPDRILKYTEMLVRDYLDQELCDNRPPEGVFDLFA TEGGTAAMCYIFDSLQQNFLLNKGDKIVLFAPVFTPYIEIPEQARYLFNV IEIKALKMTKDGYHTWQYQEKDLDVLKDPSVKAAFITNPSNPPSYGLTKA LMNRIVEIVRNDNPNLMIITDDVYATFIPHFRSMMAELPKNTLCVYSFSK YFGATGWRLAIIALHQDNIYDRMIRELPRDKQELLKKRYSSLSLHPEDIR FIDRMVADSRQVALNHTAGLSLPQQTQMSLFASFALLDAENTYKKRMQDM IHERLHTLWESTGFTLLDDPLRAGYYSEIDMLVWAKKFYGDD…	>640765365 Parabacteroides distasonis ATCC 8503 MAGAAGVPNRKRIASRFVQFLKKHAQSPGATLLKGTYEYLVTEKGVDENE LVYEWAEGVIGDQYPVPDRILKYTEMLVRDYLDQELCDNRPPEGVFDLFA TEGGTAAMCYIFDSLQQNFLLNKGDKIVLFAPVFTPYIEIPEQARYLFNV IEIKALKMTKDGYHTWQYQEKDLDVLKDPSVKAAFITNPSNPPSYGLTKA LMNRIVEIVRNDNPNLMIITDDVYATFIPHFRSMMAELPKNTLCVYSFSK YFGATGWRLAIIALHQDNIYDRMIRELPRDKQELLKKRYSSLSLHPEDIR FIDRMVADSRQVALNHTAGLSLPQQTQMSLFASFALLDAENTYKK…
Glutamate Dcarboxylase	4.1.1.15	Alistipes finegoldii BIOML-A1	Alistipes finegoldii	2915162840	2915165651	471	MNQQRHTNEDTLTDIFGSEEMRNPAPTEFIPKGKTSPEIAYQLVKDETYP QTQPRLNLATFVTTYMDDYATRLMNEAINVNYIDETEYPRVAVMCGRCLN IVANLWNTPEKAEWKTGALGIGSSEACMLGGVAAWLRWRNRRKAAGKPFD KPNLVMSAGFQVVWEKFCQLWQIELRTVPLTLDHITLDPKQALEMCDENT ICIVPIAGVTWTGLDDDIEGLDKALDEYNAKTGYEIPIHVDAASGGFILP FLKPEKKWDFRLKWVLSISTSGHKYGLVYPGLGWVVWKDKKYLPDEMSFS VNYLGANITQVGLNFSRPAAQILGQYYNFIRLGFEGYKEIQQNSMDVAKY CHQQIGTMKCFKNYSKEVVNPLFIWMMDPEYDKKAKWTLFDL…	>2915165651 Alistipes finegoldii BIOML-A1 MNQQRHTNEDTLTDIFGSEEMRNPAPTEFIPKGKTSPEIAYQLVKDETYP QTQPRLNLATFVTTYMDDYATRLMNEAINVNYIDETEYPRVAVMCGRCLN IVANLWNTPEKAEWKTGALGIGSSEACMLGGVAAWLRWRNRRKAAGKPFD KPNLVMSAGFQVVWEKFCQLWQIELRTVPLTLDHITLDPKQALEMCDENT ICIVPIAGVTWTGLDDDIEGLDKALDEYNAKTGYEIPIHVDAASGGFILP FLKPEKKWDFRLKWVLSISTSGHKYGLVYPGLGWVVWKDKKYLPDEMSFS VNYLGANITQVGLNFSRPAAQILGQYYNFIRLGFEGYKEIQQNSMDVAKY …
Glutamate Dcarboxylase	4.1.1.15	Alistipes indistinctus BIOML-A1	Alistipes indistinctus	2915155133	2915155496	481	MSTADKKRVNIETPVYGSTAMASPAPTDTIPMEPTSPEIAYQMVKDETYP QTQPRLNLATFVTTYMDPYATKLMNEAIDMNYIDETEYPRVAVMTGRCIN IVANLWHSPEKAQWKAGALAIGSSEACMLGGVAAWLRWREKRKAQGKPYD KPNFVISSGFQVVWEKFGQLWQIEMRTVPLTLEKNTLDPEAALAMCDENT ICIVPIQGVTWTGLNDDVEALDKALDVYNAKTGYDIPIHVDAATGGYILP FLDPDKKWDFRLKWVLSISTSGHKFGLVYPGLGWVVWKDKKYLPGSMAFS VNYLGANITQVGLNFSRPAAQILGQYYQFIRLGFQGYKEVQQNSMDIAKY LHDQLDKMAPFKVYSKDVVNPLFIWYMKPEYAKKAKWTLYDL…	>2915155496 Alistipes indistinctus BIOML-A1 MSTADKKRVNIETPVYGSTAMASPAPTDTIPMEPTSPEIAYQMVKDETYP QTQPRLNLATFVTTYMDPYATKLMNEAIDMNYIDETEYPRVAVMTGRCIN IVANLWHSPEKAQWKAGALAIGSSEACMLGGVAAWLRWREKRKAQGKPYD KPNFVISSGFQVVWEKFGQLWQIEMRTVPLTLEKNTLDPEAALAMCDENT ICIVPIQGVTWTGLNDDVEALDKALDVYNAKTGYDIPIHVDAATGGYILP FLDPDKKWDFRLKWVLSISTSGHKFGLVYPGLGWVVWKDKKYLPGSMAFS VNYLGANITQVGLNFSRPAAQILGQYYQFIRLGFQGYKEVQQNSMDIAK…
Glutamate Dcarboxylase	4.1.1.15	Alistipes inops 627	Alistipes inops	2651869761	2652735184	464	MALLHKIGQSDSESVYDAYAQKPSEGTIAKYKMPDDSHDPEVITDLILDE LLLDGNAKQNLSTFCQTYADPYIRKIMDACIDKNMIDKDEYPQTAEIERR CVQILADLWNSPESKTTIGCSTIGSSEAAMLGGLAMKWRWREKRQKEGKP TDKPNLITGPVQVCWEKFARYFDVELREIPMEHDRLLMTPEEVIKRIDEN TIGVVPTFGVTFTLQYEPVKEISDALDDYQKRTGLDIPIHVDGASGGFIA PFIQQDIVWDFRLPRVKSINASGHKFGLSPLGVGWVVWREESDLPKDLIF NVNYLGGEMPTFALNFSRPGGQIIAQYYNFLRNGRKGYERIHKACQEHGM FIAGEIEKMGIFDILYDGSTGIPGAAWMLKKGTDLGFNIFDL…	>2652735184 Alistipes inops 627 MALLHKIGQSDSESVYDAYAQKPSEGTIAKYKMPDDSHDPEVITDLILDE LLLDGNAKQNLSTFCQTYADPYIRKIMDACIDKNMIDKDEYPQTAEIERR CVQILADLWNSPESKTTIGCSTIGSSEAAMLGGLAMKWRWREKRQKEGKP TDKPNLITGPVQVCWEKFARYFDVELREIPMEHDRLLMTPEEVIKRIDEN TIGVVPTFGVTFTLQYEPVKEISDALDDYQKRTGLDIPIHVDGASGGFIA PFIQQDIVWDFRLPRVKSINASGHKFGLSPLGVGWVVWREESDLPKDLIF NVNYLGGEMPTFALNFSRPGGQIIAQYYNFLRNGRKGYERIHKACQEHGM FIAGEIEKMG…
Glutamate Dcarboxylase	4.1.1.15	Alistipes onderdonkii An90	Alistipes onderdonkii	2802429485	2805543440	471	MNQQRHTNEDTLTDIFGSEEMRSPAPTEFIPKGKTAPEIAYQLVKDETYP QTQPRLNLATFVTTYMDDYATRLMNEAININYIDETEYPRVAVMCGRCLN IVANMWNTPEKAEWKTGALGIGSSEACMLGGVAAWLRWRQRRKAAGKPFD KPNLVMSAGFQVVWEKFCQLWQIEMRTVPLTLDHITLDPKQALEMCDENT ICIVPIAGVTWTGLDDDIEGLDKALDEYNAKTGYEIPIHVDAASGGFILP FLKPEKKWDFRLKWVLSISTSGHKYGLVYPGLGWVVWKDKKYLPDEMSFS VNYLGANITQVGLNFSRPAAQILGQYYNFIRLGFEGYKEIQQNSMDIAKY CHQQISTMKCFKNYSEEVVNPLFIWMMDPEYDKKAKWTLFDL…	>2805543440 Alistipes onderdonkii An90 MNQQRHTNEDTLTDIFGSEEMRSPAPTEFIPKGKTAPEIAYQLVKDETYP QTQPRLNLATFVTTYMDDYATRLMNEAININYIDETEYPRVAVMCGRCLN IVANMWNTPEKAEWKTGALGIGSSEACMLGGVAAWLRWRQRRKAAGKPFD KPNLVMSAGFQVVWEKFCQLWQIEMRTVPLTLDHITLDPKQALEMCDENT ICIVPIAGVTWTGLDDDIEGLDKALDEYNAKTGYEIPIHVDAASGGFILP FLKPEKKWDFRLKWVLSISTSGHKYGLVYPGLGWVVWKDKKYLPDEMSFS VNYLGANITQVGLNFSRPAAQILGQYYNFIRLGFEGYKEIQQNSMDIAKY CHQ…
Glutamate Dcarboxylase	4.1.1.15	Alistipes shahii BIOML-A1	Alistipes shahii	2915171790	2915173319	471	MDQQKHTTEDTLTDIFGSKEMRSPAPTEFIPKNKTAPEIAYQLVKDETYP QTQPRLNLATFVTTYMDDYATRLMNEAININYIDETEYPRVAVMCGRCLN IVANMWNSPEKAEWKTGALGIGSSEACMLGGVAAWLRWRARRKAAGKPFD KPNLVMSTGFQVVWEKFCQLWQIEMRTVPLTLDHPTLDIGEALKACDENT ICIVPIAGVTWTGLDDDIEGLDKALDAYNAKTGYEIPIHVDAASGGFILP FLHPEKKWDFRLKWVLSISTSGHKYGLVYPGLGWVVWKDKKYLPDEMSFS VNYLGANITQVGLNFSRPAAQILGQYYNFIRLGFEGYKEVQQNSMDIAKY CHEQIGKMPCFRNYAKEVVNPLFIWMMDPEYDKKAKWTLFDL…	>2915173319 Alistipes shahii BIOML-A1 MDQQKHTTEDTLTDIFGSKEMRSPAPTEFIPKNKTAPEIAYQLVKDETYP QTQPRLNLATFVTTYMDDYATRLMNEAININYIDETEYPRVAVMCGRCLN IVANMWNSPEKAEWKTGALGIGSSEACMLGGVAAWLRWRARRKAAGKPFD KPNLVMSTGFQVVWEKFCQLWQIEMRTVPLTLDHPTLDIGEALKACDENT ICIVPIAGVTWTGLDDDIEGLDKALDAYNAKTGYEIPIHVDAASGGFILP FLHPEKKWDFRLKWVLSISTSGHKYGLVYPGLGWVVWKDKKYLPDEMSFS VNYLGANITQVGLNFSRPAAQILGQYYNFIRLGFEGYKEVQQNSMDIAKY CHEQ…
Glutamate Dcarboxylase	4.1.1.15	Bacillus subtilis BEST7613	Bacillus subtilis	2540341124	2540695716	467	MVHKKIDLNQLSEAESLLTPTYAARGLANSVSKYEMPETEMLPAIAYNLI HDELGLDGNSRLNLATFVTTWMEPEARQLMADTFDKNMIDKDEYPQTAEI ELRCVNILSRLWNAPASAEATGCSTIGSSEAAMLGGMAMKWKWRQRRQAA GKPGDRPNLVMGINVQVCWEKFCRYWEVEPRFVPMEGDRYHISPEEAVKL IDENTIGVIGILGSTFDGSYEPIEALNDALETLNQRTGWQVPLHIDAASG GFIAPFLDPDLRWDFRLPWVKSINTSGHKYGLVYPGVGWIIWRDKEELPE ELIFHCNYLGGDLPNFALNFSRPGNQVVAQYYNFLRLGKEGYRKIQQTCR DTALYLSGKIAQLGPFELLTDGGDIPVFAWRLKDEVLANTCY…	>2540695716 Bacillus subtilis BEST7613 MVHKKIDLNQLSEAESLLTPTYAARGLANSVSKYEMPETEMLPAIAYNLI HDELGLDGNSRLNLATFVTTWMEPEARQLMADTFDKNMIDKDEYPQTAEI ELRCVNILSRLWNAPASAEATGCSTIGSSEAAMLGGMAMKWKWRQRRQAA GKPGDRPNLVMGINVQVCWEKFCRYWEVEPRFVPMEGDRYHISPEEAVKL IDENTIGVIGILGSTFDGSYEPIEALNDALETLNQRTGWQVPLHIDAASG GFIAPFLDPDLRWDFRLPWVKSINTSGHKYGLVYPGVGWIIWRDKEELPE ELIFHCNYLGGDLPNFALNFSRPGNQVVAQYYNFLRLGKEGYRKIQQTCR DTA…
Glutamate Dcarboxylase	4.1.1.15	Bacteroides acidifaciens NZ_B_acidifaciens_9G3_hyb	Bacteroides acidifaciens	8004896127	8004900060	480	MEDLNFRKGDAKTDVFGSDKMLQPAPVEKIPDGPTTPEVAYQMVKDETFA QTQPRLNLATFVTTYMDEYATKLMNEAININYIDETEYPRIAVMNGKCIN IVANLWNSPEKDTWKTGALAIGSSEACMLGGVAAWLRWRKKRQAQGKPFD KPNFVISTGFQVVWEKFAQLWQIEMREVPLTLDKTTLDPEEALKMCDENT ICIVPIQGVTWTGLNDDVEALDKALDAYNAKTGYDIPIHVDAASGGFILP FLYPEKKWDFRLKWVLSISVSGHKFGLVYPGLGWVCWKGKEYLPEEMSFS VNYLGANITQVGLNFSRPAAQILGQYYQFIRLGFQGYKEVQYNSLMIAKY IHDEIAKMVPFVNYSEDVVNPLFIWYLKPEYAKSAKWTLYDL…	>8004900060 Bacteroides acidifaciens NZ_B_acidifaciens_9G3_hyb MEDLNFRKGDAKTDVFGSDKMLQPAPVEKIPDGPTTPEVAYQMVKDETFA QTQPRLNLATFVTTYMDEYATKLMNEAININYIDETEYPRIAVMNGKCIN IVANLWNSPEKDTWKTGALAIGSSEACMLGGVAAWLRWRKKRQAQGKPFD KPNFVISTGFQVVWEKFAQLWQIEMREVPLTLDKTTLDPEEALKMCDENT ICIVPIQGVTWTGLNDDVEALDKALDAYNAKTGYDIPIHVDAASGGFILP FLYPEKKWDFRLKWVLSISVSGHKFGLVYPGLGWVCWKGKEYLPEEMSFS VNYLGANITQVGLNFSRPAAQILGQYYQFI…
Glutamate Dcarboxylase	4.1.1.15	Bacteroides caccae ATCC 43185	Bacteroides caccae	2806310690	2807241029	480	MEDLNFRKGDAKTDVFGSDRMLQPSPVEKIPDGPTTPEVAYQMVKDETFA QTQPRLNLATFVTTYMDEYATKLMNEAININYIDETEYPRIAVMNGKCIN IVANLWNSPEKDTWKTGALAIGSSEACMLGGVAAWLRWRKKRQAQSKPFD KPNFVISTGFQVVWEKFAQLWQIEMREVPLTLDKTTLDPEEALKMCDENT ICVVPIQGVTWTGLNDDVEALDKALDAYNAKTGYDIPIHVDAASGGFILP FLYPEKKWDFRLKWVLSISVSGHKFGLVYPGLGWVCWKGKEYLPEEMAFS VNYLGANITQVGLNFSRPAAQILGQYYQFIRLGFQGYKEVQYNSLMIAKY IHDEIAKMAPFVNYSEDVVNPLFIWYLKPEYAKAAKWTLYDL…	>2807241029 Bacteroides caccae ATCC 43185 MEDLNFRKGDAKTDVFGSDRMLQPSPVEKIPDGPTTPEVAYQMVKDETFA QTQPRLNLATFVTTYMDEYATKLMNEAININYIDETEYPRIAVMNGKCIN IVANLWNSPEKDTWKTGALAIGSSEACMLGGVAAWLRWRKKRQAQSKPFD KPNFVISTGFQVVWEKFAQLWQIEMREVPLTLDKTTLDPEEALKMCDENT ICVVPIQGVTWTGLNDDVEALDKALDAYNAKTGYDIPIHVDAASGGFILP FLYPEKKWDFRLKWVLSISVSGHKFGLVYPGLGWVCWKGKEYLPEEMAFS VNYLGANITQVGLNFSRPAAQILGQYYQFIRLGFQGYKEVQYNSLMIAKY …
Glutamate Dcarboxylase	4.1.1.15	Bacteroides caccae ATCC 43185	Bacteroides caccae	640963023	641000529	480	MEDLNFRKGDAKTDVFGSDRMLQPSPVEKIPDGPTTPEVAYQMVKDETFA QTQPRLNLATFVTTYMDEYATKLMNEAININYIDETEYPRIAVMNGKCIN IVANLWNSPEKDTWKTGALAIGSSEACMLGGVAAWLRWRKKRQAQSKPFD KPNFVISTGFQVVWEKFAQLWQIEMREVPLTLDKTTLDPEEALKMCDENT ICVVPIQGVTWTGLNDDVEALDKALDAYNAKTGYDIPIHVDAASGGFILP FLYPEKKWDFRLKWVLSISVSGHKFGLVYPGLGWVCWKGKEYLPEEMAFS VNYLGANITQVGLNFSRPAAQILGQYYQFIRLGFQGYKEVQYNSLMIAKY IHDEIAKMAPFVNYSEDVVNPLFIWYLKPEYAKAAKWTLYDL…	>641000529 Bacteroides caccae ATCC 43185 MEDLNFRKGDAKTDVFGSDRMLQPSPVEKIPDGPTTPEVAYQMVKDETFA QTQPRLNLATFVTTYMDEYATKLMNEAININYIDETEYPRIAVMNGKCIN IVANLWNSPEKDTWKTGALAIGSSEACMLGGVAAWLRWRKKRQAQSKPFD KPNFVISTGFQVVWEKFAQLWQIEMREVPLTLDKTTLDPEEALKMCDENT ICVVPIQGVTWTGLNDDVEALDKALDAYNAKTGYDIPIHVDAASGGFILP FLYPEKKWDFRLKWVLSISVSGHKFGLVYPGLGWVCWKGKEYLPEEMAFS VNYLGANITQVGLNFSRPAAQILGQYYQFIRLGFQGYKEVQYNSLMIAKY I…
Glutamate Dcarboxylase	4.1.1.15	Bacteroides caccae ATCC 43185	Bacteroides caccae	2806310790	2807595927	480	MEDLNFRKGDAKTDVFGSDRMLQPSPVEKIPDGPTTPEVAYQMVKDETFA QTQPRLNLATFVTTYMDEYATKLMNEAININYIDETEYPRIAVMNGKCIN IVANLWNSPEKDTWKTGALAIGSSEACMLGGVAAWLRWRKKRQAQSKPFD KPNFVISTGFQVVWEKFAQLWQIEMREVPLTLDKTTLDPEEALKMCDENT ICVVPIQGVTWTGLNDDVEALDKALDAYNAKTGYDIPIHVDAASGGFILP FLYPEKKWDFRLKWVLSISVSGHKFGLVYPGLGWVCWKGKEYLPEEMAFS VNYLGANITQVGLNFSRPAAQILGQYYQFIRLGFQGYKEVQYNSLMIAKY IHDEIAKMAPFVNYSEDVVNPLFIWYLKPEYAKAAKWTLYDL…	>2807595927 Bacteroides caccae ATCC 43185 MEDLNFRKGDAKTDVFGSDRMLQPSPVEKIPDGPTTPEVAYQMVKDETFA QTQPRLNLATFVTTYMDEYATKLMNEAININYIDETEYPRIAVMNGKCIN IVANLWNSPEKDTWKTGALAIGSSEACMLGGVAAWLRWRKKRQAQSKPFD KPNFVISTGFQVVWEKFAQLWQIEMREVPLTLDKTTLDPEEALKMCDENT ICVVPIQGVTWTGLNDDVEALDKALDAYNAKTGYDIPIHVDAASGGFILP FLYPEKKWDFRLKWVLSISVSGHKFGLVYPGLGWVCWKGKEYLPEEMAFS VNYLGANITQVGLNFSRPAAQILGQYYQFIRLGFQGYKEVQYNSLMIAKY …
Glutamate Dcarboxylase	4.1.1.15	Bacteroides cellulosilyticus DSM 14838	Bacteroides cellulosilyticus	643886111	644165123	480	MEDVNFRKGDAKTEVFGSNRMLQPSPVEKIPDGPTTPEIAYQMVKDETFA QTQPRLNLATFVTTYMDDYATKLMNEAININYIDETEYPRIAVMNGKCIN IVANLWNSPEKDTWKTGALAIGSSEACMLGGVAAWLRWRKKRQAQGKPFD KPNFVISTGFQVVWEKFAQLWQIEMREVPLTLDKTTLDPEEALKMCDENT ICIVPIQGVTWTGLNDDVEALDKALDAYNAKTGYDIPIHVDAASGGFILP FLYPETKWDFRLKWVLSISVSGHKFGLVYPGLGWVCWKGKEYLPEEMSFS VNYLGANITQVGLNFSRPAAQILGQYYQFIRLGFQGYKEVQYNSLTIAKY IHDEIAKMEPFVNYSEEVVNPLFIWYMKPEYAKNAKWTLYDL…	>644165123 Bacteroides cellulosilyticus DSM 14838 MEDVNFRKGDAKTEVFGSNRMLQPSPVEKIPDGPTTPEIAYQMVKDETFA QTQPRLNLATFVTTYMDDYATKLMNEAININYIDETEYPRIAVMNGKCIN IVANLWNSPEKDTWKTGALAIGSSEACMLGGVAAWLRWRKKRQAQGKPFD KPNFVISTGFQVVWEKFAQLWQIEMREVPLTLDKTTLDPEEALKMCDENT ICIVPIQGVTWTGLNDDVEALDKALDAYNAKTGYDIPIHVDAASGGFILP FLYPETKWDFRLKWVLSISVSGHKFGLVYPGLGWVCWKGKEYLPEEMSFS VNYLGANITQVGLNFSRPAAQILGQYYQFIRLGFQGYKEVQYN…
Glutamate Dcarboxylase	4.1.1.15	Bacteroides clarus DSM 22519	Bacteroides clarus	2695420967	2698265580	478	MEDLNFRKGDAKTEVFGSNRMLQPSPVEKIPEGPTTPEIAYQMVKDETFA QTQPRLNLATFVTTYMDEYATKLMNEAININYIDETEYPRIAVMNGKCIN IVANLWNSPEKETWKTGALAIGSSEACMLGGVAAWLRWRKKRQAQGKPFD KPNFVISTGFQVVWEKFAQLWQIEMREVPLTLDKTTLDPEEALKMCDENT ICIVPIQGVTWTGLNDDVEALDKALDAYNAKTGYDIPIHVDAASGGFILP FLYPEKKWDFRLKWVLSISVSGHKFGLVYPGLGWVCWKGKEYLPEEMSFS VNYLGANITQVGLNFSRPAAQILGQYYQFIRLGFQGYKEVQYNSLTIAKY IHDEIGKMAPFVNYSNEVVNPLFIWYLKPEYAKTAKWTLYDL…	>2698265580 Bacteroides clarus DSM 22519 MEDLNFRKGDAKTEVFGSNRMLQPSPVEKIPEGPTTPEIAYQMVKDETFA QTQPRLNLATFVTTYMDEYATKLMNEAININYIDETEYPRIAVMNGKCIN IVANLWNSPEKETWKTGALAIGSSEACMLGGVAAWLRWRKKRQAQGKPFD KPNFVISTGFQVVWEKFAQLWQIEMREVPLTLDKTTLDPEEALKMCDENT ICIVPIQGVTWTGLNDDVEALDKALDAYNAKTGYDIPIHVDAASGGFILP FLYPEKKWDFRLKWVLSISVSGHKFGLVYPGLGWVCWKGKEYLPEEMSFS VNYLGANITQVGLNFSRPAAQILGQYYQFIRLGFQGYKEVQYNSLTIAKY I…
Glutamate Dcarboxylase	4.1.1.15	Bacteroides faecis DSM 24798	Bacteroides faecis	2693429916	2695129755	481	MEDLNFRKGDAKTDVFGSDRMLQPSPVEKIPEGPTTPEIAYQMVKDETFA QTQPRLNLATFVTTYMDDYATKLMNEAININYIDETEYPRIAVMNGKCIN IVANLWNSPEKDTWKTGALAIGSSEACMLGGVAAWLRWRKKRQAQGKPFD KPNFVISTGFQVVWEKFAQLWQIEMREVPLTLDKTTLDPEEALKMCDENT ICVVPIQGVTWTGLNDDVEALDKALDAYNAKTGYDIPIHVDAASGGFILP FLYPDTKWDFRLKWVLSISVSGHKFGLVYPGLGWVCWKGKEYLPEEMAFS VNYLGANITQVGLNFSRPAAQILGQYYQFIRLGFQGYKEVQYNSLMIAKY IHDEIAKMAPFVNYSENVVNPLFIWYLKPEYAKTAKWTLYDL…	>2695129755 Bacteroides faecis DSM 24798 MEDLNFRKGDAKTDVFGSDRMLQPSPVEKIPEGPTTPEIAYQMVKDETFA QTQPRLNLATFVTTYMDDYATKLMNEAININYIDETEYPRIAVMNGKCIN IVANLWNSPEKDTWKTGALAIGSSEACMLGGVAAWLRWRKKRQAQGKPFD KPNFVISTGFQVVWEKFAQLWQIEMREVPLTLDKTTLDPEEALKMCDENT ICVVPIQGVTWTGLNDDVEALDKALDAYNAKTGYDIPIHVDAASGGFILP FLYPDTKWDFRLKWVLSISVSGHKFGLVYPGLGWVCWKGKEYLPEEMAFS VNYLGANITQVGLNFSRPAAQILGQYYQFIRLGFQGYKEVQYNSLMIAKY I…
Glutamate Dcarboxylase	4.1.1.15	Bacteroides finegoldii DSM 17565	Bacteroides finegoldii	2562617142	2563196025	480	MKDLNFRKGDAKTEAFGSDRMLQPSPVEKIPDGPTTPEVAYQMVKDETFA QTQPRLNLATFVTTYMDEYATKLMNEAININYIDETEYPRIAVMNGKCIN IVANLWNSPEKDTWKTGALAIGSSEACMLGGVAAWLRWRKKRQAQGKPFD KPNFVISTGFQVVWEKFAQLWQIEMREVPLTLDKTTLDPEEALKMCDENT ICIVPIQGVTWTGLNDDVEALDKALDAYNAKTGYDIPIHVDAASGGFILP FLYPETKWDFRLKWVLSISVSGHKFGLVYPGLGWVVWKGKEYLPEEMSFS VNYLGANITQVGLNFSRPAAQILGQYYQFIRLGFQGYKEVQYNSLQIAKY IHDEIAKMAPFVNYSNEVVNPLFIWYLKPEYAKNAKWTLYDL…	>2563196025 Bacteroides finegoldii DSM 17565 MKDLNFRKGDAKTEAFGSDRMLQPSPVEKIPDGPTTPEVAYQMVKDETFA QTQPRLNLATFVTTYMDEYATKLMNEAININYIDETEYPRIAVMNGKCIN IVANLWNSPEKDTWKTGALAIGSSEACMLGGVAAWLRWRKKRQAQGKPFD KPNFVISTGFQVVWEKFAQLWQIEMREVPLTLDKTTLDPEEALKMCDENT ICIVPIQGVTWTGLNDDVEALDKALDAYNAKTGYDIPIHVDAASGGFILP FLYPETKWDFRLKWVLSISVSGHKFGLVYPGLGWVVWKGKEYLPEEMSFS VNYLGANITQVGLNFSRPAAQILGQYYQFIRLGFQGYKEVQYNSLQIA…
Glutamate Dcarboxylase	4.1.1.15	Bacteroides fragilis NCTC 9343	Bacteroides fragilis	637000024	637226152	480	MEDLNFRKGDAKTEAFGSNRMLQPSPVEKIPDGPTTPEIAYQMVKDETFA QTQPRLNLATFVTTYMDDYATKLMNEAININYIDETEYPRIAVMNGKCIN IVANLWNSPEKDTWKTGALAIGSSEACMLGGVAAWLRWRKKRQAQGKPFD KPNFVISTGFQVVWEKFAQLWQIEMRQVPLTLDKTTLDPEEALKMCDENT ICVVPIQGVTWTGLNDDVEALDKALDAYNAKTGYDIPIHVDAASGGFILP FLYPDTKWDFRLKWVLSISVSGHKFGLVYPGLGWVVWKGKEYLPEEMAFS VNYLGANITQVGLNFSRPAAQILGQYYQFIRLGFQGYKEVQYNSLQIAKY IHSQIAKMTPFVNYSEDVVNPLFIWYMKPEYAKNAKWTLYDL…	>637226152 Bacteroides fragilis NCTC 9343 MEDLNFRKGDAKTEAFGSNRMLQPSPVEKIPDGPTTPEIAYQMVKDETFA QTQPRLNLATFVTTYMDDYATKLMNEAININYIDETEYPRIAVMNGKCIN IVANLWNSPEKDTWKTGALAIGSSEACMLGGVAAWLRWRKKRQAQGKPFD KPNFVISTGFQVVWEKFAQLWQIEMRQVPLTLDKTTLDPEEALKMCDENT ICVVPIQGVTWTGLNDDVEALDKALDAYNAKTGYDIPIHVDAASGGFILP FLYPDTKWDFRLKWVLSISVSGHKFGLVYPGLGWVVWKGKEYLPEEMAFS VNYLGANITQVGLNFSRPAAQILGQYYQFIRLGFQGYKEVQYNSLQIAKY …
Glutamate Dcarboxylase	4.1.1.15	Bacteroides fragilis NCTC 9343	Bacteroides fragilis	2916283602	2916285947	480	MEDLNFRKGDAKTEAFGSNRMLQPSPVEKIPDGPTTPEIAYQMVKDETFA QTQPRLNLATFVTTYMDDYATKLMNEAININYIDETEYPRIAVMNGKCIN IVANLWNSPEKDTWKTGALAIGSSEACMLGGVAAWLRWRKKRQAQGKPFD KPNFVISTGFQVVWEKFAQLWQIEMRQVPLTLDKTTLDPEEALKMCDENT ICVVPIQGVTWTGLNDDVEALDKALDAYNAKTGYDIPIHVDAASGGFILP FLYPDTKWDFRLKWVLSISVSGHKFGLVYPGLGWVVWKGKEYLPEEMAFS VNYLGANITQVGLNFSRPAAQILGQYYQFIRLGFQGYKEVQYNSLQIAKY IHSQIAKMTPFVNYSEDVVNPLFIWYMKPEYAKNAKWTLYDL…	>2916285947 Bacteroides fragilis NCTC 9343 MEDLNFRKGDAKTEAFGSNRMLQPSPVEKIPDGPTTPEIAYQMVKDETFA QTQPRLNLATFVTTYMDDYATKLMNEAININYIDETEYPRIAVMNGKCIN IVANLWNSPEKDTWKTGALAIGSSEACMLGGVAAWLRWRKKRQAQGKPFD KPNFVISTGFQVVWEKFAQLWQIEMRQVPLTLDKTTLDPEEALKMCDENT ICVVPIQGVTWTGLNDDVEALDKALDAYNAKTGYDIPIHVDAASGGFILP FLYPDTKWDFRLKWVLSISVSGHKFGLVYPGLGWVVWKGKEYLPEEMAFS VNYLGANITQVGLNFSRPAAQILGQYYQFIRLGFQGYKEVQYNSLQIAKY…
Glutamate Dcarboxylase	4.1.1.15	Bacteroides gallinarum DSM 18171	Bacteroides gallinarum	2519899680	2520593027	478	MEDLNFRKGDAKTEVFGSNRMLQPSPVEKIPEGPTTPEIAYQMVKDETFA QTQPRLNLATFVTTYMDEYATKLMNEAININYIDETEYPRIAVMNGKCIN IVANLWNSPEKDTWKTGALAIGSSEACMLGGVAAWLRWRKKRQAQGKPFD KPNFVISSGFQVVWEKFAQLWQIEMREVPLTLDKTTLDPEEALKMCDENT ICIVPIEGVTWTGLNDDVEALDKALDAYNAKTGYDIPIHVDAASGGFILP FLYPEKKWDFRLKWVLSISVSGHKFGLVYPGLGWVCWKGKEYLPEEMSFS VNYLGANITQVGLNFSRPAAQILGQYYQFIRLGFQGYKEVQYNSLTIAKY IHDEIGKMAPFVNYSDEVVNPLFIWYLKPEYAKTAKWTLYDL…	>2520593027 Bacteroides gallinarum DSM 18171 MEDLNFRKGDAKTEVFGSNRMLQPSPVEKIPEGPTTPEIAYQMVKDETFA QTQPRLNLATFVTTYMDEYATKLMNEAININYIDETEYPRIAVMNGKCIN IVANLWNSPEKDTWKTGALAIGSSEACMLGGVAAWLRWRKKRQAQGKPFD KPNFVISSGFQVVWEKFAQLWQIEMREVPLTLDKTTLDPEEALKMCDENT ICIVPIEGVTWTGLNDDVEALDKALDAYNAKTGYDIPIHVDAASGGFILP FLYPEKKWDFRLKWVLSISVSGHKFGLVYPGLGWVCWKGKEYLPEEMSFS VNYLGANITQVGLNFSRPAAQILGQYYQFIRLGFQGYKEVQYNSLTIA…
Glutamate Dcarboxylase	4.1.1.15	Bacteroides nordii JCM 12987	Bacteroides nordii	2585427864	2587025517	478	MEDLNFRKGDAKTDVFGSNRMLQPSPVEKIPDGPTTPEIAYQMVKDETFA QTQPRLNLATFVTTYMDEYATKLMNEAININYIDETEYPRIAVMNGKCIN IMANLWNTPEKEDWKTGALAIGSSEACMLGGVAAWLRWRKKRQAQGKPVD KPNFVISTGFQVVWEKFAQLWQIEMREVPLTLEKTTLDPEEALKMCDENT ICIVPIQGVTWTGLNDDVEALDKALDAYNAKTGYDIPIHVDAASGGFILP FLYPEVKWDFRLKWVLSISTSGHKFGLVYPGLGWVCWKGKEYLPEEMSFS VNYLGANITQVGLNFSRPAAQILGQYYQFIRLGFQGYKEVQYNSLTIAKY LHSEIAKMMPFVNYSEDVVNPLFIWYMKPEYAKDAKWTLYDL…	>2587025517 Bacteroides nordii JCM 12987 MEDLNFRKGDAKTDVFGSNRMLQPSPVEKIPDGPTTPEIAYQMVKDETFA QTQPRLNLATFVTTYMDEYATKLMNEAININYIDETEYPRIAVMNGKCIN IMANLWNTPEKEDWKTGALAIGSSEACMLGGVAAWLRWRKKRQAQGKPVD KPNFVISTGFQVVWEKFAQLWQIEMREVPLTLEKTTLDPEEALKMCDENT ICIVPIQGVTWTGLNDDVEALDKALDAYNAKTGYDIPIHVDAASGGFILP FLYPEVKWDFRLKWVLSISTSGHKFGLVYPGLGWVCWKGKEYLPEEMSFS VNYLGANITQVGLNFSRPAAQILGQYYQFIRLGFQGYKEVQYNSLTIAKY L…
Glutamate Dcarboxylase	4.1.1.15	Bacteroides ovatus ATCC 8483	Bacteroides ovatus	2684623200	2687151470	480	MEDLNFRKGDAKTDVFGSDRMLQPSPVEKIPDGPTTPEVAYQMVKDETFA QTQPRLNLATFVTTYMDEYATKLMNEAININYIDETEYPRIAVMNGKCIN IVANLWNSPEKDTWKTGALAIGSSEACMLGGVAAWLRWRKKRQAQGKPFD KPNFVISTGFQVVWEKFAQLWQIEMREVPLTLEKTTLDPEEALKMCDENT ICIVPIQGVTWTGLNDDVEALDKALDAYNAKTGYDIPIHVDAASGGFILP FLYPEKKWDFRLKWVLSISVSGHKFGLVYPGLGWVCWKGKEYLPEEMSFS VNYLGANITQVGLNFSRPAAQILGQYYQFIRLGFQGYKEVQYNSLQIAKY IHSEIAKMVPFVNYSEDVVNPLFIWYLKPEYAKSAKWTLYDL…	>2687151470 Bacteroides ovatus ATCC 8483 MEDLNFRKGDAKTDVFGSDRMLQPSPVEKIPDGPTTPEVAYQMVKDETFA QTQPRLNLATFVTTYMDEYATKLMNEAININYIDETEYPRIAVMNGKCIN IVANLWNSPEKDTWKTGALAIGSSEACMLGGVAAWLRWRKKRQAQGKPFD KPNFVISTGFQVVWEKFAQLWQIEMREVPLTLEKTTLDPEEALKMCDENT ICIVPIQGVTWTGLNDDVEALDKALDAYNAKTGYDIPIHVDAASGGFILP FLYPEKKWDFRLKWVLSISVSGHKFGLVYPGLGWVCWKGKEYLPEEMSFS VNYLGANITQVGLNFSRPAAQILGQYYQFIRLGFQGYKEVQYNSLQIAKY I…
Glutamate Dcarboxylase	4.1.1.15	Bacteroides ovatus ATCC 8483	Bacteroides ovatus	641380449	641380530	480	MEDLNFRKGDAKTDVFGSDRMLQPSPVEKIPDGPTTPEVAYQMVKDETFA QTQPRLNLATFVTTYMDEYATKLMNEAININYIDETEYPRIAVMNGKCIN IVANLWNSPEKDTWKTGALAIGSSEACMLGGVAAWLRWRKKRQAQGKPFD KPNFVISTGFQVVWEKFAQLWQIEMREVPLTLEKTTLDPEEALKMCDENT ICIVPIQGVTWTGLNDDVEALDKALDAYNAKTGYDIPIHVDAASGGFILP FLYPEKKWDFRLKWVLSISVSGHKFGLVYPGLGWVCWKGKEYLPEEMSFS VNYLGANITQVGLNFSRPAAQILGQYYQFIRLGFQGYKEVQYNSLQIAKY IHSEIAKMVPFVNYSEDVVNPLFIWYLKPEYAKSAKWTLYDL…	>641380530 Bacteroides ovatus ATCC 8483 MEDLNFRKGDAKTDVFGSDRMLQPSPVEKIPDGPTTPEVAYQMVKDETFA QTQPRLNLATFVTTYMDEYATKLMNEAININYIDETEYPRIAVMNGKCIN IVANLWNSPEKDTWKTGALAIGSSEACMLGGVAAWLRWRKKRQAQGKPFD KPNFVISTGFQVVWEKFAQLWQIEMREVPLTLEKTTLDPEEALKMCDENT ICIVPIQGVTWTGLNDDVEALDKALDAYNAKTGYDIPIHVDAASGGFILP FLYPEKKWDFRLKWVLSISVSGHKFGLVYPGLGWVCWKGKEYLPEEMSFS VNYLGANITQVGLNFSRPAAQILGQYYQFIRLGFQGYKEVQYNSLQIAKY IH…
Glutamate Dcarboxylase	4.1.1.15	Bacteroides salyersiae DSM 18765	Bacteroides salyersiae	2531839250	2532798605	480	MEDLNFRNGDAKTDVFGSNRMLQPSPVEKIPDGPTTPEIAYQMVKDETFA QTQPRLNLATFVTTYMDEYATKLMNEAININYIDETEYPRIAVMNGKCIN IMANLWNTPEKDDWKTGALAIGSSEACMLGGVAAWLRWRKKRQVQGKPVD KPNFVISTGFQVVWEKFAQLWQIEMREVPLTLEKTTLDPEEALKMCDENT ICIVPIQGVTWTGLNDDVEALDKALDAYNAKTGYDIPIHVDAASGGFILP FLYPEIKWDFRLKWVLSISTSGHKFGLVYPGLGWVCWKGKEYLPEEMSFS VNYLGANITQVGLNFSRPAAQILGQYYQFIRLGFQGYKEVQYNSLMIAKY LHGEIAKMTPFVNYSEDVVNPLFIWYMKPEYAKDAKWTLYDL…	>2532798605 Bacteroides salyersiae DSM 18765 MEDLNFRNGDAKTDVFGSNRMLQPSPVEKIPDGPTTPEIAYQMVKDETFA QTQPRLNLATFVTTYMDEYATKLMNEAININYIDETEYPRIAVMNGKCIN IMANLWNTPEKDDWKTGALAIGSSEACMLGGVAAWLRWRKKRQVQGKPVD KPNFVISTGFQVVWEKFAQLWQIEMREVPLTLEKTTLDPEEALKMCDENT ICIVPIQGVTWTGLNDDVEALDKALDAYNAKTGYDIPIHVDAASGGFILP FLYPEIKWDFRLKWVLSISTSGHKFGLVYPGLGWVCWKGKEYLPEEMSFS VNYLGANITQVGLNFSRPAAQILGQYYQFIRLGFQGYKEVQYNSLMIA…
Glutamate Dcarboxylase	4.1.1.15	Bacteroides salyersiae DSM 18765	Bacteroides salyersiae	2916278816	2916280517	480	MEDLNFRNGDAKTDVFGSNRMLQPSPVEKIPDGPTTPEIAYQMVKDETFA QTQPRLNLATFVTTYMDEYATKLMNEAININYIDETEYPRIAVMNGKCIN IMANLWNTPEKDDWKTGALAIGSSEACMLGGVAAWLRWRKKRQAQGKPVD KPNFVISTGFQVVWEKFAQLWQIEMREVPLTLEKTTLDPEEALKMCDENT ICIVPIQGVTWTGLNDDVEALDKALDAYNAKTGYDIPIHVDAASGGFILP FLYPEIKWDFRLKWVLSISTSGHKFGLVYPGLGWVCWKGKEYLPEEMSFS VNYLGANITQVGLNFSRPAAQILGQYYQFIRLGFQGYKEVQYNSLMIAKY LHGEIAKMTPFVNYSEDVVNPLFIWYMKPEYAKDAKWTLYDL…	>2916280517 Bacteroides salyersiae DSM 18765 MEDLNFRNGDAKTDVFGSNRMLQPSPVEKIPDGPTTPEIAYQMVKDETFA QTQPRLNLATFVTTYMDEYATKLMNEAININYIDETEYPRIAVMNGKCIN IMANLWNTPEKDDWKTGALAIGSSEACMLGGVAAWLRWRKKRQAQGKPVD KPNFVISTGFQVVWEKFAQLWQIEMREVPLTLEKTTLDPEEALKMCDENT ICIVPIQGVTWTGLNDDVEALDKALDAYNAKTGYDIPIHVDAASGGFILP FLYPEIKWDFRLKWVLSISTSGHKFGLVYPGLGWVCWKGKEYLPEEMSFS VNYLGANITQVGLNFSRPAAQILGQYYQFIRLGFQGYKEVQYNSLMIA…
Glutamate Dcarboxylase	4.1.1.15	Bacteroides stercoris ATCC 43183	Bacteroides stercoris	641736196	642196977	478	MEDLNFRKGDAKTDVFGSNRMLQPSPVEKIPDGPTTPEIAYQMVKDETFA QTQPRLNLATFVTTYMDEYATKLMNEAININYIDETEYPRIAVMNGKCIN IVANLWNSPEKDTWKTGALAIGSSEACMLGGVAAWLRWRKKRQAQGKPFD KPNFVISTGFQVVWEKFAQLWQIEMREVPLTLDKTTLDPEEALKMCDENT ICIVPIQGVTWTGLNDDVEALDKALDAYNAKTGYDIPIHVDAASGGFILP FLYPEKKWDFRLKWVLSISVSGHKFGLVYPGLGWVCWKGKEYLPEEMSFS VNYLGANITQVGLNFSRPAAQILGQYYQFIRLGFQGYKEVQYNSLTIAKY IHDEIGKMAPFVNYSDEVVNPLFIWYLKPEYAKTAKWTLYDL…	>642196977 Bacteroides stercoris ATCC 43183 MEDLNFRKGDAKTDVFGSNRMLQPSPVEKIPDGPTTPEIAYQMVKDETFA QTQPRLNLATFVTTYMDEYATKLMNEAININYIDETEYPRIAVMNGKCIN IVANLWNSPEKDTWKTGALAIGSSEACMLGGVAAWLRWRKKRQAQGKPFD KPNFVISTGFQVVWEKFAQLWQIEMREVPLTLDKTTLDPEEALKMCDENT ICIVPIQGVTWTGLNDDVEALDKALDAYNAKTGYDIPIHVDAASGGFILP FLYPEKKWDFRLKWVLSISVSGHKFGLVYPGLGWVCWKGKEYLPEEMSFS VNYLGANITQVGLNFSRPAAQILGQYYQFIRLGFQGYKEVQYNSLTIAK…
Glutamate Dcarboxylase	4.1.1.15	Bacteroides stercoris ATCC 43183	Bacteroides stercoris	2916293514	2916293959	478	MEDLNFRKGDAKTEVFGSNRMLQPSPVEKIPEGPTTPEIAYQMVKDETFA QTQPRLNLATFVTTYMDEYATKLMNEAININYIDETEYPRIAVMNGKCIN IVANLWNSPEKETWKTGALAIGSSEACMLGGVAAWLRWRKKRQAQGKPFD KPNFVISTGFQVVWEKFAQLWQIEMREVPLTLDKTTLDPEAALKMCDENT ICIVPIQGVTWTGLNDDVEALDKALDAYNAKTGYDIPIHVDAASGGFILP FLYPEKKWDFRLKWVLSISVSGHKFGLVYPGLGWVCWKGKEYLPEEMSFS VNYLGANITQVGLNFSRPAAQILGQYYQFIRLGFQGYKEVQYNSLTIAKY IHDEIGKMAPFVNYSNEVVNPLFIWYLKPEYAKTAKWTLYDL…	>2916293959 Bacteroides stercoris ATCC 43183 MEDLNFRKGDAKTEVFGSNRMLQPSPVEKIPEGPTTPEIAYQMVKDETFA QTQPRLNLATFVTTYMDEYATKLMNEAININYIDETEYPRIAVMNGKCIN IVANLWNSPEKETWKTGALAIGSSEACMLGGVAAWLRWRKKRQAQGKPFD KPNFVISTGFQVVWEKFAQLWQIEMREVPLTLDKTTLDPEAALKMCDENT ICIVPIQGVTWTGLNDDVEALDKALDAYNAKTGYDIPIHVDAASGGFILP FLYPEKKWDFRLKWVLSISVSGHKFGLVYPGLGWVCWKGKEYLPEEMSFS VNYLGANITQVGLNFSRPAAQILGQYYQFIRLGFQGYKEVQYNSLTIA…
Glutamate Dcarboxylase	4.1.1.15	Bacteroides thetaiotaomicron NCTC 10582	Bacteroides thetaiotaomicron	2984892730	2984893275	481	MEDLNFRKGDAKTDVFGSDRMLQPSPVERIPDGPTTPEVAYQMVKDETFA QTQPRLNLATFVTTYMDDYATKLMNEAININYIDETEYPRIAVMNGKCIN IVANLWNSPEKDTWKTGALAIGSSEACMLGGVAAWLRWRKKRQAQGKPFD KPNFVISTGFQVVWEKFAQLWQIEMREVPLTLEKTTLDPEEALKMCDENT ICVVPIQGVTWTGLNDDVEALDKALDAYNAKTGYDIPIHVDAASGGFILP FLYPDTKWDFRLKWVLSISVSGHKFGLVYPGLGWVCWKGKEYLPEEMSFS VNYLGANITQVGLNFSRPAAQILGQYYQFIRLGFQGYKEVQYNSLQIAKY IHGEIAKMAPFVNYSENVVNPLFIWYLKPEYAKSAKWTLYDL…	>2984893275 Bacteroides thetaiotaomicron NCTC 10582 MEDLNFRKGDAKTDVFGSDRMLQPSPVERIPDGPTTPEVAYQMVKDETFA QTQPRLNLATFVTTYMDDYATKLMNEAININYIDETEYPRIAVMNGKCIN IVANLWNSPEKDTWKTGALAIGSSEACMLGGVAAWLRWRKKRQAQGKPFD KPNFVISTGFQVVWEKFAQLWQIEMREVPLTLEKTTLDPEEALKMCDENT ICVVPIQGVTWTGLNDDVEALDKALDAYNAKTGYDIPIHVDAASGGFILP FLYPDTKWDFRLKWVLSISVSGHKFGLVYPGLGWVCWKGKEYLPEEMSFS VNYLGANITQVGLNFSRPAAQILGQYYQFIRLGFQGYKEVQ…
Glutamate Dcarboxylase	4.1.1.15	Bacteroides uniformis ATCC 8492	Bacteroides uniformis	641380447	641390320	478	MEDLNFRKGDAKTEVFGSNRMLQPSPVEKIPDGPTTPEIAYQMVKDETFA QTQPRLNLATFVTTYMDEYATKLMNEAININYIDETEYPRIAVMNGKCIN IVANLWNSPEKETWKTGALAIGSSEACMLGGVAAWLRWRKKRQAQGKPFD KPNFVISTGFQVVWEKFAQLWQIEMREVPLTLDKTTLDPEEALKMCDENT ICIVPIQGVTWTGLNDDVEALDKALDAYNAKTGYDIPIHVDAASGGFILP FLYPEKKWDFRLKWVLSISVSGHKFGLVYPGLGWVCWKGKEYLPEEMSFS VNYLGANITQVGLNFSRPAAQILGQYYQFIRLGFQGYKEVQYNSLTIAKY IHDEIGKMAPFVNYSDEVVNPLFIWYLKPEYARAAKWTLYDL…	>641390320 Bacteroides uniformis ATCC 8492 MEDLNFRKGDAKTEVFGSNRMLQPSPVEKIPDGPTTPEIAYQMVKDETFA QTQPRLNLATFVTTYMDEYATKLMNEAININYIDETEYPRIAVMNGKCIN IVANLWNSPEKETWKTGALAIGSSEACMLGGVAAWLRWRKKRQAQGKPFD KPNFVISTGFQVVWEKFAQLWQIEMREVPLTLDKTTLDPEEALKMCDENT ICIVPIQGVTWTGLNDDVEALDKALDAYNAKTGYDIPIHVDAASGGFILP FLYPEKKWDFRLKWVLSISVSGHKFGLVYPGLGWVCWKGKEYLPEEMSFS VNYLGANITQVGLNFSRPAAQILGQYYQFIRLGFQGYKEVQYNSLTIAKY…
Glutamate Dcarboxylase	4.1.1.15	Bacteroides uniformis ATCC 8492	Bacteroides uniformis	2916274279	2916276716	478	MEDLNFRKGDAKTEVFGSNRMLQPSPVEKIPDGPTTPEIAYQMVKDETFA QTQPRLNLATFVTTYMDEYATKLMNEAININYIDETEYPRIAVMNGKCIN IVANLWNSPEKETWKTGALAIGSSEACMLGGVAAWLRWRKKRQAQGKPFD KPNFVISTGFQVVWEKFAQLWQIEMREVPLTLDKTTLDPEEALKMCDENT ICIVPIQGVTWTGLNDDVEALDKALDAYNAKTSYDIPIHVDAASGGFILP FLYPEKKWDFRLKWVLSISVSGHKFGLVYPGLGWVCWKGKEYLPEEMSFS VNYLGANITQVGLNFSRPAAQILGQYYQFIRLGFQGYKEVQYNSLTIAKY IHDEIGKMAPFVNYSDEVVNPLFIWYLKPEYAKAAKWTLYDL…	>2916276716 Bacteroides uniformis ATCC 8492 MEDLNFRKGDAKTEVFGSNRMLQPSPVEKIPDGPTTPEIAYQMVKDETFA QTQPRLNLATFVTTYMDEYATKLMNEAININYIDETEYPRIAVMNGKCIN IVANLWNSPEKETWKTGALAIGSSEACMLGGVAAWLRWRKKRQAQGKPFD KPNFVISTGFQVVWEKFAQLWQIEMREVPLTLDKTTLDPEEALKMCDENT ICIVPIQGVTWTGLNDDVEALDKALDAYNAKTSYDIPIHVDAASGGFILP FLYPEKKWDFRLKWVLSISVSGHKFGLVYPGLGWVCWKGKEYLPEEMSFS VNYLGANITQVGLNFSRPAAQILGQYYQFIRLGFQGYKEVQYNSLTIAK…
Glutamate Dcarboxylase	4.1.1.15	Bacteroides xylanisolvens AF38-2	Bacteroides xylanisolvens	2958355860	2958360212	480	MEDLNFRKGDAKTDVFGSDRMLQPSPVEKIPDGPTTPEVAYQMVKDETFA QTQPRLNLATFVTTYMDEYATKLMNEAININYIDETEYPRIAVMNGKCIN IVANLWNSPEKDTWKTGALAIGSSEACMLGGVAAWLRWRKKRQAQGKPFD KPNFVISTGFQVVWEKFAQLWQIEMREVPLTLEKTTLDPEEALKMCDENT ICIVPIQGVTWTGLNDDVEALDKALDAYNAKTGYDIPIHVDAASGGFILP FLYPEKKWDFRLKWVLSISVSGHKFGLVYPGLGWVCWKGKEYLPEEMSFS VNYLGANITQVGLNFSRPAAQILGQYYQFIRLGFQGYKEVQYNSLQIAKY IHSEIAKMVPFVNYSEDVVNPLFIWYLKPEYAKNAKWTLYDL…	>2958360212 Bacteroides xylanisolvens AF38-2 MEDLNFRKGDAKTDVFGSDRMLQPSPVEKIPDGPTTPEVAYQMVKDETFA QTQPRLNLATFVTTYMDEYATKLMNEAININYIDETEYPRIAVMNGKCIN IVANLWNSPEKDTWKTGALAIGSSEACMLGGVAAWLRWRKKRQAQGKPFD KPNFVISTGFQVVWEKFAQLWQIEMREVPLTLEKTTLDPEEALKMCDENT ICIVPIQGVTWTGLNDDVEALDKALDAYNAKTGYDIPIHVDAASGGFILP FLYPEKKWDFRLKWVLSISVSGHKFGLVYPGLGWVCWKGKEYLPEEMSFS VNYLGANITQVGLNFSRPAAQILGQYYQFIRLGFQGYKEVQYNSLQIA…
Glutamate Dcarboxylase	4.1.1.15	Barnesiella intestinihominis YIT 11860	Barnesiella intestinihominis	2529292932	2530574143	480	MKDLNFREGDAKTSIFGSNEMLKPSPVDRIPDAPTTPEIAYQMVKDETFA QTQPRLNLATFVTTYMDDYATKLMNEAININYIDETEYPRIAVMNAKCIN IMANLWNSPEEEKWKSGALAIGSSEACMLGGVAAWLRWRKKRQAEGKPTD KPNFVISSGFQVVWEKFAQLWQIEMREVPLTLEKTTLDPVEALKMCDENT ICIVPIEGVTWTGLNDDVEALDKALDEFNKKTGYDIPIHVDAASGGFILP FLDPHKKWDFRLKWVLSISTSGHKFGLVYPGLGWVVWKDKKYLPDEMSFS VNYLGANITQVGLNFSRPAAQILGQYYQFIRLGFQGYKAVQYNSMQITQY LHDEIGKMAPFVNYSDHVENPLFIWYMKPDYAKTAKWTLYDL…	>2530574143 Barnesiella intestinihominis YIT 11860 MKDLNFREGDAKTSIFGSNEMLKPSPVDRIPDAPTTPEIAYQMVKDETFA QTQPRLNLATFVTTYMDDYATKLMNEAININYIDETEYPRIAVMNAKCIN IMANLWNSPEEEKWKSGALAIGSSEACMLGGVAAWLRWRKKRQAEGKPTD KPNFVISSGFQVVWEKFAQLWQIEMREVPLTLEKTTLDPVEALKMCDENT ICIVPIEGVTWTGLNDDVEALDKALDEFNKKTGYDIPIHVDAASGGFILP FLDPHKKWDFRLKWVLSISTSGHKFGLVYPGLGWVVWKDKKYLPDEMSFS VNYLGANITQVGLNFSRPAAQILGQYYQFIRLGFQGYKAVQY…
Glutamate Dcarboxylase	4.1.1.15	Bifidobacterium adolescentis 150	Bifidobacterium adolescentis	2636415758	2637897263	482	MSETHSTTENNNSHCCDNTCGNADDRVVPDSVEINPLFARPKEAQAFSKF TIPQKSSLPETAYQVVHDEAMLDGNARLNLATFVSTWMDDHANRLYMEAA DKNMIDKDEYPKTAEVESRCWHMLADLWHAPDPMNAIGTSTIGSSEACML GGLALKRRWKEAREKADLPTDHPNLVMSSAVQVCWEKFCNYFDVEPRYVP ISEDHKVLDGHDLDKYVDENTIGVVAIMGVTYTGMYEPVEQISEALDRIE ERTGLDVRIHVDGASGGMIAPFIQPDLAWDFRVKRVYSISTSGHKYGLVY PGLGWVVWRETADLPESLIFKVSYLGGEMPTFALNFSRPGAQVLLQYYMF LRLGFDGYRRVQQTSHDVAKYLSGEIEQMDDFTLWNDGSDIP…	>2637897263 Bifidobacterium adolescentis 150 MSETHSTTENNNSHCCDNTCGNADDRVVPDSVEINPLFARPKEAQAFSKF TIPQKSSLPETAYQVVHDEAMLDGNARLNLATFVSTWMDDHANRLYMEAA DKNMIDKDEYPKTAEVESRCWHMLADLWHAPDPMNAIGTSTIGSSEACML GGLALKRRWKEAREKADLPTDHPNLVMSSAVQVCWEKFCNYFDVEPRYVP ISEDHKVLDGHDLDKYVDENTIGVVAIMGVTYTGMYEPVEQISEALDRIE ERTGLDVRIHVDGASGGMIAPFIQPDLAWDFRVKRVYSISTSGHKYGLVY PGLGWVVWRETADLPESLIFKVSYLGGEMPTFALNFSRPGAQVLLQYY…
Glutamate Dcarboxylase	4.1.1.15	Bifidobacterium adolescentis 22L	Bifidobacterium adolescentis	2597490324	2599006217	482	MSETHSTTENNNSHCCDNTCGNADDRVVPDSVEINPLFARPKEAQAFSKF TIPQKSSLPETAYQVVHDEAMLDGNARLNLATFVSTWMDDHANRLYMEAA DKNMIDKDEYPKTAEVESRCWHMLADLWHAPDPMNAIGTSTIGSSEACML GGLALKRRWKEAREKADLPTDHPNLVMSSAVQVCWEKFCNYFDVEPRYVP ISEDHKVLDGHDLDKYVDENTIGVVAIMGVTYTGMYEPVEQISEALDRIE ERTGLDVRIHVDGASGGMIAPFIQPDLAWDFRVKRVYSISTSGHKYGLVY PGLGWIVWRETADLPESLIFKVSYLGGEMPTFALNFSRPGAQVLLQYYMF LRLGFDGYRRVQQTSHDVAKYLSGEIEQMDDFTLWNDGSDIP…	>2599006217 Bifidobacterium adolescentis 22L MSETHSTTENNNSHCCDNTCGNADDRVVPDSVEINPLFARPKEAQAFSKF TIPQKSSLPETAYQVVHDEAMLDGNARLNLATFVSTWMDDHANRLYMEAA DKNMIDKDEYPKTAEVESRCWHMLADLWHAPDPMNAIGTSTIGSSEACML GGLALKRRWKEAREKADLPTDHPNLVMSSAVQVCWEKFCNYFDVEPRYVP ISEDHKVLDGHDLDKYVDENTIGVVAIMGVTYTGMYEPVEQISEALDRIE ERTGLDVRIHVDGASGGMIAPFIQPDLAWDFRVKRVYSISTSGHKYGLVY PGLGWIVWRETADLPESLIFKVSYLGGEMPTFALNFSRPGAQVLLQYY…
Glutamate Dcarboxylase	4.1.1.15	Bifidobacterium adolescentis 42B	Bifidobacterium adolescentis	2907542765	2907544467	482	MSETHSTTENNNSHCCDNTCGNADDRVVPDSVEINPLFARPKEAQAFSKF TIPQKGSLPETAYQVVHDEAMLDGNARLNLATFVSTWMDDHANRLYMEAA DKNMIDKDEYPKTAEVESRCWHMLADLWHAPDPMNAIGTSTIGSSEACML GGLALKRRWKEAREKADLPTDRPNLVMSSAVQVCWEKFCNYFDVEPRYVP ISEDHKVLDGHDLDKYVDENTIGVVAIMGVTYTGMYEPVEQISEALDRIE ERTGLDVRIHVDGASGGMIAPFIQPDLAWDFRVKRVYSISTSGHKYGLVY PGLGWIVWRETADLPESLIFKVSYLGGEMPTFALNFSRPGAQVLLQYYMF LRLGFDGYRRVQQTSHDVAKYLSGEIEQMDDFTLWNDGSDIP…	>2907544467 Bifidobacterium adolescentis 42B MSETHSTTENNNSHCCDNTCGNADDRVVPDSVEINPLFARPKEAQAFSKF TIPQKGSLPETAYQVVHDEAMLDGNARLNLATFVSTWMDDHANRLYMEAA DKNMIDKDEYPKTAEVESRCWHMLADLWHAPDPMNAIGTSTIGSSEACML GGLALKRRWKEAREKADLPTDRPNLVMSSAVQVCWEKFCNYFDVEPRYVP ISEDHKVLDGHDLDKYVDENTIGVVAIMGVTYTGMYEPVEQISEALDRIE ERTGLDVRIHVDGASGGMIAPFIQPDLAWDFRVKRVYSISTSGHKYGLVY PGLGWIVWRETADLPESLIFKVSYLGGEMPTFALNFSRPGAQVLLQYY…
Glutamate Dcarboxylase	4.1.1.15	Bifidobacterium adolescentis AD2-8	Bifidobacterium adolescentis	2996679241	2996681312	482	MSETHSTTENNNSHCCDNTCGNADDRVVPDSVEINPLFARPKEAQAFSKF TIPQKGSLPETAYQVVHDEAMLDGNARLNLATFVSTWMDDHANRLYMEAA DKNMIDKDEYPKTAEVESRCWHMLADLWHAPDPMNAIGTSTIGSSEACML GGLALKRRWKEAREKADLPTDRPNLVMSSAVQVCWEKFCNYFDVEPRYVP ISEDHKVLDGHDLDKYVDENTIGVVAIMGVTYTGMYEPVEQISEALDRIE ERTGLDVRIHVDGASGGMIAPFIQPDLAWDFRVKRVYSISTSGHKYGLVY PGLGWVVWRETADLPESLIFKVSYLGGEMPTFALNFSRPGAQVLLQYYMF LRLGFDGYRRVQQTSHDVAKYLSGEIEQMDDFTLWNDGSDIP…	>2996681312 Bifidobacterium adolescentis AD2-8 MSETHSTTENNNSHCCDNTCGNADDRVVPDSVEINPLFARPKEAQAFSKF TIPQKGSLPETAYQVVHDEAMLDGNARLNLATFVSTWMDDHANRLYMEAA DKNMIDKDEYPKTAEVESRCWHMLADLWHAPDPMNAIGTSTIGSSEACML GGLALKRRWKEAREKADLPTDRPNLVMSSAVQVCWEKFCNYFDVEPRYVP ISEDHKVLDGHDLDKYVDENTIGVVAIMGVTYTGMYEPVEQISEALDRIE ERTGLDVRIHVDGASGGMIAPFIQPDLAWDFRVKRVYSISTSGHKYGLVY PGLGWVVWRETADLPESLIFKVSYLGGEMPTFALNFSRPGAQVLLQ…
Glutamate Dcarboxylase	4.1.1.15	Bifidobacterium adolescentis AF14-56	Bifidobacterium adolescentis	2996675079	2996676897	482	MSETHSTTENNNSHCCDNTCGNADDRVVPDSVEINPLFARPKEAQAFSKF TIPQKGSLPETAYQVVHDEAMLDGNARLNLATFVSTWMDDHANRLYMEAA DKNMIDKDEYPKTAEVESRCWHMLADLWHAPDPMNAIGTSTIGSSEACML GGLALKRRWKEAREKADLPTDRPNLVMSSAVQVCWEKFCNYFDVEPRYVP ISEDHKVLDGHDLDKYVDENTIGVVAIMGVTYTGMYEPVEQISEALDRIE ERTGLDVRIHVDGASGGMIAPFIQPDLAWDFRVKRVYSISTSGHKYGLVY PGLGWIVWRETADLPESLIFKVSYLGGEMPTFALNFSRPGAQVLLQYYMF LRLGFDGYRRVQQTSHDVAKYLSGEIEQMDDFTLWNDGSDIP…	>2996676897 Bifidobacterium adolescentis AF14-56 MSETHSTTENNNSHCCDNTCGNADDRVVPDSVEINPLFARPKEAQAFSKF TIPQKGSLPETAYQVVHDEAMLDGNARLNLATFVSTWMDDHANRLYMEAA DKNMIDKDEYPKTAEVESRCWHMLADLWHAPDPMNAIGTSTIGSSEACML GGLALKRRWKEAREKADLPTDRPNLVMSSAVQVCWEKFCNYFDVEPRYVP ISEDHKVLDGHDLDKYVDENTIGVVAIMGVTYTGMYEPVEQISEALDRIE ERTGLDVRIHVDGASGGMIAPFIQPDLAWDFRVKRVYSISTSGHKYGLVY PGLGWIVWRETADLPESLIFKVSYLGGEMPTFALNFSRPGAQVL…
Glutamate Dcarboxylase	4.1.1.15	Bifidobacterium adolescentis AF28-4AC	Bifidobacterium adolescentis	2907574936	2907576460	482	MSETHSTTENNNSHCCDNTCGNADDRVVPDSVEINPLFARPKEVQAFSKF TIPQKGSLPETAYQVVHDEAMLDGNARLNLATFVSTWMDDHANRLYMEAA DKNMIDKDEYPKTAEVESRCWHMLADLWHAPDPMNAIGTSTIGSSEACML GGLALKRRWKEAREKADLPTDRPNLVMSSAVQVCWEKFCNYFDVEPRYVP ISEDHKVLDGHDLDKYVDENTIGVVAIMGVTYTGMYEPVEQISEALDRIE ERTGLDVRIHVDGASGGMIAPFIQPDLAWDFRVKRVYSISTSGHKYGLVY PGLGWVVWRETADLPESLIFKVSYLGGEMPTFALNFSRPGAQVLLQYYMF LRLGFDGYRRVQQTSHDVAKYLSGEIEQMDDFTLWNDGSDIP…	>2907576460 Bifidobacterium adolescentis AF28-4AC MSETHSTTENNNSHCCDNTCGNADDRVVPDSVEINPLFARPKEVQAFSKF TIPQKGSLPETAYQVVHDEAMLDGNARLNLATFVSTWMDDHANRLYMEAA DKNMIDKDEYPKTAEVESRCWHMLADLWHAPDPMNAIGTSTIGSSEACML GGLALKRRWKEAREKADLPTDRPNLVMSSAVQVCWEKFCNYFDVEPRYVP ISEDHKVLDGHDLDKYVDENTIGVVAIMGVTYTGMYEPVEQISEALDRIE ERTGLDVRIHVDGASGGMIAPFIQPDLAWDFRVKRVYSISTSGHKYGLVY PGLGWVVWRETADLPESLIFKVSYLGGEMPTFALNFSRPGAQV…
Glutamate Dcarboxylase	4.1.1.15	Bifidobacterium adolescentis AM36-3AC	Bifidobacterium adolescentis	3004968212	3004970023	482	MSETHSTTENNNSHCCDNTCGNADDRVVPDSVEINPLFARPKEAQAFSKF TIPQKGSLPETAYQVVHDEAMLDGNARLNLATFVSTWMDDHANRLYMEAA DKNMIDKDEYPKTAEVESRCWHMLADLWHAPDPMNAIGTSTIGSSEACML GGLALKRRWKEAREKADLPTDRPNLVMSSAVQVCWEKFCNYFDVEPRYVP ISEDHKVLDGHDLDKYVDENTIGVVAIMGVTYTGMYEPVEQISEALDRIE ERTGLDVRIHVDGASGGMIAPFIQPDLAWDFRVKRVYSISTSGHKYGLVY PGLGWIVWRETADLPESLIFKVSYLGGEMPTFALNFSRPGAQVLLQYYMF LRLGFDGYRRVQQTSHDVAKYLSGEIEQMDDFTLWNDGSDIP…	>3004970023 Bifidobacterium adolescentis AM36-3AC MSETHSTTENNNSHCCDNTCGNADDRVVPDSVEINPLFARPKEAQAFSKF TIPQKGSLPETAYQVVHDEAMLDGNARLNLATFVSTWMDDHANRLYMEAA DKNMIDKDEYPKTAEVESRCWHMLADLWHAPDPMNAIGTSTIGSSEACML GGLALKRRWKEAREKADLPTDRPNLVMSSAVQVCWEKFCNYFDVEPRYVP ISEDHKVLDGHDLDKYVDENTIGVVAIMGVTYTGMYEPVEQISEALDRIE ERTGLDVRIHVDGASGGMIAPFIQPDLAWDFRVKRVYSISTSGHKYGLVY PGLGWIVWRETADLPESLIFKVSYLGGEMPTFALNFSRPGAQV…
Glutamate Dcarboxylase	4.1.1.15	Bifidobacterium adolescentis BBMN23	Bifidobacterium adolescentis	2648501305	2649372606	482	MSETHSTTENNNSHCCDNTCGNADDRVVPDSVEINPLFARPKEAQAFSKF TIPQKSSLPETAYQVVHDEAMLDGNARLNLATFVSTWMDDHANRLYMEAA DKNMIDKDEYPKTAEVESRCWHMLADLWHAPDPMNAIGTSTIGSSEACML GGLALKRRWKEAREKADLPTDHPNLVMSSAVQVCWEKFCNYFDVEPRYVP ISEDHKVLDGHDLDKYVDENTIGVVAIMGVTYTGMYEPVEQISEALDRIE ERTGLDVRIHVDGASGGMIAPFIQPDLAWDFRVKRVYSISTSGHKYGLVY PGLGWVVWRETADLPESLIFKVSYLGGEMPTFALNFSRPGAQVLLQYYMF LRLGFDGYRRVQQTSHDVAKYLSGEIEQMDDFTLWNDGSDIP…	>2649372606 Bifidobacterium adolescentis BBMN23 MSETHSTTENNNSHCCDNTCGNADDRVVPDSVEINPLFARPKEAQAFSKF TIPQKSSLPETAYQVVHDEAMLDGNARLNLATFVSTWMDDHANRLYMEAA DKNMIDKDEYPKTAEVESRCWHMLADLWHAPDPMNAIGTSTIGSSEACML GGLALKRRWKEAREKADLPTDHPNLVMSSAVQVCWEKFCNYFDVEPRYVP ISEDHKVLDGHDLDKYVDENTIGVVAIMGVTYTGMYEPVEQISEALDRIE ERTGLDVRIHVDGASGGMIAPFIQPDLAWDFRVKRVYSISTSGHKYGLVY PGLGWVVWRETADLPESLIFKVSYLGGEMPTFALNFSRPGAQVLL…
Glutamate Dcarboxylase	4.1.1.15	Bifidobacterium adolescentis DSM 20087	Bifidobacterium adolescentis	2561511099	2562062786	482	MSETHSTTENNNSHCCDNTCGNADDRVVPDSVEINPLFARPKEAQAFSKF TIPQKGSLPETAYQVVHDEAMLDGNARLNLATFVSTWMDDHANRLYMEAA DKNMIDKDEYPKTAEVESRCWHMLADLWHAPDPMNAIGTSTIGSSEACML GGLALKRRWKEAREKADLPTDRPNLVMSSAVQVCWEKFCNYFDVEPRYVP ISEDHKVLDGHDLDKYVDENTIGVVAIMGVTYTGMYEPVEQISEALDRIE ERTGLDVRIHVDGASGGMIAPFIQPDLAWDFRVKRVYSISTSGHKYGLVY PGLGWIVWRETADLPESLIFKVSYLGGEMPTFALNFSRPGAQVLLQYYMF LRLGFDGYRRVQQTSHDVAKYLSGEIEQMDDFTLWNDGSDIP…	>2562062786 Bifidobacterium adolescentis DSM 20087 MSETHSTTENNNSHCCDNTCGNADDRVVPDSVEINPLFARPKEAQAFSKF TIPQKGSLPETAYQVVHDEAMLDGNARLNLATFVSTWMDDHANRLYMEAA DKNMIDKDEYPKTAEVESRCWHMLADLWHAPDPMNAIGTSTIGSSEACML GGLALKRRWKEAREKADLPTDRPNLVMSSAVQVCWEKFCNYFDVEPRYVP ISEDHKVLDGHDLDKYVDENTIGVVAIMGVTYTGMYEPVEQISEALDRIE ERTGLDVRIHVDGASGGMIAPFIQPDLAWDFRVKRVYSISTSGHKYGLVY PGLGWIVWRETADLPESLIFKVSYLGGEMPTFALNFSRPGAQ…
Glutamate Dcarboxylase	4.1.1.15	Bifidobacterium adolescentis IVS-1	Bifidobacterium adolescentis	2512047031	2512355043	482	MPETHSTTENNNSHCCDNTCGNADDRVVPDSVEINPLFARPKEAQAFSKF TIPQKGSLPETAYQVVHDEAMLDGNARLNLATFVSTWMDDHANRLYMEAA DKNMIDKDEYPKTAEVESRCWHMLADLWHAPDPMNAIGTSTIGSSEACML GGLALKRRWKEAREKADLPTDRPNLVMSSAVQVCWEKFCNYFDVEPRYVP ISEDHKVLDGHDLDKYVDENTIGVVAIMGVTYTGMYEPVEQISEALDRIE ERTGLDVRIHVDGASGGMIAPFIQPDLAWDFRVKRVYSISTSGHKYGLVY PGLGWIVWRETADLPESLIFKVSYLGGEMPTFALNFSRPGAQVLLQYYMF LRLGFDGYRRVQQTSHDVAKYLSGEIEQMDDFTLWNDGSDIP…	>2512355043 Bifidobacterium adolescentis IVS-1 MPETHSTTENNNSHCCDNTCGNADDRVVPDSVEINPLFARPKEAQAFSKF TIPQKGSLPETAYQVVHDEAMLDGNARLNLATFVSTWMDDHANRLYMEAA DKNMIDKDEYPKTAEVESRCWHMLADLWHAPDPMNAIGTSTIGSSEACML GGLALKRRWKEAREKADLPTDRPNLVMSSAVQVCWEKFCNYFDVEPRYVP ISEDHKVLDGHDLDKYVDENTIGVVAIMGVTYTGMYEPVEQISEALDRIE ERTGLDVRIHVDGASGGMIAPFIQPDLAWDFRVKRVYSISTSGHKYGLVY PGLGWIVWRETADLPESLIFKVSYLGGEMPTFALNFSRPGAQVLLQ…
Glutamate Dcarboxylase	4.1.1.15	Bifidobacterium adolescentis IVS-1	Bifidobacterium adolescentis	2630968778	2633215467	482	MPETHSTTENNNSHCCDNTCGNADDRVVPDSVEINPLFARPKEAQAFSKF TIPQKGSLPETAYQVVHDEAMLDGNARLNLATFVSTWMDDHANRLYMEAA DKNMIDKDEYPKTAEVESRCWHMLADLWHAPDPMNAIGTSTIGSSEACML GGLALKRRWKEAREKADLPTDRPNLVMSSAVQVCWEKFCNYFDVEPRYVP ISEDHKVLDGHDLDKYVDENTIGVVAIMGVTYTGMYEPVEQISEALDRIE ERTGLDVRIHVDGASGGMIAPFIQPDLAWDFRVKRVYSISTSGHKYGLVY PGLGWIVWRETADLPESLIFKVSYLGGEMPTFALNFSRPGAQVLLQYYMF LRLGFDGYRRVQQTSHDVAKYLSGEIEQMDDFTLWNDGSDIP…	>2633215467 Bifidobacterium adolescentis IVS-1 MPETHSTTENNNSHCCDNTCGNADDRVVPDSVEINPLFARPKEAQAFSKF TIPQKGSLPETAYQVVHDEAMLDGNARLNLATFVSTWMDDHANRLYMEAA DKNMIDKDEYPKTAEVESRCWHMLADLWHAPDPMNAIGTSTIGSSEACML GGLALKRRWKEAREKADLPTDRPNLVMSSAVQVCWEKFCNYFDVEPRYVP ISEDHKVLDGHDLDKYVDENTIGVVAIMGVTYTGMYEPVEQISEALDRIE ERTGLDVRIHVDGASGGMIAPFIQPDLAWDFRVKRVYSISTSGHKYGLVY PGLGWIVWRETADLPESLIFKVSYLGGEMPTFALNFSRPGAQVLLQ…
Glutamate Dcarboxylase	4.1.1.15	Bifidobacterium adolescentis L2-32	Bifidobacterium adolescentis	640963015	641041257	482	MPETHSTTENNNSHCCDNTCGNADDRVVPDSVEINPLFARPKEAQAFSKF TIPQKGSLPETAYQVVHDEAMLDGNARLNLATFVSTWMDDHANRLYMEAA DKNMIDKDEYPKTAEVESRCWHMLADLWHAPDPMNAIGTSTIGSSEACML GGLALKRRWKEAREKADLPTDHPNLVMSSAVQVCWEKFCNYFDVEPRYVP ISEDHKVLDGHDLDKYVDENTIGVVAIMGVTYTGMYEPVEQISEALDRIE ERTGLDVRIHVDGASGGMIAPFIQPDLAWDFRVKRVYSISTSGHKYGLVY PGLGWVVWRETADLPESLIFKVSYLGGEMPTFALNFSRPGAQVLLQYYMF LRLGFDGYRRVQQTSHDVAKYLSGEIEQMDDFTLWNDGSDIP…	>641041257 Bifidobacterium adolescentis L2-32 MPETHSTTENNNSHCCDNTCGNADDRVVPDSVEINPLFARPKEAQAFSKF TIPQKGSLPETAYQVVHDEAMLDGNARLNLATFVSTWMDDHANRLYMEAA DKNMIDKDEYPKTAEVESRCWHMLADLWHAPDPMNAIGTSTIGSSEACML GGLALKRRWKEAREKADLPTDHPNLVMSSAVQVCWEKFCNYFDVEPRYVP ISEDHKVLDGHDLDKYVDENTIGVVAIMGVTYTGMYEPVEQISEALDRIE ERTGLDVRIHVDGASGGMIAPFIQPDLAWDFRVKRVYSISTSGHKYGLVY PGLGWVVWRETADLPESLIFKVSYLGGEMPTFALNFSRPGAQVLLQY…
Glutamate Dcarboxylase	4.1.1.15	Bifidobacterium adolescentis P2P3	Bifidobacterium adolescentis	2859467542	2859469076	482	MSETHSTTENNNSHCCDNTCGNADDRVVPDSVEINPLFARPKEAQAFSKF TIPQKGSLPETAYQVVHDEAMLDGNARLNLATFVSTWMDDHANRLYMEAA DKNMIDKDEYPKTAEVESRCWHMLADLWHAPDPMNAIGTSTIGSSEACML GGLALKRRWKEAREKADLPTDRPNLVMSSAVQVCWEKFCNYFDVEPRYVP ISEDHKVLDGHDLDKYVDENTIGVVSIMGVTYTGMYEPVEQISEALDRIE ERTGLDVRIHVDGASGGMIAPFIQPDLAWDFRVKRVYSISTSGHKYGLVY PGLGWVVWRETADLPESLIFKVSYLGGEMPTFALNFSRPGAQVLLQYYMF LRLGFDGYRRVQQTSHDVAKYLSGEIEQMDDFTLWNDGSDIP…	>2859469076 Bifidobacterium adolescentis P2P3 MSETHSTTENNNSHCCDNTCGNADDRVVPDSVEINPLFARPKEAQAFSKF TIPQKGSLPETAYQVVHDEAMLDGNARLNLATFVSTWMDDHANRLYMEAA DKNMIDKDEYPKTAEVESRCWHMLADLWHAPDPMNAIGTSTIGSSEACML GGLALKRRWKEAREKADLPTDRPNLVMSSAVQVCWEKFCNYFDVEPRYVP ISEDHKVLDGHDLDKYVDENTIGVVSIMGVTYTGMYEPVEQISEALDRIE ERTGLDVRIHVDGASGGMIAPFIQPDLAWDFRVKRVYSISTSGHKYGLVY PGLGWVVWRETADLPESLIFKVSYLGGEMPTFALNFSRPGAQVLLQY…
Glutamate Dcarboxylase	4.1.1.15	Butyricimonas virosa DSM 23226	Butyricimonas virosa	2540341191	2540878739	465	MKTENPITPVFGTDEEARVAPKYEMPEGMMPGEVAYQIVHDEAMLDGNSR LNLATFVTTWMDDYARKVMTENMDKNMIDKTEYPQTAEIERRCVNILAKL WNSPEKPYCTGTSTVGSSEACMLGGIAALKRWQKRRKAKGLPIDKPNFII STCMQVVWEKFAIYWDVEMRMIPVTAEKITLDPQDVIKACDENTICVVPI QGVTITGLNDNVKEINDALDKLNTEKGWEICIHVDAATGGFIHPFIDPET VWDFRLKWVLSISTSGHKFGLVYPGVGWVVWKDKQYLPEEMNFAVNYLGA NIPSISINFSRPGNQVLAQYYQFMRLGKEGYKKVQQNCLNVCLYLKEQLK KMGIFEFFSNDMPNPLFIWKLKDDPNRKWTLYDLSDALHVEG…	>2540878739 Butyricimonas virosa DSM 23226 MKTENPITPVFGTDEEARVAPKYEMPEGMMPGEVAYQIVHDEAMLDGNSR LNLATFVTTWMDDYARKVMTENMDKNMIDKTEYPQTAEIERRCVNILAKL WNSPEKPYCTGTSTVGSSEACMLGGIAALKRWQKRRKAKGLPIDKPNFII STCMQVVWEKFAIYWDVEMRMIPVTAEKITLDPQDVIKACDENTICVVPI QGVTITGLNDNVKEINDALDKLNTEKGWEICIHVDAATGGFIHPFIDPET VWDFRLKWVLSISTSGHKFGLVYPGVGWVVWKDKQYLPEEMNFAVNYLGA NIPSISINFSRPGNQVLAQYYQFMRLGKEGYKKVQQNCLNVCLYLKEQLK…
Glutamate Dcarboxylase	4.1.1.15	Catenibacterium mitsuokai 2789STDY5608825	Catenibacterium mitsuokai	2802429530	2805658824	478	MEDLNFRKGDAKTEVFGSNRMLQPSPVEKIPDGPTTPEIAYQMVKDETFA QTQPRLNLATFVTTYMDEYATKLMNEAININYIDETEYPRIAVMNGKCIN IVANLWNSPEKETWKTGALAIGSSEACMLGGVAAWLRWRKKRQAQGKPFD KPNFVISTGFQVVWEKFAQLWQIEMREVPLTLDKTTLDPEEALKMCDENT ICIVPIQGVTWTGLNDDVEALDKALDAYNAKTGYDIPIHVDAASGGFILP FLYPEKKWDFRLKWVLSISVSGHKFGLVYPGLGWVCWKGKEYLPEEMSFS VNYLGANITQVGLNFSRPAAQILGQYYQFIRLGFQGYKEVQYNSLTIAKY IHDEIGKMAPFVNYSDEVVNPLFIWYLKPEYARAAKWTLYDL…	>2805658824 Catenibacterium mitsuokai 2789STDY5608825 MEDLNFRKGDAKTEVFGSNRMLQPSPVEKIPDGPTTPEIAYQMVKDETFA QTQPRLNLATFVTTYMDEYATKLMNEAININYIDETEYPRIAVMNGKCIN IVANLWNSPEKETWKTGALAIGSSEACMLGGVAAWLRWRKKRQAQGKPFD KPNFVISTGFQVVWEKFAQLWQIEMREVPLTLDKTTLDPEEALKMCDENT ICIVPIQGVTWTGLNDDVEALDKALDAYNAKTGYDIPIHVDAASGGFILP FLYPEKKWDFRLKWVLSISVSGHKFGLVYPGLGWVCWKGKEYLPEEMSFS VNYLGANITQVGLNFSRPAAQILGQYYQFIRLGFQGYKE…
Glutamate Dcarboxylase	4.1.1.15	Clostridioides difficile F501	Clostridioides difficile	2619619101	2620690384	495	MKEQTSTSKILDSMDEGTKYSTPIFGSEASDVAMPRLKMNAQPVEPRITY EMIKEYLSIEGNATQNLTTFCQTYMEPMATKIMAETMEKNAIDKDEYPMT ADLENRCVAMIGDLWHANPDEEPMGTSTVGSSEACMLGGLGMLFRWKKLA KDAGIDIYTEQRPNLVISAGYQVCWEKFCRYWDIEMRLVPLEKDHLSLNM DTVMDYVDDHTIGITAILGITYTGKFDDVQKLDELVEAYNQEHPKLPIRI HVDGASGGMFAPFVEPDLVWDFQLKNVWSINCSGHKYGLVYPGIGWVVWR SKEALPEDLIFWVSYLGGEEATMAINFSRSASQIVGQYYVLMRNGFEGFK EIQERTLDVARYLAAELKEMGIFEIYEDASHIPIVCWGLKDD…	>2620690384 Clostridioides difficile F501 MKEQTSTSKILDSMDEGTKYSTPIFGSEASDVAMPRLKMNAQPVEPRITY EMIKEYLSIEGNATQNLTTFCQTYMEPMATKIMAETMEKNAIDKDEYPMT ADLENRCVAMIGDLWHANPDEEPMGTSTVGSSEACMLGGLGMLFRWKKLA KDAGIDIYTEQRPNLVISAGYQVCWEKFCRYWDIEMRLVPLEKDHLSLNM DTVMDYVDDHTIGITAILGITYTGKFDDVQKLDELVEAYNQEHPKLPIRI HVDGASGGMFAPFVEPDLVWDFQLKNVWSINCSGHKYGLVYPGIGWVVWR SKEALPEDLIFWVSYLGGEEATMAINFSRSASQIVGQYYVLMRNGFEGFK …
Glutamate Dcarboxylase	4.1.1.15	Eggerthella lenta DSM 2243	Eggerthella lenta	8002122114	8002124337	496	MKEQTSTSKILDSMDEGTKYSTPIFGSEASDVAMPRLKMNDKPVEPRITY EMIKEYLSIEGNATQNLTTFCQTYMEPMATKIMAETMEKNAIDKDEYPMT ADLENRCVAMIGNLWHADPAEEPMGTSTVGSSEACMLGGLGMLFRWKKLA KDAGIDIYTAQRPNLVISAGYQVCWEKFCRYWDIEMRLVPLEKDHLSLNM DTVMDYVDDHTIGIAAILGITYTGKFDDVQKLDELVEAYNQQHPKLPIRI HVDGASGGMFAPFVEPDLVWDFQLKNVWSINCSGHKYGLVYPGIGWVVWR SKEALPEDLIFWVSYLGGEEATMAINFSRSASQIVGQYYVLMRNGFEGFK EIQERTLDVARYLAAELKEMGVFEIYEDASHIPIVCWGLKDD…	>8002124337 Eggerthella lenta DSM 2243 MKEQTSTSKILDSMDEGTKYSTPIFGSEASDVAMPRLKMNDKPVEPRITY EMIKEYLSIEGNATQNLTTFCQTYMEPMATKIMAETMEKNAIDKDEYPMT ADLENRCVAMIGNLWHADPAEEPMGTSTVGSSEACMLGGLGMLFRWKKLA KDAGIDIYTAQRPNLVISAGYQVCWEKFCRYWDIEMRLVPLEKDHLSLNM DTVMDYVDDHTIGIAAILGITYTGKFDDVQKLDELVEAYNQQHPKLPIRI HVDGASGGMFAPFVEPDLVWDFQLKNVWSINCSGHKYGLVYPGIGWVVWR SKEALPEDLIFWVSYLGGEEATMAINFSRSASQIVGQYYVLMRNGFEGFK EIQ…
Glutamate Dcarboxylase	4.1.1.15	Enterococcus casseliflavus ATCC 12755	Enterococcus casseliflavus	651324030	651493021	464	MLFSKKNRKEAQYLEPIYGNEAMDQAIPMYKLPKESLVPRDAYELVKDQL IDEGVSRQNLATFCQTYMEPEAVKIMSETLDKNAIDKTEYPRTAEIENRC VNMIADLWHAPEASDFIGTSTVGSSEACMLGGLALKFAWRNRAKKLGLDI NKQKPNLVISSAYQVVWEKFCVYWDIEMRTIPIDEEHGSINVEKVTDYLD EYTIGVVGILGITYTGRYDDIKALDKKLEEYNKHTDYKVYIHVDAASGGL YTPFMEPELEWDFRLKNVRSISTSGHKYGLVYPGIGWVLWKEKDFLPEEL VFKVSYLGGEMPTMAINFSRSASQIIGQYYTFIRNGFEGYRLIHKKTSDV AQYLAKEIENMGYFDIYNDGSRLPIVCYKLKEDADISWNLYD…	>651493021 Enterococcus casseliflavus ATCC 12755 MLFSKKNRKEAQYLEPIYGNEAMDQAIPMYKLPKESLVPRDAYELVKDQL IDEGVSRQNLATFCQTYMEPEAVKIMSETLDKNAIDKTEYPRTAEIENRC VNMIADLWHAPEASDFIGTSTVGSSEACMLGGLALKFAWRNRAKKLGLDI NKQKPNLVISSAYQVVWEKFCVYWDIEMRTIPIDEEHGSINVEKVTDYLD EYTIGVVGILGITYTGRYDDIKALDKKLEEYNKHTDYKVYIHVDAASGGL YTPFMEPELEWDFRLKNVRSISTSGHKYGLVYPGIGWVLWKEKDFLPEEL VFKVSYLGGEMPTMAINFSRSASQIIGQYYTFIRNGFEGYRLIH…
Glutamate Dcarboxylase	4.1.1.15	Enterococcus faecalis MTUP9	Enterococcus faecalis	2576861635	2579049808	469	MTKKNDLNEYQEYLEDSFLGSKGSQRLLPNTKMPETPMYANLARDLIEHF RLNEAKANQNLATFCTTQMEKQADELILNSLNTNAIDKSEYPKTSAMENS CISMIAHLWNVGDDKEIFKDFIGTSTVGSSEGCMLGGLALLKSWRKRAAD VGIDVDNMKDHKPNLVIMSGYQVVWEKFCVYWDVELRSIPVSKDHMSLDT DSVMSYVDENTIGIVGVHGITYTGAVDDIQKLDELVSEYNKNSKLDLRIH VDAAFGGLFSPFMDGFKPWDFRLKNVVSINVSGHKYGMVYPGIGWVIWRE NNLDLLPESMRFEVAYLGDKVDSIAINFSHSGAHIVAQYYNFIRFGFYGY KKIMEGVRKVSIALADEISSTGFFEIINDGSQLPIVCWKLND…	>2579049808 Enterococcus faecalis MTUP9 MTKKNDLNEYQEYLEDSFLGSKGSQRLLPNTKMPETPMYANLARDLIEHF RLNEAKANQNLATFCTTQMEKQADELILNSLNTNAIDKSEYPKTSAMENS CISMIAHLWNVGDDKEIFKDFIGTSTVGSSEGCMLGGLALLKSWRKRAAD VGIDVDNMKDHKPNLVIMSGYQVVWEKFCVYWDVELRSIPVSKDHMSLDT DSVMSYVDENTIGIVGVHGITYTGAVDDIQKLDELVSEYNKNSKLDLRIH VDAAFGGLFSPFMDGFKPWDFRLKNVVSINVSGHKYGMVYPGIGWVIWRE NNLDLLPESMRFEVAYLGDKVDSIAINFSHSGAHIVAQYYNFIRFGFYGY KK…
Glutamate Dcarboxylase	4.1.1.15	Enterococcus Faecium E31	Enterococcus Faecium	2627853934	2629563778	466	MLYGKDNQEEKNYLEPIFGSASEDVDLPKYKLNKESIEPRIAYQLVQDEM LDEGNARLNLATFCQTYMEPEAVKLMTQTLEKNAIDKSEYPRTTEIENRC VNMIADLWHAPNNEKFMGTSTIGSSEACMLGGMAMKFAWRKRAEKLGLDI QAKKPNLVISSGYQVCWEKFCVYWDVELREVPMDEKHMSINLDTVMDYVD EYTIGIVGIMGITYTGRYDDIKGLNDLVEAHNKQTDYKVYIHVDAASGGF YAPFTEPDLVWDFQLKNVISINSSGHKYGLVYPGVGWVLWRDQQYLPEEL VFKVSYLGGEMPTMAINFSHSAAQLIGQYYNFVRYGFDGYRDIHQRTHDV AVYLAKEIEKTGIFEIINDGSELPVVCYKLKEDPNREWTLYD…	>2629563778 Enterococcus Faecium E31 MLYGKDNQEEKNYLEPIFGSASEDVDLPKYKLNKESIEPRIAYQLVQDEM LDEGNARLNLATFCQTYMEPEAVKLMTQTLEKNAIDKSEYPRTTEIENRC VNMIADLWHAPNNEKFMGTSTIGSSEACMLGGMAMKFAWRKRAEKLGLDI QAKKPNLVISSGYQVCWEKFCVYWDVELREVPMDEKHMSINLDTVMDYVD EYTIGIVGIMGITYTGRYDDIKGLNDLVEAHNKQTDYKVYIHVDAASGGF YAPFTEPDLVWDFQLKNVISINSSGHKYGLVYPGVGWVLWRDQQYLPEEL VFKVSYLGGEMPTMAINFSHSAAQLIGQYYNFVRYGFDGYRDIHQRTHDV AVYLA…
Glutamate Dcarboxylase	4.1.1.15	Enterococcus gallinarum A6981	Enterococcus gallinarum	2627853809	2629063413	466	MLYGKENREEADYLEPIFGAVCEGEDLPKYKLNPQSVEPRMAYQLVQDQL LDEGNARLNLATFCQTYMEPEAVKLMTQTLEKNAIDKSEYPRTAEIENRC VNIIADLWHASKEEKFMGTSTIGSSEACMLGGMAMKFAWRNRAEKLGLDL NAHKPNLVISSGYQACWEKFCVYWDIEMREVPMDENHLSINLDKVMDYVD EYTIGIVGILGITYTGRYDDIKGLNELVEQYNQTTDYKVYIHVDAASGGL YTPFTEPDLVWDFQLPNVISINTSGHKYGLVYPGVGWVLWRDQSYLPQEL VFKVSYLGGELPTMAINFSHSAAQLIGQYYNFVRYGFDGYKAIHDKTHKV ALYLAKEIEKTDLFEMINDGAQLPIVCYKLKDDSKREWTLYD…	>2629063413 Enterococcus gallinarum A6981 MLYGKENREEADYLEPIFGAVCEGEDLPKYKLNPQSVEPRMAYQLVQDQL LDEGNARLNLATFCQTYMEPEAVKLMTQTLEKNAIDKSEYPRTAEIENRC VNIIADLWHASKEEKFMGTSTIGSSEACMLGGMAMKFAWRNRAEKLGLDL NAHKPNLVISSGYQACWEKFCVYWDIEMREVPMDENHLSINLDKVMDYVD EYTIGIVGILGITYTGRYDDIKGLNELVEQYNQTTDYKVYIHVDAASGGL YTPFTEPDLVWDFQLPNVISINTSGHKYGLVYPGVGWVLWRDQSYLPQEL VFKVSYLGGELPTMAINFSHSAAQLIGQYYNFVRYGFDGYKAIHDKTHKV …
Glutamate Dcarboxylase	4.1.1.15	Enterovibrio nigricans DSM 22720	Enterovibrio nigricans	2568526010	2568557932	459	MGLYYKNQSGSGNEDLYEEVLSQTQLPKFALPKESQPAELVAQMLKDELL MDGNARQNLATFCSTWMDSSVHELMDVCIDKNMIDKDEYPQTAEIEARCV HILAKLWNSQESETTVGCSTTGSSEAAMLGGLAMKWRWRQKREAQGLPTD KPNIVCGPVQICWHKFARYFDVEMREIPLDGDEVCMNPEKLMQYVDENTI GVVPTLGVTYTCVFEPVEAISNKLDELQASTGLDVPIHVDGASGGFIAPF INPELKWDFRLPRVVSINSSGHKYGLAPLGVGWVVWRDEQHLPEELVFNV DYLGGNMPTFALNFSRPGGQIVAQYYNFLRLGFDGYKGIQESCLKTAQWL ADEIAKIGPFDLFYDGRGGLPALSYSLKEGDWGFTLYDLSDR…	>2568557932 Enterovibrio nigricans DSM 22720 MGLYYKNQSGSGNEDLYEEVLSQTQLPKFALPKESQPAELVAQMLKDELL MDGNARQNLATFCSTWMDSSVHELMDVCIDKNMIDKDEYPQTAEIEARCV HILAKLWNSQESETTVGCSTTGSSEAAMLGGLAMKWRWRQKREAQGLPTD KPNIVCGPVQICWHKFARYFDVEMREIPLDGDEVCMNPEKLMQYVDENTI GVVPTLGVTYTCVFEPVEAISNKLDELQASTGLDVPIHVDGASGGFIAPF INPELKWDFRLPRVVSINSSGHKYGLAPLGVGWVVWRDEQHLPEELVFNV DYLGGNMPTFALNFSRPGGQIVAQYYNFLRLGFDGYKGIQESCLKTAQ…
Glutamate Dcarboxylase	4.1.1.15	Escherichia coli ATCC 11775	Escherichia coli	2897341779	2897341981	466	MDQKLLTDFRSELLDSRFGAKAISTIAESKRFPLHEMRDDVAFQIINDEL YLDGNARQNLATFCQTWDDENVHKLMDLSINKNWIDKEEYPQSAAIDLRC VNMVADLWHAPAPKNGQAVGTNTIGSSEACMLGGMAMKWRWRKRMEAAGK PTNKPNLVCGPVQICWHKFARYWDVELREIPMRPGQLFMDPKRMIEACDE NTIGVVPTFGVTYTGNYEFPQPLHDALDKFQADTGIDIDMHIDAASGGFL APFVAPDIVWDFRLPRVKSISASGHKFGLAPLGCGWVIWRDEEALPQELV FNVDYLGGQIGTFAINFSRPAGQVIAQYYEFLRLGREGYTKVQNASYQVA AYLADEIAKLGPYEFICTGRPDEGIPAVCFKLKDGEDPGYTL…	>2897341981 Escherichia coli ATCC 11775 MDQKLLTDFRSELLDSRFGAKAISTIAESKRFPLHEMRDDVAFQIINDEL YLDGNARQNLATFCQTWDDENVHKLMDLSINKNWIDKEEYPQSAAIDLRC VNMVADLWHAPAPKNGQAVGTNTIGSSEACMLGGMAMKWRWRKRMEAAGK PTNKPNLVCGPVQICWHKFARYWDVELREIPMRPGQLFMDPKRMIEACDE NTIGVVPTFGVTYTGNYEFPQPLHDALDKFQADTGIDIDMHIDAASGGFL APFVAPDIVWDFRLPRVKSISASGHKFGLAPLGCGWVIWRDEEALPQELV FNVDYLGGQIGTFAINFSRPAGQVIAQYYEFLRLGREGYTKVQNASYQVA AY…
Glutamate Dcarboxylase	4.1.1.15	Escherichia coli ATCC 11775	Escherichia coli	2897341779	2897344281	466	MDKKQVTDLRSELLDSRFGAKSISTIAESKRFPLHEMRDDVAFQIINDEL YLDGNARQNLATFCQTWDDDNVHKLMDLSINKNWIDKEEYPQSAAIDLRC VNMVADLWHAPAPKNGQAVGTNTIGSSEACMLGGMAMKWRWRKRMEAAGK PTNKPNLVCGPVQICWHKFARYWDVELREIPMRPGQLFMDPKRMIEACDE NTIGVVPTFGVTYTGNYEFPQPLHDALDKFQADTGIDIDMHIDAASGGFL APFVAPDIVWDFRLPRVKSISASGHKFGLAPLGCGWVIWRDEEALPQELV FNVDYLGGQIGTFAINFSRPAGQVIAQYYEFLRLGREGYTKVQNASYQVA AYLADEIAKLGPYEFICTGRPDEGIPAVCFKLKDGEDPGYTL…	>2897344281 Escherichia coli ATCC 11775 MDKKQVTDLRSELLDSRFGAKSISTIAESKRFPLHEMRDDVAFQIINDEL YLDGNARQNLATFCQTWDDDNVHKLMDLSINKNWIDKEEYPQSAAIDLRC VNMVADLWHAPAPKNGQAVGTNTIGSSEACMLGGMAMKWRWRKRMEAAGK PTNKPNLVCGPVQICWHKFARYWDVELREIPMRPGQLFMDPKRMIEACDE NTIGVVPTFGVTYTGNYEFPQPLHDALDKFQADTGIDIDMHIDAASGGFL APFVAPDIVWDFRLPRVKSISASGHKFGLAPLGCGWVIWRDEEALPQELV FNVDYLGGQIGTFAINFSRPAGQVIAQYYEFLRLGREGYTKVQNASYQVA AY…
Glutamate Dcarboxylase	4.1.1.15	Eubacterium limosum ATCC 8486	Eubacterium limosum	2814123220	2815217976	472	MLYSKDDQDKLKDRYLTPIFGTEASDEPLPKYKLRKDPVEPEVAYRLIKD DLLDEGSARLNLSTFCQTYMEPEATKIMAETLEKNAIDKSEYPQTTELEN RCVNMIADLWHAPDDEKFLGTSTVGSSEACMLGGMAMKFRWRNNAIKQGL DVKAKKPNLVISSGYQVCWEKFCVYWDIEMRLVPLDEQHMSMNMDTVMDF VDEYTIGIVGIMGITYTGKFDDIKALDTLVEDYNKKNPKFPIYIHVDGAS GGMFAPFIEPDLEWDFRLKNVVSINTSGHKYGLVYPGIGWVLWRDEKWLP KELIFSVSYLGGSLPTMAINFSRSASQIIGQYYNFLRYGYEGYKKIHERT RDVAMYISKELEKTGLFEIYNDGSNLPIVCWKMKKDANKEWN…	>2815217976 Eubacterium limosum ATCC 8486 MLYSKDDQDKLKDRYLTPIFGTEASDEPLPKYKLRKDPVEPEVAYRLIKD DLLDEGSARLNLSTFCQTYMEPEATKIMAETLEKNAIDKSEYPQTTELEN RCVNMIADLWHAPDDEKFLGTSTVGSSEACMLGGMAMKFRWRNNAIKQGL DVKAKKPNLVISSGYQVCWEKFCVYWDIEMRLVPLDEQHMSMNMDTVMDF VDEYTIGIVGIMGITYTGKFDDIKALDTLVEDYNKKNPKFPIYIHVDGAS GGMFAPFIEPDLEWDFRLKNVVSINTSGHKYGLVYPGIGWVLWRDEKWLP KELIFSVSYLGGSLPTMAINFSRSASQIIGQYYNFLRYGYEGYKKIHERT …
Glutamate Dcarboxylase	4.1.1.15	Faecalibacterium prausnitzii 2789STDY5834930	Faecalibacterium prausnitzii	2814123265	2815369444	479	MNNSNKQRADIETPVYGSQKMRTSAPTEKIPMQPTAPEIAYQMVKDETFP QTQPRLNLATFVTTYMDDYATKLMNESIDVNYIDETEYPRVAVMAARCVN IMANLWNSPEQAQWKAGALAIGSSEACMLGGVAAWLRWRAKRKAQGKPYD KPNFVISTGFQVVWEKFGQLWQIEMRTVPLSLEKTTLDPKDALAMCDENT ICIVPIQGVTWTGLNDDVEALDKALDEYNAKTGYDIPIHVDAATGGYILP FLEPEKKWDFRLKWVLSISTSGHKFGLVYPGLGWVVWKDKKYLPDEMAFS VNYLGANITQVGLNFSRPAAQILGQYYQFIRLGFEGYKEVQTNSMEIARY AHEQIGKMKPFINYSNDVVNPLFIWYMKPEYAKTAKWTLYDL…	>2815369444 Faecalibacterium prausnitzii 2789STDY5834930 MNNSNKQRADIETPVYGSQKMRTSAPTEKIPMQPTAPEIAYQMVKDETFP QTQPRLNLATFVTTYMDDYATKLMNESIDVNYIDETEYPRVAVMAARCVN IMANLWNSPEQAQWKAGALAIGSSEACMLGGVAAWLRWRAKRKAQGKPYD KPNFVISTGFQVVWEKFGQLWQIEMRTVPLSLEKTTLDPKDALAMCDENT ICIVPIQGVTWTGLNDDVEALDKALDEYNAKTGYDIPIHVDAATGGYILP FLEPEKKWDFRLKWVLSISTSGHKFGLVYPGLGWVVWKDKKYLPDEMAFS VNYLGANITQVGLNFSRPAAQILGQYYQFIRLGFEG…
Glutamate Dcarboxylase	4.1.1.15	Hafnia alvei NCTC 8535	Hafnia alvei	2825606375	2825610183	466	MNNKQTLKCNDGLDDVYASIELASSLPKTKFPAQEHDPRNIFNAVRDELM LDGNSRQNLATFCQTWVDEEIRDLMDLSIDKNMIDKDEYPQTAEIETRCV HMLADLWNSPTPETTLGCSTIGSSEAAMLGGLALKWQWRKKRAALGLSTD KPNLICGPVQICWHKFARYFDVELREIPLQGDRLIMSPEEVLKRVDENTI GVVPTLGVTFTCQYEPVKQVHDALDQLQKETGLDIPMHIDGASGGFLAPF CAPDLEWDFRLPRVKSINASGHKFGLAPLGTGWVVWREAADLPQELIFNV NYLGGDMPTFALNFSRPGGQIIAQYYNFLRLGREGYAKIHNACYSTAQYL AQEIEKLGPFEMIFDGDCEKGIPALAWKLKDDASTNGYTLYD…	>2825610183 Hafnia alvei NCTC 8535 MNNKQTLKCNDGLDDVYASIELASSLPKTKFPAQEHDPRNIFNAVRDELM LDGNSRQNLATFCQTWVDEEIRDLMDLSIDKNMIDKDEYPQTAEIETRCV HMLADLWNSPTPETTLGCSTIGSSEAAMLGGLALKWQWRKKRAALGLSTD KPNLICGPVQICWHKFARYFDVELREIPLQGDRLIMSPEEVLKRVDENTI GVVPTLGVTFTCQYEPVKQVHDALDQLQKETGLDIPMHIDGASGGFLAPF CAPDLEWDFRLPRVKSINASGHKFGLAPLGTGWVVWREAADLPQELIFNV NYLGGDMPTFALNFSRPGGQIIAQYYNFLRLGREGYAKIHNACYSTAQYL AQEIEKL…
Glutamate Dcarboxylase	4.1.1.15	Hafnia alvei Stuart 32011, ATCC 13337	Hafnia alvei	2588253788	2588713568	466	MNNKQTLKCNDGLDDVYASIELASSLPKTKFPAQEHDPRNIFNAVRDELM LDGNSRQNLATFCQTWVDEEIRDLMDLSIDKNMIDKDEYPQTAEIETRCV HMLADLWNSPTPETTLGCSTIGSSEAAMLGGLALKWQWRKKRAALGLSTD KPNLICGPVQICWHKFARYFDVELREIPLQGDRLIMSPEEVLKRVDENTI GVVPTLGVTFTCQYEPVKQVHDALDQLQKETGLDIPMHIDGASGGFLAPF CAPDLEWDFRLPRVKSINASGHKFGLAPLGTGWVIWREAADLPQELIFNV NYLGGDMPTFALNFSRPGGQIIAQYYNFLRLGREGYAKIHNACYSTAQYL AQEIEKLGPFEMIFDGDCEKGIPALAWKLKDNASTNGYTLYD…	>2588713568 Hafnia alvei Stuart 32011, ATCC 13337 MNNKQTLKCNDGLDDVYASIELASSLPKTKFPAQEHDPRNIFNAVRDELM LDGNSRQNLATFCQTWVDEEIRDLMDLSIDKNMIDKDEYPQTAEIETRCV HMLADLWNSPTPETTLGCSTIGSSEAAMLGGLALKWQWRKKRAALGLSTD KPNLICGPVQICWHKFARYFDVELREIPLQGDRLIMSPEEVLKRVDENTI GVVPTLGVTFTCQYEPVKQVHDALDQLQKETGLDIPMHIDGASGGFLAPF CAPDLEWDFRLPRVKSINASGHKFGLAPLGTGWVIWREAADLPQELIFNV NYLGGDMPTFALNFSRPGGQIIAQYYNFLRLGREGYAKIHNAC…
Glutamate Dcarboxylase	4.1.1.15	Hungatella hathewayi AF19-21	Hungatella hathewayi	2840342994	2840346323	466	MCDKEKRKLKDSYDTPLFGTLAADSPIPKNKIREQPLEPALASRLIMDEL MNEGNARLNLATFCQTYMEDEAIRLMSETLEKNAIDKTEYPQTAEIEQRC IRIISDLWNAEETDAAIGTSTVGSSEACMLAGMAMKFRWRKRASVLGLDV NKKPNLVISSGYQVCWEKFCVYWDVELRQVPMDTECMSMRPDAVLNYVDE YTIGVVGILGITYTGKFDDLKAIDQILEEYNASTEHKVYIHVDAASGGLF VPFVNPELCWDFRLKNVVSINCSGHKYGLVYPGIGWVLWKEKEYLPEELI FEVDYLGGKMPTIAINFSRSASQIIGQYYNFIRLGREGYRRIQQKTQDVA HYLAKEIEKTGRFLIYHDGSDLPVVCYTLKEKTGQEWTLYDL…	>2840346323 Hungatella hathewayi AF19-21 MCDKEKRKLKDSYDTPLFGTLAADSPIPKNKIREQPLEPALASRLIMDEL MNEGNARLNLATFCQTYMEDEAIRLMSETLEKNAIDKTEYPQTAEIEQRC IRIISDLWNAEETDAAIGTSTVGSSEACMLAGMAMKFRWRKRASVLGLDV NKKPNLVISSGYQVCWEKFCVYWDVELRQVPMDTECMSMRPDAVLNYVDE YTIGVVGILGITYTGKFDDLKAIDQILEEYNASTEHKVYIHVDAASGGLF VPFVNPELCWDFRLKNVVSINCSGHKYGLVYPGIGWVLWKEKEYLPEELI FEVDYLGGKMPTIAINFSRSASQIIGQYYNFIRLGREGYRRIQQKTQDVA H…
Glutamate Dcarboxylase	4.1.1.15	Klebsiella pneumoniae IS22	Klebsiella pneumoniae	2636416163	2639586193	466	MDKKQVTDLRSELLDSRFGAKSISTIAESKRFPLHEMRDDVAFQIINDEL YLDGNARQNLATFCQTWDDENVHKLMDLSINKNWIDKEEYPQSAAIDLRC VNMVADLWHAPAPKNGQAVGTNTIGSSEACMLGGMAMKWRWRKRMEAAGK PTDKPNLVCGPVQICWHKFARYWDVELREIPMRPGQLFMDPKRMIEACDE NTIGVVPTFGVTYTGNYEFPQPLHDALDKFQADTGIDIDMHIDAASGGFL APFVAPDIVWDFRLPRVKSISASGHKFGLAPLGCGWVIWRDEEALPQELV FNVDYLGGQIGTFAINFSRPAGQVIAQYYEFLRLGREGYTKVQNASYQVA AYLADEIAKLGPYEFICTGRPDEGIPAVCFKLKDGEDPGYTL…	>2639586193 Klebsiella pneumoniae IS22 MDKKQVTDLRSELLDSRFGAKSISTIAESKRFPLHEMRDDVAFQIINDEL YLDGNARQNLATFCQTWDDENVHKLMDLSINKNWIDKEEYPQSAAIDLRC VNMVADLWHAPAPKNGQAVGTNTIGSSEACMLGGMAMKWRWRKRMEAAGK PTDKPNLVCGPVQICWHKFARYWDVELREIPMRPGQLFMDPKRMIEACDE NTIGVVPTFGVTYTGNYEFPQPLHDALDKFQADTGIDIDMHIDAASGGFL APFVAPDIVWDFRLPRVKSISASGHKFGLAPLGCGWVIWRDEEALPQELV FNVDYLGGQIGTFAINFSRPAGQVIAQYYEFLRLGREGYTKVQNASYQVA AYL…
Glutamate Dcarboxylase	4.1.1.15	Lactiplantibacillus arizonensis DSM 13273	Lactiplantibacillus arizonensis	2663763241	2666234510	469	MAMLYGKHNHEAEEYLEPVFGAPSEQHDLPKYRLPKHSLSPREADRLVRD ELLDEGNSRLNLATFCQTYMEPEAVELMKDTLAKNAIDKSEYPRTAEIEN RCVNIIANLWHAPDDEHFTGTSTIGSSEACMLGGLAMKFAWRKRAQAAGL DLNAHRPNLVISAGYQVCWEKFCVYWDVDMHVVPMDEQHMALDVNHVLDY VDEYTIGIVGIMGITYTGQYDDLAALDKVVTHYNHQHPKLPVYIHVDAAS GGFYTPFIEPQLIWDFRLANVVSINASGHKYGLVYPGVGWVVWRDRQFLP PELVFKVSYLGGELPTMAINFSHSAAQLIGQYYNFIRFGMDGYREIQTKT HDVARYLAAALDKVGEFKMINNGHQLPLICYQLASREDREWT…	>2666234510 Lactiplantibacillus arizonensis DSM 13273 MAMLYGKHNHEAEEYLEPVFGAPSEQHDLPKYRLPKHSLSPREADRLVRD ELLDEGNSRLNLATFCQTYMEPEAVELMKDTLAKNAIDKSEYPRTAEIEN RCVNIIANLWHAPDDEHFTGTSTIGSSEACMLGGLAMKFAWRKRAQAAGL DLNAHRPNLVISAGYQVCWEKFCVYWDVDMHVVPMDEQHMALDVNHVLDY VDEYTIGIVGIMGITYTGQYDDLAALDKVVTHYNHQHPKLPVYIHVDAAS GGFYTPFIEPQLIWDFRLANVVSINASGHKYGLVYPGVGWVVWRDRQFLP PELVFKVSYLGGELPTMAINFSHSAAQLIGQYYNFIRFG…
Glutamate Dcarboxylase	4.1.1.15	Lactiplantibacillus plantarum ATCC 14917	Lactiplantibacillus plantarum	2562617181	2563307555	469	MAMLYGKHNHEAEEYLEPVFGAPSEQHDLPKYRLPKHSLSPREADRLVRD ELLDEGNSRLNLATFCQTYMEPEAVELMKDTLAKNAIDKSEYPRTAEIEN RCVNIIANLWHAPDDEHFTGTSTIGSSEACMLGGLAMKFAWRKRAQAAGL DLNAHRPNLVISAGYQVCWEKFCVYWDVDMHVVPMDEQHMALDVNHVLDY VDEYTIGIVGIMGITYTGQYDDLAALDKVVTHYNHQHPKLPVYIHVDAAS GGFYTPFIEPQLIWDFRLANVVSINASGHKYGLVYPGVGWVVWRDRQFLP PELVFKVSYLGGELPTMAINFSHSAAQLIGQYYNFIRFGMDGYREIQTKT HDVARYLAAALDKVGEFKMINNGHQLPLICYQLAPREDREWT…	>2563307555 Lactiplantibacillus plantarum ATCC 14917 MAMLYGKHNHEAEEYLEPVFGAPSEQHDLPKYRLPKHSLSPREADRLVRD ELLDEGNSRLNLATFCQTYMEPEAVELMKDTLAKNAIDKSEYPRTAEIEN RCVNIIANLWHAPDDEHFTGTSTIGSSEACMLGGLAMKFAWRKRAQAAGL DLNAHRPNLVISAGYQVCWEKFCVYWDVDMHVVPMDEQHMALDVNHVLDY VDEYTIGIVGIMGITYTGQYDDLAALDKVVTHYNHQHPKLPVYIHVDAAS GGFYTPFIEPQLIWDFRLANVVSINASGHKYGLVYPGVGWVVWRDRQFLP PELVFKVSYLGGELPTMAINFSHSAAQLIGQYYNFIRFGM…
Glutamate Dcarboxylase	4.1.1.15	Lactiplantibacillus plantarum ATCC 8014	Lactiplantibacillus plantarum	2916487279	2916490173	469	MAMLYGKHNHEAEEYLEPVFGAPSEQHDLPKYRLPKHSLSPREADRLVRD ELLDEGNSRLNLATFCQTYMEPEAVELMKDTLAKNAIDKSEYPRTAEIEN RCVNIIANLWHAPDDEHFTGTSTIGSSEACMLGGLAMKFAWRKRAQAAGL DLNAHRPNLVISAGYQVCWEKFCVYWDVDMHVVPMDEQHMALDVNHVLDY VDEYTIGIVGIMGITYTGQDDDLAALDKVVTHYNHQHPKLPVYIHVDAAS GGFYTPFIEPQLIWDFRLANVVSINASGHKYGLVYPGVGWVVWRDRQFLP PELVFKVSYLGGELPTMAINFSHSAAQLIGQYYNFIRFGMDGYREIQTKT HDVARYLAAALDKVGEFKMINNGHQLPLICYQLAPREDREWT…	>2916490173 Lactiplantibacillus plantarum ATCC 8014 MAMLYGKHNHEAEEYLEPVFGAPSEQHDLPKYRLPKHSLSPREADRLVRD ELLDEGNSRLNLATFCQTYMEPEAVELMKDTLAKNAIDKSEYPRTAEIEN RCVNIIANLWHAPDDEHFTGTSTIGSSEACMLGGLAMKFAWRKRAQAAGL DLNAHRPNLVISAGYQVCWEKFCVYWDVDMHVVPMDEQHMALDVNHVLDY VDEYTIGIVGIMGITYTGQDDDLAALDKVVTHYNHQHPKLPVYIHVDAAS GGFYTPFIEPQLIWDFRLANVVSINASGHKYGLVYPGVGWVVWRDRQFLP PELVFKVSYLGGELPTMAINFSHSAAQLIGQYYNFIRFGMD…
Glutamate Dcarboxylase	4.1.1.15	Lactiplantibacillus plantarum ATCC 8014	Lactiplantibacillus plantarum	2937243464	2937245088	469	MAMLYGKHNHEAEEYLEPVFGAPSEQHDLPKYRLPKHSLSPREADRLVRD ELLDEGNSRLNLATFCQTYMEPEAVELMKDTLAKNAIDKSEYPRTAEIEN RCVNIIANLWHAPDDEHFTGTSTIGSSEACMLGGLAMKFAWRKRAQAAGL DLNAHRPNLVISAGYQVCWEKFCVYWDVDMHVVPMDEQHMALDVNHVLDY VDEYTIGIVGIMGITYTGQDDDLAALDKVVTHYNHQHPKLPVYIHVDAAS GGFYTPFIEPQLIWDFRLANVVSINASGHKYGLVYPGVGWVVWRDRQFLP PELVFKVSYLGGELPTMAINFSHSAAQLIGQYYNFIRFGMDGYREIQTKT HDVARYLAAALDKVGEFKMINNGHQLPLICYQLAPREDREWT…	>2937245088 Lactiplantibacillus plantarum ATCC 8014 MAMLYGKHNHEAEEYLEPVFGAPSEQHDLPKYRLPKHSLSPREADRLVRD ELLDEGNSRLNLATFCQTYMEPEAVELMKDTLAKNAIDKSEYPRTAEIEN RCVNIIANLWHAPDDEHFTGTSTIGSSEACMLGGLAMKFAWRKRAQAAGL DLNAHRPNLVISAGYQVCWEKFCVYWDVDMHVVPMDEQHMALDVNHVLDY VDEYTIGIVGIMGITYTGQDDDLAALDKVVTHYNHQHPKLPVYIHVDAAS GGFYTPFIEPQLIWDFRLANVVSINASGHKYGLVYPGVGWVVWRDRQFLP PELVFKVSYLGGELPTMAINFSHSAAQLIGQYYNFIRFGMD…
Glutamate Dcarboxylase	4.1.1.15	Lactiplantibacillus plantarum ATCC 8014	Lactiplantibacillus plantarum	2970281419	2970281822	469	MAMLYGKHNHEAEEYLEPVFGAPSEQHDLPKYRLPKHSLSPREADRLVRD ELLDEGNSRLNLATFCQTYMEPEAVELMKDTLAKNAIDKSEYPRTAEIEN RCVNIIANLWHAPDDEHFTGTSTIGSSEACMLGGLAMKFAWRKRAQAAGL DLNAHRPNLVISAGYQVCWEKFCVYWDVDMHVVPMDEQHMALDVNHVLDY VDEYTIGIVGIMGITYTGQDDDLAALDKVVTHYNHQHPKLPVYIHVDAAS GGFYTPFIEPQLIWDFRLANVVSINASGHKYGLVYPGVGWVVWRDRQFLP PELVFKVSYLGGELPTMAINFSHSAAQLIGQYYNFIRFGMDGYREIQTKT HDVARYLAAALDKVGEFKMINNGHQLPLICYQLAPREDREWT…	>2970281822 Lactiplantibacillus plantarum ATCC 8014 MAMLYGKHNHEAEEYLEPVFGAPSEQHDLPKYRLPKHSLSPREADRLVRD ELLDEGNSRLNLATFCQTYMEPEAVELMKDTLAKNAIDKSEYPRTAEIEN RCVNIIANLWHAPDDEHFTGTSTIGSSEACMLGGLAMKFAWRKRAQAAGL DLNAHRPNLVISAGYQVCWEKFCVYWDVDMHVVPMDEQHMALDVNHVLDY VDEYTIGIVGIMGITYTGQDDDLAALDKVVTHYNHQHPKLPVYIHVDAAS GGFYTPFIEPQLIWDFRLANVVSINASGHKYGLVYPGVGWVVWRDRQFLP PELVFKVSYLGGELPTMAINFSHSAAQLIGQYYNFIRFGMD…
Glutamate Dcarboxylase	4.1.1.15	Lactiplantibacillus plantarum plantarum ATCC 14917	Lactiplantibacillus plantarum	2700989139	2701482206	469	MAMLYGKHNHEAEEYLEPVFGAPSEQHDLPKYRLPKHSLSPREADRLVRD ELLDEGNSRLNLATFCQTYMEPEAVELMKDTLAKNAIDKSEYPRTAEIEN RCVNIIANLWHAPDDEHFTGTSTIGSSEACMLGGLAMKFAWRKRAQAAGL DLNAHRPNLVISAGYQVCWEKFCVYWDVDMHVVPMDEQHMALDVNHVLDY VDEYTIGIVGIMGITYTGQYDDLAALDKVVTHYNHQHPKLPVYIHVDAAS GGFYTPFIEPQLIWDFRLANVVSINASGHKYGLVYPGVGWVVWRDRQFLP PELVFKVSYLGGELPTMAINFSHSAAQLIGQYYNFIRFGMDGYREIQTKT HDVARYLAAALDKVGEFKMINNGHQLPLICYQLAPREDREWT…	>2701482206 Lactiplantibacillus plantarum plantarum ATCC 14917 MAMLYGKHNHEAEEYLEPVFGAPSEQHDLPKYRLPKHSLSPREADRLVRD ELLDEGNSRLNLATFCQTYMEPEAVELMKDTLAKNAIDKSEYPRTAEIEN RCVNIIANLWHAPDDEHFTGTSTIGSSEACMLGGLAMKFAWRKRAQAAGL DLNAHRPNLVISAGYQVCWEKFCVYWDVDMHVVPMDEQHMALDVNHVLDY VDEYTIGIVGIMGITYTGQYDDLAALDKVVTHYNHQHPKLPVYIHVDAAS GGFYTPFIEPQLIWDFRLANVVSINASGHKYGLVYPGVGWVVWRDRQFLP PELVFKVSYLGGELPTMAINFSHSAAQLIG…
Glutamate Dcarboxylase	4.1.1.15	Limosilactobacillus reuteri DS12_10	Limosilactobacillus reuteri	2937137835	2937138480	468	MAGLYGKNDQEKRDVLDPIFGSYTSDHALSKYELNKEPVPPEIAYRIVKD QLIDEGNARENLATFCQTYMEPKATQIMAETMQKNAIDKSEYPRTAELEN RCVNIIAKLWHGQKDEEYMGTSTVGSSEGCMLGGLAMKFAWRERAKKLGL DINARKPNLVISSGYQICWEKFATYFDVELRTVPMDEEHQSLNMNTVMDY VDEYTIGIVGIMGITYTGRYDDIAKLNDLVEEYNKTTDYKVYIHVDAASG GFYAPFMEPDIKWDFQLKNVVSINASGHKYGLVYPGIGWVLWRDKKFLPD KLIFKVSYLGGELPTMAINFSRSASQIIGQYYNFVRFGFEGYKKIQKRTH DVAVYLATEIQKMGMFEMVNDGSQIPIVCYKLKDLTAQDWSL…	>2937138480 Limosilactobacillus reuteri DS12_10 MAGLYGKNDQEKRDVLDPIFGSYTSDHALSKYELNKEPVPPEIAYRIVKD QLIDEGNARENLATFCQTYMEPKATQIMAETMQKNAIDKSEYPRTAELEN RCVNIIAKLWHGQKDEEYMGTSTVGSSEGCMLGGLAMKFAWRERAKKLGL DINARKPNLVISSGYQICWEKFATYFDVELRTVPMDEEHQSLNMNTVMDY VDEYTIGIVGIMGITYTGRYDDIAKLNDLVEEYNKTTDYKVYIHVDAASG GFYAPFMEPDIKWDFQLKNVVSINASGHKYGLVYPGIGWVLWRDKKFLPD KLIFKVSYLGGELPTMAINFSRSASQIIGQYYNFVRFGFEGYKKI…
Glutamate Dcarboxylase	4.1.1.15	Odoribacter splanchnicus NCTC 10825	Odoribacter splanchnicus	2773857890	2774746100	465	MKTENPNTPIFGTPEEARVAPKFEMPKTSMPGEVAYQLVHDEAMMDGNAR LNLATFVTTWMDDYARRVMTENMDKNMIDKTEYPQTAEIERRCVNIIAKL WHSPEPPYCTGTSTVGSSEACMLGGIAALKRWQKRRRAKGLPTNKPNFII STCMQVVWEKFAIYWDVEMRMVPVTMEKITMDPQDVVGMCDENTICVVPI QGVTITGLNDNVKEINDALDKLNAEKGWEICIHVDAATGGFIHPFIDPDT VWDFRLKWVLSISVSGHKFGLVYPGVGWVVWKDKQYLPEEMNFAVNYLGA NIPSISINFSRPGNQVLAQYYQFLRLGMEGYRQIQQNCIDVCLYLKQQLK EMGIFEFFSDDMPNPLFIWKLKNDSSRKWTLYDLSDALHAQG…	>2774746100 Odoribacter splanchnicus NCTC 10825 MKTENPNTPIFGTPEEARVAPKFEMPKTSMPGEVAYQLVHDEAMMDGNAR LNLATFVTTWMDDYARRVMTENMDKNMIDKTEYPQTAEIERRCVNIIAKL WHSPEPPYCTGTSTVGSSEACMLGGIAALKRWQKRRRAKGLPTNKPNFII STCMQVVWEKFAIYWDVEMRMVPVTMEKITMDPQDVVGMCDENTICVVPI QGVTITGLNDNVKEINDALDKLNAEKGWEICIHVDAATGGFIHPFIDPDT VWDFRLKWVLSISVSGHKFGLVYPGVGWVVWKDKQYLPEEMNFAVNYLGA NIPSISINFSRPGNQVLAQYYQFLRLGMEGYRQIQQNCIDVCLYL…
Glutamate Dcarboxylase	4.1.1.15	Parabacteroides distasonis ATCC 8503	Parabacteroides distasonis	640753039	640765115	479	MKDSNFRNGDAKTAIFGSEVMLTPSPVDKIPDGPTTPEIAYQMVKDETFA QTQPRLNLATFVTTYMDEYATKLMNEAININYIDETEYPRIAVMNAKCIN IMASLWNSPEQEKWKTGALAIGSSEACMLGGVAAWLRWRKKRQAQGKPTD KPNFVISTGFQVVWEKFAQLWQIEMREVPLTLDKTTLDPEEALKMCDENT ICIVPIQGVTWTGLNDDVEALDKALDAYNAKTGYDIPIHVDAASGGFILP FLSPETKWDFRLKWVLSISTSGHKFGLVYPGLGWVVWKDKKYLPEEMAFS VNYLGANITQVGLNFSRPAAQILGQYYQFIRLGFEGYKQIQYNSMEITKY IHQEIGKMAPFVNYSNEVVNPLFIWYMKPDYAKNAKWTLYDL…	>640765115 Parabacteroides distasonis ATCC 8503 MKDSNFRNGDAKTAIFGSEVMLTPSPVDKIPDGPTTPEIAYQMVKDETFA QTQPRLNLATFVTTYMDEYATKLMNEAININYIDETEYPRIAVMNAKCIN IMASLWNSPEQEKWKTGALAIGSSEACMLGGVAAWLRWRKKRQAQGKPTD KPNFVISTGFQVVWEKFAQLWQIEMREVPLTLDKTTLDPEEALKMCDENT ICIVPIQGVTWTGLNDDVEALDKALDAYNAKTGYDIPIHVDAASGGFILP FLSPETKWDFRLKWVLSISTSGHKFGLVYPGLGWVVWKDKKYLPEEMAFS VNYLGANITQVGLNFSRPAAQILGQYYQFIRLGFEGYKQIQYNSM…
Glutamate Dcarboxylase	4.1.1.15	Parabacteroides distasonis ATCC 8503	Parabacteroides distasonis	2841273300	2841274330	479	MKDSNFRNGDAKTAIFGSEVMLTPSPVDKIPDGPTTPEIAYQMVKDETFA QTQPRLNLATFVTTYMDEYATKLMNEAININYIDETEYPRIAVMNAKCIN IMASLWNSPEQEKWKTGALAIGSSEACMLGGVAAWLRWRKKRQAQGKPTD KPNFVISTGFQVVWEKFAQLWQIEMREVPLTLDKTTLDPEEALKMCDENT ICIVPIQGVTWTGLNDDVEALDKALDAYNAKTGYDIPIHVDAASGGFILP FLSPETKWDFRLKWVLSISTSGHKFGLVYPGLGWVVWKDKKYLPEEMAFS VNYLGANITQVGLNFSRPAAQILGQYYQFIRLGFEGYKQIQYNSMEITKY IHQEIGKMAPFVNYSNEVVNPLFIWYMKPDYAKNAKWTLYDL…	>2841274330 Parabacteroides distasonis ATCC 8503 MKDSNFRNGDAKTAIFGSEVMLTPSPVDKIPDGPTTPEIAYQMVKDETFA QTQPRLNLATFVTTYMDEYATKLMNEAININYIDETEYPRIAVMNAKCIN IMASLWNSPEQEKWKTGALAIGSSEACMLGGVAAWLRWRKKRQAQGKPTD KPNFVISTGFQVVWEKFAQLWQIEMREVPLTLDKTTLDPEEALKMCDENT ICIVPIQGVTWTGLNDDVEALDKALDAYNAKTGYDIPIHVDAASGGFILP FLSPETKWDFRLKWVLSISTSGHKFGLVYPGLGWVVWKDKKYLPEEMAFS VNYLGANITQVGLNFSRPAAQILGQYYQFIRLGFEGYKQIQYNS…
Glutamate Dcarboxylase	4.1.1.15	Parabacteroides goldsteinii BIOML-A1	Parabacteroides goldsteinii	2936829002	2936830561	479	MKDSSFREGDAKTAIFGSNAMLHPAPVDVIPDGPTTPEIAYQMVKDETFA QTQPRLNLATFVTTWMDDYATKLMNEAININYIDETEYPRIAVMNAKCIN IMANLWNSPEQAQWKAGALAIGSSEACMLGGVAAWLRWRERRIAQGKPTD KPNFVISAGFQVVWEKFAQLWQIEMREVPLTQEHITLDPQEALKYCDENT ICIVPIQGVTWTGLNDDVEALDAALDAYNAKTGYDIPIHVDAASGGFILP FLKPELKWDFRLKWVLSISTSGHKFGLVYPGLGWVVWKDKKYLPGSMSFS VNYLGANITQVGLNFSRPAAQILGQYYQFIRLGFQGYKEVQQNSMAVADY LHAEIGKMAPFQNYSKDVVNPLFIWYLKPDYAKSAKWTLYDL…	>2936830561 Parabacteroides goldsteinii BIOML-A1 MKDSSFREGDAKTAIFGSNAMLHPAPVDVIPDGPTTPEIAYQMVKDETFA QTQPRLNLATFVTTWMDDYATKLMNEAININYIDETEYPRIAVMNAKCIN IMANLWNSPEQAQWKAGALAIGSSEACMLGGVAAWLRWRERRIAQGKPTD KPNFVISAGFQVVWEKFAQLWQIEMREVPLTQEHITLDPQEALKYCDENT ICIVPIQGVTWTGLNDDVEALDAALDAYNAKTGYDIPIHVDAASGGFILP FLKPELKWDFRLKWVLSISTSGHKFGLVYPGLGWVVWKDKKYLPGSMSFS VNYLGANITQVGLNFSRPAAQILGQYYQFIRLGFQGYKEVQQNS…
Glutamate Dcarboxylase	4.1.1.15	Parabacteroides merdae ATCC 43184	Parabacteroides merdae	640963016	641045625	479	MEDSNFRKGDAKTAIFGSEKMLQASPVDKIPDGPTTPEIAYQMVKDETFA QTQPRLNLATFVTTYMDDYATKLMNEAININYIDETEYPRIAVMNAKCIN IVANLWNTPEQAKWKAGALAIGSSEACMLGGVAAWLRWRKKRQAAGKPVD KPNFVISTGFQVVWEKFAQLWQIEMRQVPLTLEKTTLDPEEALKMCDENT ICIVPIQGVTWTGLNDDVEALDKALDAYNAKTGYDIPIHVDAASGGFILP FLKPELKWDFRLKWVLSISTSGHKFGLVYPGLGWVVWKDKSYLPDSMSFS VNYLGANITQVGLNFSRPAAQILGQYYQFIRLGFEGYKAVQENSMAVTQY LHDQIGKMAPFVNYSNEVVNPLFIWYLKPDYAKKAKWTLYDL…	>641045625 Parabacteroides merdae ATCC 43184 MEDSNFRKGDAKTAIFGSEKMLQASPVDKIPDGPTTPEIAYQMVKDETFA QTQPRLNLATFVTTYMDDYATKLMNEAININYIDETEYPRIAVMNAKCIN IVANLWNTPEQAKWKAGALAIGSSEACMLGGVAAWLRWRKKRQAAGKPVD KPNFVISTGFQVVWEKFAQLWQIEMRQVPLTLEKTTLDPEEALKMCDENT ICIVPIQGVTWTGLNDDVEALDKALDAYNAKTGYDIPIHVDAASGGFILP FLKPELKWDFRLKWVLSISTSGHKFGLVYPGLGWVVWKDKSYLPDSMSFS VNYLGANITQVGLNFSRPAAQILGQYYQFIRLGFEGYKAVQENSMAVT…
Glutamate Dcarboxylase	4.1.1.15	Pediococcus acidilactici FAM18987	Pediococcus acidilactici	8002967370	8002968231	478	MEKEQILDEIGLEQNFLGSIESGQSLPTDIMPEHPMPANIASQLVEHYRL NEAKANQNLATFCTTQMEPEAEKLMTNALNTNAIDKSEYPKTAAMENYCV SMLAHLWGIPKNEKMYKDFIGTSTVGSSEGCMLGGLALLMSWKHRAENIG FDTKDLHHHQPNLVIMSGYQVVWEKFCTYWNVELRQVPIDQDHMSMDMDR VMDYVDENTIGIVGIQGITYTGAVDDIQRLDKLVDEYNKSAVMPVKIHVD GAFGAMFSPFVDGFNPWDFRLKNVVSINVSGHKYGMVYPGVGWIVWRHNT EEYLPKEMRFEVPYLGSTVDSIAINFSHSGAHVVGQYYNFIRFGFKGYKA IMENVRNVSKKITNELENIGIFEIVNDGSQLPINCWKLADNA…	>8002968231 Pediococcus acidilactici FAM18987 MEKEQILDEIGLEQNFLGSIESGQSLPTDIMPEHPMPANIASQLVEHYRL NEAKANQNLATFCTTQMEPEAEKLMTNALNTNAIDKSEYPKTAAMENYCV SMLAHLWGIPKNEKMYKDFIGTSTVGSSEGCMLGGLALLMSWKHRAENIG FDTKDLHHHQPNLVIMSGYQVVWEKFCTYWNVELRQVPIDQDHMSMDMDR VMDYVDENTIGIVGIQGITYTGAVDDIQRLDKLVDEYNKSAVMPVKIHVD GAFGAMFSPFVDGFNPWDFRLKNVVSINVSGHKYGMVYPGVGWIVWRHNT EEYLPKEMRFEVPYLGSTVDSIAINFSHSGAHVVGQYYNFIRFGFKG…
Glutamate Dcarboxylase	4.1.1.15	Phocaeicola dorei AF14-1AC	Phocaeicola dorei	2901560734	2901560933	482	MKDCNCDLRDGDAKTAVFGSNEMLQPAPVDTIPMEPTTPQIAYQMVKDET FAQTQPRLNLATFVTTYMDDYATKLMNEAININYIDETEYPRIAVMNAKC INIMANLWNSPEQAKWKSGALAIGSSEACMLGGVAAWLRWRDRRKAQGKP TDKPNFVISSGFQVVWEKFAQLWQIEMRQVPLTLDKTTLDPEEALKMCDE NTICIVPIQGVTWTGLNDDVEALDKALDAYNAKTGYDIPIHVDAATGGFI LPFLSPETKWDFRLKWVLSISTSGHKFGLVYPGLGWVVWKDKKYLPDAMS FSVNYLGANITQVGLNFSRPAAQILGQYYQFIRLGFQGYKAIQYNSMEIT KYIHSEIAKMAPFVNYSDKVVNPLFIWYMKPEYAKNAKWTLY…	>2901560933 Phocaeicola dorei AF14-1AC MKDCNCDLRDGDAKTAVFGSNEMLQPAPVDTIPMEPTTPQIAYQMVKDET FAQTQPRLNLATFVTTYMDDYATKLMNEAININYIDETEYPRIAVMNAKC INIMANLWNSPEQAKWKSGALAIGSSEACMLGGVAAWLRWRDRRKAQGKP TDKPNFVISSGFQVVWEKFAQLWQIEMRQVPLTLDKTTLDPEEALKMCDE NTICIVPIQGVTWTGLNDDVEALDKALDAYNAKTGYDIPIHVDAATGGFI LPFLSPETKWDFRLKWVLSISTSGHKFGLVYPGLGWVVWKDKKYLPDAMS FSVNYLGANITQVGLNFSRPAAQILGQYYQFIRLGFQGYKAIQYNSMEIT KYI…
Glutamate Dcarboxylase	4.1.1.15	Phocaeicola vulgatus ATCC 8482	Phocaeicola vulgatus	2510065017	2510126123	482	MKECNCDLRDGDAKTAVFGSNEMLQPAPVDTIPMEPTTPQIAYQMVKDET FAQTQPRLNLATFVTTYMDDYATKLMNEAISINYIDETEYPRIAVMNAKC INIMANLWNSPEQAKWKTGALAIGSSEACMLGGVAAWLRWKDRRKAQGKP TDKPNFVISSGFQVVWEKFAQLWQIEMRQVPLTLDKTTLDPEEALKMCDE NTICIVPIQGVTWTGLNDDVEALDKALDAYNAKTGYDIPIHVDAATGGFI LPFLNPDTKWDFRLKWVLSISTSGHKFGLVYPGLGWVVWKDKKYLPDAMS FSVNYLGANITQVGLNFSRPAAQILGQYYQFIRLGFQGYKAIQYNSMEIT KYIHSEIAKMAPFVNYSDDVVNPLFIWYMKPEYAKNAKWTLY…	>2510126123 Phocaeicola vulgatus ATCC 8482 MKECNCDLRDGDAKTAVFGSNEMLQPAPVDTIPMEPTTPQIAYQMVKDET FAQTQPRLNLATFVTTYMDDYATKLMNEAISINYIDETEYPRIAVMNAKC INIMANLWNSPEQAKWKTGALAIGSSEACMLGGVAAWLRWKDRRKAQGKP TDKPNFVISSGFQVVWEKFAQLWQIEMRQVPLTLDKTTLDPEEALKMCDE NTICIVPIQGVTWTGLNDDVEALDKALDAYNAKTGYDIPIHVDAATGGFI LPFLNPDTKWDFRLKWVLSISTSGHKFGLVYPGLGWVVWKDKKYLPDAMS FSVNYLGANITQVGLNFSRPAAQILGQYYQFIRLGFQGYKAIQYNSMEIT…
Glutamate Dcarboxylase	4.1.1.15	Phocaeicola vulgatus ATCC 8482	Phocaeicola vulgatus	2886510283	2886513883	482	MKDCNCDLRDGDAKTAVFGSNEMLQPAPVDTIPMEPTTPQIAYQMVKDET FAQTQPRLNLATFVTTYMDDYATKLMNEAININYIDETEYPRIAVMNAKC INIMANLWNSPEQAKWKSGALAIGSSEACMLGGVAAWLRWRDRRKAQGKP TDKPNFVISSGFQVVWEKFAQLWQIEMRQVPLTLDKTILDPEEALKMCDE NTICIVPIQGVTWTGLNDDVEALDKALDAYNAKTGYDIPIHVDAATGGFI LPFLSPETKWDFRLKWVLSISTSGHKFGLVYPGLGWVVWKDKKYLPDAMS FSVNYLGANITQVGLNFSRPAAQILGQYYQFIRLGFQGYKAIQYNSMEIT KYIHSEIAKMAPFVNYSDKVVNPLFIWYMKPEYAKNAKWTLY…	>2886513883 Phocaeicola vulgatus ATCC 8482 MKDCNCDLRDGDAKTAVFGSNEMLQPAPVDTIPMEPTTPQIAYQMVKDET FAQTQPRLNLATFVTTYMDDYATKLMNEAININYIDETEYPRIAVMNAKC INIMANLWNSPEQAKWKSGALAIGSSEACMLGGVAAWLRWRDRRKAQGKP TDKPNFVISSGFQVVWEKFAQLWQIEMRQVPLTLDKTILDPEEALKMCDE NTICIVPIQGVTWTGLNDDVEALDKALDAYNAKTGYDIPIHVDAATGGFI LPFLSPETKWDFRLKWVLSISTSGHKFGLVYPGLGWVVWKDKKYLPDAMS FSVNYLGANITQVGLNFSRPAAQILGQYYQFIRLGFQGYKAIQYNSMEIT…
Glutamate Dcarboxylase	4.1.1.15	Proteus mirabilis	Proteus mirabilis	2731957969	2734001792	463	MNKKTPSYSSLDDVYASVDLSQSLPKTHFPQQESHPRHVFDAVRDELMLD GNSRQNLATFCQTWVDDEIRDLMNLSIDKNMIDKDEYPQTAEIENRCVHM LADLWHSPDPLNTLGCSTIGSSEAAMLGGLALKWQWRKKRLAAGKATDKP NLICGPVQVCWHKFARYFDVELREIPLEGDRLMMSPEEVIKRVDENTIGV VPTLGVTFTCTYEPVKAVHDALDQLQKETGLDIPIHVDGASGGFLAPFCA PDLEWDFRLPRVKSINSSGHKFGLAPLGSGWVVWREAKDLPEELIFNVNY LGGNMPTFALNFSRPGGQIIAQYYNFLRLGREGYAKIHNACYHTAQYLAR EIEKLGPFEMIFSGDSQKGIPALAWKLKKEAKVSYSLYDIAD…	>2734001792 Proteus mirabilis MNKKTPSYSSLDDVYASVDLSQSLPKTHFPQQESHPRHVFDAVRDELMLD GNSRQNLATFCQTWVDDEIRDLMNLSIDKNMIDKDEYPQTAEIENRCVHM LADLWHSPDPLNTLGCSTIGSSEAAMLGGLALKWQWRKKRLAAGKATDKP NLICGPVQVCWHKFARYFDVELREIPLEGDRLMMSPEEVIKRVDENTIGV VPTLGVTFTCTYEPVKAVHDALDQLQKETGLDIPIHVDGASGGFLAPFCA PDLEWDFRLPRVKSINSSGHKFGLAPLGSGWVVWREAKDLPEELIFNVNY LGGNMPTFALNFSRPGGQIIAQYYNFLRLGREGYAKIHNACYHTAQYLAR EIEKLGPFEMIF…
Glutamate Dcarboxylase	4.1.1.15	Proteus mirabilis ATCC 29906	Proteus mirabilis	643886024	644442225	463	MNKKTPSYSSLDDVYASVDLSQSLPKTHFPQQESHPRHVFDAVRDELMLD GNSRQNLATFCQTWVDDEIRDLMNLSIDKNMIDKDEYPQTAEIENRCVHM LADLWHSPDPLNTLGCSTIGSSEAAMLGGLALKWQWRKKRLAAGKATDKP NLICGPVQVCWHKFARYFDVELREIPLEGDRLMMSPEEVIKRVDENTIGV VPTLGVTFTCTYEPVKAVHDALDQLQKETGLDIPIHVDGASGGFLAPFCA PDLEWDFRLPRVKSINSSGHKFGLAPLGSGWVVWREAKDLPEELIFNVNY LGGNMPTFALNFSRPGGQIIAQYYNFLRLGREGYAKIHNACYHTAQYLAR EIEKLGPFEMIFSGDSQKGIPALAWKLKKEAKVSYSLYDIAD…	>644442225 Proteus mirabilis ATCC 29906 MNKKTPSYSSLDDVYASVDLSQSLPKTHFPQQESHPRHVFDAVRDELMLD GNSRQNLATFCQTWVDDEIRDLMNLSIDKNMIDKDEYPQTAEIENRCVHM LADLWHSPDPLNTLGCSTIGSSEAAMLGGLALKWQWRKKRLAAGKATDKP NLICGPVQVCWHKFARYFDVELREIPLEGDRLMMSPEEVIKRVDENTIGV VPTLGVTFTCTYEPVKAVHDALDQLQKETGLDIPIHVDGASGGFLAPFCA PDLEWDFRLPRVKSINSSGHKFGLAPLGSGWVVWREAKDLPEELIFNVNY LGGNMPTFALNFSRPGGQIIAQYYNFLRLGREGYAKIHNACYHTAQYLAR EI…
Glutamate Decarboxylase	4.1.1.15	Pararheinheimera texasensis DSM 17496	Pararheinheimera texasensis	2565956515	2566009799	549	MTDNKRLATASEEALWRIFTVPEAPDSTLSIIEQNISQNLAGFLRESIVA VEKPLWQIERDFQAYQIPAEPTFVSDYAENIMQKLVAHSVHTAAPSFIGH MTSALPYFVLPLSKMMVGLNQNLVKIETSKAFTPLERQVLGMMHHLVYGE TEGFYKKWQHSANHSLGAFCSGGTVANMTALWIARNRLLKPDGDFKGVAK EGLFRAMRHYGYDDLAILVSERGHYSLKKAADLLGIGRDMLIPIPTDDNN KVDVVKMREKALELQARHIRVMAIVGVAGTTETGNVDPLTELATLAAELQ CHFHVDAAWGGATLLSDKYRYLLKGIELADSVTIDAHKQMYVPMGAGMVV FKHPSSAHAIEHHAEYILRKGSKDLGSQTLEGSRPGMAMLVH…	>2566009799 Pararheinheimera texasensis DSM 17496 MTDNKRLATASEEALWRIFTVPEAPDSTLSIIEQNISQNLAGFLRESIVA VEKPLWQIERDFQAYQIPAEPTFVSDYAENIMQKLVAHSVHTAAPSFIGH MTSALPYFVLPLSKMMVGLNQNLVKIETSKAFTPLERQVLGMMHHLVYGE TEGFYKKWQHSANHSLGAFCSGGTVANMTALWIARNRLLKPDGDFKGVAK EGLFRAMRHYGYDDLAILVSERGHYSLKKAADLLGIGRDMLIPIPTDDNN KVDVVKMREKALELQARHIRVMAIVGVAGTTETGNVDPLTELATLAAELQ CHFHVDAAWGGATLLSDKYRYLLKGIELADSVTIDAHKQMYVP…
Glutamate Decarboxylase	4.1.1.15	Vibrio cincinnatiensis DSM 19608	Vibrio cincinnatiensis	2568526007	2568548160	551	MVSKYKTADASFDNLLRIFTVPEGPDSTLTRIEEELSRNLNQFLREHIVA EEKPLKEIEKDFSDPHIPELPEFVSDHTQHLMDTLVSQSVHTASPSFIGH MTSALPYFLMPLSKIMIALNQNLVKIETSKAFTPLERQVLGMLHRLIYGQ SDSFYQQWMHSADHSLGAFCSGGTVANITALWVARNNALKAQGDFNGVEK EGLFKAMQYYGYQGLAILVSERGHYSLKKAADVLGIGQDGLVSVQTDENN RLCPNDLQHKIQMLKAKNIRPFAVIGVAGTTETGNVDPLREIAQICQIEQ CHFHVDAAWGGATLMSDTYRHLLDGIELADSVTIDAHKQLYIPMGAGMVL FKDPNAMKAIEHHAQYILRQGSKDLGSHTLEGSRSGMAMLVY…	>2568548160 Vibrio cincinnatiensis DSM 19608 MVSKYKTADASFDNLLRIFTVPEGPDSTLTRIEEELSRNLNQFLREHIVA EEKPLKEIEKDFSDPHIPELPEFVSDHTQHLMDTLVSQSVHTASPSFIGH MTSALPYFLMPLSKIMIALNQNLVKIETSKAFTPLERQVLGMLHRLIYGQ SDSFYQQWMHSADHSLGAFCSGGTVANITALWVARNNALKAQGDFNGVEK EGLFKAMQYYGYQGLAILVSERGHYSLKKAADVLGIGQDGLVSVQTDENN RLCPNDLQHKIQMLKAKNIRPFAVIGVAGTTETGNVDPLREIAQICQIEQ CHFHVDAAWGGATLMSDTYRHLLDGIELADSVTIDAHKQLYIPMGAGM…
L-Lysine Decarboxylase	4.1.1.18	Citrobacter pasteurii CIP 55.13	Citrobacter pasteurii	2648501483	2650095528	712	MNIIAIMGPHGVFYKDEPIKELERALQQQGFQIIWPQNSVDLLKFIEHNP RICGVIFDWDEYSLDLCSDINQLNEYLPLYAFINTHSTMDVSAHDLRMAL WFFEYALGQSDDIATRIRQYTNEYLDNITPPFTKALFTYVKEGKYTFCTP GHMAGTAYQKSPVGCLFYDFFGGNTLKADVSISVTELGSLLDHTGPHLEA EEYIARTFGAEQSYMVTNGTSTSNKIVGMYAAPSGSTLLIDRNCHKSLAH LLMMSDVVPVWLKPTRNALGILGGIPRREFTRESIERKVEEIPQAQWPMH AVITNSTYDGLLYNTNWIKQTLDVPSIHFDSAWVPYTHFHPIYQGKSGMS GERVPGKVIFETQSTHKMLAALSQASLIHIKGDYDEETFNEA…	>2650095528 Citrobacter pasteurii CIP 55.13 MNIIAIMGPHGVFYKDEPIKELERALQQQGFQIIWPQNSVDLLKFIEHNP RICGVIFDWDEYSLDLCSDINQLNEYLPLYAFINTHSTMDVSAHDLRMAL WFFEYALGQSDDIATRIRQYTNEYLDNITPPFTKALFTYVKEGKYTFCTP GHMAGTAYQKSPVGCLFYDFFGGNTLKADVSISVTELGSLLDHTGPHLEA EEYIARTFGAEQSYMVTNGTSTSNKIVGMYAAPSGSTLLIDRNCHKSLAH LLMMSDVVPVWLKPTRNALGILGGIPRREFTRESIERKVEEIPQAQWPMH AVITNSTYDGLLYNTNWIKQTLDVPSIHFDSAWVPYTHFHPIYQGKSGM…
L-Lysine Decarboxylase	4.1.1.18	Enterobacter asburiae ATCC 35953 A4	Enterobacter asburiae	2931992095	2931996354	710	VNIIAIMGPHGVFYKDEPIKELEHALQSRGYQLIWPHNSADLLKFIEHNP RICGVIFDWDEYDLELCSDINKLNEYLPLYAFINTHSTMDVSANDMRMAL WFFEYSLGVAEDIATRIQQYTGEYLDNITPPFTRALFTYVKEGKYTFCTP GHMAGTAYQKSPVGCLFYDFFGGNTLKADVSISVTELGSLLDHTGPHLEA EEYIARTFGAEQSYMVTNGTSTSNKIVGMYAAPAGSTLLIDRNCHKSLAH LLMMSDVVPLWLSPTRNALGILGGIPRREFTHEAIESKVAAVPGAGWPVH AVITNSTYDGLLYNTNWIKETLDVPSIHFDSAWVPYTNFHPIYAGKSGMS GERVPGKVFFETQSTHKMLAAFSQASLIHIKGEYDEETFNEA…	>2931996354 Enterobacter asburiae ATCC 35953 A4 VNIIAIMGPHGVFYKDEPIKELEHALQSRGYQLIWPHNSADLLKFIEHNP RICGVIFDWDEYDLELCSDINKLNEYLPLYAFINTHSTMDVSANDMRMAL WFFEYSLGVAEDIATRIQQYTGEYLDNITPPFTRALFTYVKEGKYTFCTP GHMAGTAYQKSPVGCLFYDFFGGNTLKADVSISVTELGSLLDHTGPHLEA EEYIARTFGAEQSYMVTNGTSTSNKIVGMYAAPAGSTLLIDRNCHKSLAH LLMMSDVVPLWLSPTRNALGILGGIPRREFTHEAIESKVAAVPGAGWPVH AVITNSTYDGLLYNTNWIKETLDVPSIHFDSAWVPYTNFHPIYAG…
L-Lysine Decarboxylase	4.1.1.18	Enterobacter cloacae cloacae ATCC 13047	Enterobacter cloacae	646564529	646772586	710	MNIIAIMGPHGVFYKDEPIKELEQALQSRGYQLIWPHNSADLLKFIEHNP RICGVIFDWDEYDLELCSDINKLNEYLPLYAFINTHSTMDVSAQDMRMAL WFFEYSLGVAEDIAARIQQYTGEYLDNITPPFTRALFTYVKEGKYTFCTP GHMAGTAYQKSPVGCLFYDFFGGNTLKADVSISVTELGSLLDHTGPHLEA EEYIARTFGAEQSYMVTNGTSTSNKIVGMYAAPAGSTLLIDRNCHKSLAH LLMMSDVVPLWLSPTRNALGILGGIPRREFTHSAIENKVAAIPGASWPIH AVITNSTYDGLLYNTNWIKQTLDVPSIHFDSAWVPYTNFHPIYAGKSGMS GERVPDKVFFETQSTHKMLAAFSQASLIHIKGEYDEETFNEA…	>646772586 Enterobacter cloacae cloacae ATCC 13047 MNIIAIMGPHGVFYKDEPIKELEQALQSRGYQLIWPHNSADLLKFIEHNP RICGVIFDWDEYDLELCSDINKLNEYLPLYAFINTHSTMDVSAQDMRMAL WFFEYSLGVAEDIAARIQQYTGEYLDNITPPFTRALFTYVKEGKYTFCTP GHMAGTAYQKSPVGCLFYDFFGGNTLKADVSISVTELGSLLDHTGPHLEA EEYIARTFGAEQSYMVTNGTSTSNKIVGMYAAPAGSTLLIDRNCHKSLAH LLMMSDVVPLWLSPTRNALGILGGIPRREFTHSAIENKVAAIPGASWPIH AVITNSTYDGLLYNTNWIKQTLDVPSIHFDSAWVPYTNFHPI…
L-Lysine Decarboxylase	4.1.1.18	Enterobacter cloacae cloacae ATCC 13047	Enterobacter cloacae	2627854262	2630837715	710	VNIIAIMGPHGVFYKDEPIKELEQALQSRGYQLIWPHNSADLLKFIEHNP RICGVIFDWDEYDLELCSDINKLNEYLPLYAFINTHSTMDVSAQDMRMAL WFFEYSLGVAEDIAARIQQYTGEYLDNITPPFTRALFTYVKEGKYTFCTP GHMAGTAYQKSPVGCLFYDFFGGNTLKADVSISVTELGSLLDHTGPHLEA EEYIARTFGAEQSYMVTNGTSTSNKIVGMYAAPAGSTLLIDRNCHKSLAH LLMMSDVVPLWLSPTRNALGILGGIPRREFTHSAIENKVAAIPGASWPIH AVITNSTYDGLLYNTNWIKQTLDVPSIHFDSAWVPYTNFHPIYAGKSGMS GERVPDKVFFETQSTHKMLAAFSQASLIHIKGEYDEETFNEA…	>2630837715 Enterobacter cloacae cloacae ATCC 13047 VNIIAIMGPHGVFYKDEPIKELEQALQSRGYQLIWPHNSADLLKFIEHNP RICGVIFDWDEYDLELCSDINKLNEYLPLYAFINTHSTMDVSAQDMRMAL WFFEYSLGVAEDIAARIQQYTGEYLDNITPPFTRALFTYVKEGKYTFCTP GHMAGTAYQKSPVGCLFYDFFGGNTLKADVSISVTELGSLLDHTGPHLEA EEYIARTFGAEQSYMVTNGTSTSNKIVGMYAAPAGSTLLIDRNCHKSLAH LLMMSDVVPLWLSPTRNALGILGGIPRREFTHSAIENKVAAIPGASWPIH AVITNSTYDGLLYNTNWIKQTLDVPSIHFDSAWVPYTNFHP…
L-Lysine Decarboxylase	4.1.1.18	Enterobacter cloacae cloacae ATCC 13047	Enterobacter cloacae	2663762965	2665113230	710	VNIIAIMGPHGVFYKDEPIKELEQALQSRGYQLIWPHNSADLLKFIEHNP RICGVIFDWDEYDLELCSDINKLNEYLPLYAFINTHSTMDVSAQDMRMAL WFFEYSLGVAEDIAARIQQYTGEYLDNITPPFTRALFTYVKEGKYTFCTP GHMAGTAYQKSPVGCLFYDFFGGNTLKADVSISVTELGSLLDHTGPHLEA EEYIARTFGAEQSYMVTNGTSTSNKIVGMYAAPAGSTLLIDRNCHKSLAH LLMMSDVVPLWLSPTRNALGILGGIPRREFTHSAIENKVAAIPGASWPIH AVITNSTYDGLLYNTNWIKQTLDVPSIHFDSAWVPYTNFHPIYAGKSGMS GERVPDKVFFETQSTHKMLAAFSQASLIHIKGEYDEETFNEA…	>2665113230 Enterobacter cloacae cloacae ATCC 13047 VNIIAIMGPHGVFYKDEPIKELEQALQSRGYQLIWPHNSADLLKFIEHNP RICGVIFDWDEYDLELCSDINKLNEYLPLYAFINTHSTMDVSAQDMRMAL WFFEYSLGVAEDIAARIQQYTGEYLDNITPPFTRALFTYVKEGKYTFCTP GHMAGTAYQKSPVGCLFYDFFGGNTLKADVSISVTELGSLLDHTGPHLEA EEYIARTFGAEQSYMVTNGTSTSNKIVGMYAAPAGSTLLIDRNCHKSLAH LLMMSDVVPLWLSPTRNALGILGGIPRREFTHSAIENKVAAIPGASWPIH AVITNSTYDGLLYNTNWIKQTLDVPSIHFDSAWVPYTNFHP…
L-Lysine Decarboxylase	4.1.1.18	Enterococcus faecalis SDVK1A	Enterococcus faecalis	2602041575	2602255659	712	MNIIAIMGPHGVFYKDEPIKELERALQQQGFQIIWPQNSVDLLKFIEHNP RICGVIFDWDEYSLELCSDINQLNEYLPLYAFINTHSTMDVSAHDLRMAL WFFEYALGQSEDIATRIRQYTSEYLDNITPPFTKALFTYVKEGKYTFCTP GHMAGTAYQKSPVGCLFYDFFGGNTLKADVSISVTELGSLLDHTGPHLEA EEYIARTFGAEQSYMVTNGTSTSNKIVGMYAAPAGSTLLIDRNCHKSLAH LLMMSDVVPIWLKPTRNALGILGGIPRREFTHASIERKVEETTQAQWPVH AVITNSTYDGLLYNTNWIKQTLDVPSIHFDSAWVPYTHFHPIYQGKSGMS GERVPGKVIFETQSTHKMLAALSQASLIHIKGDYDEDTFNEA…	>2602255659 Enterococcus faecalis SDVK1A MNIIAIMGPHGVFYKDEPIKELERALQQQGFQIIWPQNSVDLLKFIEHNP RICGVIFDWDEYSLELCSDINQLNEYLPLYAFINTHSTMDVSAHDLRMAL WFFEYALGQSEDIATRIRQYTSEYLDNITPPFTKALFTYVKEGKYTFCTP GHMAGTAYQKSPVGCLFYDFFGGNTLKADVSISVTELGSLLDHTGPHLEA EEYIARTFGAEQSYMVTNGTSTSNKIVGMYAAPAGSTLLIDRNCHKSLAH LLMMSDVVPIWLKPTRNALGILGGIPRREFTHASIERKVEETTQAQWPVH AVITNSTYDGLLYNTNWIKQTLDVPSIHFDSAWVPYTHFHPIYQGKSGMS G…
L-Lysine Decarboxylase	4.1.1.18	Escherichia coli ATCC 11775	Escherichia coli	2897341779	2897345612	713	MNIIAIMGPHGVFYKDEPIKELESALVAQGFQIIWPQNSVDLLKFIEHNP RICGVIFDWDEYSLDLCSDINQLNEYLPLYAFINTHSTMDVSVQDMRMAL WFFEYALGQAEDIAIRMRQYTNEYLDNITPPFTKALFTYVKERKYTFCTP GHMGGTAYQKSPVGCLFYDFFGGNTLKADVSISVTELGSLLDHTGPHLEA EEYIARTFGAEQSYIVTNGTSTSNKIVGMYAAPSGSTLLIDRNCHKSLAH LLMMNDVVPVWLKPTRNALGILGGIPRGEFTRDSIEEKVAATTQAQWPVH AVITNSTYDGLLYNTDWIKQTLDVPSIHFDSAWVPYTHFHPIYQGKSGMS GERVAGKVIFETQSTHKMLAALSQASLIHIKGEYDEEAFNEA…	>2897345612 Escherichia coli ATCC 11775 MNIIAIMGPHGVFYKDEPIKELESALVAQGFQIIWPQNSVDLLKFIEHNP RICGVIFDWDEYSLDLCSDINQLNEYLPLYAFINTHSTMDVSVQDMRMAL WFFEYALGQAEDIAIRMRQYTNEYLDNITPPFTKALFTYVKERKYTFCTP GHMGGTAYQKSPVGCLFYDFFGGNTLKADVSISVTELGSLLDHTGPHLEA EEYIARTFGAEQSYIVTNGTSTSNKIVGMYAAPSGSTLLIDRNCHKSLAH LLMMNDVVPVWLKPTRNALGILGGIPRGEFTRDSIEEKVAATTQAQWPVH AVITNSTYDGLLYNTDWIKQTLDVPSIHFDSAWVPYTHFHPIYQGKSGMS GE…
L-Lysine Decarboxylase	4.1.1.18	Escherichia coli ATCC 11775	Escherichia coli	2897341779	2897346206	715	MNVIAILNHMGVYFKEEPIRELHRALERLNFQIVYPNDRDDLLKLIENNA RLCGVIFDWDKYNLELCEEISKMNENLPLYAFANTYSTLDVSLNDLRLQI SFFEYALGAADDIANKIKQTTDEYINTILPPLTKALFKYVREGKYTFCTP GHMGGTAFQKSPVGSLFYDFFGPNTMKSDISISVSELGSLLDHSGPHKEA EQYIARVFNADRSYMVTNGTSTANKIVGMYSAPAGSTILIDRNCHKSLTH LMMMSDVTPIYFRPTRNAYGILGGIPQSEFQHATIAKRVKETPNATWPVH AVITNSTYDGLLYNTDFIKKTLDVKSIHFDSAWVPYTNFSPIYEGKCGMS GGRVEGKVIYETQSTHKLLAAFSQASMIHVKGDVNEETFNEA…	>2897346206 Escherichia coli ATCC 11775 MNVIAILNHMGVYFKEEPIRELHRALERLNFQIVYPNDRDDLLKLIENNA RLCGVIFDWDKYNLELCEEISKMNENLPLYAFANTYSTLDVSLNDLRLQI SFFEYALGAADDIANKIKQTTDEYINTILPPLTKALFKYVREGKYTFCTP GHMGGTAFQKSPVGSLFYDFFGPNTMKSDISISVSELGSLLDHSGPHKEA EQYIARVFNADRSYMVTNGTSTANKIVGMYSAPAGSTILIDRNCHKSLTH LMMMSDVTPIYFRPTRNAYGILGGIPQSEFQHATIAKRVKETPNATWPVH AVITNSTYDGLLYNTDFIKKTLDVKSIHFDSAWVPYTNFSPIYEGKCGMS GG…
L-Lysine Decarboxylase	4.1.1.18	Hafnia alvei ATCC 51873	Hafnia alvei	2513237377	2514673126	739	MNIIAIMNDLSAYFKEEPLRELHQELEKEGFRIAYPKDRSDLLKLIENNS RLCGVIFDWDKYNLELSAEISELNKLLPIYAFANTYSTLDVNMSDLRLNV RFFEYALGSAQDIATKIRQSTDQYIDTILPPLTKALFKYVKEEKYTFCTP GHMGGTAFDKSPVGSLFYDFFGENTMRSDISISVSELGSLLDHSGPHRDA EEYIARTFNADRSYIVTNGTSTANKIVGMYSSPAGATILIDRNCHKSLTH LMMMSNVVPVYLRPTRNAYGILGGIPQSEFTRASIEEKVKNTPNATWPVH AVVTNSTYDGLFYNTEYIKKTLDVKSIHFDSAWVPYTNFHPIYQGKAGMS GERVPGKIIYETQSTHKLLAAFSQASMIHVKGEINEETFNEA…	>2514673126 Hafnia alvei ATCC 51873 MNIIAIMNDLSAYFKEEPLRELHQELEKEGFRIAYPKDRSDLLKLIENNS RLCGVIFDWDKYNLELSAEISELNKLLPIYAFANTYSTLDVNMSDLRLNV RFFEYALGSAQDIATKIRQSTDQYIDTILPPLTKALFKYVKEEKYTFCTP GHMGGTAFDKSPVGSLFYDFFGENTMRSDISISVSELGSLLDHSGPHRDA EEYIARTFNADRSYIVTNGTSTANKIVGMYSSPAGATILIDRNCHKSLTH LMMMSNVVPVYLRPTRNAYGILGGIPQSEFTRASIEEKVKNTPNATWPVH AVVTNSTYDGLFYNTEYIKKTLDVKSIHFDSAWVPYTNFHPIYQGKAGMS GERVPG…
L-Lysine Decarboxylase	4.1.1.18	Hafnia alvei ATCC 51873	Hafnia alvei	2513237377	2514673484	713	MNIIAILNHMGVYFKEEPIRELHKALEALDFQIVYPNDREDLLKLIDNNA RLCGVIFDWDTYNLDLCEEISAMNEHLPVYAFANTHSTLDVSLNDLRLNV EFFEYALGAAQDIAQKIRQSTDAYIDEILPPLTKALFNYVKEGKYTFCTP GHMGGTAFQKSPVGSIFYDFFGANAMKSDISISVGELGSLLDHSGPHKEA EEYIARTFNAERSYMVTNGTSTANKIVGMYSAPAGSTVLIDRNCHKSLTH LMMMSDITPIYFRPTRNAYGILGGIPKSEFQHDTIAERVAQTPNATWPVH AVVTNSTYDGLLYNTDYIKEALDVKSIHFDSAWVPYTNFSPIYKGLCGMS GGRVEGKVIYETQSTHKLLAAFSQASMIHVKGDINEETFNEA…	>2514673484 Hafnia alvei ATCC 51873 MNIIAILNHMGVYFKEEPIRELHKALEALDFQIVYPNDREDLLKLIDNNA RLCGVIFDWDTYNLDLCEEISAMNEHLPVYAFANTHSTLDVSLNDLRLNV EFFEYALGAAQDIAQKIRQSTDAYIDEILPPLTKALFNYVKEGKYTFCTP GHMGGTAFQKSPVGSIFYDFFGANAMKSDISISVGELGSLLDHSGPHKEA EEYIARTFNAERSYMVTNGTSTANKIVGMYSAPAGSTVLIDRNCHKSLTH LMMMSDITPIYFRPTRNAYGILGGIPKSEFQHDTIAERVAQTPNATWPVH AVVTNSTYDGLLYNTDYIKEALDVKSIHFDSAWVPYTNFSPIYKGLCGMS GGRVEG…
L-Lysine Decarboxylase	4.1.1.18	Hafnia alvei Stuart 32011, ATCC 13337	Hafnia alvei	2588253788	2588714504	739	MNIIAIMNDLSAYFKEEPLRELHQELEKEGFRIAYPKDRNDLLKLIENNS RLCGVIFDWDKYNLELSAEISELNKLLPIYAFANTYSTLDVNMSDLRLNV RFFEYALGSAQDIATKIRQSTDQYIDTILPPLTKALFKYVKEEKYTFCTP GHMGGTAFDKSPVGSLFYDFFGENTMRSDISISVSELGSLLDHSGPHRDA EEYIARTFNADRSYIVTNGTSTANKIVGMYSSPAGATILIDRNCHKSLTH LMMMSNVVPVYLRPTRNAYGILGGIPQSEFTRASIEEKVKNTPNATWPVH AVVTNSTYDGLFYNTEYIKNTLDVKSIHFDSAWVPYTNFHPIYQGKAGMS GERVPGKIIYETQSTHKLLAAFSQASMIHVKGEINEETFNEA…	>2588714504 Hafnia alvei Stuart 32011, ATCC 13337 MNIIAIMNDLSAYFKEEPLRELHQELEKEGFRIAYPKDRNDLLKLIENNS RLCGVIFDWDKYNLELSAEISELNKLLPIYAFANTYSTLDVNMSDLRLNV RFFEYALGSAQDIATKIRQSTDQYIDTILPPLTKALFKYVKEEKYTFCTP GHMGGTAFDKSPVGSLFYDFFGENTMRSDISISVSELGSLLDHSGPHRDA EEYIARTFNADRSYIVTNGTSTANKIVGMYSSPAGATILIDRNCHKSLTH LMMMSNVVPVYLRPTRNAYGILGGIPQSEFTRASIEEKVKNTPNATWPVH AVVTNSTYDGLFYNTEYIKNTLDVKSIHFDSAWVPYTNFHPIY…
L-Lysine Decarboxylase	4.1.1.18	Hafnia alvei Stuart 32011, ATCC 13337	Hafnia alvei	2588253788	2588717397	713	MNIIAILNHMGVYFKEEPIRELHKALEALDFQIVYPNDREDLLKLIDNNA RLCGVIFDWDTYNLDLCEEISAMNEHLPVYAFANTHSTLDVSLNDLRLNV EFFEYALGAAQDIAQKIRQSTDAYIDEILPPLTKALFNYVKEGKYTFCTP GHMGGTAFQKSPVGSIFYDFFGANAMKSDISISVGELGSLLDHSGPHKEA EEYIARTFNAERSYMVTNGTSTANKIVGMYSAPAGSTVLIDRNCHKSLTH LMMMSDITPIYFRPTRNAYGILGGIPKSEFQHDTIAERVAQTPNATWPVH AVVTNSTYDGLLYNTDYIKEALDVKSIHFDSAWVPYTNFSPIYKGLCGMS GGRVEGKVIYETQSTHKLLAAFSQASMIHVKGDINEETFNEA…	>2588717397 Hafnia alvei Stuart 32011, ATCC 13337 MNIIAILNHMGVYFKEEPIRELHKALEALDFQIVYPNDREDLLKLIDNNA RLCGVIFDWDTYNLDLCEEISAMNEHLPVYAFANTHSTLDVSLNDLRLNV EFFEYALGAAQDIAQKIRQSTDAYIDEILPPLTKALFNYVKEGKYTFCTP GHMGGTAFQKSPVGSIFYDFFGANAMKSDISISVGELGSLLDHSGPHKEA EEYIARTFNAERSYMVTNGTSTANKIVGMYSAPAGSTVLIDRNCHKSLTH LMMMSDITPIYFRPTRNAYGILGGIPKSEFQHDTIAERVAQTPNATWPVH AVVTNSTYDGLLYNTDYIKEALDVKSIHFDSAWVPYTNFSPIY…
L-Lysine Decarboxylase	4.1.1.18	Klebsiella oxytoca NCTC 11355	Klebsiella oxytoca	2808606784	2810712158	723	MLSLGQFLEESVNIIAIMGPHGVYYKDEPMKELEAALQRQGFQTIWPQNS ADLLQFIEHNPRICGVIFDWDEYSVDLCSDINRLNEYLPLYAFINAHSTM DVSSQDLRMTLWFFEYALGLSEEIATRIGQYTREYLDNITPPFTRALFNY VQEGKYTFCTPGHMGGSAYQKSPVGCLFYDFFGGNTLKADVSISVTELGS LLDHSGPHLEAEEYIARAFGAEQSYMVTNGTSTSNKIVGMYSAPAGSTLL IDRNCHKSLAHLLMMSDVVPLWLKPTRNALGILGGIPKREFTRDSIQQKV NATGGAGWPVHAVITNSTYDGLLYNTTWIKETLDVPSIHFDSAWVPYTHF HPIYHGKSGMSGDRIPGKVIFETQSTHKMLAALSQASLIHIK…	>2810712158 Klebsiella oxytoca NCTC 11355 MLSLGQFLEESVNIIAIMGPHGVYYKDEPMKELEAALQRQGFQTIWPQNS ADLLQFIEHNPRICGVIFDWDEYSVDLCSDINRLNEYLPLYAFINAHSTM DVSSQDLRMTLWFFEYALGLSEEIATRIGQYTREYLDNITPPFTRALFNY VQEGKYTFCTPGHMGGSAYQKSPVGCLFYDFFGGNTLKADVSISVTELGS LLDHSGPHLEAEEYIARAFGAEQSYMVTNGTSTSNKIVGMYSAPAGSTLL IDRNCHKSLAHLLMMSDVVPLWLKPTRNALGILGGIPKREFTRDSIQQKV NATGGAGWPVHAVITNSTYDGLLYNTTWIKETLDVPSIHFDSAWVPYTHF …
L-Lysine Decarboxylase	4.1.1.18	Klebsiella oxytoca NCTC 11355	Klebsiella oxytoca	2808606784	2810712608	715	MNVIAIMNHMGVYFKEEPIRELHRALERLDFRIVYPNDREDLLKLIENNA RLCGVIFDWDKYNLELCEDISKMNEYMPLYAFANTYSTLDVSLNDLRMQV RFFEYALGAAEDIANKIKQNTDEYIDTILPPLTKALFKYVREGKYTFCTP GHMGGTAFQKSPVGSIFYDFFGSNTMKSDISISVSELGSLLDHSGPHKEA EEYIARVFNAERSYMVTNGTSTANKIVGMYSAPAGSTVLIDRNCHKSLTH LMMMSDITPIYFRPTRNAYGILGGIPQSEFQHATIAKRVKETPNATWPVH AVITNSTYDGLLYNTDYIKKTLDVKSIHFDSAWVPYTNFSPIYEGKCGMS GGRVEGKVIYETQSTHKLLAAFSQASMIHVKGDVNEETFNEA…	>2810712608 Klebsiella oxytoca NCTC 11355 MNVIAIMNHMGVYFKEEPIRELHRALERLDFRIVYPNDREDLLKLIENNA RLCGVIFDWDKYNLELCEDISKMNEYMPLYAFANTYSTLDVSLNDLRMQV RFFEYALGAAEDIANKIKQNTDEYIDTILPPLTKALFKYVREGKYTFCTP GHMGGTAFQKSPVGSIFYDFFGSNTMKSDISISVSELGSLLDHSGPHKEA EEYIARVFNAERSYMVTNGTSTANKIVGMYSAPAGSTVLIDRNCHKSLTH LMMMSDITPIYFRPTRNAYGILGGIPQSEFQHATIAKRVKETPNATWPVH AVITNSTYDGLLYNTDYIKKTLDVKSIHFDSAWVPYTNFSPIYEGKCGMS …
L-Lysine Decarboxylase	4.1.1.18	Klebsiella pneumoniae pneumoniae ATCC 13883	Klebsiella pneumoniae	2671180284	2672126860	715	MNVIAIMNHMGVYFKEEPIRELHRALERLDFRIVYPNDRDDLLKLIENNS RLCGVIFDWDKYNLELCEEISKMNEYMPLYAFANTYSTLDVSLNDLRMQV RFFEYALGAAEDIANKIKQNTDEYIDTILPPLTKALFKYVREGKYTFCTP GHMGGTAFQKSPVGSIFYDFFGSNTMKSDISISVSELGSLLDHSGPHKEA EEYIARVFNAERSYMVTNGTSTANKIVGMYSAPAGSTVLIDRNCHKSLTH LMMMSDITPIYFRPTRNAYGILGGIPQSEFQHATIAKRVKETPNATWPVH AVITNSTYDGLLYNTDFIKKTLDVKSIHFDSAWVPYTNFSPIYEGKCGMS GGRVEGKVIYETQSTHKLLAAFSQASMIHVKGDVNEETFNEA…	>2672126860 Klebsiella pneumoniae pneumoniae ATCC 13883 MNVIAIMNHMGVYFKEEPIRELHRALERLDFRIVYPNDRDDLLKLIENNS RLCGVIFDWDKYNLELCEEISKMNEYMPLYAFANTYSTLDVSLNDLRMQV RFFEYALGAAEDIANKIKQNTDEYIDTILPPLTKALFKYVREGKYTFCTP GHMGGTAFQKSPVGSIFYDFFGSNTMKSDISISVSELGSLLDHSGPHKEA EEYIARVFNAERSYMVTNGTSTANKIVGMYSAPAGSTVLIDRNCHKSLTH LMMMSDITPIYFRPTRNAYGILGGIPQSEFQHATIAKRVKETPNATWPVH AVITNSTYDGLLYNTDFIKKTLDVKSIHFDSAWVPYT…
L-Lysine Decarboxylase	4.1.1.18	Klebsiella pneumoniae pneumoniae ATCC 13883	Klebsiella pneumoniae	2671180284	2672127622	729	MMLDLGEYQEESVNIIAIMGPHGVYHKDEPIKELEAALQRQGFQTIWPQN SADLLQFIEHNPRICGVIFDWDEYSVDLCSDINQLNEYLPLYAFINAHST MDVSSQDLRMTLWFFEYALGLSEEIATRIGQYTREYLENITPPFTRALFN YVQEGKYTFCTPGHMGGSAYQKSPVGCLFYDFFGGNTLKADVSISVTELG SLLDHTGPHLEAEEYIARAFGAEQSYMVTNGTSTSNKIVGMYSAPAGSTL LIDRNCHKSLAHLLMMSDVVPLWLKPTRNALGILGGIPRREFTRDSIQQK VRDTGGAQWPVHAVITNSTYDGLLYNTTWLKETLDVPSIHFDSAWVPYTH FHPIYQGKSGMSGERIPGKVIFETQSTHKMLAALSQASLIHI…	>2672127622 Klebsiella pneumoniae pneumoniae ATCC 13883 MMLDLGEYQEESVNIIAIMGPHGVYHKDEPIKELEAALQRQGFQTIWPQN SADLLQFIEHNPRICGVIFDWDEYSVDLCSDINQLNEYLPLYAFINAHST MDVSSQDLRMTLWFFEYALGLSEEIATRIGQYTREYLENITPPFTRALFN YVQEGKYTFCTPGHMGGSAYQKSPVGCLFYDFFGGNTLKADVSISVTELG SLLDHTGPHLEAEEYIARAFGAEQSYMVTNGTSTSNKIVGMYSAPAGSTL LIDRNCHKSLAHLLMMSDVVPLWLKPTRNALGILGGIPRREFTRDSIQQK VRDTGGAQWPVHAVITNSTYDGLLYNTTWLKETLDVP…
L-Lysine Decarboxylase	4.1.1.18	Peptoniphilus harei NCTC 13076	Peptoniphilus harei	2808606684	2810297924	450	MKRPLSEKINEVKNKISFGMPGHKGKDFFDLDIKRDLTEIYGTDNLLNPS WVIDDLHKEISKVFGSRESFMTTNGSTGALHIAIAMATRPGDKVLIQRNT HKSIYNGLLLNDLDPVYLNTIYDKDRAMYFGIDLDELREKIEKNKITACV LVSPNYFGGILKLKEIIEILHEKDIPVIVDEAHGAHLYFSDLKKYSALDA GADLVINSTHKMIPSLTQAALIHRGTDRFSHEDLLKYINIYNTTSPSYLV MLSIEAGLAYMDREGRSELKKRTEEIKNLKDAINYDLDLSHQSIIANDPM KFLFRIAGMTGEEVVEDFILNKDIRLEMGDLYYALGIVSPINTSEDLETL RDAILSYGDGPYKKIIPQDFPLPEKRLLPKEAFLSEGERISY…	>2810297924 Peptoniphilus harei NCTC 13076 MKRPLSEKINEVKNKISFGMPGHKGKDFFDLDIKRDLTEIYGTDNLLNPS WVIDDLHKEISKVFGSRESFMTTNGSTGALHIAIAMATRPGDKVLIQRNT HKSIYNGLLLNDLDPVYLNTIYDKDRAMYFGIDLDELREKIEKNKITACV LVSPNYFGGILKLKEIIEILHEKDIPVIVDEAHGAHLYFSDLKKYSALDA GADLVINSTHKMIPSLTQAALIHRGTDRFSHEDLLKYINIYNTTSPSYLV MLSIEAGLAYMDREGRSELKKRTEEIKNLKDAINYDLDLSHQSIIANDPM KFLFRIAGMTGEEVVEDFILNKDIRLEMGDLYYALGIVSPINTSEDLETL…
L-Lysine Decarboxylase	4.1.1.18	Peptoniphilus harei NCTC13077	Peptoniphilus harei	2840562631	2840562991	450	MKRPLSEKINEVENKISFGMPGHKGKDFFDLDIKKDLTEIYGTDNLLNPS GVIDDLHKEISKVFGSKESFMTTNGSTGALHIAMAMATRPGDKVLIQRNT HKSIYNGLLLNDLDPVYLNTIYDKDRAMYFGIDLDELREKIKENKITACV LVSPNYFGGILKLKGIIEILHEKDIPVIVDEAHGAHLYFLDLKKYSALDA GADLVINSTHKMIPSLTQAALIHRGTDRFSHEDLLKYINIYNTTSPSYLV MLSIEAGLAYMDREGRSELIKRAEEIKNLKQAINYDLDLSHQSIIANDPM KFLFRIAGMTGEEVVEDFILNKDIRLEMGDLYYALGIVSPINTSDELEIL KDAILSYGDGPYKKIIPQDFPLPEKRLLPKEAFLSEGERISY…	>2840562991 Peptoniphilus harei NCTC13077 MKRPLSEKINEVENKISFGMPGHKGKDFFDLDIKKDLTEIYGTDNLLNPS GVIDDLHKEISKVFGSKESFMTTNGSTGALHIAMAMATRPGDKVLIQRNT HKSIYNGLLLNDLDPVYLNTIYDKDRAMYFGIDLDELREKIKENKITACV LVSPNYFGGILKLKGIIEILHEKDIPVIVDEAHGAHLYFLDLKKYSALDA GADLVINSTHKMIPSLTQAALIHRGTDRFSHEDLLKYINIYNTTSPSYLV MLSIEAGLAYMDREGRSELIKRAEEIKNLKQAINYDLDLSHQSIIANDPM KFLFRIAGMTGEEVVEDFILNKDIRLEMGDLYYALGIVSPINTSDELEIL …
L-Lysine Decarboxylase	4.1.1.18	Peptoniphilus harei ACS-146-V-Sch2b	Peptoniphilus harei	649989982	650260679	450	MKRPLSNKIDEVKNKISFGMPGHKGKEFFDLDVKRDLTEIYGTDNLLNPS GVIEDLHREISKLFGSKESFVITNGSTGALHIAMAMATRPGDKVLIQRNT HKSIYNGLLLNDLDPIYLNTIYDKSRAMYFGIDLDELREKIEKNNIAVCV LVSPNYFGGILRLREIIEILHEKDIPVIVDEAHGAHLYFSDLKKYSAIDA GADLVINSTHKMIPSLTQASLIHRGTDRFSHEDLLKYVNIYNTTSPSYLV MLSIEAGLDYMDREGRSELIERCKDIEGLKDAIKYDLDLSHDSIVANDPM KFLFRIPGMTGEEVVEDFIINKDIRLEMGDLYYALGIISPINTREEIEKL KEAILSYEDGEYKKIIPQEFPIPEKKLLPREAFLSHGKRISY…	>650260679 Peptoniphilus harei ACS-146-V-Sch2b MKRPLSNKIDEVKNKISFGMPGHKGKEFFDLDVKRDLTEIYGTDNLLNPS GVIEDLHREISKLFGSKESFVITNGSTGALHIAMAMATRPGDKVLIQRNT HKSIYNGLLLNDLDPIYLNTIYDKSRAMYFGIDLDELREKIEKNNIAVCV LVSPNYFGGILRLREIIEILHEKDIPVIVDEAHGAHLYFSDLKKYSAIDA GADLVINSTHKMIPSLTQASLIHRGTDRFSHEDLLKYVNIYNTTSPSYLV MLSIEAGLDYMDREGRSELIERCKDIEGLKDAIKYDLDLSHDSIVANDPM KFLFRIPGMTGEEVVEDFIINKDIRLEMGDLYYALGIISPINTREE…
L-Lysine Decarboxylase	4.1.1.18	Peptoniphilus harei CMW7756A	Peptoniphilus harei	2837099687	2837101476	450	MKRPLSNKIDEVKNKISFGMPGHKGKEFFDLDVKRDLTEIYGTDNLLNPS GVIEDLHREISKLFGSKESFVITNGSTGALHIAMAMATRPGDKVLIQRNT HKSIYNGLLLNDLDPIYLNTIYDKSRAMYFGIDLDELREKIEKNNIAVCV LVSPNYFGGILRLREIIEILHEKDIPVIVDEAHGAHLYFSDLKKYSAIDA GADLVINSTHKMIPSLTQASLIHRGTDRFSHEDLLKYVNIYNTTSPSYLV MLSIEAGLDYMDREGRSELIERCKDIEGLKDAIKYDLDLSHDSIVANDPM KFLFRIPGMTGEEVVEDFIINKDIRLEMGDLYYALGIISPINTREEIEKL KEAILSYEDGEYKKIIPQEFPIPEKKLLPREAFLSHGKRISY…	>2837101476 Peptoniphilus harei CMW7756A MKRPLSNKIDEVKNKISFGMPGHKGKEFFDLDVKRDLTEIYGTDNLLNPS GVIEDLHREISKLFGSKESFVITNGSTGALHIAMAMATRPGDKVLIQRNT HKSIYNGLLLNDLDPIYLNTIYDKSRAMYFGIDLDELREKIEKNNIAVCV LVSPNYFGGILRLREIIEILHEKDIPVIVDEAHGAHLYFSDLKKYSAIDA GADLVINSTHKMIPSLTQASLIHRGTDRFSHEDLLKYVNIYNTTSPSYLV MLSIEAGLDYMDREGRSELIERCKDIEGLKDAIKYDLDLSHDSIVANDPM KFLFRIPGMTGEEVVEDFIINKDIRLEMGDLYYALGIISPINTREEIEKL K…
L-Lysine Decarboxylase	4.1.1.18	Sutterella wadsworthensis DSM 14016	Sutterella wadsworthensis	2770939567	2771840279	711	MNIIVELVSPGRFFKDAPIHSLNECLKKRGFEVVFAADQADLVRVVENNA RLAGVVIDWEDSPQELCQQIHDFNEYLPVFAFSSSNSVTDATFQQLSLNV EFFEYEISNAADIAVTISQKVEEYEKAVTPPLTRALMNFAKEGKYTFCTP GHMSGTAFQHSPVGALFYDFFGANTFKADVSVSVGELGSLLDHSGPHRDA EKYIAETFNADRSYIVTNGTSTANKIIGLYSAPAGSTVLIDRNCHKSLTH LMMMSNVIPIYLRPTRNAYGILGGIPQSEFKHETIEKRVKETPNATWPVH AVVTNSTYDGLFYNTGFIKNTLDVKSIHFDSAWVPYTNFSPIYQGLAGMS GGRTEGKVIYETQSTHKLLAAFSQASMIHVKGEINEATFNEA…	>2771840279 Sutterella wadsworthensis DSM 14016 MNIIVELVSPGRFFKDAPIHSLNECLKKRGFEVVFAADQADLVRVVENNA RLAGVVIDWEDSPQELCQQIHDFNEYLPVFAFSSSNSVTDATFQQLSLNV EFFEYEISNAADIAVTISQKVEEYEKAVTPPLTRALMNFAKEGKYTFCTP GHMSGTAFQHSPVGALFYDFFGANTFKADVSVSVGELGSLLDHSGPHRDA EKYIAETFNADRSYIVTNGTSTANKIIGLYSAPAGSTVLIDRNCHKSLTH LMMMSNVIPIYLRPTRNAYGILGGIPQSEFKHETIEKRVKETPNATWPVH AVVTNSTYDGLFYNTGFIKNTLDVKSIHFDSAWVPYTNFSPIYQG…
L-Lysine Decarboxylase	4.1.1.18	Vibrio cincinnatiensis DSM 19608	Vibrio cincinnatiensis	2568526007	2568550565	711	MNIFAILNHMGVFFKEEPVRQLHAALEKAGYEVVYPVDDKDLIKLIEMNP RICGVLFDWDKYSLELCERISQVNEKLPVHAFANEQSTLDISLTDLRLNV SFFEYALGMADDIAIKINQATQEYKEAIMPPFTKALFKYVDEGKYTFCTP GHMGGTAFQKSPAGSIFYDFYGPNTFKADVSISMPELGSLLDHSGPHKEA EEYIARTFNADSSYIVTNGTSTSNKIVGMFSAPAGSTVLVDRNCHKSLTH LMMMTDVTPIYFRPTRNAYGILGGIPQSEFSREVIAEKVANTPGATAPTY AVVTNSTYDGLLYNTQFIKESLDCKHIHFDSAWVPYTNFNAIYQGKCGMS GEAIPGKVFYETQSTHKLLAAFSQSSMIHIKGEFDKESFNEA…	>2568550565 Vibrio cincinnatiensis DSM 19608 MNIFAILNHMGVFFKEEPVRQLHAALEKAGYEVVYPVDDKDLIKLIEMNP RICGVLFDWDKYSLELCERISQVNEKLPVHAFANEQSTLDISLTDLRLNV SFFEYALGMADDIAIKINQATQEYKEAIMPPFTKALFKYVDEGKYTFCTP GHMGGTAFQKSPAGSIFYDFYGPNTFKADVSISMPELGSLLDHSGPHKEA EEYIARTFNADSSYIVTNGTSTSNKIVGMFSAPAGSTVLVDRNCHKSLTH LMMMTDVTPIYFRPTRNAYGILGGIPQSEFSREVIAEKVANTPGATAPTY AVVTNSTYDGLLYNTQFIKESLDCKHIHFDSAWVPYTNFNAIYQGKCG…
Arginine Decarboxylase	4.1.1.19	Acidaminococcus fermentans VR4, DSM 20731	Acidaminococcus fermentans	646311901	646507236	481	MNAKRPLLTAVENYRLQHVYPLHTPGHKGGRGADPVLRHLVGDVALESDV SLMAELDDIHHPEGCIRDTETLAARLYGADRCFLGVNGTTGVIHGMLLGA LKPGEKILIPRNSHRSVLGALVLGGFHPVYLQPAYDPQWRLTLQVTPEQV EQALEQDPEIRAVFLTTPNYFGLAAATRTIAEIAHRHGALLLVDEAHGPH LGFTDQLPPGAMESGADAAAQSTHKILGAMTQCSLLQVRYDRISPEAMEG AMSLVTTTSPNYLLMGALDAAQAQLTEQGKAMGEASVQAAQILRRALHRI PGLPVLEQELVGKGGVAALDPGKITLQVSALGVTGPEAADALRQAGIAVE LVDEDHVLLLVTYADLGPELEQVAGTLVRVLEAIRKPEWELK…	>646507236 Acidaminococcus fermentans VR4, DSM 20731 MNAKRPLLTAVENYRLQHVYPLHTPGHKGGRGADPVLRHLVGDVALESDV SLMAELDDIHHPEGCIRDTETLAARLYGADRCFLGVNGTTGVIHGMLLGA LKPGEKILIPRNSHRSVLGALVLGGFHPVYLQPAYDPQWRLTLQVTPEQV EQALEQDPEIRAVFLTTPNYFGLAAATRTIAEIAHRHGALLLVDEAHGPH LGFTDQLPPGAMESGADAAAQSTHKILGAMTQCSLLQVRYDRISPEAMEG AMSLVTTTSPNYLLMGALDAAQAQLTEQGKAMGEASVQAAQILRRALHRI PGLPVLEQELVGKGGVAALDPGKITLQVSALGVTGPEAAD…
Arginine Decarboxylase	4.1.1.19	Acidaminococcus intestini DSM 21505	Acidaminococcus intestini	646311901	646508489	485	MEKQYRLKQDRAPIYEALERFRKMRVVPFDVPGHKRGRGNPELTDFLGEK CVGVDVNSMKPLDNLCHPVSVIREAEQLAADAFGASQAFLMVGGTTSAVQ SMILSACKRGDKIILPRNVHKSMINALVLCGAIPVYVNPDVDKRLGISLG MKRDAVAKAIRENPDAVAVVVNNPTYYGVCSDLRAIVKMAHDAGMLCLAD EAHGTHFYFGSGLPVSAMAAGADMAAISMHKSGGSLTQSSFLLTGPKVHA GYVRQIINLTQTTSGSYLLMSSLDISRRRLALHGREIFHKVVDMAEYARQ EINNIGGYYAFGRELMNGDSVFDFDNTKLSIHTLDIGLAGIEVYDILRDD YDIQIEFGDIGNILAYLSMGDRIQDLERLVSALAEIRRRYQK…	>646508489 Acidaminococcus intestini DSM 21505 MEKQYRLKQDRAPIYEALERFRKMRVVPFDVPGHKRGRGNPELTDFLGEK CVGVDVNSMKPLDNLCHPVSVIREAEQLAADAFGASQAFLMVGGTTSAVQ SMILSACKRGDKIILPRNVHKSMINALVLCGAIPVYVNPDVDKRLGISLG MKRDAVAKAIRENPDAVAVVVNNPTYYGVCSDLRAIVKMAHDAGMLCLAD EAHGTHFYFGSGLPVSAMAAGADMAAISMHKSGGSLTQSSFLLTGPKVHA GYVRQIINLTQTTSGSYLLMSSLDISRRRLALHGREIFHKVVDMAEYARQ EINNIGGYYAFGRELMNGDSVFDFDNTKLSIHTLDIGLAGIEVYDI…
Arginine Decarboxylase	4.1.1.19	Alistipes finegoldii BIOML-A1	Alistipes finegoldii	2915162840	2915163340	464	MKDKYIDLIEQTFDFPQDEFSVEDNELNFHDIPLMELIKQYGTPLKITYL PKISQQINRAKRMFNVAMAKVDYKGSYNYCYCTKSSHFSFVLEEAMKNDI HLETSSAYDIHIINALYDSGIIDKDRYIICNGFKRPQYVENIAQLVNDGF VNTIPVLDNKEELELFEDSFTKKCKVGIRIACEEEPKFEFYTSRLGIRYN DIIDFYKAKLKNSKKFQLKMLHFFINTGIKDTAYYWNELSKCINVYCELK AICPELDSLNIGGGFPIKNSLNFEYDYEYLTEEIIAQIKNICQRNDTEEP NIFTEFGSFTVGESGASLYSIVNQKQQNDRENWYMIDSSFITTLPDTWGI NQRYIMLAVNNWDKEYQRVLLGGLTCDSEDFYNAESHTNAIF…	>2915163340 Alistipes finegoldii BIOML-A1 MKDKYIDLIEQTFDFPQDEFSVEDNELNFHDIPLMELIKQYGTPLKITYL PKISQQINRAKRMFNVAMAKVDYKGSYNYCYCTKSSHFSFVLEEAMKNDI HLETSSAYDIHIINALYDSGIIDKDRYIICNGFKRPQYVENIAQLVNDGF VNTIPVLDNKEELELFEDSFTKKCKVGIRIACEEEPKFEFYTSRLGIRYN DIIDFYKAKLKNSKKFQLKMLHFFINTGIKDTAYYWNELSKCINVYCELK AICPELDSLNIGGGFPIKNSLNFEYDYEYLTEEIIAQIKNICQRNDTEEP NIFTEFGSFTVGESGASLYSIVNQKQQNDRENWYMIDSSFITTLPDTWGI …
Arginine Decarboxylase	4.1.1.19	Alistipes indistinctus AF17-14	Alistipes indistinctus	2840785702	2840785820	463	MKNKYIDLIEQTFEFPQDEFSVQDNELNFHDIPLMDIIKQYGTPLKVTYL PKITSQIQRAKRLFNVAMAKVDYQGSYNYCYCTKSSHFSFVLEEALKNDI HLETSSAYDIHIINALYDGGIIDKNIYIVCNGFKRPQYVENIASLVNNGF ENTIPILDNKRELNLLDDAINKPCQIGIRIASEEEPKFDFYTSRLGIRYN DIIEFYQTRIKTNKKFKLKMLHFFINTGIKDTAYYWNELNKCLGIYYELK KICPELDSLNIGGGFPIKNSLAFDYDYEYMAEEIVSQIKHFCEQSGIPEP NIFTEFGSFTVGESGATLFSIINQKQQNDRERWYMIDSSFMTTLPDIWGI KQRYILLAINHWDLEYQRVFLGGLTCDSEDFYNGESHSNAIF…	>2840785820 Alistipes indistinctus AF17-14 MKNKYIDLIEQTFEFPQDEFSVQDNELNFHDIPLMDIIKQYGTPLKVTYL PKITSQIQRAKRLFNVAMAKVDYQGSYNYCYCTKSSHFSFVLEEALKNDI HLETSSAYDIHIINALYDGGIIDKNIYIVCNGFKRPQYVENIASLVNNGF ENTIPILDNKRELNLLDDAINKPCQIGIRIASEEEPKFDFYTSRLGIRYN DIIEFYQTRIKTNKKFKLKMLHFFINTGIKDTAYYWNELNKCLGIYYELK KICPELDSLNIGGGFPIKNSLAFDYDYEYMAEEIVSQIKHFCEQSGIPEP NIFTEFGSFTVGESGATLFSIINQKQQNDRERWYMIDSSFMTTLPDIWGI…
Arginine Decarboxylase	4.1.1.19	Alistipes inops 627	Alistipes inops	2651869761	2652735282	463	MKNKYIDLIEQTFEFPQDEFTVEDNELYFHEVPLMDIIKQYGTPLKISYL PKISQQINRAKRMFNVAMAKVDYKGSYNYCYCTKSSHFSFVLEEALKNEI NLETSSAYDIHIINALYESGLINKDIYIVCNGFKRPQYVENIANLINSGF TNTIPVIDNKQELDLLDIIEKPCQIGIRIAAEEEPKFDFYTSRLGIRYND IIPYYKERIKNNKKVKLKMLHFFINTGIKDTAYYWNELHKCIQVYCELKK LAPELDSLNIGGGFPIKNSLAFDYDYEYMTEEIVAQIKNVCNANGVEEPN IFTEFGSFTVGESGAALFSIINQKQQNDRESWYMIDSSFMTTLPDIWGIN QRYPLLAINNWDKEYQRVFLGGLSCDSEDYYSGEAHSNAVFL…	>2652735282 Alistipes inops 627 MKNKYIDLIEQTFEFPQDEFTVEDNELYFHEVPLMDIIKQYGTPLKISYL PKISQQINRAKRMFNVAMAKVDYKGSYNYCYCTKSSHFSFVLEEALKNEI NLETSSAYDIHIINALYESGLINKDIYIVCNGFKRPQYVENIANLINSGF TNTIPVIDNKQELDLLDIIEKPCQIGIRIAAEEEPKFDFYTSRLGIRYND IIPYYKERIKNNKKVKLKMLHFFINTGIKDTAYYWNELHKCIQVYCELKK LAPELDSLNIGGGFPIKNSLAFDYDYEYMTEEIVAQIKNVCNANGVEEPN IFTEFGSFTVGESGAALFSIINQKQQNDRESWYMIDSSFMTTLPDIWGIN QRYPLLAINN…
Arginine Decarboxylase	4.1.1.19	Alistipes onderdonkii WAL 8169, DSM 19147	Alistipes onderdonkii	2517572213	2518160666	522	MKKAKFGTDFQNNRANYWLYEKYSFDLHPEISKNPGELLWPKITDVAKTD CRNLHEPAMKDKYIDLIEQTFDFPQDEFSVEDNELNFHDIPLMELIKQYG TPLKITYLPKISQQINRAKRMFNVAMAKVDYKGSYNYCYCTKSSHFSFVL EEAMKNDVHLETSSAYDIHIINALYDGGIIDKDRYIICNGFKRPQYVENI AQLVNDGFVNTIPVLDNKEELDLFEDAFTKKCKVGIRIACEEEPKFEFYT SRLGIRYNDIIDFYKAKLKNSKKFQLKMLHFFINTGIKDTAYYWNELSKC MNVYCELKAICPELDSLNIGGGFPIKNSLNFEYDYEYLTEEIIAQIKNIC HRNDTEEPNIFTEFGSFTVGESGAALYSIVNQKQQNDRENWY…	>2518160666 Alistipes onderdonkii WAL 8169, DSM 19147 MKKAKFGTDFQNNRANYWLYEKYSFDLHPEISKNPGELLWPKITDVAKTD CRNLHEPAMKDKYIDLIEQTFDFPQDEFSVEDNELNFHDIPLMELIKQYG TPLKITYLPKISQQINRAKRMFNVAMAKVDYKGSYNYCYCTKSSHFSFVL EEAMKNDVHLETSSAYDIHIINALYDGGIIDKDRYIICNGFKRPQYVENI AQLVNDGFVNTIPVLDNKEELDLFEDAFTKKCKVGIRIACEEEPKFEFYT SRLGIRYNDIIDFYKAKLKNSKKFQLKMLHFFINTGIKDTAYYWNELSKC MNVYCELKAICPELDSLNIGGGFPIKNSLNFEYDYEYLT…
Arginine Decarboxylase	4.1.1.19	Alistipes shahii BIOML-A1	Alistipes shahii	2915171790	2915172393	464	MKDKYIDLIEQSFDFPQDEFSVEDNELNFHDIPLMELIKQYGTPLKITYL PKISQQINRAKRMFNVAMAKVDYKGSYNYCYCTKSSHFSFVLEEAMKNDI HLETSSAYDIHIINALYDGGIIDKDRYIICNGFKRPQYVENIAQLVNDGF SNTIPVLDNKEELELFEDSFTKKCKVGIRIACEEEPKFDFYTSRLGIRYN DIVDFYKAKLRNSKKFQLKMLHFFINTGIKDTAYYWNELSKCMNVYCELK AICPELDSLNIGGGFPIKNSLNFEYDYEYLTEEIVAQIKNICQRNGVEEP NIFTEFGSFTVGESGAVLYSIVNQKQQNDRENWYMIDSSFITTLPDTWGI NQRYIMLAVNNWDKEYQRVLLGGLTCDSEDFYNSECHTSAIF…	>2915172393 Alistipes shahii BIOML-A1 MKDKYIDLIEQSFDFPQDEFSVEDNELNFHDIPLMELIKQYGTPLKITYL PKISQQINRAKRMFNVAMAKVDYKGSYNYCYCTKSSHFSFVLEEAMKNDI HLETSSAYDIHIINALYDGGIIDKDRYIICNGFKRPQYVENIAQLVNDGF SNTIPVLDNKEELELFEDSFTKKCKVGIRIACEEEPKFDFYTSRLGIRYN DIVDFYKAKLRNSKKFQLKMLHFFINTGIKDTAYYWNELSKCMNVYCELK AICPELDSLNIGGGFPIKNSLNFEYDYEYLTEEIVAQIKNICQRNGVEEP NIFTEFGSFTVGESGAVLYSIVNQKQQNDRENWYMIDSSFITTLPDTWGI NQRY…
Arginine Decarboxylase	4.1.1.19	Anaerococcus prevotii NCTC 11806	Anaerococcus prevotii	2808606805	2810803717	445	MLNEKLDLYLKEGYYPFHMPGSKRSKILRSDLSYRRDLTEIYGFDNLNDP EDIFIQMEERLAQIYRVNKAIISTNGSTSGILSTIRALCRDNKNILIQRS SHKSVYNACELNSLNVSYTNIVTDEQLAIKDIDYENLEEKLKEKNYQALV LTSPSYEGYLLDLKRIYKLCRENNTKLILDMAHGSHLPLTNLYDNSFDLA ITSFHKNLSALTPSAAVLINDMEYFDEIKRNMAIFQTSSPSYVILQSIDE MIEKFESFDELYKKLENNLDDLYKLKLDNIKLIEDSRKDKTKLLISTKNT NINGSDLEKLLREDRIEIEMSYPDYVLLISTIFDTEDGFNRIKKSLRRID GLLGAKRKSYSLELPIPQKKLEIYEAINCKKKYVKVENSLGK…	>2810803717 Anaerococcus prevotii NCTC 11806 MLNEKLDLYLKEGYYPFHMPGSKRSKILRSDLSYRRDLTEIYGFDNLNDP EDIFIQMEERLAQIYRVNKAIISTNGSTSGILSTIRALCRDNKNILIQRS SHKSVYNACELNSLNVSYTNIVTDEQLAIKDIDYENLEEKLKEKNYQALV LTSPSYEGYLLDLKRIYKLCRENNTKLILDMAHGSHLPLTNLYDNSFDLA ITSFHKNLSALTPSAAVLINDMEYFDEIKRNMAIFQTSSPSYVILQSIDE MIEKFESFDELYKKLENNLDDLYKLKLDNIKLIEDSRKDKTKLLISTKNT NINGSDLEKLLREDRIEIEMSYPDYVLLISTIFDTEDGFNRIKKSLRR…
Arginine Decarboxylase	4.1.1.19	Anaerostipes caccae L1-92	Anaerostipes caccae	641736227	641896206	459	MKYPIFEKLRQLDKEGLYPFHMPGHKRKKQDIMREGSLFALDTTEISGYD DLHHPEGMIKESMEYIKHIYGSKESYFLINSTTGGILASVTASCRLGDKI LISRNCHKSVYHAISMLGLRPVYLYPKIEQNICMGITRSQVQDILNREKG IKAAVIVSPTYEGIVSDIRQIAEVLHEEGIPLIVDEAHGAHFVFHSGFPE SAVSQGADAVIQSLHKTLPSLTQTGLLHICSSRIGTREIQQALSTFQSSS PSYILMASIDYCVRKCADRPDLFDDYVQNLMDIRARLKHMRNLKLLRTDD PGKIVVLTGDTKITGKELFHILRSEYGIELEMSEISYVTAMTSICDTKEA LGKLCEAFLETDESLYHVPNPGQAVIPAAEQVMTPYEAKIRG…	>641896206 Anaerostipes caccae L1-92 MKYPIFEKLRQLDKEGLYPFHMPGHKRKKQDIMREGSLFALDTTEISGYD DLHHPEGMIKESMEYIKHIYGSKESYFLINSTTGGILASVTASCRLGDKI LISRNCHKSVYHAISMLGLRPVYLYPKIEQNICMGITRSQVQDILNREKG IKAAVIVSPTYEGIVSDIRQIAEVLHEEGIPLIVDEAHGAHFVFHSGFPE SAVSQGADAVIQSLHKTLPSLTQTGLLHICSSRIGTREIQQALSTFQSSS PSYILMASIDYCVRKCADRPDLFDDYVQNLMDIRARLKHMRNLKLLRTDD PGKIVVLTGDTKITGKELFHILRSEYGIELEMSEISYVTAMTSICDTKEA LGKLC…
Arginine Decarboxylase	4.1.1.19	Anaerostipes hadrus BIOML-A1	Anaerostipes hadrus	2915131136	2915133730	460	MTSIYNKLKQLQYKEDYPFHMPGHKRNLKIDSLLDAISKIDITEITGFDD LHHPEEMIRELMDDLKQIYGTKESYLLVNSSTAGNLAAIAALCNIGDKIL VARNCHKSVYHAIELLGLDPIYIYPEIDEYGICKGITKEQIENIITKETS IKAMVLVSPTYEGRVSDIEGISDVLHRNNIPLIVDEAHGAHFIYHEAFPE SAANSGADIVIQSLHKTLPAFTQTGLLHLCTDCVTREMMQKKLSIFQSSS PSYVLIASIEQCIHICNENRGYFQQYYEKLWILREKLEELKYIKLVPTDD IGKLVFSVKDTTISGEELFEILRDNYHLEMEMSELYYVIAMTSVCDTQEG YDRLYQALKEIDSEITKKNTEYLFLENDFHQNKKMLKPEEAA…	>2915133730 Anaerostipes hadrus BIOML-A1 MTSIYNKLKQLQYKEDYPFHMPGHKRNLKIDSLLDAISKIDITEITGFDD LHHPEEMIRELMDDLKQIYGTKESYLLVNSSTAGNLAAIAALCNIGDKIL VARNCHKSVYHAIELLGLDPIYIYPEIDEYGICKGITKEQIENIITKETS IKAMVLVSPTYEGRVSDIEGISDVLHRNNIPLIVDEAHGAHFIYHEAFPE SAANSGADIVIQSLHKTLPAFTQTGLLHLCTDCVTREMMQKKLSIFQSSS PSYVLIASIEQCIHICNENRGYFQQYYEKLWILREKLEELKYIKLVPTDD IGKLVFSVKDTTISGEELFEILRDNYHLEMEMSELYYVIAMTSVCDTQEG Y…
Arginine Decarboxylase	4.1.1.19	Anaerotruncus colihominis An174	Anaerotruncus colihominis	2806310984	2808314641	448	MNTPLYDAVRLYIEQARARFHMPGHKGRGAPPFSEILPWDITEVAGADSL YHAGGAIEAFERIAARVYGARRTLLCAGGATLCIQTMLALACGAGGTVVM GRNVHRAAINAAALLDLTPVWVMPDGSAGAWFSGRYTPQAVEAALAAHPE ASAVYITSPDYFGVMSDVAAISAVCRARGVPLLVDNAHGAHLPFLPERYG NMHPIESGASMCADSLHKTLPAMTGGALLHISEERFAGDAKSMMSVFGST SPSYPIMLSCERAVAYAAGGAAREGFDRTARAFDALRHFALQKGFALPLG LSDPAKLSLCFGARGDQAGEFGAHLRIYGVEPEYISGSACVLMADGENDA RDFERLRAALDGLRPPVGRAAPPAAPKLPERALSVRAALFSP…	>2808314641 Anaerotruncus colihominis An174 MNTPLYDAVRLYIEQARARFHMPGHKGRGAPPFSEILPWDITEVAGADSL YHAGGAIEAFERIAARVYGARRTLLCAGGATLCIQTMLALACGAGGTVVM GRNVHRAAINAAALLDLTPVWVMPDGSAGAWFSGRYTPQAVEAALAAHPE ASAVYITSPDYFGVMSDVAAISAVCRARGVPLLVDNAHGAHLPFLPERYG NMHPIESGASMCADSLHKTLPAMTGGALLHISEERFAGDAKSMMSVFGST SPSYPIMLSCERAVAYAAGGAAREGFDRTARAFDALRHFALQKGFALPLG LSDPAKLSLCFGARGDQAGEFGAHLRIYGVEPEYISGSACVLMADGEND…
Arginine Decarboxylase	4.1.1.19	Bacillus subtilis ATCC 13952	Bacillus subtilis	2627853700	2628598733	477	MDTPLYTALLKHAHRNTYSFHVPGHHNGDVFFDEAKSVYQSLLSIDMTEI TGLDDLHHPTGVIKEAQDLVSRLYGSQESFFLVNGTTAGNLAMILAVCEP DEPILIQRNCHKSVFHAVAMAGAKPVYLAPEIDKNMHVPSYVSLSVIEKA LASYPNAKGLVLTNPTYYGHAADLNAAVKKAHSYGVPVLVDEAHGAHFVL GEPFPPSSLAMGADAVVQSAHKTLPAMTMGSYFHLNSSRIDRDRLTYYLS SLQSSSPSYPIMASLDTARAYIQDIAEKGTLPVHIAHIEQIKRNFASISS IEVIEPSGYGIKADPLKLILRSKLGHSGYSLQNILESEGIFAELADEYQV LLVLPIGGRRMIKQETVKNIQQKLENTPPDRLPEAVDWTFPS…	>2628598733 Bacillus subtilis ATCC 13952 MDTPLYTALLKHAHRNTYSFHVPGHHNGDVFFDEAKSVYQSLLSIDMTEI TGLDDLHHPTGVIKEAQDLVSRLYGSQESFFLVNGTTAGNLAMILAVCEP DEPILIQRNCHKSVFHAVAMAGAKPVYLAPEIDKNMHVPSYVSLSVIEKA LASYPNAKGLVLTNPTYYGHAADLNAAVKKAHSYGVPVLVDEAHGAHFVL GEPFPPSSLAMGADAVVQSAHKTLPAMTMGSYFHLNSSRIDRDRLTYYLS SLQSSSPSYPIMASLDTARAYIQDIAEKGTLPVHIAHIEQIKRNFASISS IEVIEPSGYGIKADPLKLILRSKLGHSGYSLQNILESEGIFAELADEYQV L…
Arginine Decarboxylase	4.1.1.19	Bacillus subtilis ATCC 13952	Bacillus subtilis	2627853700	2628600195	490	LPQHETPLYSGLKKHADRQPVQFHIPGHKKGAGMDPEFRQFIGENALSID LINIEPLDDLHAPKGIIKEAQELAAEAFGADHTFFSVQGTSGAIMTMVMA VCGPGDKIIIPRNVHKSIMTAIVFSGAVPIFIHPEIDDELGISHGITLES AERALTEHPDAKGLLVINPTYFGVAADLSSIVKLAHSFNVPVLVDEAHGV HIHFHDKLPLSAMQAGADMAATSVHKLGGSLTQSSILNVREGLVSKERVQ SILSMLTTTSTSYLLLASLDVARKRLATEGRGLLEDTILLANQTRERLNQ IEGIRCVGEEITGSKAAFSYDPTKLIISVKNLGLTGHDVEKWLRESYNIE VELSDLYNILCIFTPGDRAGDADRLVSALTDISKQASANEYA…	>2628600195 Bacillus subtilis ATCC 13952 LPQHETPLYSGLKKHADRQPVQFHIPGHKKGAGMDPEFRQFIGENALSID LINIEPLDDLHAPKGIIKEAQELAAEAFGADHTFFSVQGTSGAIMTMVMA VCGPGDKIIIPRNVHKSIMTAIVFSGAVPIFIHPEIDDELGISHGITLES AERALTEHPDAKGLLVINPTYFGVAADLSSIVKLAHSFNVPVLVDEAHGV HIHFHDKLPLSAMQAGADMAATSVHKLGGSLTQSSILNVREGLVSKERVQ SILSMLTTTSTSYLLLASLDVARKRLATEGRGLLEDTILLANQTRERLNQ IEGIRCVGEEITGSKAAFSYDPTKLIISVKNLGLTGHDVEKWLRESYNIE V…
Arginine Decarboxylase	4.1.1.19	Bacillus subtilis spizizenii ATCC 6633	Bacillus subtilis	647000211	647378955	480	MNTPLYKALIQHARRNSHSFHVPGHHNGDVFFDDAKSIFDPLLTIDVTEL AGLDDLHHPSGVIKEAQELVSQLYGSAESFFLVNGTTVGNLAMILSVCEP GETILVQRNCHKSVFHAVDLAGAEPVYLAPDIDEAMHVPTHVPLDTIKKA LAAYPDAKGLVLTNPTYYGHSADLTEIISVAHHYGIPVLVDEAHGAHFVL GKPFPVSALKMGADIVVQSAHKTLPAMTMGSYLHLNNGCRVDRNRVAEYL VRLQSSSPSYPIMASLDIARAYVQHIIEERKLSDILQRIQSLKQTFDLLT NAEVVKPADPRMITDPLKLTIRSKRGHSGYTLQNILERANIFTELADENQ VLLVLPLGGKRRINAETIKSIDDEIEKTPPDQLFVSAEWGVQ…	>647378955 Bacillus subtilis spizizenii ATCC 6633 MNTPLYKALIQHARRNSHSFHVPGHHNGDVFFDDAKSIFDPLLTIDVTEL AGLDDLHHPSGVIKEAQELVSQLYGSAESFFLVNGTTVGNLAMILSVCEP GETILVQRNCHKSVFHAVDLAGAEPVYLAPDIDEAMHVPTHVPLDTIKKA LAAYPDAKGLVLTNPTYYGHSADLTEIISVAHHYGIPVLVDEAHGAHFVL GKPFPVSALKMGADIVVQSAHKTLPAMTMGSYLHLNNGCRVDRNRVAEYL VRLQSSSPSYPIMASLDIARAYVQHIIEERKLSDILQRIQSLKQTFDLLT NAEVVKPADPRMITDPLKLTIRSKRGHSGYTLQNILERANIFT…
Arginine Decarboxylase	4.1.1.19	Bacillus subtilis spizizenii ATCC 6633	Bacillus subtilis	647000211	647380480	490	MSQHETPLYTGLKKHASRQPVQFHIPGHKKGAGMDPEFRQFIGENALSID LINIEPLDDLHAPKGIIKQAQDLAAEAFGADHTFFSVQGTSGAIMTMVMA VCGPGDKIIIPRNVHKSIMTAIVFSGAIPIFIHPEIDNELGISHGITLES AKRALTEHPDAKGLLVINPTYFGVAADLKSIVELAHSFDVPVLVDEAHGV HIHFHDELPLSAMQAGADIAATSVHKLGGSLTQSSILNMREGLVSKDRVQ SILSMLTTTSTSYLLLASLDVARKRLATEGHQLAEETLKLANQTRDRLNQ IEGIYCVGSEILVSKAAYSYDPTKLIISVKSLGLTGHDVEKWLRESFNIE VELSDLYNILCIFTPGDSQNDADRLVEALTEIAHHMSEKDVT…	>647380480 Bacillus subtilis spizizenii ATCC 6633 MSQHETPLYTGLKKHASRQPVQFHIPGHKKGAGMDPEFRQFIGENALSID LINIEPLDDLHAPKGIIKQAQDLAAEAFGADHTFFSVQGTSGAIMTMVMA VCGPGDKIIIPRNVHKSIMTAIVFSGAIPIFIHPEIDNELGISHGITLES AKRALTEHPDAKGLLVINPTYFGVAADLKSIVELAHSFDVPVLVDEAHGV HIHFHDELPLSAMQAGADIAATSVHKLGGSLTQSSILNMREGLVSKDRVQ SILSMLTTTSTSYLLLASLDVARKRLATEGHQLAEETLKLANQTRDRLNQ IEGIYCVGSEILVSKAAYSYDPTKLIISVKSLGLTGHDVEKWL…
Arginine Decarboxylase	4.1.1.19	Bacteroides acidifaciens JCM 10556	Bacteroides acidifaciens	2565956591	2566278563	630	MRKWRIEDSEELYNITGWGTSYFGINDKGHVVVTPRKDGVAVDLKELVDE LQLRDVASPMLVRFPDILDNRIEKMSSCFKQAAEEYGYKAQNFIIYPIKV NQMRPVVEEIISHGKKFNLGLEAGSKPELHAVIAINTDSDSLIVCNGYKD ESYIELALLAQKMGKRIFLVVEKMNELKLIAKMAKQLNVQPNIGIRIKLA SSGSGKWEESGGDASKFGLTSSELLEALDFLESKGMKDCLKLIHFHIGSQ VTKIRRIKTALREASQFYVQLHSMGFNVEFVDIGGGLGVDYDGTRSSNSE GSVNYSIQEYVNDSISTLVDVSDKNGIPHPNIITESGRALTAHHSVLIFE VLETATLPEWDDEEEIAPDAHELVQELYSIWDSLNQNKMLEA…	>2566278563 Bacteroides acidifaciens JCM 10556 MRKWRIEDSEELYNITGWGTSYFGINDKGHVVVTPRKDGVAVDLKELVDE LQLRDVASPMLVRFPDILDNRIEKMSSCFKQAAEEYGYKAQNFIIYPIKV NQMRPVVEEIISHGKKFNLGLEAGSKPELHAVIAINTDSDSLIVCNGYKD ESYIELALLAQKMGKRIFLVVEKMNELKLIAKMAKQLNVQPNIGIRIKLA SSGSGKWEESGGDASKFGLTSSELLEALDFLESKGMKDCLKLIHFHIGSQ VTKIRRIKTALREASQFYVQLHSMGFNVEFVDIGGGLGVDYDGTRSSNSE GSVNYSIQEYVNDSISTLVDVSDKNGIPHPNIITESGRALTAHHSV…
Arginine Decarboxylase	4.1.1.19	Bacteroides caccae ATCC 43185	Bacteroides caccae	640963023	641003695	630	MRKWRIEDSEELYNITGWGTSYFGINDKGHVVVTPRRDGVAVDLKELVDE LQLRDVAAPTLVRFPDILDNRIEKMSSCFKQAAEEYGYKAENFIIYPIKV NQMRPVVEEIISHGKKFNLGLEAGSKPELHAVIAVNTDSDSLIVCNGYKD ESYIELALLAQKMGKRIFLVVEKMNELKLIAKMAKQLNVQPNIGIRIKLA SSGSGKWEESGGDASKFGLTSSELLEALDFMESKGLKDCLKLIHFHIGSQ VTKIRRIKTALREASQFYVQLHAMGFKVEFVDIGGGLGVDYDGTRSSNSE GSVNYSIQEYVNDSISTLVDVSDKNGIPHPNIITESGRALTAHHSVLIFE VLETATLPEWDDEEVIAPDAHELVQELYGIWDSLNQNKMLEA…	>641003695 Bacteroides caccae ATCC 43185 MRKWRIEDSEELYNITGWGTSYFGINDKGHVVVTPRRDGVAVDLKELVDE LQLRDVAAPTLVRFPDILDNRIEKMSSCFKQAAEEYGYKAENFIIYPIKV NQMRPVVEEIISHGKKFNLGLEAGSKPELHAVIAVNTDSDSLIVCNGYKD ESYIELALLAQKMGKRIFLVVEKMNELKLIAKMAKQLNVQPNIGIRIKLA SSGSGKWEESGGDASKFGLTSSELLEALDFMESKGLKDCLKLIHFHIGSQ VTKIRRIKTALREASQFYVQLHAMGFKVEFVDIGGGLGVDYDGTRSSNSE GSVNYSIQEYVNDSISTLVDVSDKNGIPHPNIITESGRALTAHHSVLIFE V…
Arginine Decarboxylase	4.1.1.19	Bacteroides caccae ATCC 43185	Bacteroides caccae	2806310690	2807241671	630	MRKWRIEDSEELYNITGWGTSYFGINDKGHVVVTPRRDGVAVDLKELVDE LQLRDVAAPTLVRFPDILDNRIEKMSSCFKQAAEEYGYKAENFIIYPIKV NQMRPVVEEIISHGKKFNLGLEAGSKPELHAVIAVNTDSDSLIVCNGYKD ESYIELALLAQKMGKRIFLVVEKMNELKLIAKMAKQLNVQPNIGIRIKLA SSGSGKWEESGGDASKFGLTSSELLEALDFMESKGLKDCLKLIHFHIGSQ VTKIRRIKTALREASQFYVQLHAMGFKVEFVDIGGGLGVDYDGTRSSNSE GSVNYSIQEYVNDSISTLVDVSDKNGIPHPNIITESGRALTAHHSVLIFE VLETATLPEWDDEEVIAPDAHELVQELYGIWDSLNQNKMLEA…	>2807241671 Bacteroides caccae ATCC 43185 MRKWRIEDSEELYNITGWGTSYFGINDKGHVVVTPRRDGVAVDLKELVDE LQLRDVAAPTLVRFPDILDNRIEKMSSCFKQAAEEYGYKAENFIIYPIKV NQMRPVVEEIISHGKKFNLGLEAGSKPELHAVIAVNTDSDSLIVCNGYKD ESYIELALLAQKMGKRIFLVVEKMNELKLIAKMAKQLNVQPNIGIRIKLA SSGSGKWEESGGDASKFGLTSSELLEALDFMESKGLKDCLKLIHFHIGSQ VTKIRRIKTALREASQFYVQLHAMGFKVEFVDIGGGLGVDYDGTRSSNSE GSVNYSIQEYVNDSISTLVDVSDKNGIPHPNIITESGRALTAHHSVLIFE …
Arginine Decarboxylase	4.1.1.19	Bacteroides caccae ATCC 43185	Bacteroides caccae	2806310790	2807598543	630	MRKWRIEDSEELYNITGWGTSYFGINDKGHVVVTPRRDGVAVDLKELVDE LQLRDVAAPTLVRFPDILDNRIEKMSSCFKQAAEEYGYKAENFIIYPIKV NQMRPVVEEIISHGKKFNLGLEAGSKPELHAVIAVNTDSDSLIVCNGYKD ESYIELALLAQKMGKRIFLVVEKMNELKLIAKMAKQLNVQPNIGIRIKLA SSGSGKWEESGGDASKFGLTSSELLEALDFMESKGLKDCLKLIHFHIGSQ VTKIRRIKTALREASQFYVQLHAMGFKVEFVDIGGGLGVDYDGTRSSNSE GSVNYSIQEYVNDSISTLVDVSDKNGIPHPNIITESGRALTAHHSVLIFE VLETATLPEWDDEEVIAPDAHELVQELYGIWDSLNQNKMLEA…	>2807598543 Bacteroides caccae ATCC 43185 MRKWRIEDSEELYNITGWGTSYFGINDKGHVVVTPRRDGVAVDLKELVDE LQLRDVAAPTLVRFPDILDNRIEKMSSCFKQAAEEYGYKAENFIIYPIKV NQMRPVVEEIISHGKKFNLGLEAGSKPELHAVIAVNTDSDSLIVCNGYKD ESYIELALLAQKMGKRIFLVVEKMNELKLIAKMAKQLNVQPNIGIRIKLA SSGSGKWEESGGDASKFGLTSSELLEALDFMESKGLKDCLKLIHFHIGSQ VTKIRRIKTALREASQFYVQLHAMGFKVEFVDIGGGLGVDYDGTRSSNSE GSVNYSIQEYVNDSISTLVDVSDKNGIPHPNIITESGRALTAHHSVLIFE …
Arginine Decarboxylase	4.1.1.19	Bacteroides cellulosilyticus DSM 14838	Bacteroides cellulosilyticus	643886111	644166404	630	MRKWRIEDSEELYNITGWGTSYFGINDKGHVVVTPRKNGVGVDLKELVDE LQLRDVAAPMLIRFPDILDNRIEKTSSCFRQAAEEYGYKAQNFIIYPIKV NQMRPVVEEIISHGKKFNLGLEAGSKPELHAVIAINSDSDSLIICNGYKD ESYIELALLAQKMGKRIFLVVEKMNELKLIAKMAKQLNVMPNIGIRIKLA SSGSGKWEDSGGDASKFGLSSSELLEALDFLDSKGLKDCLKLIHFHIGSQ VTKIRRIKTALREASQFYVQLHAMGFKVEFVDIGGGLGVDYDGTRSSSSE SSVNYSIQEYVNDSISTLVDASDKNGIPHPNIITESGRALTAHHSVLIFE VLETTTLPEWDDDEEVTEEDHELVQELYGIWDTLNQNKMLEA…	>644166404 Bacteroides cellulosilyticus DSM 14838 MRKWRIEDSEELYNITGWGTSYFGINDKGHVVVTPRKNGVGVDLKELVDE LQLRDVAAPMLIRFPDILDNRIEKTSSCFRQAAEEYGYKAQNFIIYPIKV NQMRPVVEEIISHGKKFNLGLEAGSKPELHAVIAINSDSDSLIICNGYKD ESYIELALLAQKMGKRIFLVVEKMNELKLIAKMAKQLNVMPNIGIRIKLA SSGSGKWEDSGGDASKFGLSSSELLEALDFLDSKGLKDCLKLIHFHIGSQ VTKIRRIKTALREASQFYVQLHAMGFKVEFVDIGGGLGVDYDGTRSSSSE SSVNYSIQEYVNDSISTLVDASDKNGIPHPNIITESGRALTAH…
Arginine Decarboxylase	4.1.1.19	Bacteroides clarus DSM 22519	Bacteroides clarus	2695420967	2698267452	630	MRKWRIEDSEELYNITGWGTSYFGINDKGHVVVTPRKDGVGVDLKELVDE LQLRDVTAPMLVRFPDILDNRIEKISCCFRQAAEEYGYKAENFIIYPIKV NQMRPVVEEIISHGKKFNLGLEAGSKPELHAVIAINMDSDSLIICNGYKD ESYIELALLAQKMGKRIFLVVEKLNELKLIAKMAKQLNVKPNIGIRIKLA SSGSGKWEDSGGDASKFGLSSSELLEALDFMADKGMQDCLKLIHFHIGSQ VTKIRRIKTALREASQFYVQLHSMGFKVEFVDIGGGLGVDYDGTRSSNSE GSVNYSIQEYVNDSISTLVDASDKNGIPHPNIITESGRALTAHHSVLIFE VLETTNLPEWDDEEEVTENDHELLRELYGIWDTLNQNKMLEA…	>2698267452 Bacteroides clarus DSM 22519 MRKWRIEDSEELYNITGWGTSYFGINDKGHVVVTPRKDGVGVDLKELVDE LQLRDVTAPMLVRFPDILDNRIEKISCCFRQAAEEYGYKAENFIIYPIKV NQMRPVVEEIISHGKKFNLGLEAGSKPELHAVIAINMDSDSLIICNGYKD ESYIELALLAQKMGKRIFLVVEKLNELKLIAKMAKQLNVKPNIGIRIKLA SSGSGKWEDSGGDASKFGLSSSELLEALDFMADKGMQDCLKLIHFHIGSQ VTKIRRIKTALREASQFYVQLHSMGFKVEFVDIGGGLGVDYDGTRSSNSE GSVNYSIQEYVNDSISTLVDASDKNGIPHPNIITESGRALTAHHSVLIFE V…
Arginine Decarboxylase	4.1.1.19	Bacteroides faecis DSM 24798	Bacteroides faecis	2693429916	2695129366	630	MRKWRIEDSEELYNITGWGTSYFSINDAGHVVVTPRRDGVTVDLKELVDE LQLRDVASPMLLRFPDILDNRIEKMSSCFKQAAEEYGYKAENFIIYPIKV NQMRPVVEEIISHGKKFNLGLEAGSKPELHAVIAVNTDSDSLIVCNGYKD ESYIELALLAQKMGKRIFLVVEKMNELKLIAKMAKQLNVQPNIGIRIKLA SSGSGKWEESGGDASKFGLTSSELLEALDFMESKGLKDCLKLIHFHIGSQ VTKIRRIKTALREASQFYVQLHSMGFNVEFVDIGGGLGVDYDGTRSSNSE GSVNYSIQEYVNDSISTLVDVSDKNGIPHPNIITESGRALTAHHSVLIFE VLETATLPEWDDEEEIAPDAHELVQELYGIWDTLNQNKMLEA…	>2695129366 Bacteroides faecis DSM 24798 MRKWRIEDSEELYNITGWGTSYFSINDAGHVVVTPRRDGVTVDLKELVDE LQLRDVASPMLLRFPDILDNRIEKMSSCFKQAAEEYGYKAENFIIYPIKV NQMRPVVEEIISHGKKFNLGLEAGSKPELHAVIAVNTDSDSLIVCNGYKD ESYIELALLAQKMGKRIFLVVEKMNELKLIAKMAKQLNVQPNIGIRIKLA SSGSGKWEESGGDASKFGLTSSELLEALDFMESKGLKDCLKLIHFHIGSQ VTKIRRIKTALREASQFYVQLHSMGFNVEFVDIGGGLGVDYDGTRSSNSE GSVNYSIQEYVNDSISTLVDVSDKNGIPHPNIITESGRALTAHHSVLIFE V…
Arginine Decarboxylase	4.1.1.19	Bacteroides finegoldii 2789STDY5608840	Bacteroides finegoldii	2806310896	2807946188	630	MRKWRIEDSEELYNITGWGTSYFGINDKGHVVVTPRKDGVTVDLKELVDE LQLRDVAAPMLVRFPDILDNRIEKMSSCFKQAAEEYGYKAQNFIIYPIKV NQMRPVVEEIISHGKKFNLGLEAGSKPELHAVIAVNTDSDSLIVCNGYKD ESYIELALLAQKMGKRIFLVVEKMNELKLIAKMAKQLNVEPNIGIRIKLA SSGSGKWEESGGDASKFGLTSSELLEALDFLESKGMKDCLKLIHFHIGSQ VTKIRRIKTALREASQFYVQLHSMGFKVEFVDIGGGLGVDYDGTRSSSSE GSVNYSIQEYVNDSISTLVDVSDKNGIPHPNIITESGRALTAHHSVLIFE VLETATLPEWDDEEEIAPDAHELVQELYAIWDTLNQNKMLEA…	>2807946188 Bacteroides finegoldii 2789STDY5608840 MRKWRIEDSEELYNITGWGTSYFGINDKGHVVVTPRKDGVTVDLKELVDE LQLRDVAAPMLVRFPDILDNRIEKMSSCFKQAAEEYGYKAQNFIIYPIKV NQMRPVVEEIISHGKKFNLGLEAGSKPELHAVIAVNTDSDSLIVCNGYKD ESYIELALLAQKMGKRIFLVVEKMNELKLIAKMAKQLNVEPNIGIRIKLA SSGSGKWEESGGDASKFGLTSSELLEALDFLESKGMKDCLKLIHFHIGSQ VTKIRRIKTALREASQFYVQLHSMGFKVEFVDIGGGLGVDYDGTRSSSSE GSVNYSIQEYVNDSISTLVDVSDKNGIPHPNIITESGRALTA…
Arginine Decarboxylase	4.1.1.19	Bacteroides finegoldii BIOML-A1	Bacteroides finegoldii	2996505805	2996509783	630	MRKWRIEDSEELYNITGWGTSYFGINDKGHVVVTPRKDGVTVDLKELVDE LQLRDVAAPMLVRFPDILDNRIEKMSSCFKQAAEEYGYKAQNFIIYPIKV NQMRPVVEEIISHGKKFNLGLEAGSKPELHAVIAVNTDSDSLIVCNGYKD ESYIELALLAQKMGKRIFLVVEKMNELKLIAKMAKQLNVEPNIGIRIKLA SSGSGKWEESGGDASKFGLTSSELLEALDFLESKGMKDCLKLIHFHIGSQ VTKIRRIKTALREASQFYVQLHSMGFKVEFVDIGGGLGVDYDGTRSSSSE GSVNYSIQEYVNDSISTLVDVSDKNGIPHPNIITESGRALTAHHSVLIFE VLETATLPEWDDEEEIAPDAHELVQELYAIWDTLNQNKMLEA…	>2996509783 Bacteroides finegoldii BIOML-A1 MRKWRIEDSEELYNITGWGTSYFGINDKGHVVVTPRKDGVTVDLKELVDE LQLRDVAAPMLVRFPDILDNRIEKMSSCFKQAAEEYGYKAQNFIIYPIKV NQMRPVVEEIISHGKKFNLGLEAGSKPELHAVIAVNTDSDSLIVCNGYKD ESYIELALLAQKMGKRIFLVVEKMNELKLIAKMAKQLNVEPNIGIRIKLA SSGSGKWEESGGDASKFGLTSSELLEALDFLESKGMKDCLKLIHFHIGSQ VTKIRRIKTALREASQFYVQLHSMGFKVEFVDIGGGLGVDYDGTRSSSSE GSVNYSIQEYVNDSISTLVDVSDKNGIPHPNIITESGRALTAHHSVLIF…
Arginine Decarboxylase	4.1.1.19	Bacteroides finegoldii BIOML-A3	Bacteroides finegoldii	2970921006	2970924754	630	MRKWRIEDSEELYNITGWGTSYFGINDKGHVVVTPRKDGVTVDLKELVDE LQLRDVAAPMLVRFPDILDNRIEKMSSCFKQAAEEYGYKAQNFIIYPIKV NQMRPVVEEIISHGKKFNLGLEAGSKPELHAVIAVNTDSDSLIVCNGYKD ESYIELALLAQKMGKRIFLVVEKMNELKLIAKMAKQLNVEPNIGIRIKLA SSGSGKWEESGGDASKFGLTSSELLEALDFLESKGMKDCLKLIHFHIGSQ VTKIRRIKTALREASQFYVQLHSMGFKVEFVDIGGGLGVDYDGTRSSSSE GSVNYSIQEYVNDSISTLVDVSDKNGIPHPNIITESGRALTAHHSVLIFE VLETATLPEWDDEEEIAPDAHELVQELYAIWDTLNQNKMLEA…	>2970924754 Bacteroides finegoldii BIOML-A3 MRKWRIEDSEELYNITGWGTSYFGINDKGHVVVTPRKDGVTVDLKELVDE LQLRDVAAPMLVRFPDILDNRIEKMSSCFKQAAEEYGYKAQNFIIYPIKV NQMRPVVEEIISHGKKFNLGLEAGSKPELHAVIAVNTDSDSLIVCNGYKD ESYIELALLAQKMGKRIFLVVEKMNELKLIAKMAKQLNVEPNIGIRIKLA SSGSGKWEESGGDASKFGLTSSELLEALDFLESKGMKDCLKLIHFHIGSQ VTKIRRIKTALREASQFYVQLHSMGFKVEFVDIGGGLGVDYDGTRSSSSE GSVNYSIQEYVNDSISTLVDVSDKNGIPHPNIITESGRALTAHHSVLIF…
Arginine Decarboxylase	4.1.1.19	Bacteroides finegoldii BIOML-A4	Bacteroides finegoldii	2970968303	2970972044	630	MRKWRIEDSEELYNITGWGTSYFGINDKGHVVVTPRKDGVTVDLKELVDE LQLRDVAAPMLVRFPDILDNRIEKMSSCFKQAAEEYGYKAQNFIIYPIKV NQMRPVVEEIISHGKKFNLGLEAGSKPELHAVIAVNTDSDSLIVCNGYKD ESYIELALLAQKMGKRIFLVVEKMNELKLIAKMAKQLNVEPNIGIRIKLA SSGSGKWEESGGDASKFGLTSSELLEALDFLESKGMKDCLKLIHFHIGSQ VTKIRRIKTALREASQFYVQLHSMGFKVEFVDIGGGLGVDYDGTRSSSSE GSVNYSIQEYVNDSISTLVDVSDKNGIPHPNIITESGRALTAHHSVLIFE VLETATLPEWDDEEEIAPDAHELVQELYAIWDTLNQNKMLEA…	>2970972044 Bacteroides finegoldii BIOML-A4 MRKWRIEDSEELYNITGWGTSYFGINDKGHVVVTPRKDGVTVDLKELVDE LQLRDVAAPMLVRFPDILDNRIEKMSSCFKQAAEEYGYKAQNFIIYPIKV NQMRPVVEEIISHGKKFNLGLEAGSKPELHAVIAVNTDSDSLIVCNGYKD ESYIELALLAQKMGKRIFLVVEKMNELKLIAKMAKQLNVEPNIGIRIKLA SSGSGKWEESGGDASKFGLTSSELLEALDFLESKGMKDCLKLIHFHIGSQ VTKIRRIKTALREASQFYVQLHSMGFKVEFVDIGGGLGVDYDGTRSSSSE GSVNYSIQEYVNDSISTLVDVSDKNGIPHPNIITESGRALTAHHSVLIF…
Arginine Decarboxylase	4.1.1.19	Bacteroides finegoldii BIOML-A8	Bacteroides finegoldii	2922322348	2922325856	630	MRKWRIEDSEELYNITGWGTSYFGINDKGHVVVTPRKDGVTVDLKELVDE LQLRDVAAPMLVRFPDILDNRIEKMSSCFKQAAEEYGYKAQNFIIYPIKV NQMRPVVEEIISHGKKFNLGLEAGSKPELHAVIAVNTDSDSLIVCNGYKD ESYIELALLAQKMGKRIFLVVEKMNELKLIAKMAKQLNVEPNIGIRIKLA SSGSGKWEESGGDASKFGLTSSELLEALDFLESKGMKDCLKLIHFHIGSQ VTKIRRIKTALREASQFYVQLHSMGFKVEFVDIGGGLGVDYDGTRSSSSE GSVNYSIQEYVNDSISTLVDVSDKNGIPHPNIITESGRALTAHHSVLIFE VLETATLPEWDDEEEIAPDAHELVQELYAIWDTLNQNKMLEA…	>2922325856 Bacteroides finegoldii BIOML-A8 MRKWRIEDSEELYNITGWGTSYFGINDKGHVVVTPRKDGVTVDLKELVDE LQLRDVAAPMLVRFPDILDNRIEKMSSCFKQAAEEYGYKAQNFIIYPIKV NQMRPVVEEIISHGKKFNLGLEAGSKPELHAVIAVNTDSDSLIVCNGYKD ESYIELALLAQKMGKRIFLVVEKMNELKLIAKMAKQLNVEPNIGIRIKLA SSGSGKWEESGGDASKFGLTSSELLEALDFLESKGMKDCLKLIHFHIGSQ VTKIRRIKTALREASQFYVQLHSMGFKVEFVDIGGGLGVDYDGTRSSSSE GSVNYSIQEYVNDSISTLVDVSDKNGIPHPNIITESGRALTAHHSVLIF…
Arginine Decarboxylase	4.1.1.19	Bacteroides finegoldii CL09T03C10	Bacteroides finegoldii	2547132079	2547283567	630	MRKWRIEDSEELYNITGWGTSYFGINDKGHVVVTPRRDGVTVDLKELVDE LQLRDVAAPMLVRFPDILDNRIEKMSSCFKQAAEEYGYKAQNFIIYPIKV NQMRPVVEEIISHGKKFNLGLEAGSKPELHAVIAVNTDSDSLIVCNGYKD ESYIELALLAQKMGKRIFLVVEKMNELKLIAKMAKQLNVEPNIGIRIKLA SSGSGKWEESGGDASKFGLTSSELLEALDFLESKGMKDCLKLIHFHIGSQ VTKIRRIKTALREASQFYVQLHSMGFKVEFVDIGGGLGVDYDGTRSSSSE GSVNYSIQEYVNDSISTLVDVSDKNGIPHPNIITESGRALTAHHSVLIFE VLETATLPEWDDEEEIAPDAHELVQELYAIWDTLNQNKMLEA…	>2547283567 Bacteroides finegoldii CL09T03C10 MRKWRIEDSEELYNITGWGTSYFGINDKGHVVVTPRRDGVTVDLKELVDE LQLRDVAAPMLVRFPDILDNRIEKMSSCFKQAAEEYGYKAQNFIIYPIKV NQMRPVVEEIISHGKKFNLGLEAGSKPELHAVIAVNTDSDSLIVCNGYKD ESYIELALLAQKMGKRIFLVVEKMNELKLIAKMAKQLNVEPNIGIRIKLA SSGSGKWEESGGDASKFGLTSSELLEALDFLESKGMKDCLKLIHFHIGSQ VTKIRRIKTALREASQFYVQLHSMGFKVEFVDIGGGLGVDYDGTRSSSSE GSVNYSIQEYVNDSISTLVDVSDKNGIPHPNIITESGRALTAHHSVL…
Arginine Decarboxylase	4.1.1.19	Bacteroides finegoldii CL09T03C10	Bacteroides finegoldii	2806310717	2807329227	630	MRKWRIEDSEELYNITGWGTSYFGINDKGHVVVTPRRDGVTVDLKELVDE LQLRDVAAPMLVRFPDILDNRIEKMSSCFKQAAEEYGYKAQNFIIYPIKV NQMRPVVEEIISHGKKFNLGLEAGSKPELHAVIAVNTDSDSLIVCNGYKD ESYIELALLAQKMGKRIFLVVEKMNELKLIAKMAKQLNVEPNIGIRIKLA SSGSGKWEESGGDASKFGLTSSELLEALDFLESKGMKDCLKLIHFHIGSQ VTKIRRIKTALREASQFYVQLHSMGFKVEFVDIGGGLGVDYDGTRSSSSE GSVNYSIQEYVNDSISTLVDVSDKNGIPHPNIITESGRALTAHHSVLIFE VLETATLPEWDDEEEIAPDAHELVQELYAIWDTLNQNKMLEA…	>2807329227 Bacteroides finegoldii CL09T03C10 MRKWRIEDSEELYNITGWGTSYFGINDKGHVVVTPRRDGVTVDLKELVDE LQLRDVAAPMLVRFPDILDNRIEKMSSCFKQAAEEYGYKAQNFIIYPIKV NQMRPVVEEIISHGKKFNLGLEAGSKPELHAVIAVNTDSDSLIVCNGYKD ESYIELALLAQKMGKRIFLVVEKMNELKLIAKMAKQLNVEPNIGIRIKLA SSGSGKWEESGGDASKFGLTSSELLEALDFLESKGMKDCLKLIHFHIGSQ VTKIRRIKTALREASQFYVQLHSMGFKVEFVDIGGGLGVDYDGTRSSSSE GSVNYSIQEYVNDSISTLVDVSDKNGIPHPNIITESGRALTAHHSVL…
Arginine Decarboxylase	4.1.1.19	Bacteroides finegoldii DSM 17565	Bacteroides finegoldii	2562617142	2563195888	630	MRKWRIEDSEELYNITGWGTSYFGINDKGHVVVTPRKDGVTVDLKELVDE LQLRDVAAPMLVRFPDILDNRIEKMSSCFKQAAEEYGYKAQNFIIYPIKV NQMRPVVEEIISHGKKFNLGLEAGSKPELHAVIAVNTDSDSLIVCNGYKD ESYIELALLAQKMGKRIFLVVEKMNELKLIAKMAKQLNVEPNIGIRIKLA SSGSGKWEESGGDASKFGLTSSELLEALDFLESKGMKDCLKLIHFHIGSQ VTKIRRIKTALREASQFYVQLHSMGFKVEFVDIGGGLGVDYDGTRSSSSE GSVNYSIQEYVNDSISTLVDVSDKNGIPHPNIITESGRALTAHHSVLIFE VLETATLPEWDDEEEIAPDAHELVQELYAIWDTLNQNKMLEA…	>2563195888 Bacteroides finegoldii DSM 17565 MRKWRIEDSEELYNITGWGTSYFGINDKGHVVVTPRKDGVTVDLKELVDE LQLRDVAAPMLVRFPDILDNRIEKMSSCFKQAAEEYGYKAQNFIIYPIKV NQMRPVVEEIISHGKKFNLGLEAGSKPELHAVIAVNTDSDSLIVCNGYKD ESYIELALLAQKMGKRIFLVVEKMNELKLIAKMAKQLNVEPNIGIRIKLA SSGSGKWEESGGDASKFGLTSSELLEALDFLESKGMKDCLKLIHFHIGSQ VTKIRRIKTALREASQFYVQLHSMGFKVEFVDIGGGLGVDYDGTRSSSSE GSVNYSIQEYVNDSISTLVDVSDKNGIPHPNIITESGRALTAHHSVLI…
Arginine Decarboxylase	4.1.1.19	Bacteroides fragilis NCTC 9343	Bacteroides fragilis	637000024	637225963	630	MRKWRIEDSEELYNITGWGTSYFGINDKGHVVVTPRKDGVAVDLKELVDE LQLRDVAAPMLVRFPDILDNRIEKTAYCFKQASEEYGYKAQNFIIYPIKV NQMRPVVEEIISHGKKFNLGLEAGSKPELHAVIAVNTDSDSLIICNGYKD ESYIELALLAQKMGKRIFLVVEKMNELKLIARMAKQLNVQPNIGIRIKLA SSGSGKWEESGGDASKFGLTSSELLEALDFLESKGMKDCLKLIHFHIGSQ VTKIRRIKTALREASQFYVQLHAMGFNVEFVDIGGGLGVDYDGTRSSSSE SSVNYSIQEYVNDSISTLVDASDKNGIPHPNIITESGRALTAHHSVLIFE VLETATLPQWDDEEEIAPDAHELVQELYGIWDTLNQNKMLEA…	>637225963 Bacteroides fragilis NCTC 9343 MRKWRIEDSEELYNITGWGTSYFGINDKGHVVVTPRKDGVAVDLKELVDE LQLRDVAAPMLVRFPDILDNRIEKTAYCFKQASEEYGYKAQNFIIYPIKV NQMRPVVEEIISHGKKFNLGLEAGSKPELHAVIAVNTDSDSLIICNGYKD ESYIELALLAQKMGKRIFLVVEKMNELKLIARMAKQLNVQPNIGIRIKLA SSGSGKWEESGGDASKFGLTSSELLEALDFLESKGMKDCLKLIHFHIGSQ VTKIRRIKTALREASQFYVQLHAMGFNVEFVDIGGGLGVDYDGTRSSSSE SSVNYSIQEYVNDSISTLVDASDKNGIPHPNIITESGRALTAHHSVLIFE …
Arginine Decarboxylase	4.1.1.19	Bacteroides fragilis NCTC 9343	Bacteroides fragilis	2916283602	2916285753	630	MRKWRIEDSEELYNITGWGTSYFGINDKGHVVVTPRKDGVAVDLKELVDE LQLRDVAAPMLVRFPDILDNRIEKTAYCFKQASEEYGYKAQNFIIYPIKV NQMRPVVEEIISHGKKFNLGLEAGSKPELHAVIAVNTDSDSLIICNGYKD ESYIELALLAQKMGKRIFLVVEKMNELKLIARMAKQLNVQPNIGIRIKLA SSGSGKWEESGGDASKFGLTSSELLEALDFLESKGMKDCLKLIHFHIGSQ VTKIRRIKTALREASQFYVQLHAMGFNVEFVDIGGGLGVDYDGTRSSSSE SSVNYSIQEYVNDSISTLVDASDKNGIPHPNIITESGRALTAHHSVLIFE VLETATLPQWDDEEEIAPDAHELVQELYGIWDTLNQNKMLEA…	>2916285753 Bacteroides fragilis NCTC 9343 MRKWRIEDSEELYNITGWGTSYFGINDKGHVVVTPRKDGVAVDLKELVDE LQLRDVAAPMLVRFPDILDNRIEKTAYCFKQASEEYGYKAQNFIIYPIKV NQMRPVVEEIISHGKKFNLGLEAGSKPELHAVIAVNTDSDSLIICNGYKD ESYIELALLAQKMGKRIFLVVEKMNELKLIARMAKQLNVQPNIGIRIKLA SSGSGKWEESGGDASKFGLTSSELLEALDFLESKGMKDCLKLIHFHIGSQ VTKIRRIKTALREASQFYVQLHAMGFNVEFVDIGGGLGVDYDGTRSSSSE SSVNYSIQEYVNDSISTLVDASDKNGIPHPNIITESGRALTAHHSVLIFE…
Arginine Decarboxylase	4.1.1.19	Bacteroides gallinarum DSM 18171	Bacteroides gallinarum	2519899680	2520591660	630	MRKWRIEDSEELYNITGWGTSYFGINDKGHVVVTPRKDGVGVDLKELVDE LQLRDVTAPMLVRFPDILDNRIEKISCCFRQAAEEYGYKAENFIIYPIKV NQMRPVVEEIISHGKKFNLGLEAGSKPELHAVIAINMDSDSLIICNGYKD ESYIELALLAQKMGKRIFLVVEKLNELKLIAKMAKQLNVKPNIGIRIKLA SSGSGKWEDSGGDASKFGLSSSELLEALDFMADKGMQDCLKLIHFHIGSQ VTKIRRIKTALREASQFYVQLHAMGFNVEFVDIGGGLGVDYDGTRSSNSE GSVNYSIQEYVNDSISTLVDASDKNGIPHPNIITESGRALTAHHSVLIFE VLETTNLPEWDDDEEVTENDHELLQELYGIWDTLNQNRMLEA…	>2520591660 Bacteroides gallinarum DSM 18171 MRKWRIEDSEELYNITGWGTSYFGINDKGHVVVTPRKDGVGVDLKELVDE LQLRDVTAPMLVRFPDILDNRIEKISCCFRQAAEEYGYKAENFIIYPIKV NQMRPVVEEIISHGKKFNLGLEAGSKPELHAVIAINMDSDSLIICNGYKD ESYIELALLAQKMGKRIFLVVEKLNELKLIAKMAKQLNVKPNIGIRIKLA SSGSGKWEDSGGDASKFGLSSSELLEALDFMADKGMQDCLKLIHFHIGSQ VTKIRRIKTALREASQFYVQLHAMGFNVEFVDIGGGLGVDYDGTRSSNSE GSVNYSIQEYVNDSISTLVDASDKNGIPHPNIITESGRALTAHHSVLI…
Arginine Decarboxylase	4.1.1.19	Bacteroides nordii CL02T12C05	Bacteroides nordii	2537561664	2538171389	630	MRKWRIEDSEELYNITGWGTSYFGINDKGHVVVTPRKDGIGVDLKELVDE LQLRDVAAPMLLRFPDILDNRIEKTAHCFKQAAEEYGYKAQNFIIYPIKV NQMRPVVEEIISHGKKFNLGLEAGSKPELHAVIAVNTDSDSLIICNGYKD ESYIELALLAQKMGKRIFLVVEKMNELKLIAKMAKQLNVMPNIGIRIKLA SSGSGKWEESGGDASKFGLTSSELLEALDFLEKKDMKDCLKLIHFHIGSQ VTKIRRIKTALREASQFYVQLHSMGFNVQFVDIGGGLGVDYDGTRSSSSE SSVNYSIQEYVNDSISTLVDASDKNNIPHPNIITESGRALTAHHSVLVFE VLETTTLPEWDDEEEIAPDAHELVQELYGIWDTLNQNKMLEA…	>2538171389 Bacteroides nordii CL02T12C05 MRKWRIEDSEELYNITGWGTSYFGINDKGHVVVTPRKDGIGVDLKELVDE LQLRDVAAPMLLRFPDILDNRIEKTAHCFKQAAEEYGYKAQNFIIYPIKV NQMRPVVEEIISHGKKFNLGLEAGSKPELHAVIAVNTDSDSLIICNGYKD ESYIELALLAQKMGKRIFLVVEKMNELKLIAKMAKQLNVMPNIGIRIKLA SSGSGKWEESGGDASKFGLTSSELLEALDFLEKKDMKDCLKLIHFHIGSQ VTKIRRIKTALREASQFYVQLHSMGFNVQFVDIGGGLGVDYDGTRSSSSE SSVNYSIQEYVNDSISTLVDASDKNNIPHPNIITESGRALTAHHSVLVFE …
Arginine Decarboxylase	4.1.1.19	Bacteroides nordii CL02T12C05	Bacteroides nordii	2537561664	2538174252	209	MDEKRGTRYPVFGFVTGGTGAFNDGIPPQPYETFAYDLALHQAGIENFNV IPYTSVMPPEMRGNLVSITPEMNDKFPYLPFRPDLKDQFHHGAILEVIIA GHGANYAEHKAIATGVGIVWAKKNGKFIGGFAAEYVQFYDSKIDDEIAGA EARMWLTKSLNHELSMRGLEQDGDKELFHNFINIPSDNPFAYCLTAIGFL NFGYAPLVK	>2538174252 Bacteroides nordii CL02T12C05 MDEKRGTRYPVFGFVTGGTGAFNDGIPPQPYETFAYDLALHQAGIENFNV IPYTSVMPPEMRGNLVSITPEMNDKFPYLPFRPDLKDQFHHGAILEVIIA GHGANYAEHKAIATGVGIVWAKKNGKFIGGFAAEYVQFYDSKIDDEIAGA EARMWLTKSLNHELSMRGLEQDGDKELFHNFINIPSDNPFAYCLTAIGFL NFGYAPLVK
Arginine Decarboxylase	4.1.1.19	Bacteroides ovatus ATCC 8483	Bacteroides ovatus	641380449	641382330	630	MRKWRIEDSEELYNITGWGTSYFGINDKGHVVVTPRRDGVTVDLKELVDE LQLRDVASPMLIRFPDILDNRIEKMSSCFKQAAEEYGYKAENFIIYPIKV NQMRPVVEEIISHGKKFNLGLEAGSKPELHAVIAVNTDSDSLIVCNGYKD ESYIELALLAQKMGKRIFLVVEKMNELKLIAKMAKQLNVQPNIGIRIKLA SSGSGKWEESGGDASKFGLTSSELLEALDFLESKGMKDCLKLIHFHIGSQ VTKIRRIKTALREASQFYVQLHSMGFNVEFVDIGGGLGVDYDGTRSSNSE GSVNYSIQEYVNDSISTLVDVSDKNGIPHPNIITESGRALTAHHSVLIFE VLETATLPEWDDEEEIAPDAHELVQELYGIWDSLNQNKMLEA…	>641382330 Bacteroides ovatus ATCC 8483 MRKWRIEDSEELYNITGWGTSYFGINDKGHVVVTPRRDGVTVDLKELVDE LQLRDVASPMLIRFPDILDNRIEKMSSCFKQAAEEYGYKAENFIIYPIKV NQMRPVVEEIISHGKKFNLGLEAGSKPELHAVIAVNTDSDSLIVCNGYKD ESYIELALLAQKMGKRIFLVVEKMNELKLIAKMAKQLNVQPNIGIRIKLA SSGSGKWEESGGDASKFGLTSSELLEALDFLESKGMKDCLKLIHFHIGSQ VTKIRRIKTALREASQFYVQLHSMGFNVEFVDIGGGLGVDYDGTRSSNSE GSVNYSIQEYVNDSISTLVDVSDKNGIPHPNIITESGRALTAHHSVLIFE VL…
Arginine Decarboxylase	4.1.1.19	Bacteroides ovatus ATCC 8483	Bacteroides ovatus	2684623200	2687152299	630	MRKWRIEDSEELYNITGWGTSYFGINDKGHVVVTPRRDGVTVDLKELVDE LQLRDVASPMLIRFPDILDNRIEKMSSCFKQAAEEYGYKAENFIIYPIKV NQMRPVVEEIISHGKKFNLGLEAGSKPELHAVIAVNTDSDSLIVCNGYKD ESYIELALLAQKMGKRIFLVVEKMNELKLIAKMAKQLNVQPNIGIRIKLA SSGSGKWEESGGDASKFGLTSSELLEALDFLESKGMKDCLKLIHFHIGSQ VTKIRRIKTALREASQFYVQLHSMGFNVEFVDIGGGLGVDYDGTRSSNSE GSVNYSIQEYVNDSISTLVDVSDKNGIPHPNIITESGRALTAHHSVLIFE VLETATLPEWDDEEEIAPDAHELVQELYGIWDSLNQNKMLEA…	>2687152299 Bacteroides ovatus ATCC 8483 MRKWRIEDSEELYNITGWGTSYFGINDKGHVVVTPRRDGVTVDLKELVDE LQLRDVASPMLIRFPDILDNRIEKMSSCFKQAAEEYGYKAENFIIYPIKV NQMRPVVEEIISHGKKFNLGLEAGSKPELHAVIAVNTDSDSLIVCNGYKD ESYIELALLAQKMGKRIFLVVEKMNELKLIAKMAKQLNVQPNIGIRIKLA SSGSGKWEESGGDASKFGLTSSELLEALDFLESKGMKDCLKLIHFHIGSQ VTKIRRIKTALREASQFYVQLHSMGFNVEFVDIGGGLGVDYDGTRSSNSE GSVNYSIQEYVNDSISTLVDVSDKNGIPHPNIITESGRALTAHHSVLIFE V…
Arginine Decarboxylase	4.1.1.19	Bacteroides salyersiae DSM 18765	Bacteroides salyersiae	2531839250	2532798935	630	MRKWRIEDSEELYNITGWGTSYFGINDKGHVVVTPRKDGVGVDLKELVDE LQLRDVASPMLIRFPDILDNRIEKTAHCFKQAAEEYGYKAQNFIIYPIKV NQMRPVVEEIISHGKKFNLGLEAGSKPELHAVIAVNTDSDSLIICNGYKD ESYIELALLAQKMGKRIFLVVEKMNELKLIAKMAKQLNVMPNIGIRIKLA SSGSGKWEDSGGDASKFGLTSSELLEALDFLEKKEMKECLKLIHFHIGSQ VTKIRRIKTALREASQFYVQLHAMGFNVQFVDIGGGLGVDYDGTRSSSSE SSVNYSIQEYVNDSISTLVDASDKNGIPHPNIITESGRALTAHHSVLIFE VLETTTLPEWDDEEEIAPDAHELVQELYGIWDTLNQNKMLEA…	>2532798935 Bacteroides salyersiae DSM 18765 MRKWRIEDSEELYNITGWGTSYFGINDKGHVVVTPRKDGVGVDLKELVDE LQLRDVASPMLIRFPDILDNRIEKTAHCFKQAAEEYGYKAQNFIIYPIKV NQMRPVVEEIISHGKKFNLGLEAGSKPELHAVIAVNTDSDSLIICNGYKD ESYIELALLAQKMGKRIFLVVEKMNELKLIAKMAKQLNVMPNIGIRIKLA SSGSGKWEDSGGDASKFGLTSSELLEALDFLEKKEMKECLKLIHFHIGSQ VTKIRRIKTALREASQFYVQLHAMGFNVQFVDIGGGLGVDYDGTRSSSSE SSVNYSIQEYVNDSISTLVDASDKNGIPHPNIITESGRALTAHHSVLI…
Arginine Decarboxylase	4.1.1.19	Bacteroides salyersiae DSM 18765	Bacteroides salyersiae	2916278816	2916279424	630	MRKWRIEDSEELYNITGWGTSYFGINDKGHVVVTPRKDGVGVDLKELVDE LQLRDVASPMLIRFPDILDNRIEKTAHCFKQAAEEYGYKAQNFIIYPIKV NQMRPVVEEIISHGKKFNLGLEAGSKPELHAVIAVNTDSDSLIICNGYKD ESYIELALLAQKMGKRIFLVVEKMNELKLIAKMAKQLNVMPNIGIRIKLA SSGSGKWEDSGGDASKFGLTSSELLEALDFLEKKEMKECLKLIHFHIGSQ VTKIRRIKTALREASQFYVQLHAMGFNVQFVDIGGGLGVDYDGTRSSSSE SSVNYSIQEYVNDSISTLVDASDKNGIPHPNIITESGRALTAHHSVLIFE VLETTTLPEWDDEEEIAPDAHELVQELYGIWDTLNQNKMLEA…	>2916279424 Bacteroides salyersiae DSM 18765 MRKWRIEDSEELYNITGWGTSYFGINDKGHVVVTPRKDGVGVDLKELVDE LQLRDVASPMLIRFPDILDNRIEKTAHCFKQAAEEYGYKAQNFIIYPIKV NQMRPVVEEIISHGKKFNLGLEAGSKPELHAVIAVNTDSDSLIICNGYKD ESYIELALLAQKMGKRIFLVVEKMNELKLIAKMAKQLNVMPNIGIRIKLA SSGSGKWEDSGGDASKFGLTSSELLEALDFLEKKEMKECLKLIHFHIGSQ VTKIRRIKTALREASQFYVQLHAMGFNVQFVDIGGGLGVDYDGTRSSSSE SSVNYSIQEYVNDSISTLVDASDKNGIPHPNIITESGRALTAHHSVLI…
Arginine Decarboxylase	4.1.1.19	Bacteroides stercoris ATCC 43183	Bacteroides stercoris	641736196	642198809	630	MRKWRIEDSEELYNITGWGTSYFGINDKGHVVVTPRKDGVGVDLKDLVDE LQLRDVTAPMLVRFPDILDNRIEKISCCFRQAAEEYGYKAENFIIYPIKV NQMRPVVEEIISHGKKFNLGLEAGSKPELHAVIAINMDSDSLIICNGYKD ESYIELALLAQKMGKRIFLVVEKMNELKLIAKMAKQLNVKPNIGIRIKLA SSGSGKWEDSGGDASKFGLSSSELLEALDFMASKGMQDCLKLIHFHIGSQ VTKIRRIKTALREASQFYVQLHNMGFNVEFVDIGGGLGVDYDGTRSSNSE GSVNYSIQEYVNDSISTLVDASDKNGIPHPNIITESGRALTAHHSVLIFE VLETTNLPEWDDDEEVTENDHELLRELYGIWDTLNQNRMLEA…	>642198809 Bacteroides stercoris ATCC 43183 MRKWRIEDSEELYNITGWGTSYFGINDKGHVVVTPRKDGVGVDLKDLVDE LQLRDVTAPMLVRFPDILDNRIEKISCCFRQAAEEYGYKAENFIIYPIKV NQMRPVVEEIISHGKKFNLGLEAGSKPELHAVIAINMDSDSLIICNGYKD ESYIELALLAQKMGKRIFLVVEKMNELKLIAKMAKQLNVKPNIGIRIKLA SSGSGKWEDSGGDASKFGLSSSELLEALDFMASKGMQDCLKLIHFHIGSQ VTKIRRIKTALREASQFYVQLHNMGFNVEFVDIGGGLGVDYDGTRSSNSE GSVNYSIQEYVNDSISTLVDASDKNGIPHPNIITESGRALTAHHSVLIF…
Arginine Decarboxylase	4.1.1.19	Bacteroides stercoris ATCC 43183	Bacteroides stercoris	2916293514	2916294881	630	MRKWRIEDSEELYNITGWGTSYFGINDKGHVVVTPRKDGVGVDLKELVDE LQLRDVTAPMLVRFPDILDNRIEKISCCFRQAAEEYGYKAENFIIYPIKV NQMRPVVEEIISHGKKFNLGLEAGSKPELHAVIAINMDSDSLIICNGYKD ESYIELALLAQKMGKRIFLVVEKLNELKLIAKMAKQLNVKPNIGIRIKLA SSGSGKWEDSGGDASKFGLSSSELLEALDFMADKGMQDCLKLIHFHIGSQ VTKIRRIKTALREASQFYVQLHSMGFKVEFVDIGGGLGVDYDGTRSSNSE GSVNYSIQEYVNDSISTLVDASDKNGIPHPNIITESGRALTAHHSVLIFE VLETTNLPEWDDEEEVTENDHELLRELYGIWDTLNQNKMLEA…	>2916294881 Bacteroides stercoris ATCC 43183 MRKWRIEDSEELYNITGWGTSYFGINDKGHVVVTPRKDGVGVDLKELVDE LQLRDVTAPMLVRFPDILDNRIEKISCCFRQAAEEYGYKAENFIIYPIKV NQMRPVVEEIISHGKKFNLGLEAGSKPELHAVIAINMDSDSLIICNGYKD ESYIELALLAQKMGKRIFLVVEKLNELKLIAKMAKQLNVKPNIGIRIKLA SSGSGKWEDSGGDASKFGLSSSELLEALDFMADKGMQDCLKLIHFHIGSQ VTKIRRIKTALREASQFYVQLHSMGFKVEFVDIGGGLGVDYDGTRSSNSE GSVNYSIQEYVNDSISTLVDASDKNGIPHPNIITESGRALTAHHSVLI…
Arginine Decarboxylase	4.1.1.19	Bacteroides thetaiotaomicron AF03-26	Bacteroides thetaiotaomicron	2978189822	2978193753	630	MRKWRIEDSEELYNITGWGTSYFSINDAGHVVVTPRRDGVTVDLKELVDE LQLRDVASPMLLRFPDILDNRIEKMSSCFKQAAEEYGYKAENFIIYPIKV NQMRPVVEEIISHGKKFNLGLEAGSKPELHAVIAVNTDSDSLIVCNGYKD ESYIELALLAQKMGKRIFLVVEKMNELKLIAKMAKQLNVQPNIGIRIKLA SSGSGKWEESGGDASKFGLTSSELLEALDFMESKGLKDCLKLIHFHIGSQ VTKIRRIKTALREASQFYVQLHSMGFNVEFVDIGGGLGVDYDGTRSSNSE GSVNYSIQEYVNDSISTLVDVSDKNGIPHPNIITESGRALTAHHSVLIFE VLETATLPEWDDEEEIAPDAHELVQELYSIWDSLNQNKMLEA…	>2978193753 Bacteroides thetaiotaomicron AF03-26 MRKWRIEDSEELYNITGWGTSYFSINDAGHVVVTPRRDGVTVDLKELVDE LQLRDVASPMLLRFPDILDNRIEKMSSCFKQAAEEYGYKAENFIIYPIKV NQMRPVVEEIISHGKKFNLGLEAGSKPELHAVIAVNTDSDSLIVCNGYKD ESYIELALLAQKMGKRIFLVVEKMNELKLIAKMAKQLNVQPNIGIRIKLA SSGSGKWEESGGDASKFGLTSSELLEALDFMESKGLKDCLKLIHFHIGSQ VTKIRRIKTALREASQFYVQLHSMGFNVEFVDIGGGLGVDYDGTRSSNSE GSVNYSIQEYVNDSISTLVDVSDKNGIPHPNIITESGRALTAHH…
Arginine Decarboxylase	4.1.1.19	Bacteroides uniformis ATCC 8492	Bacteroides uniformis	641380447	641386981	630	MRKWRIEDSEELYNVTGWGTSYFGINDKGHVVVTPRKDGVAVDLKELVDE LQLRDVAAPVLVRFPDILDNRIEKVSCCFRQAADEYGYKGENFIIYPIKV NQMRPVVEEMINHGKKFNLGLEAGSKPELHAVIGVNTDPGSLVVCNGYKD ESFIELALLAQKMGKRIFLVVEKLNELNLIAKMAKQLKVKPNIGIRIKLA SSGSGKWEESGGDASKFGLTSSELLEALDFLEKKDMKDCLKLIHFHIGSQ ITKIRRIKNALREASQFFVQLNKMGFNIEFVDTGGGMGVDYDGTRSSSSE SSVNYSIQEYVNDVVSTFVDVADKHGFPHPNIITETGRSLTAHHSVLIFE VLETASLPEMDDDWEPGEDAHELVKELYDIWDNLSQRSMLEP…	>641386981 Bacteroides uniformis ATCC 8492 MRKWRIEDSEELYNVTGWGTSYFGINDKGHVVVTPRKDGVAVDLKELVDE LQLRDVAAPVLVRFPDILDNRIEKVSCCFRQAADEYGYKGENFIIYPIKV NQMRPVVEEMINHGKKFNLGLEAGSKPELHAVIGVNTDPGSLVVCNGYKD ESFIELALLAQKMGKRIFLVVEKLNELNLIAKMAKQLKVKPNIGIRIKLA SSGSGKWEESGGDASKFGLTSSELLEALDFLEKKDMKDCLKLIHFHIGSQ ITKIRRIKNALREASQFFVQLNKMGFNIEFVDTGGGMGVDYDGTRSSSSE SSVNYSIQEYVNDVVSTFVDVADKHGFPHPNIITETGRSLTAHHSVLIFE…
Arginine Decarboxylase	4.1.1.19	Bacteroides uniformis ATCC 8492	Bacteroides uniformis	2916274279	2916274751	630	MRKWRIEDSEELYNITGWGTSYFSINDKGHVVVTPRKDGVAVDLKELVDE LQLRDVAAPVLVRFPDILDNRIEKVSCCFRQAADEYGYKGENFIIYPIKV NQMRPVVEEMINHGKKFNLGLEAGSKPELHAVIGVNTDPDSLVVCNGYKD ESFIELALLAQKMGKRIFLVVEKLNELNLIAKMAKQLKVKPNIGIRIKLA SSGSGKWEESGGDASKFGLTSSELLEALDFLEKKDMKDCLKLIHFHIGSQ ITKIRRIKNALREASQFFVQLNKMGFNIEFVDTGGGMGVDYDGTRSSSSE SSVNYSIQEYVNDVVSTFVDAANKHGFPHPNIITETGRSLTAHHSVLIFE VLETASLPEMDDDWEPGEDAHELVKELYDIWDNLSQRSMLEP…	>2916274751 Bacteroides uniformis ATCC 8492 MRKWRIEDSEELYNITGWGTSYFSINDKGHVVVTPRKDGVAVDLKELVDE LQLRDVAAPVLVRFPDILDNRIEKVSCCFRQAADEYGYKGENFIIYPIKV NQMRPVVEEMINHGKKFNLGLEAGSKPELHAVIGVNTDPDSLVVCNGYKD ESFIELALLAQKMGKRIFLVVEKLNELNLIAKMAKQLKVKPNIGIRIKLA SSGSGKWEESGGDASKFGLTSSELLEALDFLEKKDMKDCLKLIHFHIGSQ ITKIRRIKNALREASQFFVQLNKMGFNIEFVDTGGGMGVDYDGTRSSSSE SSVNYSIQEYVNDVVSTFVDAANKHGFPHPNIITETGRSLTAHHSVLIF…
Arginine Decarboxylase	4.1.1.19	Bacteroides xylanisolvens AF38-2	Bacteroides xylanisolvens	2958355860	2958357916	630	MRKWRIEDSEELYNITGWGTSYFGINDKGHVVVTPRKDGVSVDLKELVDE LQLRDVASPMLVRFPDILDNRIEKMSSCFKQAAEEYGYKAQNFIIYPIKV NQMRPVVEEIISHGKKFNLGLEAGSKPELHAVIAVNTDSDSLIVCNGYKD ESYIELALLAQKMGKRIYLVVEKMNELKLIAKMAKQLNVQPNIGIRIKLA SSGSGKWEESGGDASKFGLTSSELLEALDFLESKGLKDCLKLIHFHIGSQ VTKIRRIKTALREASQFYVQLHSMGFNVEFVDIGGGLGVDYDGTRSSNSE GSVNYSIQEYVNDSISTLVDVSDKNGIPHPNIITESGRALTAHHSVLIFE VLETATLPEWDDEEEIAPDAHELVQELYGIWDSLNQNKMLEA…	>2958357916 Bacteroides xylanisolvens AF38-2 MRKWRIEDSEELYNITGWGTSYFGINDKGHVVVTPRKDGVSVDLKELVDE LQLRDVASPMLVRFPDILDNRIEKMSSCFKQAAEEYGYKAQNFIIYPIKV NQMRPVVEEIISHGKKFNLGLEAGSKPELHAVIAVNTDSDSLIVCNGYKD ESYIELALLAQKMGKRIYLVVEKMNELKLIAKMAKQLNVQPNIGIRIKLA SSGSGKWEESGGDASKFGLTSSELLEALDFLESKGLKDCLKLIHFHIGSQ VTKIRRIKTALREASQFYVQLHSMGFNVEFVDIGGGLGVDYDGTRSSNSE GSVNYSIQEYVNDSISTLVDVSDKNGIPHPNIITESGRALTAHHSVLI…
Arginine Decarboxylase	4.1.1.19	Barnesiella intestinihominis YIT 11860	Barnesiella intestinihominis	2529292932	2530576175	632	MRKWRIEDSAELYNINGWGLKYFSINDKGHVAVTPREGSASVDLKELMDE LQVRDVTSPVLLRFPDILDNRIEKISKCFQQAADEYGYTAKNFIIYPIKV NQMRQVVEEIVSHGKKFNIGLEAGSKPELHAVLAINTDENSLIICNGYKD ENYVELALLAQKMGRRIFLVVEKLNELRLIADISKRLKIRPNIGIRIKLA SSGSGKWEESGGDGSKFGLNSSELLEALDFLEKAKMTDCLKLIHFHIGSQ ITKIRRIKNALKEASQFYVQLQNMGFHVEFVDIGGGLGVDYDGTRSSSSE SSMNYSIQEYVNDSVSALVDACAKNNLPQPNIITESGRSLTAHHSVLVFE VLETTSLPIWDEKEELGENPHELVDELYKIWDNMNQPRLLES…	>2530576175 Barnesiella intestinihominis YIT 11860 MRKWRIEDSAELYNINGWGLKYFSINDKGHVAVTPREGSASVDLKELMDE LQVRDVTSPVLLRFPDILDNRIEKISKCFQQAADEYGYTAKNFIIYPIKV NQMRQVVEEIVSHGKKFNIGLEAGSKPELHAVLAINTDENSLIICNGYKD ENYVELALLAQKMGRRIFLVVEKLNELRLIADISKRLKIRPNIGIRIKLA SSGSGKWEESGGDGSKFGLNSSELLEALDFLEKAKMTDCLKLIHFHIGSQ ITKIRRIKNALKEASQFYVQLQNMGFHVEFVDIGGGLGVDYDGTRSSSSE SSMNYSIQEYVNDSVSALVDACAKNNLPQPNIITESGRSLTA…
Arginine Decarboxylase	4.1.1.19	Bilophila wadsworthia ATCC 49260	Bilophila wadsworthia	2561511128	2562179839	194	MTTLGTRYPTLAFISGGVGEAEDGIPPQPFETFCYDSALMQAKIENFNII PYTSVLPKELYNNIVPVDSVASSFKHGAVLEVIMAANGARLEEHRAIATG LGICWGKNKQGELIGGWAAEYVEYFPTWIDDDIAKAHAEMWLNKSLKHEL SLRGVEQHSEFQFWHNYLNLTKPYGYCLTVMGFLNFEFADPVKR	>2562179839 Bilophila wadsworthia ATCC 49260 MTTLGTRYPTLAFISGGVGEAEDGIPPQPFETFCYDSALMQAKIENFNII PYTSVLPKELYNNIVPVDSVASSFKHGAVLEVIMAANGARLEEHRAIATG LGICWGKNKQGELIGGWAAEYVEYFPTWIDDDIAKAHAEMWLNKSLKHEL SLRGVEQHSEFQFWHNYLNLTKPYGYCLTVMGFLNFEFADPVKR
Arginine Decarboxylase	4.1.1.19	Bilophila wadsworthia ATCC 49260	Bilophila wadsworthia	2561511128	2562183427	640	VAIKRTLQQWSVEDSTELYGIRNWGAGYFGVSPEGDVVIYPSGENKGVAV SVPEVIRGMRERGYDMPVLLRIENILDSQITLLHESFRKAIASLGYKGEY RGVFPIKVNQQQHTVEKIAQFGSRFHHGLEVGSKAELISAISQLKDPEAC LICNGYKDEEFIDLGLSAVRMGFKCIFVMEMPGELELILERSAALGVRPL LGVRVKLITKGSGHWAGSCGERSAFGLTTAQVVDIVDTLKQHDMLDCLQL LHYHLGSQVPNIRDIRTAVMESTRVYAGLVQEGAKMGYLDLGGGLAVDYD GSHTNYVSSRNYSMDEYCTDVVEAVMTILDQQGIEHPHIVTESGRATVAY YSILLFNILDVSIAETGESIPDVLPEDVPEPVVNLREVLQGL…	>2562183427 Bilophila wadsworthia ATCC 49260 VAIKRTLQQWSVEDSTELYGIRNWGAGYFGVSPEGDVVIYPSGENKGVAV SVPEVIRGMRERGYDMPVLLRIENILDSQITLLHESFRKAIASLGYKGEY RGVFPIKVNQQQHTVEKIAQFGSRFHHGLEVGSKAELISAISQLKDPEAC LICNGYKDEEFIDLGLSAVRMGFKCIFVMEMPGELELILERSAALGVRPL LGVRVKLITKGSGHWAGSCGERSAFGLTTAQVVDIVDTLKQHDMLDCLQL LHYHLGSQVPNIRDIRTAVMESTRVYAGLVQEGAKMGYLDLGGGLAVDYD GSHTNYVSSRNYSMDEYCTDVVEAVMTILDQQGIEHPHIVTESGRATV…
Arginine Decarboxylase	4.1.1.19	Blautia hydrogenotrophica 2789STDY5608857	Blautia hydrogenotrophica	2802429519	2805629350	476	MRELYHQLKSYSKKDYYPFHMPGHKRNPFSLEKNIPWEMDITEIDGFDNL HHPEGILAEVQKNAAKLYGVRESFLSVNGSTAALLTAVSAAMEPGKKILM SRNCHKAVYHGIYLRNLIPVYLYPEVFREYEINGGVDPEEVSRALDEDRD IKAVLITSPTYDGIVSDIKKISEIVHRHGIPLIVDEAHGAHFRFSEFFPN SAVDEGADLVIQSMHKTLPALTQTALLHRCSDRVERDRLQRFMGIYQSSS PSYLLMASIDWCVGFLAEEAALYWEAYVQLLKSTRADLKKLKNIRLVGEE LIGKKNVKDVDLSKLLFCLPEGIGNGHWLNHKLREDYHLEMEMEAERYVL GISSVCDSQNGMRRLIKAMGEIDAQVPSEKRREWEKRFVIDK…	>2805629350 Blautia hydrogenotrophica 2789STDY5608857 MRELYHQLKSYSKKDYYPFHMPGHKRNPFSLEKNIPWEMDITEIDGFDNL HHPEGILAEVQKNAAKLYGVRESFLSVNGSTAALLTAVSAAMEPGKKILM SRNCHKAVYHGIYLRNLIPVYLYPEVFREYEINGGVDPEEVSRALDEDRD IKAVLITSPTYDGIVSDIKKISEIVHRHGIPLIVDEAHGAHFRFSEFFPN SAVDEGADLVIQSMHKTLPALTQTALLHRCSDRVERDRLQRFMGIYQSSS PSYLLMASIDWCVGFLAEEAALYWEAYVQLLKSTRADLKKLKNIRLVGEE LIGKKNVKDVDLSKLLFCLPEGIGNGHWLNHKLREDYHL…
Arginine Decarboxylase	4.1.1.19	Blautia luti MSK.13.40	Blautia luti	2960572437	2960572967	550	MRQPAFLCNRKFRWNFLLYKKLCRVGYHCNGRADGAGDAPLQAENPANRI LYTDKGTGNGDAMNRTRFKLNQNRAPIHEVLENFRRMRVVPFDVPGHKRG RGNPELTEFLGQKCVGVDVNSMKPLDNLCHPVSVIREAEELAADAFGAAH AFLMVGGTTSSVQTMVLTACKRGDEIILPRNVHRSVLNALVLCGAIPVYV NPEVDQRLGISLGMRREQVAKAIKEHPNAVAVLVNNPTYYGICSDLRAIV RMAHEAGMLCLADEAHGTHFYFGGGLPVSAMEAGADMASVSMHKSGGSLT QSSLLLTGPGVHAGYVRQIINLTQTTSGSYLLMSSLDISRRNLAQRGRQI FHQVADMAEYAREEINAIGGYYAFGKELMNGDSVFDFDITKL…	>2960572967 Blautia luti MSK.13.40 MRQPAFLCNRKFRWNFLLYKKLCRVGYHCNGRADGAGDAPLQAENPANRI LYTDKGTGNGDAMNRTRFKLNQNRAPIHEVLENFRRMRVVPFDVPGHKRG RGNPELTEFLGQKCVGVDVNSMKPLDNLCHPVSVIREAEELAADAFGAAH AFLMVGGTTSSVQTMVLTACKRGDEIILPRNVHRSVLNALVLCGAIPVYV NPEVDQRLGISLGMRREQVAKAIKEHPNAVAVLVNNPTYYGICSDLRAIV RMAHEAGMLCLADEAHGTHFYFGGGLPVSAMEAGADMASVSMHKSGGSLT QSSLLLTGPGVHAGYVRQIINLTQTTSGSYLLMSSLDISRRNLAQRGRQI FHQVADM…
Arginine Decarboxylase	4.1.1.19	Blautia luti MSK.13.40	Blautia luti	2960572437	2960575854	478	MEERLYKKLESYGRSDFYPFHMPGHKRNPLAVDGDFPVERDITEINGFDN LHHAEDLLKRAQEDVARLYGVPESFYSINGSSGAILAAVSAAVGKGGQIL IARNCHKAVYHAIYLRDLGATYIYPHEDPRLGINGGISPSRVEMYLAENP EIEAVLITSPTYDGIVSDVARIAEVVHNHGIPLIVDEAHGAHFHFSDYFP VSAAELGADVVINSVHKTLPCLTQTGVIHLCSDRVSREKLIRFLGIYQSS SPSYVLMSSIDACMDKLEREGDEMFRVFTENLEKARERLGKCKYIRLVTP QACECQRVFDFDRSKLLLSTVDSSLNGRQLHQILREEFHLEMEMEAENYV LALAAVGDTEEGFRRLCEAVEEIDRRESLKYREEPVEKEPLK…	>2960575854 Blautia luti MSK.13.40 MEERLYKKLESYGRSDFYPFHMPGHKRNPLAVDGDFPVERDITEINGFDN LHHAEDLLKRAQEDVARLYGVPESFYSINGSSGAILAAVSAAVGKGGQIL IARNCHKAVYHAIYLRDLGATYIYPHEDPRLGINGGISPSRVEMYLAENP EIEAVLITSPTYDGIVSDVARIAEVVHNHGIPLIVDEAHGAHFHFSDYFP VSAAELGADVVINSVHKTLPCLTQTGVIHLCSDRVSREKLIRFLGIYQSS SPSYVLMSSIDACMDKLEREGDEMFRVFTENLEKARERLGKCKYIRLVTP QACECQRVFDFDRSKLLLSTVDSSLNGRQLHQILREEFHLEMEMEAENYV LALAAVG…
Arginine Decarboxylase	4.1.1.19	Blautia obeum ATCC 29174	Blautia obeum	640963024	641006577	368	MPGHKRNPASVRGEFPLERDITEIEGFDNLHHPEDLLLEAQQNVAKLYGT RESFYSVNGSTAALLAAISAAVPRNGQILVARNCHKAVYHAIYLRNLKPA YIYPQMDSEWWINGGIFPDKVERCLAENPEIQAVLITSPTYDGVVSDVKE IAEIAHKYGVPLIVDEAHGAHFHFSNYFPASAAELGADLVIQSFHKTLPA MTQTAVLHNCSDRVDSRLIRRFMGIYQTSSPSYILMASIDACMDTMAAEG KQMFRDFTRILEQTRKRLSVCKYIRLVDPVKGKNGVFDYDRSKLVFSTRA SLLSGSDLYHILLDRYHIQMEMESENYVLAIASVGDREEGFERLCQAIEE LDQEQADLIKAGIPAEEK	>641006577 Blautia obeum ATCC 29174 MPGHKRNPASVRGEFPLERDITEIEGFDNLHHPEDLLLEAQQNVAKLYGT RESFYSVNGSTAALLAAISAAVPRNGQILVARNCHKAVYHAIYLRNLKPA YIYPQMDSEWWINGGIFPDKVERCLAENPEIQAVLITSPTYDGVVSDVKE IAEIAHKYGVPLIVDEAHGAHFHFSNYFPASAAELGADLVIQSFHKTLPA MTQTAVLHNCSDRVDSRLIRRFMGIYQTSSPSYILMASIDACMDTMAAEG KQMFRDFTRILEQTRKRLSVCKYIRLVDPVKGKNGVFDYDRSKLVFSTRA SLLSGSDLYHILLDRYHIQMEMESENYVLAIASVGDREEGFERLCQAIEE LDQEQA…
Arginine Decarboxylase	4.1.1.19	Blautia obeum ATCC 29174	Blautia obeum	640963024	641008143	490	MMKGSRFKLNQNHAPIHEALETFRRMRVVPFDVPGHKRGRGNPELTEFLG QKCVGVDVNSMKPLDNLCHPVSVIREAEELAADAFGAAHAFLMVGGTTSS VQTMVLTACKRGDEIILPRNVHRSVLNALVLCGAIPVYVNPEVDQRLGIS LGMKREQVEKAIKEHPKAVAVLVNNPTYYGICSDLRAIVKMAHDAGMLCL ADEAHGTHFYFGGGLPVSAMAAGADMAAVSMHKSGGSLTQSSLLLTGPDV HAGYVRQIINLTQTTSGSYLLMSSLDISRRNLAQRGRQIFHQVADMAEYA REEINAIGGYYAFGKELVNGDSVFDFDITKLSVHTLDIGLAGIEVYDILR DEYDIQIEFGDIGNILAYLSIGDRAQEVERLVSALAEIRRRF…	>641008143 Blautia obeum ATCC 29174 MMKGSRFKLNQNHAPIHEALETFRRMRVVPFDVPGHKRGRGNPELTEFLG QKCVGVDVNSMKPLDNLCHPVSVIREAEELAADAFGAAHAFLMVGGTTSS VQTMVLTACKRGDEIILPRNVHRSVLNALVLCGAIPVYVNPEVDQRLGIS LGMKREQVEKAIKEHPKAVAVLVNNPTYYGICSDLRAIVKMAHDAGMLCL ADEAHGTHFYFGGGLPVSAMAAGADMAAVSMHKSGGSLTQSSLLLTGPDV HAGYVRQIINLTQTTSGSYLLMSSLDISRRNLAQRGRQIFHQVADMAEYA REEINAIGGYYAFGKELVNGDSVFDFDITKLSVHTLDIGLAGIEVYDILR DEYDIQ…
Arginine Decarboxylase	4.1.1.19	Blautia producta ATCC 27340	Blautia producta	2515154176	2515951335	482	MEKQIWLDEALYEYGGKDYYPFHMPGHKRVFCPETLKKPYMVDITEIDGF DDLHHAEGILLEAQGRAASLYRALETRYLVNGSTSGILAAVSAGTSRGGE ILMARNCHKAAYHAAYLRGLKTHYVFPKTDRVMGLNGGISPADVRKMLEN YPGIEAVLITSPTYDGVVSDVKEIAETAHAFQVPLIVDEAHGAHFPFSDD FPKSALDCGADVVIHSLHKTLPSLTQTALLHRNSERVRADKLNHFLGIYQ SSSPSYLFMAGMDACVRLIREEGRERFGEYVKRLKVCRERLKALKNLHLV SKDEILGLGSVYDLDESKLVISAAGTAVDGAGLYRILLERYHLQMEMAAS RYVIALTSVMDTEEGFSRLEQALLDIDKDLGNAGSGRTGLSF…	>2515951335 Blautia producta ATCC 27340 MEKQIWLDEALYEYGGKDYYPFHMPGHKRVFCPETLKKPYMVDITEIDGF DDLHHAEGILLEAQGRAASLYRALETRYLVNGSTSGILAAVSAGTSRGGE ILMARNCHKAAYHAAYLRGLKTHYVFPKTDRVMGLNGGISPADVRKMLEN YPGIEAVLITSPTYDGVVSDVKEIAETAHAFQVPLIVDEAHGAHFPFSDD FPKSALDCGADVVIHSLHKTLPSLTQTALLHRNSERVRADKLNHFLGIYQ SSSPSYLFMAGMDACVRLIREEGRERFGEYVKRLKVCRERLKALKNLHLV SKDEILGLGSVYDLDESKLVISAAGTAVDGAGLYRILLERYHLQMEMAAS RY…
Arginine Decarboxylase	4.1.1.19	Blautia producta ATCC 27340	Blautia producta	2515154176	2515954285	486	MSELNQERAPIYEALERFRKMRVVPFDVPGHKHGKGNPELVELLGEKCVG IDVNSMKPLDNLCHPVSVIREAEELAAEAFGAAHAFLMVGGTTSSVQSMV LSCCKRGDKIIMPRNVHRSAINALVLCGAQPIYVNPDVDCRLGISLGMRL EQVEAAIRNNPDAVAVFVNNPTYYGVCSDLRSIVKLAHEHGMLVLADEAH GTHFYFGEGLPVSAMAAGADITAVSMHKSGGSLTQSSFLLTGPGVSVGHV RQIINLTQTTSGSYLLLSSLDISRRNLALRGRREFEKVIDLAEYAREEIN NIGGYYAFSQDLVNGNSIFAFDRTKLSVHTLEIGLAGIEVYDILRDEYDI QIEFGDIGNILAYLSIGDRRQEVERLVSALAEVKRRYKKDRA…	>2515954285 Blautia producta ATCC 27340 MSELNQERAPIYEALERFRKMRVVPFDVPGHKHGKGNPELVELLGEKCVG IDVNSMKPLDNLCHPVSVIREAEELAAEAFGAAHAFLMVGGTTSSVQSMV LSCCKRGDKIIMPRNVHRSAINALVLCGAQPIYVNPDVDCRLGISLGMRL EQVEAAIRNNPDAVAVFVNNPTYYGVCSDLRSIVKLAHEHGMLVLADEAH GTHFYFGEGLPVSAMAAGADITAVSMHKSGGSLTQSSFLLTGPGVSVGHV RQIINLTQTTSGSYLLLSSLDISRRNLALRGRREFEKVIDLAEYAREEIN NIGGYYAFSQDLVNGNSIFAFDRTKLSVHTLEIGLAGIEVYDILRDEYDI QI…
Arginine Decarboxylase	4.1.1.19	Brachymonas chironomi DSM 19884	Brachymonas chironomi	2518285616	2518641859	786	VKFRFPIVIIDEDYRAENISGLGIRALAEAIESEGFEVVGVTSYGDLTQF AQQQSRASAFILSIDDEEFAEVSDESDVSLAVENLRNFIEEVRRKNEDVP IYVYGETKTSRHLPNDILRELHGFIHMFEDTPEFVARHIIREAKAYLEYI QPPFFKALLDYAEDGSYSWHCPGHSGGVAFLKSPIGQMYHQFYGENMLRA DVCNAVEELGQLLDHNGAIGESERNAARIFNADHCFFVTNGTSTSNKIVW HHTVAAGDVVVVDRNCHKSNLHAIIMTGAIPVFLKPTRNNFGIIGPIPQE EFSPEAIRAKIAANPLLKGVDPDTVKPRILTLTQSTYDGVLYNTETIKQM VDGYVDNLHFDEAWLPHAAFHPFYGTFHAMGRKRGRPARTMV…	>2518641859 Brachymonas chironomi DSM 19884 VKFRFPIVIIDEDYRAENISGLGIRALAEAIESEGFEVVGVTSYGDLTQF AQQQSRASAFILSIDDEEFAEVSDESDVSLAVENLRNFIEEVRRKNEDVP IYVYGETKTSRHLPNDILRELHGFIHMFEDTPEFVARHIIREAKAYLEYI QPPFFKALLDYAEDGSYSWHCPGHSGGVAFLKSPIGQMYHQFYGENMLRA DVCNAVEELGQLLDHNGAIGESERNAARIFNADHCFFVTNGTSTSNKIVW HHTVAAGDVVVVDRNCHKSNLHAIIMTGAIPVFLKPTRNNFGIIGPIPQE EFSPEAIRAKIAANPLLKGVDPDTVKPRILTLTQSTYDGVLYNTETIKQ…
Arginine Decarboxylase	4.1.1.19	Butyricimonas virosa DSM 23226	Butyricimonas virosa	2540341191	2540878690	630	MRKWSIDDSAELYNINGWGLNYFSINEKGHVTVTPKVGGPKIDIKELMEE LQVRDVSAPVLLRFPDILDNRIEKISSCFQAAATEYGYTGKNFIIYPIKV NQMRPVVEEIVSHGTKYNIGLEAGSKPELHAVLSIDIDDDAMIICNGYKD ENYIELALLAQKMGRNIYLVVEKLNELRNIATISKRLKIRPNIGIRIKLA SSGSGKWEESGGDVSKFGVNSSELLEAMDILEKNKMTDCLKLIHFHIGSQ VTNIRRIKTALKEASQFYVQLKNLGYNIHFVDIGGGLGVDYDGTRSATSG NSMNYSIQEYVNDAVSALVDACEKNNLEQPNIITESGRSLTAHHSVLIFE ALASTSLPAFDENEEIDGNAHELVKELYDLWENLNQPRLIET…	>2540878690 Butyricimonas virosa DSM 23226 MRKWSIDDSAELYNINGWGLNYFSINEKGHVTVTPKVGGPKIDIKELMEE LQVRDVSAPVLLRFPDILDNRIEKISSCFQAAATEYGYTGKNFIIYPIKV NQMRPVVEEIVSHGTKYNIGLEAGSKPELHAVLSIDIDDDAMIICNGYKD ENYIELALLAQKMGRNIYLVVEKLNELRNIATISKRLKIRPNIGIRIKLA SSGSGKWEESGGDVSKFGVNSSELLEAMDILEKNKMTDCLKLIHFHIGSQ VTNIRRIKTALKEASQFYVQLKNLGYNIHFVDIGGGLGVDYDGTRSATSG NSMNYSIQEYVNDAVSALVDACEKNNLEQPNIITESGRSLTAHHSVLIFE…
Arginine Decarboxylase	4.1.1.19	Caldicoprobacter faecalis DSM 20678	Caldicoprobacter faecalis	2693429901	2695061969	485	MEKLDQNTAPLFEALKKNVEDGVIPFHVPGHKKGKGAGELVEYLGEKVFQ IDLNGMEDLDNICNPISVIKQAEKLLAQLYGADDSFFLVNGTTQGVQAMI LYACGPGDEIIIPRNAHKSAIGAMILSGAIPVYVQPEINYDLGIAMGMSV DSVKEAIKNHPRAKAVFVINPTYYGAVSNLKEICRIAHQNNMLVLADEAH GAHLPFSDELPMSAMEAGADMSAVSLHKTGGSMTQSSALFIRESDKVSSN RVKSVLNLTQTTSASYVLMVSIDMARKQLALRGRELVSKALELARYAREK INEIEGLYAFGKELVGSPGVYDFDETKLSIYVRQLGMSGYEMESVLRKEY NIQIELSDFYNIMAIITFGDEKEDIDRLIEALKDIARKRGVK…	>2695061969 Caldicoprobacter faecalis DSM 20678 MEKLDQNTAPLFEALKKNVEDGVIPFHVPGHKKGKGAGELVEYLGEKVFQ IDLNGMEDLDNICNPISVIKQAEKLLAQLYGADDSFFLVNGTTQGVQAMI LYACGPGDEIIIPRNAHKSAIGAMILSGAIPVYVQPEINYDLGIAMGMSV DSVKEAIKNHPRAKAVFVINPTYYGAVSNLKEICRIAHQNNMLVLADEAH GAHLPFSDELPMSAMEAGADMSAVSLHKTGGSMTQSSALFIRESDKVSSN RVKSVLNLTQTTSASYVLMVSIDMARKQLALRGRELVSKALELARYAREK INEIEGLYAFGKELVGSPGVYDFDETKLSIYVRQLGMSGYEMESV…
Arginine Decarboxylase	4.1.1.19	Catenibacterium mitsuokai DSM 15897	Catenibacterium mitsuokai	643886110	644183720	503	MMNNHLSFFMFRHDEEREIMDLKRQASAPLYEAIETFRKKRIVPFDVPGH KRGRGNPELVDLLGERCVGIDVNSMKPLDNLCHPVSVIKEAQELTAEAFG AEHAFFMVGGTTQAVQNMVLSVCKAGDEIIVPRNVHKSVINALILCGVTP VYLNTEINAKLGIVLGVTVEQVEKAIQAHPKAVAVLVNNPTYYGICSDIK GICDVTHRYGLKVLADEAHGTHLYFGDNLPMNAMKAGADMAAISMHKSGG SLTQSSILLTSNGMNAEHVQSIINITQTTSASYLLMTSLDLSRRNLALRG RQSFAKVSEWAQYARDEINSIGGYYAYGKELINGSTVYDFDVTKLCVYTR DIGLDGIEVYDILRDEYDIQIEFGDIGNIMAYISIGDRIQDI…	>644183720 Catenibacterium mitsuokai DSM 15897 MMNNHLSFFMFRHDEEREIMDLKRQASAPLYEAIETFRKKRIVPFDVPGH KRGRGNPELVDLLGERCVGIDVNSMKPLDNLCHPVSVIKEAQELTAEAFG AEHAFFMVGGTTQAVQNMVLSVCKAGDEIIVPRNVHKSVINALILCGVTP VYLNTEINAKLGIVLGVTVEQVEKAIQAHPKAVAVLVNNPTYYGICSDIK GICDVTHRYGLKVLADEAHGTHLYFGDNLPMNAMKAGADMAAISMHKSGG SLTQSSILLTSNGMNAEHVQSIINITQTTSASYLLMTSLDLSRRNLALRG RQSFAKVSEWAQYARDEINSIGGYYAYGKELINGSTVYDFDVTKLC…
Arginine Decarboxylase	4.1.1.19	Citrobacter pasteurii CIP 55.13	Citrobacter pasteurii	2648501483	2650097809	658	MSDDISLGSPSSAGEHGVLRSMQEVAMSSEEASKMLRTYNIAWWGNNYYD VNELGHISVCPDPDVPEARVDLAELVKAREAQGQRLPALFCFPQILQHRL RSINAAFKRARESYGYNGDYFLVYPIKVNQHRRVIESLIHSGEPLGLEAG SKAELMAVLAHAGMTRSVIVCNGYKDREYIRLALIGEKMGHKVYLVIEKM SEIAIVLDEAERLNVVPRLGVRARLASQGSGKWQSSGGEKSKFGLAANQV LQLVEILRERGRLDSIQLLHFHLGSQMANIRDIATGVRESARFYVELHKL GVNIQCFDVGGGLGVDYEGTRSQSDCSVNYGLNEYANNIIWAIGDACEEH GLPHPTVITESGRAVTAHHTVLVSNIIGVERSEHTEATPPAE…	>2650097809 Citrobacter pasteurii CIP 55.13 MSDDISLGSPSSAGEHGVLRSMQEVAMSSEEASKMLRTYNIAWWGNNYYD VNELGHISVCPDPDVPEARVDLAELVKAREAQGQRLPALFCFPQILQHRL RSINAAFKRARESYGYNGDYFLVYPIKVNQHRRVIESLIHSGEPLGLEAG SKAELMAVLAHAGMTRSVIVCNGYKDREYIRLALIGEKMGHKVYLVIEKM SEIAIVLDEAERLNVVPRLGVRARLASQGSGKWQSSGGEKSKFGLAANQV LQLVEILRERGRLDSIQLLHFHLGSQMANIRDIATGVRESARFYVELHKL GVNIQCFDVGGGLGVDYEGTRSQSDCSVNYGLNEYANNIIWAIGDACEE…
Arginine Decarboxylase	4.1.1.19	Citrobacter pasteurii CIP 55.13	Citrobacter pasteurii	2648501483	2650099954	755	MKVLIVESEFLHQDTWVGSAVERLADALSRQNVTVIKSTSFDDGYAILAA NEAIDCLMFSYQMEQQDEHLNVRQLIGKLHERQQNVPVFLLGDREKATAS LDRDLLELVDEFAWILEDTADFIAGRAVAAMTRYRQQLLPPLFSALMKYS DIHEYSWAAPGHQGGVGFTKTPAGRFYHDYYDENLFRSDMGIERASLGSL LDHTGAFGESEKYAARVFGADRSWSVVVGTSGSNRTIMQACMTDNDVVVL DRNCHKSIEQGLILTGAKPVYMVPSRNRYGIIGPIYPQEMQPETLQRKIS ESPLTKDKTGQKPSYSVVTNCTYDGVCYNAKEAQDLLAQTSDRIHFDEAW YGYARFNPIYADHYAMRGAPGDHSGPTVFATHSTHKLLNALS…	>2650099954 Citrobacter pasteurii CIP 55.13 MKVLIVESEFLHQDTWVGSAVERLADALSRQNVTVIKSTSFDDGYAILAA NEAIDCLMFSYQMEQQDEHLNVRQLIGKLHERQQNVPVFLLGDREKATAS LDRDLLELVDEFAWILEDTADFIAGRAVAAMTRYRQQLLPPLFSALMKYS DIHEYSWAAPGHQGGVGFTKTPAGRFYHDYYDENLFRSDMGIERASLGSL LDHTGAFGESEKYAARVFGADRSWSVVVGTSGSNRTIMQACMTDNDVVVL DRNCHKSIEQGLILTGAKPVYMVPSRNRYGIIGPIYPQEMQPETLQRKIS ESPLTKDKTGQKPSYSVVTNCTYDGVCYNAKEAQDLLAQTSDRIHFDEA…
Arginine Decarboxylase	4.1.1.19	Clostridioides difficile	Clostridioides difficile	2582580996	2584204949	469	MFIINELNKIVNEEVISFHMPGHKKGQVYKKLGYKDILKNLYKMDTTEIL GTDNLHFPEGIIKNSQKKASRVFKSDYTCYLVNGSSCGIQSAIMSVCSPK SKIITNRDCHQSVINGCILGDIDIEYVPCEISEETNVLKGISISNVIDII DKNLDAKAVLLTYPTYYGMTYDLEYICNYAHSKKMVVIVDEAHGAHLGLS ERLPKTALEQGADIVVQSTHKTLPAFTQSSMIHIQGDRVDIDKILNMLRI TESSSPSYLLLSSLELAVDIYENKGKELMEELLNNIITFKNKVDSNINIY DTNDKTKIFISSKNMGLTGYELENILRNKYNIQVELSNYYGVLLICTIGN TAEDFSSLETALNNVVKEDFKFEKLENKKYPVVIPKKILTPR…	>2584204949 Clostridioides difficile MFIINELNKIVNEEVISFHMPGHKKGQVYKKLGYKDILKNLYKMDTTEIL GTDNLHFPEGIIKNSQKKASRVFKSDYTCYLVNGSSCGIQSAIMSVCSPK SKIITNRDCHQSVINGCILGDIDIEYVPCEISEETNVLKGISISNVIDII DKNLDAKAVLLTYPTYYGMTYDLEYICNYAHSKKMVVIVDEAHGAHLGLS ERLPKTALEQGADIVVQSTHKTLPAFTQSSMIHIQGDRVDIDKILNMLRI TESSSPSYLLLSSLELAVDIYENKGKELMEELLNNIITFKNKVDSNINIY DTNDKTKIFISSKNMGLTGYELENILRNKYNIQVELSNYYGVLLICTIGN TAEDF…
Arginine Decarboxylase	4.1.1.19	Clostridioides difficile	Clostridioides difficile	2582580996	2584205503	491	MDSEFANAVELSYECAPLLESLKEYSEKDIACFDVPGHVKNRGVAILNKY LGESLMKMDINSSPTMDNVSAPNGIIKNAQDLLAQAYMADEAFFITNGTT QAIHAMILSVIKPGEKVLLPRNIHKSVINALILCGGIPIFIQPEFDEKLG ISLNITLEKVRTEIEKDCNIKALFFLNPTYYGVCADLESIIELCHKNNVL VLVDEAHGAHFPFHLDLPPSAISLGADMVAVSIHKTGGALTQSSALLLNR DNVSFEKVLQSINMLQSTSASYLLMASIDGARVNLVENGEKQLSKALNLS RYAKSKLNKIDGIKVLSTEILKQKGVKFIDETKLCINVKELNLTGFEVYD LLYKNFSIQVELGDSYNILALVSIGTNKSDIDRLVKALSIIA…	>2584205503 Clostridioides difficile MDSEFANAVELSYECAPLLESLKEYSEKDIACFDVPGHVKNRGVAILNKY LGESLMKMDINSSPTMDNVSAPNGIIKNAQDLLAQAYMADEAFFITNGTT QAIHAMILSVIKPGEKVLLPRNIHKSVINALILCGGIPIFIQPEFDEKLG ISLNITLEKVRTEIEKDCNIKALFFLNPTYYGVCADLESIIELCHKNNVL VLVDEAHGAHFPFHLDLPPSAISLGADMVAVSIHKTGGALTQSSALLLNR DNVSFEKVLQSINMLQSTSASYLLMASIDGARVNLVENGEKQLSKALNLS RYAKSKLNKIDGIKVLSTEILKQKGVKFIDETKLCINVKELNLTGFEVYD LLYKN…
Arginine Decarboxylase	4.1.1.19	Clostridioides difficile ATCC 9689	Clostridioides difficile	2515154168	2515914258	469	MFIINELNKIVNEEVISFHMPGHKKGQVYKKLGYKDILKNLYKMDTTEIL GTDNLHFPEGIIKNSQKKASRVFKSDYTCYLVNGSSCGIQSAIMSVCSPK SKIITNRDCHQSVINGCILGDIDIEYVPCEISEETNILKGISISNVIDII DKNLDAKAVLLTYPTYYGMTYDLEYICNYAHSKKMVVIVDEAHGAHLGLS ERLPKTALEQGADIVVQSTHKTLPAFTQSSMIHIQGDRVDIDKILNMLRI TESSSPSYLLLSSLELAVDIYENKGKELMEELLNNIITFKNKVDSNINIY DTNDKTKIFISSKNMGLTGYELENILRNKYNIQVELSNYYGVLLICTIGN TAEDFSSLETALNNVVKEDFKFEKLENKKYPVVIPKKILTPR…	>2515914258 Clostridioides difficile ATCC 9689 MFIINELNKIVNEEVISFHMPGHKKGQVYKKLGYKDILKNLYKMDTTEIL GTDNLHFPEGIIKNSQKKASRVFKSDYTCYLVNGSSCGIQSAIMSVCSPK SKIITNRDCHQSVINGCILGDIDIEYVPCEISEETNILKGISISNVIDII DKNLDAKAVLLTYPTYYGMTYDLEYICNYAHSKKMVVIVDEAHGAHLGLS ERLPKTALEQGADIVVQSTHKTLPAFTQSSMIHIQGDRVDIDKILNMLRI TESSSPSYLLLSSLELAVDIYENKGKELMEELLNNIITFKNKVDSNINIY DTNDKTKIFISSKNMGLTGYELENILRNKYNIQVELSNYYGVLLIC…
Arginine Decarboxylase	4.1.1.19	Clostridioides difficile ATCC 9689	Clostridioides difficile	2515154168	2515914951	491	MDSEFANVVELSYECAPLLESLKEYSEKDIACFDVPGHVKNRGVAILNKY LGESLMKMDINSSPTMDNVSAPNGIIKNAQDLLAQAYMADEAFFITNGTT QAIHAMILSVIKPGEKVLLPRNIHKSVINALILCGGIPIFIQPEFDEKLG ISLNITLEKVRTEIEKDCNIKALFFLNPTYYGVCADLESIIELCHKNNVL VLVDEAHGAHFPFHLDLPPSAISLGADMVAVSIHKTGGALTQSSALLLNR DNVSFEKVLQSINMLQSTSASYLLMASIDGARVNLVENGEKQLSKALNLS RYAKSKLNKIDGIKVLSTEILKQKGVKFIDETKLCINVKELNLTGFEVYD LLYKNFSIQVELGDSYNILALVSIGTNKSDIDRLVKALSIIA…	>2515914951 Clostridioides difficile ATCC 9689 MDSEFANVVELSYECAPLLESLKEYSEKDIACFDVPGHVKNRGVAILNKY LGESLMKMDINSSPTMDNVSAPNGIIKNAQDLLAQAYMADEAFFITNGTT QAIHAMILSVIKPGEKVLLPRNIHKSVINALILCGGIPIFIQPEFDEKLG ISLNITLEKVRTEIEKDCNIKALFFLNPTYYGVCADLESIIELCHKNNVL VLVDEAHGAHFPFHLDLPPSAISLGADMVAVSIHKTGGALTQSSALLLNR DNVSFEKVLQSINMLQSTSASYLLMASIDGARVNLVENGEKQLSKALNLS RYAKSKLNKIDGIKVLSTEILKQKGVKFIDETKLCINVKELNLTGF…
Arginine Decarboxylase	4.1.1.19	Coprococcus comes ATCC 27758	Coprococcus comes	643886116	644103939	502	MERTKWENRFVLLRFWKKNYMMFLKDLKRFKMERLYDKLKAYSESDFYAF HMPGHKRNKTLLGIELPYDLDITEIDGFDDLHHADGILKEEQERAARVFG AEESHFLVNGSTAGILSAVMGCTHRGDKILVARHCHKSIYHAIYMNGLVP RYVYPEFDISMHMNGEISKEDVAKALAAEPDIKAVVIVSPNYDGVVSDVK GIAEVAHSYRIPLIVDEAHGPHFGFHPAFPGRANDLGADVVINSLHKTLP SLTQTAILHINGKLANRRRIKKYLDMLQSSSPSYIFMASLDACVDFLDGK CEEAFELYVERLQKFREELKPLQHLQILRTEHYDISKVVISTANANITSP ELADRLRKEYHLEMEMTGGTYVLAMTTVADTQEGLNRLKAAL…	>644103939 Coprococcus comes ATCC 27758 MERTKWENRFVLLRFWKKNYMMFLKDLKRFKMERLYDKLKAYSESDFYAF HMPGHKRNKTLLGIELPYDLDITEIDGFDDLHHADGILKEEQERAARVFG AEESHFLVNGSTAGILSAVMGCTHRGDKILVARHCHKSIYHAIYMNGLVP RYVYPEFDISMHMNGEISKEDVAKALAAEPDIKAVVIVSPNYDGVVSDVK GIAEVAHSYRIPLIVDEAHGPHFGFHPAFPGRANDLGADVVINSLHKTLP SLTQTAILHINGKLANRRRIKKYLDMLQSSSPSYIFMASLDACVDFLDGK CEEAFELYVERLQKFREELKPLQHLQILRTEHYDISKVVISTANANITSP EL…
Arginine Decarboxylase	4.1.1.19	Coprococcus eutactus ATCC 27759	Coprococcus eutactus	641380422	641413855	549	MKEYINEALEKYINKGTYPWHMPGHKRLPLEKLENFWNGVYAHDFTEAKD LDDMHEPEMFIADSLAEMKKVYGTFATYMLVNGSTSGLMTAIHATCHRGD VILAARNCHKAVYNAICMLELEPEYIVPDYVDMRWHCGVNQAMSDKMIDA RGKADCETREGTDIRGEGDRETPERVAVNGGDDREVSERTDILGDISPDK LERAIITLITNGRKPSAVIITSPTYEGVISDIGTLAEITHRYGIYLIVDE AQGAHLNFMEGHETAMAQGADIVIESLHKTMPALTQTSLLHVMDPKLDER VRRYLQIFQTSSPSYIFMQSMEKAVAFGANNRAVFVEYGRRLEIFAEKCD NLRNIRLFRPGVNVSKNDEGCSACKVFDHDEGRLVFVVRPGT…	>641413855 Coprococcus eutactus ATCC 27759 MKEYINEALEKYINKGTYPWHMPGHKRLPLEKLENFWNGVYAHDFTEAKD LDDMHEPEMFIADSLAEMKKVYGTFATYMLVNGSTSGLMTAIHATCHRGD VILAARNCHKAVYNAICMLELEPEYIVPDYVDMRWHCGVNQAMSDKMIDA RGKADCETREGTDIRGEGDRETPERVAVNGGDDREVSERTDILGDISPDK LERAIITLITNGRKPSAVIITSPTYEGVISDIGTLAEITHRYGIYLIVDE AQGAHLNFMEGHETAMAQGADIVIESLHKTMPALTQTSLLHVMDPKLDER VRRYLQIFQTSSPSYIFMQSMEKAVAFGANNRAVFVEYGRRLEIFAEKCD…
Arginine Decarboxylase	4.1.1.19	Dorea formicigenerans ATCC 27755	Dorea formicigenerans	641736133	641809648	503	MATIYEKLKAYSDSDYYGFHMPGHKRKMHMSWDADPYTVDITEIEGFDDL HHAEGILKEAQERAARIYHADETHFLVNGSTVGILSAIAGVTNKGDQILV ARNCHKSVYHAIYMNELNPVYLYPRFDSELQLNIEISAEDVRRALNRYPQ IRAVMIVSPTYDGIVSDVAEIAKAAHEKGLPLIVDEAHGAHFGFHPYFPE NANQKGADIVIHSVHKTLPAFTQTALLHMNGNLVNREKVRRYLHMLQSSS PSYILMAGIDQCMEMLDHHCEEVFDPYVERLKRCREELGKCEHIRLAETK HYDKSKLVLSVAGLTKGLADTYGAEATGIQLQEDLLNQYHLQMEMAAGTY VIAMTSVGDTDEGMKRLIKAIYELDKKYKPLQGAYNTVDSDI…	>641809648 Dorea formicigenerans ATCC 27755 MATIYEKLKAYSDSDYYGFHMPGHKRKMHMSWDADPYTVDITEIEGFDDL HHAEGILKEAQERAARIYHADETHFLVNGSTVGILSAIAGVTNKGDQILV ARNCHKSVYHAIYMNELNPVYLYPRFDSELQLNIEISAEDVRRALNRYPQ IRAVMIVSPTYDGIVSDVAEIAKAAHEKGLPLIVDEAHGAHFGFHPYFPE NANQKGADIVIHSVHKTLPAFTQTALLHMNGNLVNREKVRRYLHMLQSSS PSYILMAGIDQCMEMLDHHCEEVFDPYVERLKRCREELGKCEHIRLAETK HYDKSKLVLSVAGLTKGLADTYGAEATGIQLQEDLLNQYHLQMEMAAGT…
Arginine Decarboxylase	4.1.1.19	Dorea longicatena AGR2136	Dorea longicatena	2524614701	2525461177	513	MYNIFDKLKNYSDSDYYAFHMPGHKRNLDLMDGISPYRIDITEIDGFDDL HHAEGLLKEAQERAAKVYHASETHFLINGSTAGIISAILGTTEKGDSILV ARNCHKSVYHAIYLNELDPVYIYPKFDTEQGLSTEIDAEDVQKALEEHPK IRAVMIVSPTYDGVVSDIEKIAEIVHEAGCLLIVDEAHGAHFGFDPYFPE SANMYGADLVINSLHKTLPALTQTALLHVNGERVNRRKVKRYLDMLQTSS PSYILMASIDACIHLLEETQLQKCSIFKEYVAHIDTLREELKKLKYLKII RTENTDRYDRSKFVISVKYAPMSSHELYERLLRDYHLQMEMLAGTYVLAM TTVGDTQEGLDRLRDALLAIDAEIDTKLKSGSGQEDAGQEQK…	>2525461177 Dorea longicatena AGR2136 MYNIFDKLKNYSDSDYYAFHMPGHKRNLDLMDGISPYRIDITEIDGFDDL HHAEGLLKEAQERAAKVYHASETHFLINGSTAGIISAILGTTEKGDSILV ARNCHKSVYHAIYLNELDPVYIYPKFDTEQGLSTEIDAEDVQKALEEHPK IRAVMIVSPTYDGVVSDIEKIAEIVHEAGCLLIVDEAHGAHFGFDPYFPE SANMYGADLVINSLHKTLPALTQTALLHVNGERVNRRKVKRYLDMLQTSS PSYILMASIDACIHLLEETQLQKCSIFKEYVAHIDTLREELKKLKYLKII RTENTDRYDRSKFVISVKYAPMSSHELYERLLRDYHLQMEMLAGTYVLAM TTVG…
Arginine Decarboxylase	4.1.1.19	Dysgonomonas capnocytophagoides DSM 22835	Dysgonomonas capnocytophagoides	2526164513	2526217289	630	MRKWRIEDSEELYNITSWGVNYFSINDKGNVIVTPRKDGVAVDLKELIDE LQLRDVAAPVLVRFPDILDNRIEKISTCFQKASKEYGYQAQNHIIYPIKV NQMRPVVEELVSHGKKFNIGLEAGSKPELHAVIAINTDPDSLIICNGYKD ESYIELALLAQKMGKRIFIVVEKLNELSLITKIAKRLKIAPNIGIRIKLA SSGSGKWEESGGDGSKFGLNSSELLEALAFLEKNNMQSALRLIHFHIGSQ ITKIRRIKTALREASQFYVQLHSLGFNVEFVDIGGGLGIDYDGTRSSHSE SSVNYSIQEYVNDSISTIVDAADKNNLPHPNIITESGRSLTAHHSILVFE VLETAGLPEWDESQEVTEEDHELVRELYQIWDDLNQRSMLEA…	>2526217289 Dysgonomonas capnocytophagoides DSM 22835 MRKWRIEDSEELYNITSWGVNYFSINDKGNVIVTPRKDGVAVDLKELIDE LQLRDVAAPVLVRFPDILDNRIEKISTCFQKASKEYGYQAQNHIIYPIKV NQMRPVVEELVSHGKKFNIGLEAGSKPELHAVIAINTDPDSLIICNGYKD ESYIELALLAQKMGKRIFIVVEKLNELSLITKIAKRLKIAPNIGIRIKLA SSGSGKWEESGGDGSKFGLNSSELLEALAFLEKNNMQSALRLIHFHIGSQ ITKIRRIKTALREASQFYVQLHSLGFNVEFVDIGGGLGIDYDGTRSSHSE SSVNYSIQEYVNDSISTIVDAADKNNLPHPNIITESGRS…
Arginine Decarboxylase	4.1.1.19	Eisenbergiella tayi DSM 26961	Eisenbergiella tayi	2837317116	2837318802	489	MEGILQQLSEYAASEVYPFHMPGHKRNMPEEISRLAGAAKLDITEIEGFD DLHAPKGILLEAQERAAAVFGADETFFLVNGSTAGILTAVSAAAPKGSRV IVARNCHKSVYHACFLRELHPVFLYPRTVREYGIADAIRPEQVEEALKDV PDIAAVIITSPTYDGVVSDIEKIADIVHRAGIPLIVDAAHGAHFGFSPLF PESPVRQGADLVVQSLHKTLPALTQTALLHVSGPLVDREGVRDFERIYQT SSPSYLLTGSIDACVRLLEKGECWDGFGDKLRLFYEKTAGLKHIRVMNRD IMEKGCMKAFDAGKLLISVINTKITGNTLYKELLNRYYLQLEMASDTYVI AIVTPWDREEGLLRLAEALLEIDRETEIESDGREGQCLPGEE…	>2837318802 Eisenbergiella tayi DSM 26961 MEGILQQLSEYAASEVYPFHMPGHKRNMPEEISRLAGAAKLDITEIEGFD DLHAPKGILLEAQERAAAVFGADETFFLVNGSTAGILTAVSAAAPKGSRV IVARNCHKSVYHACFLRELHPVFLYPRTVREYGIADAIRPEQVEEALKDV PDIAAVIITSPTYDGVVSDIEKIADIVHRAGIPLIVDAAHGAHFGFSPLF PESPVRQGADLVVQSLHKTLPALTQTALLHVSGPLVDREGVRDFERIYQT SSPSYLLTGSIDACVRLLEKGECWDGFGDKLRLFYEKTAGLKHIRVMNRD IMEKGCMKAFDAGKLLISVINTKITGNTLYKELLNRYYLQLEMASDTYVI …
Arginine Decarboxylase	4.1.1.19	Enterobacter asburiae ATCC 35953 A4	Enterobacter asburiae	2931992095	2931995777	658	MSDDMSSFSPSSAGERGVLRSMQEVAMSSQEASKMLRTYNIAWWGNNYYD VNELGHISVCPDPDVPEARVDLAKLVKAREAQGQRLPALFCFPQILQHRL RSINAAFKRARESYGYKGDYFLVYPIKVNQHRRVIESLIHSGEPLGLEAG SKAELMAVLAHAGMTRSVIVCNGYKDREYIRLALIGEKMGHKVYLVIEKM TEIAIVLEEAERLNVVPRLGVRARLASQGSGKWQSSGGEKSKFGLAANQV LQLVEILRERGRLDSIQLLHFHLGSQMANIRDIATGVRESARFYVELHKL GVNIQCFDVGGGLGVDYEGTRSQSDCSVNYGLNEYANNIIWAIGDACEEN GLPHPTVITESGRAVTAHHTVLVSNIIGVERSETTEATPPAD…	>2931995777 Enterobacter asburiae ATCC 35953 A4 MSDDMSSFSPSSAGERGVLRSMQEVAMSSQEASKMLRTYNIAWWGNNYYD VNELGHISVCPDPDVPEARVDLAKLVKAREAQGQRLPALFCFPQILQHRL RSINAAFKRARESYGYKGDYFLVYPIKVNQHRRVIESLIHSGEPLGLEAG SKAELMAVLAHAGMTRSVIVCNGYKDREYIRLALIGEKMGHKVYLVIEKM TEIAIVLEEAERLNVVPRLGVRARLASQGSGKWQSSGGEKSKFGLAANQV LQLVEILRERGRLDSIQLLHFHLGSQMANIRDIATGVRESARFYVELHKL GVNIQCFDVGGGLGVDYEGTRSQSDCSVNYGLNEYANNIIWAIGD…
Arginine Decarboxylase	4.1.1.19	Enterobacter cloacae cloacae ATCC 13047	Enterobacter cloacae	646564529	646775892	632	MSSQEASKMLRTYNIAWWGNNYYDVNELGHISVCPDPDVPEARVDLAKLV KAREAQGQRLPALFCFPQILQHRLRSINAAFKRARESYGYKGDYFLVYPI KVNQHRRVIESLIHSGEPLGLEAGSKAELMAVLAHAGMTRSVIVCNGYKD REYIRLALIGEKMGHKVYLVIEKMTEIAIVLEEAERLNVVPRLGVRARLA SQGSGKWQSSGGEKSKFGLAANQVLQLVEILRERGRLDSIQLLHFHLGSQ MANIRDIATGVRESARFYVELHKLGVNIQCFDVGGGLGVDYEGTRSQSDC SVNYGLNEYANNIIWAIGDACEEHGLPHPTVITESGRAVTAHHTVLVSNI IGVERSEITEATPPQDDAPRSLQSMWETWQEMHEPGTRRSLR…	>646775892 Enterobacter cloacae cloacae ATCC 13047 MSSQEASKMLRTYNIAWWGNNYYDVNELGHISVCPDPDVPEARVDLAKLV KAREAQGQRLPALFCFPQILQHRLRSINAAFKRARESYGYKGDYFLVYPI KVNQHRRVIESLIHSGEPLGLEAGSKAELMAVLAHAGMTRSVIVCNGYKD REYIRLALIGEKMGHKVYLVIEKMTEIAIVLEEAERLNVVPRLGVRARLA SQGSGKWQSSGGEKSKFGLAANQVLQLVEILRERGRLDSIQLLHFHLGSQ MANIRDIATGVRESARFYVELHKLGVNIQCFDVGGGLGVDYEGTRSQSDC SVNYGLNEYANNIIWAIGDACEEHGLPHPTVITESGRAVTAH…
Arginine Decarboxylase	4.1.1.19	Enterobacter cloacae cloacae ATCC 13047	Enterobacter cloacae	2627854262	2630839212	658	MSDDMSSFSPSSAGEQGVLRSMQEVAMSSQEASKMLRTYNIAWWGNNYYD VNELGHISVCPDPDVPEARVDLAKLVKAREAQGQRLPALFCFPQILQHRL RSINAAFKRARESYGYKGDYFLVYPIKVNQHRRVIESLIHSGEPLGLEAG SKAELMAVLAHAGMTRSVIVCNGYKDREYIRLALIGEKMGHKVYLVIEKM TEIAIVLEEAERLNVVPRLGVRARLASQGSGKWQSSGGEKSKFGLAANQV LQLVEILRERGRLDSIQLLHFHLGSQMANIRDIATGVRESARFYVELHKL GVNIQCFDVGGGLGVDYEGTRSQSDCSVNYGLNEYANNIIWAIGDACEEH GLPHPTVITESGRAVTAHHTVLVSNIIGVERSEITEATPPQD…	>2630839212 Enterobacter cloacae cloacae ATCC 13047 MSDDMSSFSPSSAGEQGVLRSMQEVAMSSQEASKMLRTYNIAWWGNNYYD VNELGHISVCPDPDVPEARVDLAKLVKAREAQGQRLPALFCFPQILQHRL RSINAAFKRARESYGYKGDYFLVYPIKVNQHRRVIESLIHSGEPLGLEAG SKAELMAVLAHAGMTRSVIVCNGYKDREYIRLALIGEKMGHKVYLVIEKM TEIAIVLEEAERLNVVPRLGVRARLASQGSGKWQSSGGEKSKFGLAANQV LQLVEILRERGRLDSIQLLHFHLGSQMANIRDIATGVRESARFYVELHKL GVNIQCFDVGGGLGVDYEGTRSQSDCSVNYGLNEYANNIIW…
Arginine Decarboxylase	4.1.1.19	Enterobacter cloacae cloacae ATCC 13047	Enterobacter cloacae	2663762965	2665117220	658	MSDDMSSFSPSSAGEQGVLRSMQEVAMSSQEASKMLRTYNIAWWGNNYYD VNELGHISVCPDPDVPEARVDLAKLVKAREAQGQRLPALFCFPQILQHRL RSINAAFKRARESYGYKGDYFLVYPIKVNQHRRVIESLIHSGEPLGLEAG SKAELMAVLAHAGMTRSVIVCNGYKDREYIRLALIGEKMGHKVYLVIEKM TEIAIVLEEAERLNVVPRLGVRARLASQGSGKWQSSGGEKSKFGLAANQV LQLVEILRERGRLDSIQLLHFHLGSQMANIRDIATGVRESARFYVELHKL GVNIQCFDVGGGLGVDYEGTRSQSDCSVNYGLNEYANNIIWAIGDACEEH GLPHPTVITESGRAVTAHHTVLVSNIIGVERSEITEATPPQD…	>2665117220 Enterobacter cloacae cloacae ATCC 13047 MSDDMSSFSPSSAGEQGVLRSMQEVAMSSQEASKMLRTYNIAWWGNNYYD VNELGHISVCPDPDVPEARVDLAKLVKAREAQGQRLPALFCFPQILQHRL RSINAAFKRARESYGYKGDYFLVYPIKVNQHRRVIESLIHSGEPLGLEAG SKAELMAVLAHAGMTRSVIVCNGYKDREYIRLALIGEKMGHKVYLVIEKM TEIAIVLEEAERLNVVPRLGVRARLASQGSGKWQSSGGEKSKFGLAANQV LQLVEILRERGRLDSIQLLHFHLGSQMANIRDIATGVRESARFYVELHKL GVNIQCFDVGGGLGVDYEGTRSQSDCSVNYGLNEYANNIIW…
Arginine Decarboxylase	4.1.1.19	Enterococcus faecalis SDVK1A	Enterococcus faecalis	2602041575	2602255135	658	MSDDISLGSPSSAGEHGVLRSMQEVAMSSQEASKMLRTYNIAWWGNNYYD VNELGHISVCPDPDVPEARVDLAELVKAREAQGQRLPALFCFPQILQHRL RSINAAFKRARESYGYNGDYFLVYPIKVNQHRRVIESLIHSGEPLGLEAG SKAELMAVLAHAGMTRSVIVCNGYKDREYIRLALIGEKMGHKVYLVIEKM SEIAIVLDEAERLNVVPRLGVRARLASQGSGKWQSSGGEKSKFGLAANQV LQLVEILRERGRLDSIQLLHFHLGSQMANIRDIATGVRESARFYVELHKL GVNIQCFDVGGGLGVDYEGTRSQSDCSVNYGLNEYANNIIWAIGDACEEH GLPHPTVITESGRAVTAHHTVLVSNIIGVERSEITEATPPAD…	>2602255135 Enterococcus faecalis SDVK1A MSDDISLGSPSSAGEHGVLRSMQEVAMSSQEASKMLRTYNIAWWGNNYYD VNELGHISVCPDPDVPEARVDLAELVKAREAQGQRLPALFCFPQILQHRL RSINAAFKRARESYGYNGDYFLVYPIKVNQHRRVIESLIHSGEPLGLEAG SKAELMAVLAHAGMTRSVIVCNGYKDREYIRLALIGEKMGHKVYLVIEKM SEIAIVLDEAERLNVVPRLGVRARLASQGSGKWQSSGGEKSKFGLAANQV LQLVEILRERGRLDSIQLLHFHLGSQMANIRDIATGVRESARFYVELHKL GVNIQCFDVGGGLGVDYEGTRSQSDCSVNYGLNEYANNIIWAIGDACEEH G…
Arginine Decarboxylase	4.1.1.19	Enterococcus faecalis SDVK1A	Enterococcus faecalis	2602041575	2602258950	755	MKVLIVESEFLHQDTWVGSAVERLADALSRQNVTVIKSTSFDDGYAILAA NEAIDCLMFSYQMEQQDEHLNVRQLIGKLHERQQNVPVFLLGDREKATAS LDRDLLELVDEFAWILEDTADFIAGRAVAAMTRYRQQLLPPLFSALMKYG DIHEYSWAAPGHQGGVGFTKTPAGRFYHDYYGENLFRSDMGIERASLGSL LDHTGAFGESEKYAARVFGADRSWSVVVGTSGSNRTIMQACMTDNDVVVL DRNCHKSIEQGLILTGAKPVYMVPSRNRYGIIGPIYPQEMQPETLQKKIS ESPLTKGKAGQKPSYSVVTNCTYDGVCYNAKEAQDLLAQTSDRIHFDEAW YGYARFNPIYADHYAMRGAPGDHNGPTVFATHSTHKLLNALS…	>2602258950 Enterococcus faecalis SDVK1A MKVLIVESEFLHQDTWVGSAVERLADALSRQNVTVIKSTSFDDGYAILAA NEAIDCLMFSYQMEQQDEHLNVRQLIGKLHERQQNVPVFLLGDREKATAS LDRDLLELVDEFAWILEDTADFIAGRAVAAMTRYRQQLLPPLFSALMKYG DIHEYSWAAPGHQGGVGFTKTPAGRFYHDYYGENLFRSDMGIERASLGSL LDHTGAFGESEKYAARVFGADRSWSVVVGTSGSNRTIMQACMTDNDVVVL DRNCHKSIEQGLILTGAKPVYMVPSRNRYGIIGPIYPQEMQPETLQKKIS ESPLTKGKAGQKPSYSVVTNCTYDGVCYNAKEAQDLLAQTSDRIHFDEAW Y…
Arginine Decarboxylase	4.1.1.19	Enterovibrio nigricans DSM 22720	Enterovibrio nigricans	2568526010	2568557948	764	MKTYGKKFNVLILEEAHREGMVGNAIERLIAELEEGGARVMVANSYDDCY SMIFTNTALDCLMLTSAMSGSQAEENDRFFVLIDKLNRRQQGVPVFLLAE RKKITLHVTKEMMEKVDEFAWILEDTPDFIAGRAIAAMTRYRNQLLPPLM SALMKYDDIHEYSWAAPGHQGGVGFTKTPAGQRFYNYYGEGIFRTDMGIE RGSLGSLLDHTGSFGESERYAAKVFGAHQSYSLVTGTSGSNRTIMSACMN ENDLVICDRNCHKSIEQGLMLSGSRPIYLVPTRNRYGIIGPIYPDQLSKP VLDKRAKEYSLTKDYADQRAVYAVLTNCTYDGLCYNAKRAQDILAESSDR IHFDEAWYGYARFNPIYENHFAMRGDPVDDPDGPTVFATHST…	>2568557948 Enterovibrio nigricans DSM 22720 MKTYGKKFNVLILEEAHREGMVGNAIERLIAELEEGGARVMVANSYDDCY SMIFTNTALDCLMLTSAMSGSQAEENDRFFVLIDKLNRRQQGVPVFLLAE RKKITLHVTKEMMEKVDEFAWILEDTPDFIAGRAIAAMTRYRNQLLPPLM SALMKYDDIHEYSWAAPGHQGGVGFTKTPAGQRFYNYYGEGIFRTDMGIE RGSLGSLLDHTGSFGESERYAAKVFGAHQSYSLVTGTSGSNRTIMSACMN ENDLVICDRNCHKSIEQGLMLSGSRPIYLVPTRNRYGIIGPIYPDQLSKP VLDKRAKEYSLTKDYADQRAVYAVLTNCTYDGLCYNAKRAQDILAESS…
Arginine Decarboxylase	4.1.1.19	Enterovibrio nigricans DSM 22720	Enterovibrio nigricans	2568526010	2568559184	639	MSDWSINDARDVYNTPYWGQGYFDINQQGEVVVRPNVNQPDNTVALSSLA DELIAKGASLPVLVRFPEILHHRVDSLCAHFNDAIADYGYNGEYLLVYPI KVNQQQAVVSEILKSQYARQQRQLGLEAGSKPELLAVLAMARQASSVIVC NGYKDREYVRLALIGEKLGHEVYIVLEKLSELDTVLEEAKALGVKPRLGL RARLASQGKGKWQASGGEKSKFGLSASQVLTVMDKLRELDMLDTLQLMHF HLGSQMSNIRDVRSGVNEAARVFAELYQMGAGITTLDVGGGLAIDYEGTR SQSSCSMNYSQREYANNVVFTIGDVCKEYDIKMPRIISESGRNLTAHHAV LVTDVVGVESYQREEVFAPEDNAPQILHNMWRSFKELSQSSD…	>2568559184 Enterovibrio nigricans DSM 22720 MSDWSINDARDVYNTPYWGQGYFDINQQGEVVVRPNVNQPDNTVALSSLA DELIAKGASLPVLVRFPEILHHRVDSLCAHFNDAIADYGYNGEYLLVYPI KVNQQQAVVSEILKSQYARQQRQLGLEAGSKPELLAVLAMARQASSVIVC NGYKDREYVRLALIGEKLGHEVYIVLEKLSELDTVLEEAKALGVKPRLGL RARLASQGKGKWQASGGEKSKFGLSASQVLTVMDKLRELDMLDTLQLMHF HLGSQMSNIRDVRSGVNEAARVFAELYQMGAGITTLDVGGGLAIDYEGTR SQSSCSMNYSQREYANNVVFTIGDVCKEYDIKMPRIISESGRNLTAHH…
Arginine Decarboxylase	4.1.1.19	Enterovibrio nigricans DSM 22720	Enterovibrio nigricans	2568526010	2568559930	765	MSNNFSKMRTLVVEPQNIDPSSYAARTTQALIEELTQRTIDIITAKSYED AKAVILASQIDSLVLTLDKSEEQIVHSEEEIDLLNTLKDRQSEVPVFLLA ERARTSILANRKLMERVDECYSVLEDTADFVAGRIVAAMRRYREQVLPPL MKAMMQYNDIHEYSWSAPGHQGGIGFTKTPAGNQFHQFYGENLFRTDMGI ERAALGSLLDHTGAFKDSEVEAAKVFGAHESCSGIVGTSGSNRTIMQACL KDDDIAIIDRNCHKSIEQGLILTGTRPVYMAPTRNCYGIIGPISKSTMAA ANIEKMIAEGKMTKDAKNKKPKYAVVTNCTYDGMVYNSEHAESLLSESSN RIHMDEAWFGYARFNPVYKGHFAMRGDAKDHNGPTVFATHST…	>2568559930 Enterovibrio nigricans DSM 22720 MSNNFSKMRTLVVEPQNIDPSSYAARTTQALIEELTQRTIDIITAKSYED AKAVILASQIDSLVLTLDKSEEQIVHSEEEIDLLNTLKDRQSEVPVFLLA ERARTSILANRKLMERVDECYSVLEDTADFVAGRIVAAMRRYREQVLPPL MKAMMQYNDIHEYSWSAPGHQGGIGFTKTPAGNQFHQFYGENLFRTDMGI ERAALGSLLDHTGAFKDSEVEAAKVFGAHESCSGIVGTSGSNRTIMQACL KDDDIAIIDRNCHKSIEQGLILTGTRPVYMAPTRNCYGIIGPISKSTMAA ANIEKMIAEGKMTKDAKNKKPKYAVVTNCTYDGMVYNSEHAESLLSES…
Arginine Decarboxylase	4.1.1.19	Erysipelatoclostridium ramosum AF19-21AC	Erysipelatoclostridium ramosum	2843268175	2843268733	483	MKVDQSRMPIYEALQQMKRERLVPFDVPGHKHGKGNPELTDFLGEKCMSI DVNSMKPLDNLCHPVSVIKEAEELAADAFSAAHAFFMVGGTTSAVQSMIM ASVKAGEKIIMPRNVHRSAINAMILTGAVPIYVNPDVDKRLGISLGMSLD QVEQVIKDNPDAKAILVNNPTYYGICSNLKAIVALAHKHNMLALVDEAHG THFYFNDDLPMSAMEAGADMASVSMHKSGGSLTQSSFLLLGENVNADYVR QVVNLTQTTSGSYLLMASLDMSRKNLAIHGNEIFNRVRRLAGYARTEINQ IGDYYAYCKELINGDSVYDFDVTKLSIFTLDIGLAGIEVYDLLRDEYGIQ IEFGDIGNILAYISVGDSEANIERLIGALLEIRRRFKKDRTG…	>2843268733 Erysipelatoclostridium ramosum AF19-21AC MKVDQSRMPIYEALQQMKRERLVPFDVPGHKHGKGNPELTDFLGEKCMSI DVNSMKPLDNLCHPVSVIKEAEELAADAFSAAHAFFMVGGTTSAVQSMIM ASVKAGEKIIMPRNVHRSAINAMILTGAVPIYVNPDVDKRLGISLGMSLD QVEQVIKDNPDAKAILVNNPTYYGICSNLKAIVALAHKHNMLALVDEAHG THFYFNDDLPMSAMEAGADMASVSMHKSGGSLTQSSFLLLGENVNADYVR QVVNLTQTTSGSYLLMASLDMSRKNLAIHGNEIFNRVRRLAGYARTEINQ IGDYYAYCKELINGDSVYDFDVTKLSIFTLDIGLAGIEVY…
Arginine Decarboxylase	4.1.1.19	Escherichia coli ATCC 11775	Escherichia coli	2897341779	2897342689	632	MSSQEASKMLRTYNIAWWGNNYYDVNELGHISVCPDPDVPEARVDLAQLV KTREAQGQRLPALFCFPQILQHRLRSINAAFKRARESYGYNGDYFLVYPI KVNQHRRVIESLIHSGEPLGLEAGSKAELMAVLAHAGMTRSVIVCNGYKD REYIRLALIGEKMGHKVYLVIEKMSEIAIVLDEAERLNVVPRLGVRARLA SQGSGKWQSSGGEKSKFGLAATQVLQLVETLREAGRLDSLQLLHFHLGSQ MANIRDIATGVRESARFYVELHKLGVNIQCFDVGGGLGVDYEGTRSQSDC SVNYGLNEYANNIIWAIGDACEENGLPHPTVITESGRAVTAHHTVLVSNI IGVERNEYTVPTAPAEDAPRALQSMWETWQEMHEPGTRRSLR…	>2897342689 Escherichia coli ATCC 11775 MSSQEASKMLRTYNIAWWGNNYYDVNELGHISVCPDPDVPEARVDLAQLV KTREAQGQRLPALFCFPQILQHRLRSINAAFKRARESYGYNGDYFLVYPI KVNQHRRVIESLIHSGEPLGLEAGSKAELMAVLAHAGMTRSVIVCNGYKD REYIRLALIGEKMGHKVYLVIEKMSEIAIVLDEAERLNVVPRLGVRARLA SQGSGKWQSSGGEKSKFGLAATQVLQLVETLREAGRLDSLQLLHFHLGSQ MANIRDIATGVRESARFYVELHKLGVNIQCFDVGGGLGVDYEGTRSQSDC SVNYGLNEYANNIIWAIGDACEENGLPHPTVITESGRAVTAHHTVLVSNI IG…
Arginine Decarboxylase	4.1.1.19	Escherichia coli ATCC 11775	Escherichia coli	2897341779	2897346138	789	MKFNHNLLFISSQYLDGDNPSQQVLEELQTELAERGFKIHITHQISDGLK IIEKSPQYSGIGFYWEPDNPTFAEELQHFISIFRKRNATTPLIIFSEQNI TDRIPLDVLKEVSEYVYLFSESAAFTANRLYSLVHRYADKLLPPYFKTLK DFTEDGDYYWDCPGHMGGMAYLKHPVGIEFINFFGENMMRADIGVATAEM GDYLIHAGPPKKSEEIAARLFGSDWTFYGVSGSSGSNRIVAQAAVGADEI AIIDRNCHKSLNHGLTLSQARPVYLKPTRNAWGLIGPIPTGRLKKASIDA LVANSRLASGAVSQSPSYAVVTNCTYDGFCYNVNDVVRHLGESAPRIHFD EAWYAYARFHPLYQSRYAMDAEETPNRPTLFAVQSTHKMLPS…	>2897346138 Escherichia coli ATCC 11775 MKFNHNLLFISSQYLDGDNPSQQVLEELQTELAERGFKIHITHQISDGLK IIEKSPQYSGIGFYWEPDNPTFAEELQHFISIFRKRNATTPLIIFSEQNI TDRIPLDVLKEVSEYVYLFSESAAFTANRLYSLVHRYADKLLPPYFKTLK DFTEDGDYYWDCPGHMGGMAYLKHPVGIEFINFFGENMMRADIGVATAEM GDYLIHAGPPKKSEEIAARLFGSDWTFYGVSGSSGSNRIVAQAAVGADEI AIIDRNCHKSLNHGLTLSQARPVYLKPTRNAWGLIGPIPTGRLKKASIDA LVANSRLASGAVSQSPSYAVVTNCTYDGFCYNVNDVVRHLGESAPRIHFD EA…
Arginine Decarboxylase	4.1.1.19	Escherichia coli ATCC 11775	Escherichia coli	2897341779	2897346220	756	MMKVLIVESEFLHQDTWVGNAVERLADALSQQNVTVIKSTSFDDGFAILS SNEAIDCLMFSYQMEHPDEHQNVRQLIGKLHERQQNVPVFLLGDREKALA AMDRDLLELVDEFAWILEDTADFIAGRAVAAMTRYRQQLLPPLFSALMKY SDIHEYSWAAPGHQGGVGFTKTPAGRFYHDYYGENLFRTDMGIERTSLGS LLDHTGAFGESERYAARVFGADRSWSVVVGTSGSNRTIMQACMTDNDVVV VDRNCHKSIEQGLMLTGAKPVYMVPSRNRYGIIGPIYPQEMQPETLQKKI SESPLTKDKVGQKPSYCVVTNCTYDGVCYNAKEAQDLLEKTSDRLHFDEA WYGYARFNPIYADHYAMRGEPGDHNGPTVFATHSTHKLLNAL…	>2897346220 Escherichia coli ATCC 11775 MMKVLIVESEFLHQDTWVGNAVERLADALSQQNVTVIKSTSFDDGFAILS SNEAIDCLMFSYQMEHPDEHQNVRQLIGKLHERQQNVPVFLLGDREKALA AMDRDLLELVDEFAWILEDTADFIAGRAVAAMTRYRQQLLPPLFSALMKY SDIHEYSWAAPGHQGGVGFTKTPAGRFYHDYYGENLFRTDMGIERTSLGS LLDHTGAFGESERYAARVFGADRSWSVVVGTSGSNRTIMQACMTDNDVVV VDRNCHKSIEQGLMLTGAKPVYMVPSRNRYGIIGPIYPQEMQPETLQKKI SESPLTKDKVGQKPSYCVVTNCTYDGVCYNAKEAQDLLEKTSDRLHFDEA WY…
Arginine Decarboxylase	4.1.1.19	Eubacterium limosum ERS2913220	Eubacterium limosum	2841255697	2841256678	154	MFKSRKFNLYSGLGLDETSSLLSFDSALINAGVASYNLVKVSSILPPNFV LCNNIDIADGDVMFTAFAHYARKGHGIISAAAAVGVPKYKSNVGVIMEYS GDCGKKEAENKVQKMVTIAMKNHNIEIDKIISTSKEAILISDIFTSVVAG IALW	>2841256678 Eubacterium limosum ERS2913220 MFKSRKFNLYSGLGLDETSSLLSFDSALINAGVASYNLVKVSSILPPNFV LCNNIDIADGDVMFTAFAHYARKGHGIISAAAAVGVPKYKSNVGVIMEYS GDCGKKEAENKVQKMVTIAMKNHNIEIDKIISTSKEAILISDIFTSVVAG IALW
Arginine Decarboxylase	4.1.1.19	Eubacterium ramulus VPI C6-27, ATCC 29099	Eubacterium ramulus	2597490300	2598991240	510	MEPKQKTEQDTTVGKEHFVQKTEYLDEKLLAYSQTDAYPFHMPGHKRQSM GNWTGEVIDITEITGFDNLHHAEGILQEAQCRAAETFGADETFFLINGST AGLLSAICGTVRRGGRLLMARNCHKAVYHAVYLMELKTAYLYPEQTDFGI QGSISPEQVRDMLEQYPDTEAVLLTSPTYDGVVSDIAAIAALAHEKGVPL IVDEAHGAHFGFSQGFPQKALAFGADLCIESVHKTLPAYTQSALLHYRKN PWIDLERVKQYLGIYQTSSPSYILMAGIDRCTRILREQGTELFAAYEQRL HDFYEKCRTLQRITVLSPDGKIGENRENDPGIWARDPSKILICAEGAGLH GQELAELLTEHYHLELEMASGHYATALTTLMDTQEGFDRLFA…	>2598991240 Eubacterium ramulus VPI C6-27, ATCC 29099 MEPKQKTEQDTTVGKEHFVQKTEYLDEKLLAYSQTDAYPFHMPGHKRQSM GNWTGEVIDITEITGFDNLHHAEGILQEAQCRAAETFGADETFFLINGST AGLLSAICGTVRRGGRLLMARNCHKAVYHAVYLMELKTAYLYPEQTDFGI QGSISPEQVRDMLEQYPDTEAVLLTSPTYDGVVSDIAAIAALAHEKGVPL IVDEAHGAHFGFSQGFPQKALAFGADLCIESVHKTLPAYTQSALLHYRKN PWIDLERVKQYLGIYQTSSPSYILMAGIDRCTRILREQGTELFAAYEQRL HDFYEKCRTLQRITVLSPDGKIGENRENDPGIWARDPSK…
Arginine Decarboxylase	4.1.1.19	Faecalibacterium prausnitzii ATCC 27768	Faecalibacterium prausnitzii	2846347783	2846349584	488	MNENKARSRLDQRRAPIYEALERFRQMRVVPFDVPGHKRGRGNPELTAFL GQQCVGVDVNSMKPLDNLCHPVSVIREAEELAADAFGAAHAFLMVGGTTS SVQSMVLTACKRGDEIILPRNVHRSVLNALVLCGAVPVYVNPEVDKRLGI SLGMKREQVAKAIKEHPNAVAVLVNNPTYYGICSDLRAIVKMAHDAGMLC LADEAHGTHFYFGGGLPVSAMAAGADMASVSMHKSGGSLTQSSLLLIGPN VHPGYVRQIINLTQTTSGSYLLMSSLDISRRNLALRGRQVFHQVADIAEY AREEINAVGGYYAFGKELCNGDSVFDFDTTKLSVHTLDIGLAGIEVYDIL RDEYDIQIEFGDIGNILAYLSIGDRPQEVERLVSALAEIKRR…	>2846349584 Faecalibacterium prausnitzii ATCC 27768 MNENKARSRLDQRRAPIYEALERFRQMRVVPFDVPGHKRGRGNPELTAFL GQQCVGVDVNSMKPLDNLCHPVSVIREAEELAADAFGAAHAFLMVGGTTS SVQSMVLTACKRGDEIILPRNVHRSVLNALVLCGAVPVYVNPEVDKRLGI SLGMKREQVAKAIKEHPNAVAVLVNNPTYYGICSDLRAIVKMAHDAGMLC LADEAHGTHFYFGGGLPVSAMAAGADMASVSMHKSGGSLTQSSLLLIGPN VHPGYVRQIINLTQTTSGSYLLMSSLDISRRNLALRGRQVFHQVADIAEY AREEINAVGGYYAFGKELCNGDSVFDFDTTKLSVHTLDIGL…
Arginine Decarboxylase	4.1.1.19	Faecalibacterium prausnitzii ATCC 27768	Faecalibacterium prausnitzii	2846347783	2846349923	472	MSMTTPIVDFVRSYAKSGTARLHMPGHKGQSLLGFEPLDITEICGADELY APEGIIAESEANATRLFGTAHSYYSTEGSSQCIRAMLFLALQGAPQNGKR PVLLAARNAHKALLYAAALLDFDIRWLWPSAQAEGALCSCPVTAEALTGA LHAMAQQDNTPFGVYVTSPDYLGGVQDIPALAAVCRAQGVPLLVDNAHGA YLRFLPQNCHPIAQGAAMCCDSAHKTLPVVTGGAYLHLAHDAPVQDEAAV RGALALFGSTSPSYLILQSLDACNAVLAGDYPRQLAQCCAALENLRRSLN KAAAARQCPVPLAVAGAQQEPMKLTLDAAALGCTGIALAEALRRAQMECE YADPRYVVLMFTPENPPQDFERLQTALEQLLAAVPAGLPRPE…	>2846349923 Faecalibacterium prausnitzii ATCC 27768 MSMTTPIVDFVRSYAKSGTARLHMPGHKGQSLLGFEPLDITEICGADELY APEGIIAESEANATRLFGTAHSYYSTEGSSQCIRAMLFLALQGAPQNGKR PVLLAARNAHKALLYAAALLDFDIRWLWPSAQAEGALCSCPVTAEALTGA LHAMAQQDNTPFGVYVTSPDYLGGVQDIPALAAVCRAQGVPLLVDNAHGA YLRFLPQNCHPIAQGAAMCCDSAHKTLPVVTGGAYLHLAHDAPVQDEAAV RGALALFGSTSPSYLILQSLDACNAVLAGDYPRQLAQCCAALENLRRSLN KAAAARQCPVPLAVAGAQQEPMKLTLDAAALGCTGIALAEA…
Arginine Decarboxylase	4.1.1.19	Ferrimonas balearica PAT, DSM 9799	Ferrimonas balearica	648028026	648211958	633	MNWTVDDALNLYNVPYWGRGYFHINEQGQVVVRPNRQAPEQAINLAELTD SLVNQDGVKLPLLVRFPEILHSQVQGLCGAFRNAISDYGYKGDYLAVYPI KVNQQRSVVTELIAGGREQLGLEAGSKGELMAVLAMAQDAASVIVCNGYK DREYVRLALIGQKMGYEVYLVIEKMSELDLVLEEGRKLGVIPRLGVRARL ASQGKGKWQSSGGEKSKFGLSAAQILKLVERLRAEGQLDCLQLLHFHLGS QMSNIRDIQKGLTECGRFYMELRKIGAPVAIVDVGGGLGVDYEGTRSQSS CSVNYSLQEYANNVVYAIGDVCRQYQLPHPRLISESGRAMTAHHAVLIAD VIGVEAYQPEEDLAAPGPGAPLVLNNMWQTLKEVQAHTDLRA…	>648211958 Ferrimonas balearica PAT, DSM 9799 MNWTVDDALNLYNVPYWGRGYFHINEQGQVVVRPNRQAPEQAINLAELTD SLVNQDGVKLPLLVRFPEILHSQVQGLCGAFRNAISDYGYKGDYLAVYPI KVNQQRSVVTELIAGGREQLGLEAGSKGELMAVLAMAQDAASVIVCNGYK DREYVRLALIGQKMGYEVYLVIEKMSELDLVLEEGRKLGVIPRLGVRARL ASQGKGKWQSSGGEKSKFGLSAAQILKLVERLRAEGQLDCLQLLHFHLGS QMSNIRDIQKGLTECGRFYMELRKIGAPVAIVDVGGGLGVDYEGTRSQSS CSVNYSLQEYANNVVYAIGDVCRQYQLPHPRLISESGRAMTAHHAVL…
Arginine Decarboxylase	4.1.1.19	Flavobacterium daejeonense DSM 17708	Flavobacterium daejeonense	2523533615	2523953138	464	MNTKYSDLINQTYYFPQEEFKLNKDNLLFHNIDLMKLVEKYGTPLKFTYL PQISNNINKAKSWFRRAMEKNKYEGKYYYCYCTKSSHFEFIMNEAFKNNI HVETSSAFDINIVENLLQNGKINKSTYVICNGFKRDEYISNIARLINNGH KNTIPIIDNYEELDLLQAEIKGKFKIGIRIAAEEEPKFEFYTSRLGIGYK NIVNFYKKQIQDNPNLELKMLHFFINTGINDTAYYWNELVKCIKVYIALK RECPTLDGLNIGGGFPIKNSLAFEYDYQYMIDEIINQIKIACEEAEVDVP HIFTEFGSFTVGESGGAIYQVLYQKQQNDREKWNMIDSSFITTLPDTWAI NKRFIMLAVNRWNDTYERVLLGGLTCDSDDYYNSEQNMNAIY…	>2523953138 Flavobacterium daejeonense DSM 17708 MNTKYSDLINQTYYFPQEEFKLNKDNLLFHNIDLMKLVEKYGTPLKFTYL PQISNNINKAKSWFRRAMEKNKYEGKYYYCYCTKSSHFEFIMNEAFKNNI HVETSSAFDINIVENLLQNGKINKSTYVICNGFKRDEYISNIARLINNGH KNTIPIIDNYEELDLLQAEIKGKFKIGIRIAAEEEPKFEFYTSRLGIGYK NIVNFYKKQIQDNPNLELKMLHFFINTGINDTAYYWNELVKCIKVYIALK RECPTLDGLNIGGGFPIKNSLAFEYDYQYMIDEIINQIKIACEEAEVDVP HIFTEFGSFTVGESGGAIYQVLYQKQQNDREKWNMIDSSFITTL…
Arginine Decarboxylase	4.1.1.19	Fusicatenibacter saccharivorans MSK.10.29	Fusicatenibacter saccharivorans	2920258663	2920261240	486	MDQNRMPLVEALQQFREEAPAYFRIPGHRFERGLDETLNGASLAAYDLSE AEGLDDLHHAEGVIAEAQKLAAETWKAKKTFFLVNGTTCGNEAMVLSSVK EGEKIIVPRNVHKSVLMGLILSGATPVYVMPEYSTKWQMWGGVTPETIEK AFAETPDAKAVLLVSPTYYGLCSDLQAIAEICHCHNAALLVDEAHGSHLY FSEQLPLGALESGADACAQSIHKTAGSFTQSSFLSLGSGRLDEARVAANL QMVQSTSPSYLLMASLDAARRGMALHGKERMERALELGQRARQELAKIKG IEALGTEMEGTCGVWKIDPTRLVFSARELGISGYDLQVRLYEEYRVSTEL ADEENVVCVITWANSEEDITRLIDALAGISAAESGKTTGRTK…	>2920261240 Fusicatenibacter saccharivorans MSK.10.29 MDQNRMPLVEALQQFREEAPAYFRIPGHRFERGLDETLNGASLAAYDLSE AEGLDDLHHAEGVIAEAQKLAAETWKAKKTFFLVNGTTCGNEAMVLSSVK EGEKIIVPRNVHKSVLMGLILSGATPVYVMPEYSTKWQMWGGVTPETIEK AFAETPDAKAVLLVSPTYYGLCSDLQAIAEICHCHNAALLVDEAHGSHLY FSEQLPLGALESGADACAQSIHKTAGSFTQSSFLSLGSGRLDEARVAANL QMVQSTSPSYLLMASLDAARRGMALHGKERMERALELGQRARQELAKIKG IEALGTEMEGTCGVWKIDPTRLVFSARELGISGYDLQVR…
Arginine Decarboxylase	4.1.1.19	Gallibacterium anatis NCTC 11413	Gallibacterium anatis	2833159525	2833161811	643	VENATFNPKFQTVSNMDTIREACNINYWGMNYYNVDENGDIYVCPNPEKP ENRVALTKLVEQVQQQKSAHLPTLFCFPQIIQHRLRSINAAFAQARADFG YEGNYFLVYPIKVNQYRRIIESLITSGQPLGLEAGSKAELMAVLAHAGQT KTVIVCNGYKDREYIRFALMGEKLGHKVYLVIEKISEIFLVLEEAKKLNV RPRLGVRARLASQGSGKWQSSGGEKSKFGLSASQVLDLVNLLKDQQSLDC LQLLHFHLGSQLGNIRDVATGVRESARFYIELYRLGVNIQCFDVGGGLGV DYDGNRTESDCSVNYGLREYAETVVWGIGQACREYNLPHPTIITESGRAV TAHHAVLVSNIIGVERYLPAQLEAPKESDPMVLHSMWETWND…	>2833161811 Gallibacterium anatis NCTC 11413 VENATFNPKFQTVSNMDTIREACNINYWGMNYYNVDENGDIYVCPNPEKP ENRVALTKLVEQVQQQKSAHLPTLFCFPQIIQHRLRSINAAFAQARADFG YEGNYFLVYPIKVNQYRRIIESLITSGQPLGLEAGSKAELMAVLAHAGQT KTVIVCNGYKDREYIRFALMGEKLGHKVYLVIEKISEIFLVLEEAKKLNV RPRLGVRARLASQGSGKWQSSGGEKSKFGLSASQVLDLVNLLKDQQSLDC LQLLHFHLGSQLGNIRDVATGVRESARFYIELYRLGVNIQCFDVGGGLGV DYDGNRTESDCSVNYGLREYAETVVWGIGQACREYNLPHPTIITESGR…
Arginine Decarboxylase	4.1.1.19	Gemmiger formicilis ATCC 27749	Gemmiger formicilis	2590828806	2592942757	469	MTKSTLQQQLETLSAARYPLHMPGHKRRLPPAPGLGCYAWDLTEIDGADD LHDADGILADAMARTAALYGARRCWYLVGGSTVGLLAGIRALAPFGSTVI AARNCHKAVYHAIELGQLTARWLTPPVDPQFGIYGSVRPADVAAALDAAP DARCVILTSPTYEGVLSDIRAIAEICHARGVPLLVDEAHGAHYLPFAARY GWRGGAVAAGADLVVQSAHKTLPSLTQTAFLQLNGDLADPAEVERQLDVF ETSSPSYPLMVSLDGCTRWLADEGEAAFAAWRARLDAFDAAVRDLKNTKI LCCGADALTAHPDFFAHDSGKILLQIGAAGAAYLRADGFEPEMVCGPNVL AMTSPCDDADALERLADVLHAWDKTAAPPAAPRHILPAPGAA…	>2592942757 Gemmiger formicilis ATCC 27749 MTKSTLQQQLETLSAARYPLHMPGHKRRLPPAPGLGCYAWDLTEIDGADD LHDADGILADAMARTAALYGARRCWYLVGGSTVGLLAGIRALAPFGSTVI AARNCHKAVYHAIELGQLTARWLTPPVDPQFGIYGSVRPADVAAALDAAP DARCVILTSPTYEGVLSDIRAIAEICHARGVPLLVDEAHGAHYLPFAARY GWRGGAVAAGADLVVQSAHKTLPSLTQTAFLQLNGDLADPAEVERQLDVF ETSSPSYPLMVSLDGCTRWLADEGEAAFAAWRARLDAFDAAVRDLKNTKI LCCGADALTAHPDFFAHDSGKILLQIGAAGAAYLRADGFEPEMVCGPNVL…
Arginine Decarboxylase	4.1.1.19	Gemmiger formicilis ATCC 27749	Gemmiger formicilis	2590828806	2592943217	488	MNGEAKRTRLDQRRAPIHEALENFRRMRVVPFDVPGHKRGRGNPELTAFL GQQCVGVDVNSMKPLDNLCHPVSVIREAEELAADAFGAAHAFLMVGGTTS SVQSMVLTACKRGDEIILPRNVHRSVLNALVLCGAVPVYVNPEVDNRLGI SLGMKREQVAKAIAEHPNAVAVLVNNPTYYGICSDLRAIVRMAHDAGMLC LADEAHGTHFYFGGGLPVSAMAAGADMASVSMHKSGGSLTQSSLLLTGPN VHAGYVRQIINLTQTTSGSYLLMSSLDISRRNLALRGRQVFHQVADMAEY AREEINAVGGYYAFGKELCNGNSVFDFDTTKLSVHTLDIGLAGIEVYDIL RDEYDIQIEFGDIGNILAYLSIGDRPQEVERLVSALAEIKRR…	>2592943217 Gemmiger formicilis ATCC 27749 MNGEAKRTRLDQRRAPIHEALENFRRMRVVPFDVPGHKRGRGNPELTAFL GQQCVGVDVNSMKPLDNLCHPVSVIREAEELAADAFGAAHAFLMVGGTTS SVQSMVLTACKRGDEIILPRNVHRSVLNALVLCGAVPVYVNPEVDNRLGI SLGMKREQVAKAIAEHPNAVAVLVNNPTYYGICSDLRAIVRMAHDAGMLC LADEAHGTHFYFGGGLPVSAMAAGADMASVSMHKSGGSLTQSSLLLTGPN VHAGYVRQIINLTQTTSGSYLLMSSLDISRRNLALRGRQVFHQVADMAEY AREEINAVGGYYAFGKELCNGNSVFDFDTTKLSVHTLDIGLAGIEVYDIL…
Arginine Decarboxylase	4.1.1.19	Hafnia alvei ATCC 51873	Hafnia alvei	2513237377	2514671335	664	MHKEFVMSNELSQRPQEAAGHHHLRSMQEVAMNDRNASKMLSTYNVAYWG GNYYDVNELGHISVCPDPDVPEARVDLTQLVEKLQKESNQRLPALFCFPQ ILQHRLRSINAAFKRARESFGYEGGYFLVYPIKVNQHRRVIESLVNSGEP LGLEAGSKAELMAVLAHAGMTRSVIVCNGYKDREYIRLALIGEKLGHKVY LVIEKMSEIKLVMEEAERLNVVPRLGVRARLSSQGSGKWQSSGGEKSKFG LAATQVLQLVETLREAGRLDSLQLLHFHLGSQLANIRDIATGVRESARFY VELHKLGVNIQCFDVGGGLGVDYEGTRSQSDCSVNYGLNEYANNVIWGIG DACNEHGLPHPTVITESGRAVTAHHTVLVSNVIGVERNEFHA…	>2514671335 Hafnia alvei ATCC 51873 MHKEFVMSNELSQRPQEAAGHHHLRSMQEVAMNDRNASKMLSTYNVAYWG GNYYDVNELGHISVCPDPDVPEARVDLTQLVEKLQKESNQRLPALFCFPQ ILQHRLRSINAAFKRARESFGYEGGYFLVYPIKVNQHRRVIESLVNSGEP LGLEAGSKAELMAVLAHAGMTRSVIVCNGYKDREYIRLALIGEKLGHKVY LVIEKMSEIKLVMEEAERLNVVPRLGVRARLSSQGSGKWQSSGGEKSKFG LAATQVLQLVETLREAGRLDSLQLLHFHLGSQLANIRDIATGVRESARFY VELHKLGVNIQCFDVGGGLGVDYEGTRSQSDCSVNYGLNEYANNVIWGIG DACNEH…
Arginine Decarboxylase	4.1.1.19	Hafnia alvei ATCC 51873	Hafnia alvei	2513237377	2514671603	759	MMKVLIVESEFLHQDTYVGAAVERLADELARQDIEVLKATSFDDGYAILS ANEAIDCLMFSRGMDDSAEQALAQQLLNKLHERQENVPVFLLSDREKATQ ELSREMMEQIDEFAWILEDTADFIAGRAVAAMKRYHQQLLPPLMSALMKY SDVHEYSWAAPGHQGGVGFTKTPAGRFYHDYYGENLFRTDMGIERTSLGS LLDHTGAFGESEKNAARVFGADHSYSVVVGTSGSNRTIMQACMTEDDVVV IDRNCHKSIEQGLILTGAKPVYMLPSRNRYGIIGPIYPQQMQPEVIKEKI ANSPLTKDKIGQQPSYSVVTNCTYDGVCYNAKDAQGLLEKTTDRIHFDEA WYGYARFNPMYHNHYAMRGEPTENDRNGPTLFATHSTHKLLN…	>2514671603 Hafnia alvei ATCC 51873 MMKVLIVESEFLHQDTYVGAAVERLADELARQDIEVLKATSFDDGYAILS ANEAIDCLMFSRGMDDSAEQALAQQLLNKLHERQENVPVFLLSDREKATQ ELSREMMEQIDEFAWILEDTADFIAGRAVAAMKRYHQQLLPPLMSALMKY SDVHEYSWAAPGHQGGVGFTKTPAGRFYHDYYGENLFRTDMGIERTSLGS LLDHTGAFGESEKNAARVFGADHSYSVVVGTSGSNRTIMQACMTEDDVVV IDRNCHKSIEQGLILTGAKPVYMLPSRNRYGIIGPIYPQQMQPEVIKEKI ANSPLTKDKIGQQPSYSVVTNCTYDGVCYNAKDAQGLLEKTTDRIHFDEA WYGYAR…
Arginine Decarboxylase	4.1.1.19	Hafnia alvei Stuart 32011, ATCC 13337	Hafnia alvei	2588253788	2588713562	768	MIELNHLKKRKVLVVNSDITNKNTANGQSICNLIEALEERNLSVIVATTY NDGIASITSDASICCVFVDWTSEEDNADSHSQALKLLQEIRRRNKTVPVL LMAEHACLETLTLETMELANEFIWMQEDTAEFIASRSIALIKKYFDQLLP PFTKALFNYTNGSPEYSWAAPGHQGGVAFTKSAVGREFLDFFGENLFRTD TGIERDSLGSLLDHSGPIKDSEAYAARVFGAHQSYSVLNGTSGSNRAVMS AVVGEGQFALCDRNCHKSIEQGLVMTGGIPVFFIPTRNRFGIIGPIPKSQ FQPESIQQKIDAHPLKQLAVDPKPVYSVVTNCTYDGMCYNAKQAQDLLAE SVDTIHFDEAWYAYARFNPLYRDRFAMRGNPAEHDAAGPTVF…	>2588713562 Hafnia alvei Stuart 32011, ATCC 13337 MIELNHLKKRKVLVVNSDITNKNTANGQSICNLIEALEERNLSVIVATTY NDGIASITSDASICCVFVDWTSEEDNADSHSQALKLLQEIRRRNKTVPVL LMAEHACLETLTLETMELANEFIWMQEDTAEFIASRSIALIKKYFDQLLP PFTKALFNYTNGSPEYSWAAPGHQGGVAFTKSAVGREFLDFFGENLFRTD TGIERDSLGSLLDHSGPIKDSEAYAARVFGAHQSYSVLNGTSGSNRAVMS AVVGEGQFALCDRNCHKSIEQGLVMTGGIPVFFIPTRNRFGIIGPIPKSQ FQPESIQQKIDAHPLKQLAVDPKPVYSVVTNCTYDGMCYNAKQ…
Arginine Decarboxylase	4.1.1.19	Hafnia alvei Stuart 32011, ATCC 13337	Hafnia alvei	2588253788	2588713912	757	MMKVLIVESEFLHQDTYVGAAVERLADELNRQNVEVIKAASFDDGFAILS ANEAIDCLMFSRGMDDSAEHVLAQQLLNKLHERQENVPVFLLSDREKATQ ELSREMMEQIDEFAWILEDTADFIAGRAVAAMNRYHQQLLPPLMTALMKY SDVHEYSWAAPGHQGGVGFTKTPAGRFYHDYYGENLFRTDMGIERTSLGS LLDHTGAFGESEKNAARVFGADHSYSVVVGTSGSNRTIMQACMTEDDVVV IDRNCHKSIEQGLILTGAKPVYMLPSRNRYGIIGPIYPQQMQPEVIKEKI ANSPLSKSKQGQRPSYSVVTNCTYDGVCYNAKNAQDLLEKTTDRIHFDEA WYGYARFNPMYSDHYAMRGEPGDHEGPTLFATHSTHKLLNAL…	>2588713912 Hafnia alvei Stuart 32011, ATCC 13337 MMKVLIVESEFLHQDTYVGAAVERLADELNRQNVEVIKAASFDDGFAILS ANEAIDCLMFSRGMDDSAEHVLAQQLLNKLHERQENVPVFLLSDREKATQ ELSREMMEQIDEFAWILEDTADFIAGRAVAAMNRYHQQLLPPLMTALMKY SDVHEYSWAAPGHQGGVGFTKTPAGRFYHDYYGENLFRTDMGIERTSLGS LLDHTGAFGESEKNAARVFGADHSYSVVVGTSGSNRTIMQACMTEDDVVV IDRNCHKSIEQGLILTGAKPVYMLPSRNRYGIIGPIYPQQMQPEVIKEKI ANSPLSKSKQGQRPSYSVVTNCTYDGVCYNAKNAQDLLEKTTD…
Arginine Decarboxylase	4.1.1.19	Hafnia alvei Stuart 32011, ATCC 13337	Hafnia alvei	2588253788	2588714733	658	MSNELRQRPQEAAGHHQLRSMQEVAMNDRNASKMLSTYNVAYWGGNYYDV NELGHISVCPDPDVPEARVDLTQLVEKLQKESNQRLPALFCFPQILQHRL RSINAAFKRARESFGYEGGYFLVYPIKVNQHRRVIESLVNSGEPLGLEAG SKAELMAVLAHAGMTRSVIVCNGYKDREYIRLALIGEKLGHKVYLVIEKM SEIKLVMEEAERLNVVPRLGVRARLSSQGSGKWQSSGGEKSKFGLAATQV LQLVETLREAGRLDSLQLLHFHLGSQLANIRDIATGVRESARFYVELHKL GVNIQCFDVGGGLGVDYEGTRSQSDCSVNYGLNEYANNVIWGIGDACNEH GLPHPTVITESGRAVTAHHTVLVSNVIGVERNEFHAPVAPAE…	>2588714733 Hafnia alvei Stuart 32011, ATCC 13337 MSNELRQRPQEAAGHHQLRSMQEVAMNDRNASKMLSTYNVAYWGGNYYDV NELGHISVCPDPDVPEARVDLTQLVEKLQKESNQRLPALFCFPQILQHRL RSINAAFKRARESFGYEGGYFLVYPIKVNQHRRVIESLVNSGEPLGLEAG SKAELMAVLAHAGMTRSVIVCNGYKDREYIRLALIGEKLGHKVYLVIEKM SEIKLVMEEAERLNVVPRLGVRARLSSQGSGKWQSSGGEKSKFGLAATQV LQLVETLREAGRLDSLQLLHFHLGSQLANIRDIATGVRESARFYVELHKL GVNIQCFDVGGGLGVDYEGTRSQSDCSVNYGLNEYANNVIWGI…
Arginine Decarboxylase	4.1.1.19	Helicobacter bilis ATCC 51630	Helicobacter bilis	2563366541	2563551055	616	MVDYGIKFWSNDDFIIDDGVVKVNYKVKPALIDIVKEAREKGYKGPLLLR FPHLIENQITKVYDAFHTAIKEYQYQGCFKAVFPLKVNQMPNFVLPLVEL SKGKCYGLEAGSKSELIVAMAYTNKGSPITVNGFKDKEMISLGFIAANMG HDITLTIEGLNELKTIIEIASEMAEPYPNIGLRIRLHSVGTGIWAKSGGI TSKFGLTSTELLEAMKMLEHSKLLHKFTMIHFHIGSQISDISPLKKAIRE VGNIYAELRKMGAKNLTAVNIGGGLAVEYAQHESMNCKNYTLTEFSGDVV FSLKEIAKNKNELEPDIFIESGRFISASHAVLVAPVLELFSQEYEESALK LKEDSNPPLVEELNDLYNSITEKNAIEYLHDSLDHMESLLTL…	>2563551055 Helicobacter bilis ATCC 51630 MVDYGIKFWSNDDFIIDDGVVKVNYKVKPALIDIVKEAREKGYKGPLLLR FPHLIENQITKVYDAFHTAIKEYQYQGCFKAVFPLKVNQMPNFVLPLVEL SKGKCYGLEAGSKSELIVAMAYTNKGSPITVNGFKDKEMISLGFIAANMG HDITLTIEGLNELKTIIEIASEMAEPYPNIGLRIRLHSVGTGIWAKSGGI TSKFGLTSTELLEAMKMLEHSKLLHKFTMIHFHIGSQISDISPLKKAIRE VGNIYAELRKMGAKNLTAVNIGGGLAVEYAQHESMNCKNYTLTEFSGDVV FSLKEIAKNKNELEPDIFIESGRFISASHAVLVAPVLELFSQEYEESALK …
Arginine Decarboxylase	4.1.1.19	Helicobacter pametensis ATCC 51478	Helicobacter pametensis	2546825547	2547000227	615	MVDYGINFWSNHDFIIEDGVVKIGAQTKPALIDIVKDIREQGYRGPLLLR FPHLIKNQIDKIFNCFEHSIKEYHYKGAFKAVFPLKVNQMPNFVLPLVEL SQNRCYGLEAGSKAELILAMAYTNKNSPITVNGFKDKEMISLGFIAANMG HEITLTIEGLNELETIIEVAKDFSPPYPNIGLRIRLHSTGIGVWAKSGGI NSKFGLNSTELLEAIALLEKNKLLNHFTMIHFHIGSQISDISPLKKAIRE AGNIYAELRKMGAKNLKCVNIGGGLAVEYTQHSGINHRNYTLSEFSGDVV FSLREIVKNKKEPEPDIYIESGRFIAASHAVLIAPVLELFSQEFDEKALK LKDKNPPLIEELNDLYKSINEKNAIEYLHDSLDHMESLLTLF…	>2547000227 Helicobacter pametensis ATCC 51478 MVDYGINFWSNHDFIIEDGVVKIGAQTKPALIDIVKDIREQGYRGPLLLR FPHLIKNQIDKIFNCFEHSIKEYHYKGAFKAVFPLKVNQMPNFVLPLVEL SQNRCYGLEAGSKAELILAMAYTNKNSPITVNGFKDKEMISLGFIAANMG HEITLTIEGLNELETIIEVAKDFSPPYPNIGLRIRLHSTGIGVWAKSGGI NSKFGLNSTELLEAIALLEKNKLLNHFTMIHFHIGSQISDISPLKKAIRE AGNIYAELRKMGAKNLKCVNIGGGLAVEYTQHSGINHRNYTLSEFSGDVV FSLREIVKNKKEPEPDIYIESGRFIAASHAVLIAPVLELFSQEFDE…
Arginine Decarboxylase	4.1.1.19	Helicobacter rodentium ATCC 700285	Helicobacter rodentium	2558309108	2558697100	618	MVDYGIEYWGKDDFIIEDGQVKVNYKSKPALINIVKQVREEGYRGPLLIR FPHLMKKQVEKIFTSFENSIKEYHYEGKFKAVFPIKVNHYPNFILPLMEN TAHRCYGLEAGSKSELIIAMAYTNDNAPITVNGFKDKEMISLGFIAAKMG HDITLTIEGLNELETIIEVAKTLGKPYPKIGLRIRLHSTGIGIWAKSGGI NSKFGLTASELIEAICLLRKNDLLNKFTMIHFHIGSQISDISPLKKALRE AGNIYAELRKMGAKNLNNVNIGGGLAVEYAQHENQQNRNYTLTEFSGDVV FTLKEIAKNKKEPEPNIFIESGRYVSASHAVLIAPVLELFSQDYDEKALH LKDKNPPLIEELFDLYNTINERYAIEYLHDSLEHMESLLTLF…	>2558697100 Helicobacter rodentium ATCC 700285 MVDYGIEYWGKDDFIIEDGQVKVNYKSKPALINIVKQVREEGYRGPLLIR FPHLMKKQVEKIFTSFENSIKEYHYEGKFKAVFPIKVNHYPNFILPLMEN TAHRCYGLEAGSKSELIIAMAYTNDNAPITVNGFKDKEMISLGFIAAKMG HDITLTIEGLNELETIIEVAKTLGKPYPKIGLRIRLHSTGIGIWAKSGGI NSKFGLTASELIEAICLLRKNDLLNKFTMIHFHIGSQISDISPLKKALRE AGNIYAELRKMGAKNLNNVNIGGGLAVEYAQHENQQNRNYTLTEFSGDVV FTLKEIAKNKKEPEPNIFIESGRYVSASHAVLIAPVLELFSQDYDE…
Arginine Decarboxylase	4.1.1.19	Hungatella hathewayi DSM 13479	Hungatella hathewayi	645951835	646036212	518	MKKDLLSRLIEYGKSDVYPFHMPGHKRRTDSGFVENFPNPFSVDITEIDG FDNLHHPDGILKESMEWAGKVYGADRTYYLVNGSSCGILSAICGSVSHGG TILMSRNCHKSAYHGVFFSHLKAEYIYPQTIPEFGIQGGLAPEDVRRMLI NHPETEAVLVVSPTYDGIVSDIEAIAGIVHERGIPLIVDEAHGAHFSFGK EAGFPVSALGLGADVVIQSLHKTLPSLTQTAVMHVKAGFADLDGIDRYVH MFQSSSPSYVLMASIENCIRWMDEAGRHEMMAFDGRLDRIRQQLMEMECL TIVDGVKGRCHVFDVDRSKIVVSVGKSGLTGPELQERLRREYRLEMEMCG PDYVTAITTVADTDEGLERLCRAFMEIDLDRKRSAEGCENSA…	>646036212 Hungatella hathewayi DSM 13479 MKKDLLSRLIEYGKSDVYPFHMPGHKRRTDSGFVENFPNPFSVDITEIDG FDNLHHPDGILKESMEWAGKVYGADRTYYLVNGSSCGILSAICGSVSHGG TILMSRNCHKSAYHGVFFSHLKAEYIYPQTIPEFGIQGGLAPEDVRRMLI NHPETEAVLVVSPTYDGIVSDIEAIAGIVHERGIPLIVDEAHGAHFSFGK EAGFPVSALGLGADVVIQSLHKTLPSLTQTAVMHVKAGFADLDGIDRYVH MFQSSSPSYVLMASIENCIRWMDEAGRHEMMAFDGRLDRIRQQLMEMECL TIVDGVKGRCHVFDVDRSKIVVSVGKSGLTGPELQERLRREYRLEMEMCG …
Arginine Decarboxylase	4.1.1.19	Intestinibacter bartlettii DSM 16795	Intestinibacter bartlettii	641736113	642163716	491	MTKEIKFEQNYINNKLQNIVNDDLISFHMPGHKKGKIYDKLGYGKLVKDL YKMDTTEIIETDNLFSAEEIIKDSQDRASKIFKSGQSYYLVNGSTCGIQA AILATCKPKSKILINRDCHQSAINAFILGDVEPVYIKGSICENTYTIQGV SEQDVISAIDNNEDIKVLMLTYPSYYGMVFDLKKICRYAHEKGMMVIVDE AHGAHLNLSDKLPKSALEQGADIVIQSLHKTLPAFTQSSMLHVQGDLVDK KNLERFLKIVQSSSPSYVLMSSLEIAIDIYDRYGKGLMDNLLNNIENFEA DLSKIDGVKVIKGHDATKVFISLKDLGINGYDLEEILRYKYNIQVELSNY YGVLLICTIGNEKNDFDAFLEAIKSIAKNFNKNHDLKIKQDN…	>642163716 Intestinibacter bartlettii DSM 16795 MTKEIKFEQNYINNKLQNIVNDDLISFHMPGHKKGKIYDKLGYGKLVKDL YKMDTTEIIETDNLFSAEEIIKDSQDRASKIFKSGQSYYLVNGSTCGIQA AILATCKPKSKILINRDCHQSAINAFILGDVEPVYIKGSICENTYTIQGV SEQDVISAIDNNEDIKVLMLTYPSYYGMVFDLKKICRYAHEKGMMVIVDE AHGAHLNLSDKLPKSALEQGADIVIQSLHKTLPAFTQSSMLHVQGDLVDK KNLERFLKIVQSSSPSYVLMSSLEIAIDIYDRYGKGLMDNLLNNIENFEA DLSKIDGVKVIKGHDATKVFISLKDLGINGYDLEEILRYKYNIQV…
Arginine Decarboxylase	4.1.1.19	Intestinibacter bartlettii DSM 16795	Intestinibacter bartlettii	2585428074	2587798646	491	MTKEIKFEQNYINNKLQNIVNDDLISFHMPGHKKGKIYDKLGYGKLVKDL YKMDTTEIIETDNLFSAEEIIKDSQDRASKIFKSGQSYYLVNGSTCGIQA AILATCKPKSKILINRDCHQSAINAFILGDVEPVYIKGSICENTYTIQGV SEQDVISAIDNNEDIKVLMLTYPSYYGMVFDLKKICRYAHEKGMMVIVDE AHGAHLNLSDKLPKSALEQGADIVIQSLHKTLPAFTQSSMLHVQGDLVDK KNLERFLKIVQSSSPSYVLMSSLEIAIDIYDRYGKGLMDNLLNNIENFEA DLSKIDGVKVIKGHDATKVFISLKDLGINGYDLEEILRYKYNIQVELSNY YGVLLICTIGNEKNDFDAFLEAIKSIAKNFNKNHDLKIKQDN…	>2587798646 Intestinibacter bartlettii DSM 16795 MTKEIKFEQNYINNKLQNIVNDDLISFHMPGHKKGKIYDKLGYGKLVKDL YKMDTTEIIETDNLFSAEEIIKDSQDRASKIFKSGQSYYLVNGSTCGIQA AILATCKPKSKILINRDCHQSAINAFILGDVEPVYIKGSICENTYTIQGV SEQDVISAIDNNEDIKVLMLTYPSYYGMVFDLKKICRYAHEKGMMVIVDE AHGAHLNLSDKLPKSALEQGADIVIQSLHKTLPAFTQSSMLHVQGDLVDK KNLERFLKIVQSSSPSYVLMSSLEIAIDIYDRYGKGLMDNLLNNIENFEA DLSKIDGVKVIKGHDATKVFISLKDLGINGYDLEEILRYKYNIQ…
Arginine Decarboxylase	4.1.1.19	Intestinimonas butyriciproducens An565	Intestinimonas butyriciproducens	641736113	642163716	491	MTKEIKFEQNYINNKLQNIVNDDLISFHMPGHKKGKIYDKLGYGKLVKDL YKMDTTEIIETDNLFSAEEIIKDSQDRASKIFKSGQSYYLVNGSTCGIQA AILATCKPKSKILINRDCHQSAINAFILGDVEPVYIKGSICENTYTIQGV SEQDVISAIDNNEDIKVLMLTYPSYYGMVFDLKKICRYAHEKGMMVIVDE AHGAHLNLSDKLPKSALEQGADIVIQSLHKTLPAFTQSSMLHVQGDLVDK KNLERFLKIVQSSSPSYVLMSSLEIAIDIYDRYGKGLMDNLLNNIENFEA DLSKIDGVKVIKGHDATKVFISLKDLGINGYDLEEILRYKYNIQVELSNY YGVLLICTIGNEKNDFDAFLEAIKSIAKNFNKNHDLKIKQDN…	>642163716 Intestinimonas butyriciproducens An565 MTKEIKFEQNYINNKLQNIVNDDLISFHMPGHKKGKIYDKLGYGKLVKDL YKMDTTEIIETDNLFSAEEIIKDSQDRASKIFKSGQSYYLVNGSTCGIQA AILATCKPKSKILINRDCHQSAINAFILGDVEPVYIKGSICENTYTIQGV SEQDVISAIDNNEDIKVLMLTYPSYYGMVFDLKKICRYAHEKGMMVIVDE AHGAHLNLSDKLPKSALEQGADIVIQSLHKTLPAFTQSSMLHVQGDLVDK KNLERFLKIVQSSSPSYVLMSSLEIAIDIYDRYGKGLMDNLLNNIENFEA DLSKIDGVKVIKGHDATKVFISLKDLGINGYDLEEILRYKYNI…
Arginine Decarboxylase	4.1.1.19	Klebsiella oxytoca NCTC 11355	Klebsiella oxytoca	2808606784	2810716632	536	MSDDMSLSSPSSAGDHGVLRSMQEVAMSSQEASKMLRTYNIAWWGNNYYD VNELGHISVCPDPDVPEARVDLAELVKAREAQGQRLPALFCFPQILQHRL RSINAAFKRARESYGYNGDYFLVYPIKVNQHRRVIESLIHSGEPLGLEAG SKAELMAVLAHAGMTRSVIVCNGYKDREYIRLALVGEKMGHKVYLVIEKM SEIAIVLEEAERLNVVPRLGVRARLASQGSGKWQSSGGEKSKFGLAATQV LQLVEILRAAGHLDSLQLLHFHLGSQMANIRDIATGVRESARFYVELHKL GVNIQCFDVGGGLGVDYEGTRSQSDCSVNYGLNEYANNIIWAIGDACEEN GLPHPTVITESGRAVTAHHTVLVSNIIGVERNEYTEATPPAE…	>2810716632 Klebsiella oxytoca NCTC 11355 MSDDMSLSSPSSAGDHGVLRSMQEVAMSSQEASKMLRTYNIAWWGNNYYD VNELGHISVCPDPDVPEARVDLAELVKAREAQGQRLPALFCFPQILQHRL RSINAAFKRARESYGYNGDYFLVYPIKVNQHRRVIESLIHSGEPLGLEAG SKAELMAVLAHAGMTRSVIVCNGYKDREYIRLALVGEKMGHKVYLVIEKM SEIAIVLEEAERLNVVPRLGVRARLASQGSGKWQSSGGEKSKFGLAATQV LQLVEILRAAGHLDSLQLLHFHLGSQMANIRDIATGVRESARFYVELHKL GVNIQCFDVGGGLGVDYEGTRSQSDCSVNYGLNEYANNIIWAIGDACEEN …
Arginine Decarboxylase	4.1.1.19	Klebsiella pneumoniae pneumoniae ATCC 13883	Klebsiella pneumoniae	2671180284	2672129458	658	MSDDMSMVSPSSAGEHGVLRSMQEVAMSSQEASKMLRTYNIAWWGNNYYD VNELGHISVCPDPDVPEARVDLAELVKAREAQGQRLPALFCFPQILQHRL RSINAAFKRARESYGYNGDYFLVYPIKVNQHRRVIESLIHSGEPLGLEAG SKAELMAVLAHAGMTRSVIVCNGYKDREYIRLALVGEKMGHKVYLVIEKM SEIAIVLEEAERLNVVPRLGVRARLASQGSGKWQSSGGEKSKFGLAATQV LQLVEILREAGHLESLQLLHFHLGSQMANIRDIATGVRESVRFYVELHKL GVNIQCFDVGGGLGVDYEGTRSQSDCSVNYGLNEYANNIIWAIGDACEEN GLPHPTVITESGRAVTAHHTVLVSNIIGVERNEYTEATPPAE…	>2672129458 Klebsiella pneumoniae pneumoniae ATCC 13883 MSDDMSMVSPSSAGEHGVLRSMQEVAMSSQEASKMLRTYNIAWWGNNYYD VNELGHISVCPDPDVPEARVDLAELVKAREAQGQRLPALFCFPQILQHRL RSINAAFKRARESYGYNGDYFLVYPIKVNQHRRVIESLIHSGEPLGLEAG SKAELMAVLAHAGMTRSVIVCNGYKDREYIRLALVGEKMGHKVYLVIEKM SEIAIVLEEAERLNVVPRLGVRARLASQGSGKWQSSGGEKSKFGLAATQV LQLVEILREAGHLESLQLLHFHLGSQMANIRDIATGVRESVRFYVELHKL GVNIQCFDVGGGLGVDYEGTRSQSDCSVNYGLNEYAN…
Arginine Decarboxylase	4.1.1.19	Lachnospira pectinoschiza M83	Lachnospira pectinoschiza	2657245269	2658527952	480	MLDQTRAPIYEALEKLRRQRVVPFDVPGHKRGRGNPELVELLGERCVGID VNSMKPLDNLSHPISVIKDAEDLTASAFGAENAFLMVGGTTSAVQAMILS VCKRGDKIILPRNVHKSAINALVLCGAIPVYVNPEVNKDLGISLGMEVSS VEEAIRQNPDAVAVLVNNPTYYGICSDIKSIVKIAHEAGMKVLADEAHGT HLYFQPDLPISGMAAGADMSAISMHKSGGSLTQSSILLTNKGVNADYVRQ IINLTQSTSASYLLLSSLDISRRNLALRGEKSFSKVMEMAEYARKEINSI GGYYAYGKELVNGTSVYDYDVTKLSIHTLGIGLAGIEVYDLLRDEYDIQI EFGDVSNILAYISIGDRLQDIERLVGALADIARIYKKDKTGM…	>2658527952 Lachnospira pectinoschiza M83 MLDQTRAPIYEALEKLRRQRVVPFDVPGHKRGRGNPELVELLGERCVGID VNSMKPLDNLSHPISVIKDAEDLTASAFGAENAFLMVGGTTSAVQAMILS VCKRGDKIILPRNVHKSAINALVLCGAIPVYVNPEVNKDLGISLGMEVSS VEEAIRQNPDAVAVLVNNPTYYGICSDIKSIVKIAHEAGMKVLADEAHGT HLYFQPDLPISGMAAGADMSAISMHKSGGSLTQSSILLTNKGVNADYVRQ IINLTQSTSASYLLLSSLDISRRNLALRGEKSFSKVMEMAEYARKEINSI GGYYAYGKELVNGTSVYDYDVTKLSIHTLGIGLAGIEVYDLLRDEYDIQI …
Arginine Decarboxylase	4.1.1.19	Lachnospira pectinoschiza M83	Lachnospira pectinoschiza	2657245269	2658528595	532	MSKYNDLLDKLIEYTDSDYIPMHMPGAKRNDIFYENESKALSKLDITEID GFDNMHDASGIILDMQKKAQRLYKADLSLLLVNGSTAGILAAISGVCHKG DSILVARNCHVSVYNALYLNELKADYISPQIDEETGMFLGISLDEIKAKV ENNSYRAVVITSPTYEGRTSDIRGIAKYLHDKGIVLIVDEAHGAHFNFHK EFPESAISQGADIVINSIHKTLPAPTQTALLHLNSDLINYDRVKRYWNIY QSTSPSYLLMAGIDRALSFVELDGAEAYKEYVANLKELRGKIMALENISL AEVDDISKVVLVASEKAKDKIDNFGKWIFDRLLEDFHIQLEMASFDYAIA MTAVGDKKEYYDSFIGALESLDKEIDETRIQEEQDQTGYKDS…	>2658528595 Lachnospira pectinoschiza M83 MSKYNDLLDKLIEYTDSDYIPMHMPGAKRNDIFYENESKALSKLDITEID GFDNMHDASGIILDMQKKAQRLYKADLSLLLVNGSTAGILAAISGVCHKG DSILVARNCHVSVYNALYLNELKADYISPQIDEETGMFLGISLDEIKAKV ENNSYRAVVITSPTYEGRTSDIRGIAKYLHDKGIVLIVDEAHGAHFNFHK EFPESAISQGADIVINSIHKTLPAPTQTALLHLNSDLINYDRVKRYWNIY QSTSPSYLLMAGIDRALSFVELDGAEAYKEYVANLKELRGKIMALENISL AEVDDISKVVLVASEKAKDKIDNFGKWIFDRLLEDFHIQLEMASFDYAIA …
Arginine Decarboxylase	4.1.1.19	Microvirgula aerodenitrificans DSM 15089	Microvirgula aerodenitrificans	2556921007	2556951019	628	MAWTVNDSRNLYGIRHWGSHFYDVGDNGSVVVRPHGKDGHPIDLHKLVGE LRASGLQLPLLVRFPDILEQRARRIIDGFDQARKDWEYPAGYTLLYPIKV NQQEAVIKAIIADETLPIGLEAGSKPELMAVLALAHPGGKITCNGYKDRE FVRLALIGQKLGHEVFIVIEKEIEVQYVIEEAQKLGVVPNVGLRVRLSQG TGQWADTGGDKAKFGLSAAQLLTVADRFIAAGLKDSVRLLHFHMGSQIAN IADYRQGFREALRYLGELARLGLPLDHMDVGGGLGVDYDGTHSRNASSVN YTIGEYAETIVSMTKNFCEEQGIRCPHLMSESGRALTAHHAVLVMNVTDV ERRNDDMPDIKSLADIEELPTALEKLYELASSEDILTMTETY…	>2556951019 Microvirgula aerodenitrificans DSM 15089 MAWTVNDSRNLYGIRHWGSHFYDVGDNGSVVVRPHGKDGHPIDLHKLVGE LRASGLQLPLLVRFPDILEQRARRIIDGFDQARKDWEYPAGYTLLYPIKV NQQEAVIKAIIADETLPIGLEAGSKPELMAVLALAHPGGKITCNGYKDRE FVRLALIGQKLGHEVFIVIEKEIEVQYVIEEAQKLGVVPNVGLRVRLSQG TGQWADTGGDKAKFGLSAAQLLTVADRFIAAGLKDSVRLLHFHMGSQIAN IADYRQGFREALRYLGELARLGLPLDHMDVGGGLGVDYDGTHSRNASSVN YTIGEYAETIVSMTKNFCEEQGIRCPHLMSESGRALTAHH…
Arginine Decarboxylase	4.1.1.19	Mitsuokella jalaludinii DSM 13811	Mitsuokella jalaludinii	2561511231	2562565575	483	MGGYLTQDRAPILEALERMKRARLVPFDVPGHKRGRGNPELRDFLGEKCL DVDVNSMKMLDNLCHPVSVIRDAEKLAAEAFGAAHAFFMVGGTTSAVQAM VLTAVGRGDKIIMPRNVHRSAINALILCGAVPVYVNPQMDHTLGISLGMR VEEVKDAIRRHPDAKAVLVNNPTYYGICSNLREIVRLAHEHGMMVLADEA HGTHFYFNDKLPVSAMAAGADMASISMHKSGGSLTQSSMLLCGPNVNAGY VHQVINITQTTSGSYLLLSSLDISRRNLALHGQEIFDKVIRLVEYARDEI NAIGDYYAYSRELINGDSVYDFDTTKLSIFTRPTGLAGIEVYDLLRDEYD IQTEFGDIANLLAYVSVGDRPKDIERLVAALAEIRRNYRKDS…	>2562565575 Mitsuokella jalaludinii DSM 13811 MGGYLTQDRAPILEALERMKRARLVPFDVPGHKRGRGNPELRDFLGEKCL DVDVNSMKMLDNLCHPVSVIRDAEKLAAEAFGAAHAFFMVGGTTSAVQAM VLTAVGRGDKIIMPRNVHRSAINALILCGAVPVYVNPQMDHTLGISLGMR VEEVKDAIRRHPDAKAVLVNNPTYYGICSNLREIVRLAHEHGMMVLADEA HGTHFYFNDKLPVSAMAAGADMASISMHKSGGSLTQSSMLLCGPNVNAGY VHQVINITQTTSGSYLLLSSLDISRRNLALHGQEIFDKVIRLVEYARDEI NAIGDYYAYSRELINGDSVYDFDTTKLSIFTRPTGLAGIEVYDLLRD…
Arginine Decarboxylase	4.1.1.19	Mitsuokella jalaludinii DSM 13811	Mitsuokella jalaludinii	2561511231	2562565843	489	MEQHRDDILRAPIAEAMRAYAADGARAYHTPGHKQGLGAHPLLKALVTEE GLREEVSLMEELDDLHEPTMCIKEAQEMAAALYGADQAYFMINGTTGAIH TMLMGALRPGDAVLVPRNAHRSMIGGIILAGAHPVFLQPEVDERLGIAMG LTEETVARAIAAHPEAKALACVYPTYYGVTFDLARIAALVHAHDMLLLVD EAHGPHLRFSEALPPQAIDCGADMAAQSTHKILGAMTQASMLLVNGPRVD RERVREAASLLQSTSPNQLLLASLDIARLQMAENGRETVGRAVRLAGRLR SAINAIDGLWSFGPEYTCYPGATGLDATKITVQVTGLGLSGVEAEAILRH EYKVQCELSDARNLLFILSYADKDEQADYLLRALQGLARDHR…	>2562565843 Mitsuokella jalaludinii DSM 13811 MEQHRDDILRAPIAEAMRAYAADGARAYHTPGHKQGLGAHPLLKALVTEE GLREEVSLMEELDDLHEPTMCIKEAQEMAAALYGADQAYFMINGTTGAIH TMLMGALRPGDAVLVPRNAHRSMIGGIILAGAHPVFLQPEVDERLGIAMG LTEETVARAIAAHPEAKALACVYPTYYGVTFDLARIAALVHAHDMLLLVD EAHGPHLRFSEALPPQAIDCGADMAAQSTHKILGAMTQASMLLVNGPRVD RERVREAASLLQSTSPNQLLLASLDIARLQMAENGRETVGRAVRLAGRLR SAINAIDGLWSFGPEYTCYPGATGLDATKITVQVTGLGLSGVEAEAI…
Arginine Decarboxylase	4.1.1.19	Murimonas intestini DSM 26524	Murimonas intestini	2756170274	2756782380	483	MSLTQERAPIYEALEKFRKMRVVPFDVPGHKRGKGNRELRDFLGERCLSI DVNSMKPLDNLCHPVSVIKEAEELAASAFGAAHAFLMVGGTTSAVQSMVL TACKRGDKIILPRNVHRSVINALVLCGAVPVYVNPDVDRRLGIALGMKVP QVEQAIEENPDAVAVLVNNPTYYGICSDITSIIELAHRHNMLVLADEAHG THFYFGENMPPAAMRAGADMAAVSMHKSGGSLTQSSLLLSGENVNPGYVH QIINLTQTTSGSYLLLSSLDISRRNLAMNGREIFRHVAELAGYARDEINR IGGYYAYSRELINGDSIFDFDVTKLSVYTLDIGLAGIEVYDILRDDYDIQ IEFGDIGNILAYISIGDRKQDIERLASALAEIKRLCRKSRNG…	>2756782380 Murimonas intestini DSM 26524 MSLTQERAPIYEALEKFRKMRVVPFDVPGHKRGKGNRELRDFLGERCLSI DVNSMKPLDNLCHPVSVIKEAEELAASAFGAAHAFLMVGGTTSAVQSMVL TACKRGDKIILPRNVHRSVINALVLCGAVPVYVNPDVDRRLGIALGMKVP QVEQAIEENPDAVAVLVNNPTYYGICSDITSIIELAHRHNMLVLADEAHG THFYFGENMPPAAMRAGADMAAVSMHKSGGSLTQSSLLLSGENVNPGYVH QIINLTQTTSGSYLLLSSLDISRRNLAMNGREIFRHVAELAGYARDEINR IGGYYAYSRELINGDSIFDFDVTKLSVYTLDIGLAGIEVYDILRDDYDIQ …
Arginine Decarboxylase	4.1.1.19	Murimonas intestini DSM 26524	Murimonas intestini	2756170274	2756783756	482	MQLLYDKLKSFGQSDAYPFHMPGHKRRGMDFENPYQIDITEIEGFDNLHH AQGILKEAEERAAHLYGSEETYFCVNGSTAGILSAISACALCGSRILMTR NCHKAAYHAVFLRQLKVTYIYPQKVGQLGINGGLLPEKVEEMLIKYPDIR AVFITSPTYDGIVSDVGGIAEAAHRHHVPLIVDEAHGAHFGFHEYFPESS VKQGADIVIHSLHKTLPCLTQTALVHVNGKLADRAALRDYLGIYQTSSPS YVLMASMDSCVGLLRERGEELFESYVKRLKEFRERAQALHRIRVADIERR ADIYDVDMSKIIISDIKGKIPGNELYERLRCEYGLWLEMAAGRYALAMTS VMDTREGYDRLVRALYSIDEEVPHIWETDLQESGCCQKEDGL…	>2756783756 Murimonas intestini DSM 26524 MQLLYDKLKSFGQSDAYPFHMPGHKRRGMDFENPYQIDITEIEGFDNLHH AQGILKEAEERAAHLYGSEETYFCVNGSTAGILSAISACALCGSRILMTR NCHKAAYHAVFLRQLKVTYIYPQKVGQLGINGGLLPEKVEEMLIKYPDIR AVFITSPTYDGIVSDVGGIAEAAHRHHVPLIVDEAHGAHFGFHEYFPESS VKQGADIVIHSLHKTLPCLTQTALVHVNGKLADRAALRDYLGIYQTSSPS YVLMASMDSCVGLLRERGEELFESYVKRLKEFRERAQALHRIRVADIERR ADIYDVDMSKIIISDIKGKIPGNELYERLRCEYGLWLEMAAGRYALAMTS …
Arginine Decarboxylase	4.1.1.19	Odoribacter splanchnicus NCTC 10825	Odoribacter splanchnicus	2773857890	2774747423	629	MRKWSIDDSAELYNINGWGLNYFSINEKGHVAVTPKTDGPSIDLKELMEE LQVRDVEAPVLLRFPDILDNRIEKISNCFQAAAREYGYSAKNFIIYPIKV NQMRPVVEEIVSHGNKFNIGLEAGSKPELHAVLSIDIDDEAMIICNGYKD ESYIELALLAQKMGKRIFLVVEKLMELKTIARLAKKMNVKPNIGIRIKLA SSGSGKWEESGGDVSKFGVNSSELLDALDILEKNKMADSLQLIHFHIGSQ VTNIRRIKTALKEASQFYVELKRMGYNINFVDIGGGLGVDYDGTRSATSN SMNYSIQEYVNDAVSSIVDACEKNELPQPNIITESGRSLTAHHSVLVFEA LASTSLPAFDENEDLAEDAHELVKELYDLWENLNQPRLLETW…	>2774747423 Odoribacter splanchnicus NCTC 10825 MRKWSIDDSAELYNINGWGLNYFSINEKGHVAVTPKTDGPSIDLKELMEE LQVRDVEAPVLLRFPDILDNRIEKISNCFQAAAREYGYSAKNFIIYPIKV NQMRPVVEEIVSHGNKFNIGLEAGSKPELHAVLSIDIDDEAMIICNGYKD ESYIELALLAQKMGKRIFLVVEKLMELKTIARLAKKMNVKPNIGIRIKLA SSGSGKWEESGGDVSKFGVNSSELLDALDILEKNKMADSLQLIHFHIGSQ VTNIRRIKTALKEASQFYVELKRMGYNINFVDIGGGLGVDYDGTRSATSN SMNYSIQEYVNDAVSSIVDACEKNELPQPNIITESGRSLTAHHSV…
Arginine Decarboxylase	4.1.1.19	Ornithobacterium rhinotracheale DSM 15997	Ornithobacterium rhinotracheale	2509601001	2509602928	758	MSKKTWKVLVLASEQELDYEASRLKDLTYRIAESGFEIFELYSLESLESR CTTQREIVGVIIDWRLEEEQQAKERVLESLRKKFSNLPIFIIAERVSAEE LSYELLGSVTGYYWLDDDTINFMAGRISHEINAYIDGIYPPFFRALKKYV ETYKYAWHTPGHMGGEGFLKSPAGVAFYEFFGENVMRSDLSISVPELGSL LDHSGVVNESEKLAEKTFGSDLTYYVLNGTSTANQIIWHGRVTHSDLALV DRNCHKSLNYAMVITGAIPVYMKPRRNALGIIGPVRLSEFSKESGLEKIK NSDLIEEGDDRTTYKMSALTNSTYDGICYNVTKIKNQLEDHVENLHFDEA WYAYAKFHPVYKGFFGMSDENCVGYHPPIFCSQSTHKLLTAF…	>2509602928 Ornithobacterium rhinotracheale DSM 15997 MSKKTWKVLVLASEQELDYEASRLKDLTYRIAESGFEIFELYSLESLESR CTTQREIVGVIIDWRLEEEQQAKERVLESLRKKFSNLPIFIIAERVSAEE LSYELLGSVTGYYWLDDDTINFMAGRISHEINAYIDGIYPPFFRALKKYV ETYKYAWHTPGHMGGEGFLKSPAGVAFYEFFGENVMRSDLSISVPELGSL LDHSGVVNESEKLAEKTFGSDLTYYVLNGTSTANQIIWHGRVTHSDLALV DRNCHKSLNYAMVITGAIPVYMKPRRNALGIIGPVRLSEFSKESGLEKIK NSDLIEEGDDRTTYKMSALTNSTYDGICYNVTKIKNQLE…
Arginine Decarboxylase	4.1.1.19	Ornithobacterium rhinotracheale DSM 15997	Ornithobacterium rhinotracheale	2509601001	2509603845	465	MKLKYFDLIDQTYYFPQEEFTLDGANLRFHGIDLMGLIEEYGAPLKFTYL PKISENIKKAKKWFNDAIKEHNYGATYNYCYCTKSSHFSFVLNEALKNDI HIETSSAFDINIVESLMKSGKITKKNWIVCNGFKRDQYIENIARLINNGH KKCLPIIDNYEELNLLNEAIKGKYQVGIRIASEEEPKFEFYTSRLGIGYR DIVPFYKKELRDNKKVSLKMLHFFINTGIRDTAYYWSELTKCLKVYVDLK KICPTLDSLNIGGGFPIKNTLHFTYDYAYMANEIVNQIKQYCENAGVEVP HLYTEFGSFTVGESGGAIYQILYQKQQNDREKWNMIDSSFITTLPDSWAI SKRFVLLAINRWNDEYERVLLGGLTCDSDDYYNSEQNLNAIF…	>2509603845 Ornithobacterium rhinotracheale DSM 15997 MKLKYFDLIDQTYYFPQEEFTLDGANLRFHGIDLMGLIEEYGAPLKFTYL PKISENIKKAKKWFNDAIKEHNYGATYNYCYCTKSSHFSFVLNEALKNDI HIETSSAFDINIVESLMKSGKITKKNWIVCNGFKRDQYIENIARLINNGH KKCLPIIDNYEELNLLNEAIKGKYQVGIRIASEEEPKFEFYTSRLGIGYR DIVPFYKKELRDNKKVSLKMLHFFINTGIRDTAYYWSELTKCLKVYVDLK KICPTLDSLNIGGGFPIKNTLHFTYDYAYMANEIVNQIKQYCENAGVEVP HLYTEFGSFTVGESGGAIYQILYQKQQNDREKWNMIDSS…
Arginine Decarboxylase	4.1.1.19	Parabacteroides distasonis ATCC 8503	Parabacteroides distasonis	640753039	640765494	179	MVKKVGNLIPNTFFITKGSGESDLEKHAGSYHMALYDAGISDFNIMTYSS VIPATAHLATMDELDLPPFGSEMKTIMAVSHGYQDEFVSAGVVYAWMYKD ENFDEKVGGLVCEVSGRYRIEELESRLIRVINDLHQKTYGKYYLGELNFI TEGITIEKRYGTALAALCFVDFLQPEIEE	>640765494 Parabacteroides distasonis ATCC 8503 MVKKVGNLIPNTFFITKGSGESDLEKHAGSYHMALYDAGISDFNIMTYSS VIPATAHLATMDELDLPPFGSEMKTIMAVSHGYQDEFVSAGVVYAWMYKD ENFDEKVGGLVCEVSGRYRIEELESRLIRVINDLHQKTYGKYYLGELNFI TEGITIEKRYGTALAALCFVDFLQPEIEE
Arginine Decarboxylase	4.1.1.19	Parabacteroides distasonis ATCC 8503	Parabacteroides distasonis	2841273300	2841274747	179	MVKKVGNLIPNTFFITKGSGESDLEKHAGSYHMALYDAGISDFNIMTYSS VIPATAHLATMDELDLPPFGSEMKTIMAVSHGYQDEFVSAGVVYAWMYKD ENFDEKVGGLVCEVSGRYRIEELESRLIRVINDLHQKTYGKYYLGELNFI TEGITIEKRYGTALAALCFVDFLQPEIEE	>2841274747 Parabacteroides distasonis ATCC 8503 MVKKVGNLIPNTFFITKGSGESDLEKHAGSYHMALYDAGISDFNIMTYSS VIPATAHLATMDELDLPPFGSEMKTIMAVSHGYQDEFVSAGVVYAWMYKD ENFDEKVGGLVCEVSGRYRIEELESRLIRVINDLHQKTYGKYYLGELNFI TEGITIEKRYGTALAALCFVDFLQPEIEE
Arginine Decarboxylase	4.1.1.19	Parabacteroides goldsteinii BIOML-A1	Parabacteroides goldsteinii	2936829002	2936830380	179	MVKKVGNLIPNTFFITKGSGDSDLEKHAGSYHMALYDAGISDFNIMTYSS VIPATAHLATMDEIDLPPFGTELKTIMAVSHGYQDEFVSAGVVYAWMYKD ENFDEKVGGLVCEVSGRYRIEELESRLIRVINDLHQKTYGKYYLGELNFI TEGITIEKRYGTALAALCFVDFLMPEIED	>2936830380 Parabacteroides goldsteinii BIOML-A1 MVKKVGNLIPNTFFITKGSGDSDLEKHAGSYHMALYDAGISDFNIMTYSS VIPATAHLATMDEIDLPPFGTELKTIMAVSHGYQDEFVSAGVVYAWMYKD ENFDEKVGGLVCEVSGRYRIEELESRLIRVINDLHQKTYGKYYLGELNFI TEGITIEKRYGTALAALCFVDFLMPEIED
Arginine Decarboxylase	4.1.1.19	Parabacteroides merdae ATCC 43184	Parabacteroides merdae	640963016	641046169	630	MRKWRIEDSEELYNITGWGTSYFGINDKGHVVVTPRKDGAGVDLRELVDE LQLRDVEAPVLIRFPDILDNRIEKIANCFKQASDEYGYKAQNFIIYPIKV NQMRPVVEEIIGHGKKFNLGLEAGSKPELHAVIAVNTDSDSLIICNGYKD ESYIELALLAQKMGKRIFLVVEKINELTLIAKMAKQLNVRPNIGIRIKLA SSGSGKWEESGGDASKFGLTSSELLEALDFLEKKDLTDCLKLIHFHIGSQ VTKIRRIKTALREASQFYVQLHAMGFNIEFVDIGGGLGVDYDGTRSSNSE SSVNYSIQEYVNDSISTMVDASDKNGIPHPNIITESGRSLTAHHSVLIFE VLETATLPEMDEDFEVSESDHELVHELYEIWDKLNQSRMLEA…	>641046169 Parabacteroides merdae ATCC 43184 MRKWRIEDSEELYNITGWGTSYFGINDKGHVVVTPRKDGAGVDLRELVDE LQLRDVEAPVLIRFPDILDNRIEKIANCFKQASDEYGYKAQNFIIYPIKV NQMRPVVEEIIGHGKKFNLGLEAGSKPELHAVIAVNTDSDSLIICNGYKD ESYIELALLAQKMGKRIFLVVEKINELTLIAKMAKQLNVRPNIGIRIKLA SSGSGKWEESGGDASKFGLTSSELLEALDFLEKKDLTDCLKLIHFHIGSQ VTKIRRIKTALREASQFYVQLHAMGFNIEFVDIGGGLGVDYDGTRSSNSE SSVNYSIQEYVNDSISTMVDASDKNGIPHPNIITESGRSLTAHHSVLI…
Arginine Decarboxylase	4.1.1.19	Pararheinheimera texasensis DSM 17496	Pararheinheimera texasensis	2565956515	2566010701	627	MAEWGIDKARSIYNVAVWSEGYFDVNANGDLVAYPDQDHSKPGISFPELT ARFKQEGLTLPVLVRFTDILQHRVETLISSFAKAKSEREYQGEYTAVYPI KVNQQYSVVKKLVHSSNKVGLEAGSKPELMAILGVTEKPLKIVCNGYKDS EFLRLATIGQMMGHTVYVVVEKLTELKTLLREIDSLGAAPLIGIRIKLNS VGKGKWQNTGGEKGKFGLTATQVLQAIDILKEAGKLDLLQLVHFHIGSQI ANIRDIHNAIRECARHYAELRTLGVPITTVDVGGGLGVDYEGSNSRSACS MNYTMYEYARNVVFGLKEVCDEYDLPHPNIITESGRAMTAHHAVLVTDAI DVERAPGLRYLPEPSEDSPQVVWALWDSYQNVTPRSAVEAYH…	>2566010701 Pararheinheimera texasensis DSM 17496 MAEWGIDKARSIYNVAVWSEGYFDVNANGDLVAYPDQDHSKPGISFPELT ARFKQEGLTLPVLVRFTDILQHRVETLISSFAKAKSEREYQGEYTAVYPI KVNQQYSVVKKLVHSSNKVGLEAGSKPELMAILGVTEKPLKIVCNGYKDS EFLRLATIGQMMGHTVYVVVEKLTELKTLLREIDSLGAAPLIGIRIKLNS VGKGKWQNTGGEKGKFGLTATQVLQAIDILKEAGKLDLLQLVHFHIGSQI ANIRDIHNAIRECARHYAELRTLGVPITTVDVGGGLGVDYEGSNSRSACS MNYTMYEYARNVVFGLKEVCDEYDLPHPNIITESGRAMTAHHA…
Arginine Decarboxylase	4.1.1.19	Pararheinheimera texasensis DSM 17496	Pararheinheimera texasensis	2565956515	2566013260	754	MRFYFPIVIIDEDFRSENTSGSGIRELASAIEAAGMDVVGYTSYGDLTSF AQQQSRAAGFILSIDDEEFGSGSIEEAQSVLAQLRSFVEQIRHRNPDIPI YLYGETRTARHIPNDILRELHGFIHMHEDTPEFVARHIIREAKSYLDSLA PPFFRALTHYAQDGSYSWHCPGHSGGVAFLKSPVGRMFHQFFGENMLRAD VCNAVDELGQLLDHTGPVAASERNAARIFNCDHLFFVTNGTSTSNKIVWN STVAPGDIVVVDRNCHKSILHAIMMTGAVPVFLMPTRNHYGIIGPIPRSE FEPATIRRKMEANPFIRDILAKDPNVKPRVLTITQSTYDGILYNVEEIKT LLDGEIETLHFDEAWLPHAAFHDFYGDYHAIGEGRPRCDTSM…	>2566013260 Pararheinheimera texasensis DSM 17496 MRFYFPIVIIDEDFRSENTSGSGIRELASAIEAAGMDVVGYTSYGDLTSF AQQQSRAAGFILSIDDEEFGSGSIEEAQSVLAQLRSFVEQIRHRNPDIPI YLYGETRTARHIPNDILRELHGFIHMHEDTPEFVARHIIREAKSYLDSLA PPFFRALTHYAQDGSYSWHCPGHSGGVAFLKSPVGRMFHQFFGENMLRAD VCNAVDELGQLLDHTGPVAASERNAARIFNCDHLFFVTNGTSTSNKIVWN STVAPGDIVVVDRNCHKSILHAIMMTGAVPVFLMPTRNHYGIIGPIPRSE FEPATIRRKMEANPFIRDILAKDPNVKPRVLTITQSTYDGILY…
Arginine Decarboxylase	4.1.1.19	Peptoclostridium difficile FDAARGOS_267	Peptoclostridium difficile	2871957386	2871958485	491	MDSEFANVVELSYECAPLLESLKEYSEKDIACFDVPGHVKNRGVAILNKY LGESLMKMDINSSPTMDNVSAPNGIIKNAQDLLAQAYMADEAFFITNGTT QAIHAMILSVIKPGEKVLLPRNIHKSVINALILCGGIPIFIQPEFDEKLG ISLNITLEKVRTEIEKDCNIKALFFLNPTYYGVCADLESIIELCHKNNVL VLVDEAHGAHFPFHLDLPPSAISLGADMVAVSIHKTGGALTQSSALLLNR DNVSFEKVLQSINMLQSTSASYLLMASIDGARVNLVENGEKQLSKALNLS RYAKSKLNKIDGIKVLSTEILKQKGVKFIDETKLCINVKELNLTGFEVYD LLYKNFSIQVELGDSYNILALVSIGTNKSDIDRLVKALSIIA…	>2871958485 Peptoclostridium difficile FDAARGOS_267 MDSEFANVVELSYECAPLLESLKEYSEKDIACFDVPGHVKNRGVAILNKY LGESLMKMDINSSPTMDNVSAPNGIIKNAQDLLAQAYMADEAFFITNGTT QAIHAMILSVIKPGEKVLLPRNIHKSVINALILCGGIPIFIQPEFDEKLG ISLNITLEKVRTEIEKDCNIKALFFLNPTYYGVCADLESIIELCHKNNVL VLVDEAHGAHFPFHLDLPPSAISLGADMVAVSIHKTGGALTQSSALLLNR DNVSFEKVLQSINMLQSTSASYLLMASIDGARVNLVENGEKQLSKALNLS RYAKSKLNKIDGIKVLSTEILKQKGVKFIDETKLCINVKEL…
Arginine Decarboxylase	4.1.1.19	Peptoclostridium difficile FDAARGOS_267	Peptoclostridium difficile	2871957386	2871959699	469	MFIINELNKIVNEEVISFHMPGHKKGQVYKKLGYKDILKNLYKMDTTEIL GTDNLHFPEGIIKNSQKKASRVFKSDYTCYLVNGSSCGIQSAIMSVCSPK SKIITNRDCHQSVINGCILGDIDIEYVPCEISEETNILKGISISNVIDII DKNLDAKAVLLTYPTYYGMTYDLEYICNYAHSKKMVVIVDEAHGAHLGLS ERLPKTALEQGADIVVQSTHKTLPAFTQSSMIHIQGDRVDIDKILNMLRI TESSSPSYLLLSSLELAVDIYENKGKELMEELLNNIITFKNKVDSNINIY DTNDKTKIFISSKNMGLTGYELENILRNKYNIQVELSNYYGVLLICTIGN TAEDFSSLETALNNVVKEDFKFEKLENKKYPVVIPKKILTPR…	>2871959699 Peptoclostridium difficile FDAARGOS_267 MFIINELNKIVNEEVISFHMPGHKKGQVYKKLGYKDILKNLYKMDTTEIL GTDNLHFPEGIIKNSQKKASRVFKSDYTCYLVNGSSCGIQSAIMSVCSPK SKIITNRDCHQSVINGCILGDIDIEYVPCEISEETNILKGISISNVIDII DKNLDAKAVLLTYPTYYGMTYDLEYICNYAHSKKMVVIVDEAHGAHLGLS ERLPKTALEQGADIVVQSTHKTLPAFTQSSMIHIQGDRVDIDKILNMLRI TESSSPSYLLLSSLELAVDIYENKGKELMEELLNNIITFKNKVDSNINIY DTNDKTKIFISSKNMGLTGYELENILRNKYNIQVELSNYYG…
Arginine Decarboxylase	4.1.1.19	Phocaeicola dorei AF14-1AC	Phocaeicola dorei	2901560734	2901565234	630	MRKWRIEDSEELYNITGWGTSYFGINDKGHVVVTPRKDGVEVDLKELVDE LQLRDVAAPMLVRFPDILDNRIEKIANCFKQASDEYGYKAQNFIIYPIKV NQMRPVVEEIISHGKKFNLGLEAGSKPELHAVIAVNTDSDSLIICNGYKD ESYIELALLAQKMGKRIFLVVEKMNELRLIAKMAKQLNVRPNIGIRIKLA SSGSGKWEDSGGDASKFGLTSSELLEALDFLEKKDMKDCLKLIHFHIGSQ VTKIRRIKTALREASQFYVQLHVMGFNVEFVDIGGGLGVDYDGTRSANSE SSVNYSIQEYVNDSISTLVDASDKNGIPHPNIITESGRSLTAHHSVLIFE VLETATLPEMDEDFEVGENDHELVHELYEIWDNLNQSRMVEA…	>2901565234 Phocaeicola dorei AF14-1AC MRKWRIEDSEELYNITGWGTSYFGINDKGHVVVTPRKDGVEVDLKELVDE LQLRDVAAPMLVRFPDILDNRIEKIANCFKQASDEYGYKAQNFIIYPIKV NQMRPVVEEIISHGKKFNLGLEAGSKPELHAVIAVNTDSDSLIICNGYKD ESYIELALLAQKMGKRIFLVVEKMNELRLIAKMAKQLNVRPNIGIRIKLA SSGSGKWEDSGGDASKFGLTSSELLEALDFLEKKDMKDCLKLIHFHIGSQ VTKIRRIKTALREASQFYVQLHVMGFNVEFVDIGGGLGVDYDGTRSANSE SSVNYSIQEYVNDSISTLVDASDKNGIPHPNIITESGRSLTAHHSVLIFE VLE…
Arginine Decarboxylase	4.1.1.19	Phocaeicola salanitronis BL78, DSM 18170	Phocaeicola salanitronis	49633013	649968362	630	MRKWRIEDSEELYNITGWGVSYFSINDKGHVVVTPRKNGVAVDLKELVDE LQLRDVTAPMLVRFPDILDNRIEKISNCFQQAAEEYGYNAQNFIIYPIKV NQMRPVVEEIISHGKKFNLGLEAGSKPELHTVIAINTDSDSLIICNGYKD ESYIELALLAQKMGKRIFLVVEKQNELRLIAKIAKQLNVRPNIGIRIKLA SSGSGKWEESGGDASKFGLTSSELLEALDFIKEKKMEDCLKLIHFHIGSQ VTKIRRIKTALREASQFYVQLYKMGFPVEFVDIGGGLGVDYDGTRSSNSE SSVNYSIQEYVNDSISIMVDASNKNGIPHPNIITESGRSLTAHHSVLIFE VLETASLPSMDEEFEVGPDDHELVHELYEIWDNLGQSRMLEA…	>649968362 Phocaeicola salanitronis BL78, DSM 18170 MRKWRIEDSEELYNITGWGVSYFSINDKGHVVVTPRKNGVAVDLKELVDE LQLRDVTAPMLVRFPDILDNRIEKISNCFQQAAEEYGYNAQNFIIYPIKV NQMRPVVEEIISHGKKFNLGLEAGSKPELHTVIAINTDSDSLIICNGYKD ESYIELALLAQKMGKRIFLVVEKQNELRLIAKIAKQLNVRPNIGIRIKLA SSGSGKWEESGGDASKFGLTSSELLEALDFIKEKKMEDCLKLIHFHIGSQ VTKIRRIKTALREASQFYVQLYKMGFPVEFVDIGGGLGVDYDGTRSSNSE SSVNYSIQEYVNDSISIMVDASNKNGIPHPNIITESGRSLT…
Arginine Decarboxylase	4.1.1.19	Phocaeicola vulgatus ATCC 8482	Phocaeicola vulgatus	2510065017	2510123669	630	MRKWRIEDSEELYNITGWGTSYFGINDKGHVVVTPRKDGVEVDLKELVDE LQLRDVAAPMLVRFPDILDNRIEKIANCFKQASDEYGYKAQNFIIYPIKV NQMRPVVEEIISHGKKFNLGLEAGSKPELHAVIAVNTDSDSLIICNGYKD ESYIELALLAQKMGKRIFLVVEKMNELRLIAKMAKQLNVRPNIGIRIKLA SSGSGKWEDSGGDASKFGLTSSELLEALDFLEKKDMKDCLKLIHFHIGSQ VTKIRRIKTALREASQFYVQLHVMGFNVEFVDIGGGLGVDYDGTRSANSE SSVNYSIQEYVNDSISTLVDASDKNGIPHPNIITESGRSLTAHHSVLIFE VLETATLPEMDEDFEVGENDHELVHELYEIWDNLNQSRMVEA…	>2510123669 Phocaeicola vulgatus ATCC 8482 MRKWRIEDSEELYNITGWGTSYFGINDKGHVVVTPRKDGVEVDLKELVDE LQLRDVAAPMLVRFPDILDNRIEKIANCFKQASDEYGYKAQNFIIYPIKV NQMRPVVEEIISHGKKFNLGLEAGSKPELHAVIAVNTDSDSLIICNGYKD ESYIELALLAQKMGKRIFLVVEKMNELRLIAKMAKQLNVRPNIGIRIKLA SSGSGKWEDSGGDASKFGLTSSELLEALDFLEKKDMKDCLKLIHFHIGSQ VTKIRRIKTALREASQFYVQLHVMGFNVEFVDIGGGLGVDYDGTRSANSE SSVNYSIQEYVNDSISTLVDASDKNGIPHPNIITESGRSLTAHHSVLIFE…
Arginine Decarboxylase	4.1.1.19	Phocaeicola vulgatus ATCC 8482	Phocaeicola vulgatus	2886510283	2886512182	630	MRKWRIEDSEELYNITGWGTSYFGINDKGHVVVTPRKDGVEVDLKELVDE LQLRDVAAPMLVRFPDILDNRIEKIANCFKQASDEYGYKAQNFIIYPIKV NQMRPVVEEIISHGKKFNLGLEAGSKPELHAVIAVNTDSDSLIICNGYKD ESYIELALLAQKMGKRIFLVVEKMNELRLIAKMAKQLNVRPNIGIRIKLA SSGSGKWEDSGGDASKFGLTSSELLEALDFLEKKDMKDCLKLIHFHIGSQ VTKIRRIKTALREASQFYVQLHVMGFNVEFVDIGGGLGVDYDGTRSANSE SSVNYSIQEYVNDSISTLVDASDKNGIPHPNIITESGRSLTAHHSVLIFE VLETATLPEMDEDFEVGENDHELVHELYEIWDNLNQSRMVEA…	>2886512182 Phocaeicola vulgatus ATCC 8482 MRKWRIEDSEELYNITGWGTSYFGINDKGHVVVTPRKDGVEVDLKELVDE LQLRDVAAPMLVRFPDILDNRIEKIANCFKQASDEYGYKAQNFIIYPIKV NQMRPVVEEIISHGKKFNLGLEAGSKPELHAVIAVNTDSDSLIICNGYKD ESYIELALLAQKMGKRIFLVVEKMNELRLIAKMAKQLNVRPNIGIRIKLA SSGSGKWEDSGGDASKFGLTSSELLEALDFLEKKDMKDCLKLIHFHIGSQ VTKIRRIKTALREASQFYVQLHVMGFNVEFVDIGGGLGVDYDGTRSANSE SSVNYSIQEYVNDSISTLVDASDKNGIPHPNIITESGRSLTAHHSVLIFE…
Arginine Decarboxylase	4.1.1.19	Porphyromonas asaccharolytica VPI 4198, DSM 20707	Porphyromonas asaccharolytica	2504756018	2504825162	184	MSNKYYGNLIPNTFFTTKGSGESDLEKHAGSYHMALYDAGIADYNIMVYS SVLPATARLVSPDEVDMPPFGSELKTIMSVSHGIQDEFVSAGVVYAWMYK DENFDEKAGGLVCEVSGRYRIEELESRLIRVINDLHQNTYSQYYLGELNF ITEGITVTKRYGTALAGLCFVDFVLPESPMKDED	>2504825162 Porphyromonas asaccharolytica VPI 4198, DSM 20707 MSNKYYGNLIPNTFFTTKGSGESDLEKHAGSYHMALYDAGIADYNIMVYS SVLPATARLVSPDEVDMPPFGSELKTIMSVSHGIQDEFVSAGVVYAWMYK DENFDEKAGGLVCEVSGRYRIEELESRLIRVINDLHQNTYSQYYLGELNF ITEGITVTKRYGTALAGLCFVDFVLPESPMKDED
Arginine Decarboxylase	4.1.1.19	Prevotella baroniae DSM 16972	Prevotella baroniae	2526164515	2526221876	630	MKKWTIEDARELYNINGWGTSYFGVNQKGDVFVTPCKDNTQIDLRDVMDE LALRDVAPPVLLRFPDILDNRIEKTASCFQQAKKEYDYKGENFIIYPIKV NQMQPVVEEVISHGRKFNLGLEAGSKPELHAVIAVQCQSDSLIVCNGYKD QSYIELALLAQKMGKRIFIVIEKLNELEIIAKAAKKLDVRPNLGIRIKLA SSGSGKWAESGGDASKFGLTSAELLQTLEKLDAIGMHDCLRLIHFHIGSQ ITKIRRIQTALREAAQFYINLHKMGYGVDFVDCGGGLGVDYDGTRSSSSE SSVNYSIQEYVNDCVYTFVDAANKNDIPHPNIITESGRSLAAHHSVLVID VLETASLPEMHEEFEAKETDHQLVKDLYEIWDNLNIRNMLED…	>2526221876 Prevotella baroniae DSM 16972 MKKWTIEDARELYNINGWGTSYFGVNQKGDVFVTPCKDNTQIDLRDVMDE LALRDVAPPVLLRFPDILDNRIEKTASCFQQAKKEYDYKGENFIIYPIKV NQMQPVVEEVISHGRKFNLGLEAGSKPELHAVIAVQCQSDSLIVCNGYKD QSYIELALLAQKMGKRIFIVIEKLNELEIIAKAAKKLDVRPNLGIRIKLA SSGSGKWAESGGDASKFGLTSAELLQTLEKLDAIGMHDCLRLIHFHIGSQ ITKIRRIQTALREAAQFYINLHKMGYGVDFVDCGGGLGVDYDGTRSSSSE SSVNYSIQEYVNDCVYTFVDAANKNDIPHPNIITESGRSLAAHHSVLVID …
Arginine Decarboxylase	4.1.1.19	Prevotella bivia DNF00188	Prevotella bivia	2600255118	2601010243	630	MKKWTIEDSKELYNINGWGTSYFGINEKGDVCVSPCKDNTEIDLRDVMDE LALRDVAPPVLLRFPDILDNRIEKTASCFDKAKKEYDFKAENFIIYPIKV NQMQPVVEEIITHGRKFNLGLEAGSKPELHAVIAVQCQSDSLIICNGYKD QSYIELALLAQKMGKRIFIVVEKLNEIEVIARAAKKLNVKPNLGIRIKLA SSGSGKWAESGGDASKFGLTSSELLQALELLDSKGLHDSLKLIHFHIGSQ ITKIRRIQVALNEAGQYYVNLRKMGYNVEFVDCGGGLGVDYDGTRSSSSE SSVNYSIQEYVNDCVYTFVDAANKNDIPHPNIITESGRSLAAHHSVLVID VLETASLPEMPEEFEAKETDHQLVRDLYHIWDNIDKRNMLED…	>2601010243 Prevotella bivia DNF00188 MKKWTIEDSKELYNINGWGTSYFGINEKGDVCVSPCKDNTEIDLRDVMDE LALRDVAPPVLLRFPDILDNRIEKTASCFDKAKKEYDFKAENFIIYPIKV NQMQPVVEEIITHGRKFNLGLEAGSKPELHAVIAVQCQSDSLIICNGYKD QSYIELALLAQKMGKRIFIVVEKLNEIEVIARAAKKLNVKPNLGIRIKLA SSGSGKWAESGGDASKFGLTSSELLQALELLDSKGLHDSLKLIHFHIGSQ ITKIRRIQVALNEAGQYYVNLRKMGYNVEFVDCGGGLGVDYDGTRSSSSE SSVNYSIQEYVNDCVYTFVDAANKNDIPHPNIITESGRSLAAHHSVLVID VLET…
Arginine Decarboxylase	4.1.1.19	Prevotella dentalis ES 2772, DSM 3688	Prevotella dentalis	2509276066	2509595482	630	MKKWTIEDSKELYNINGWGTSYFGINDKGDVYVTPCKDNTQIDLRDVMDE LALRDVTPPVLLRFPDILDNRIEKTSSCFEKAKKEYGFQGENFIIYPVKV NQMQPVVEEIISHGRKFNLGLEAGSKPELHAVIAVQCQSDSLIICNGYKD QSYIELALLAQKMGKRIFIVVEKLNELDIIARVAKSLKVKPNLGIRIKLA SSGSGKWEESGGDASKFGLNSSELLKALEKLDSMGMHDCLKLIHFHIGSQ ITKIRRIQTALREAAQYYINLHKMGYDVDFVDCGGGLGVDYDGTRSSNSE SSVNYSIQEYVNDCVYTFVDAANKNDISHPNIITESGRSLAAHHSVLVID VLETASLPEMPEEFEAKDTDHQLAKDLYEIWDNLNPKSMLED…	>2509595482 Prevotella dentalis ES 2772, DSM 3688 MKKWTIEDSKELYNINGWGTSYFGINDKGDVYVTPCKDNTQIDLRDVMDE LALRDVTPPVLLRFPDILDNRIEKTSSCFEKAKKEYGFQGENFIIYPVKV NQMQPVVEEIISHGRKFNLGLEAGSKPELHAVIAVQCQSDSLIICNGYKD QSYIELALLAQKMGKRIFIVVEKLNELDIIARVAKSLKVKPNLGIRIKLA SSGSGKWEESGGDASKFGLNSSELLKALEKLDSMGMHDCLKLIHFHIGSQ ITKIRRIQTALREAAQYYINLHKMGYDVDFVDCGGGLGVDYDGTRSSNSE SSVNYSIQEYVNDCVYTFVDAANKNDISHPNIITESGRSLAAH…
Arginine Decarboxylase	4.1.1.19	Prevotella micans DSM 21469	Prevotella micans	2515154159	2515867734	630	MKKWTIEDSKELYNISGWGTSYFGINSKGDIYVTPCKNNTEIDLRDIMDE LILRDVTPPVLLRFPDILDSRIEKTSYCFEKAKQKYDYKGENFIIYPIKV NQMQPVVEEIISHGRKFNLGLEAGSKPELHAVIAVQCQSDSLIICNGYKD QSYIELALLAQKMGKRIFIVVEKLNEIDIIAQAAKKLNVKPNLGIRIKLA SSGSGKWAESGGDASKFGLTSSELLQALTTLDEKGLHDSLRLIHFHIGSQ ITKIRRIQTALTEAAQYYVNLRKMGYNVDFVDCGGGLGVDYDGTRSSNSG SSVNYSIQEYVNDCVYAFVDAANKSEIEHPNIITESGRSLAAHHSVLIID VLETASLPEMPEEFEAKESDHQLVRDLYDIWDNIDSRNMLED…	>2515867734 Prevotella micans DSM 21469 MKKWTIEDSKELYNISGWGTSYFGINSKGDIYVTPCKNNTEIDLRDIMDE LILRDVTPPVLLRFPDILDSRIEKTSYCFEKAKQKYDYKGENFIIYPIKV NQMQPVVEEIISHGRKFNLGLEAGSKPELHAVIAVQCQSDSLIICNGYKD QSYIELALLAQKMGKRIFIVVEKLNEIDIIAQAAKKLNVKPNLGIRIKLA SSGSGKWAESGGDASKFGLTSSELLQALTTLDEKGLHDSLRLIHFHIGSQ ITKIRRIQTALTEAAQYYVNLRKMGYNVDFVDCGGGLGVDYDGTRSSNSG SSVNYSIQEYVNDCVYAFVDAANKSEIEHPNIITESGRSLAAHHSVLIID VL…
Arginine Decarboxylase	4.1.1.19	Prevotella multisaccharivorax PPPA20, DSM 17128	Prevotella multisaccharivorax	2503754046	2503874491	630	MKKWTIEDSEELYNIKGWGTSYFGINEQGHVYVSPVKSDVKIDLREVMDE LELRDVTPPVLLRFPDILDNRIEKMASCYDKARKEYDFKGHSFIIYPIKV NQMQPVVDEITTHGRKFNLGLEAGSKPELHAVIAQQCKSDSLIICNGYKD ESYIELAILAQKLGKHIFIVVEKLNEIDVIAKTAKRLKVMPNIGIRIKLA SSGSGKWAESGGDASKFGLTPSELLEALNKLDEYELHDGVKLIHFHIGSQ ITKIRRMQNALTEAAQYYANLRKMGYNIEYVDCGGGLGVDYDGTRSSNSE SSVNYSIQEYINDCIYAFVDIANKNDIPHPNIITESGRSLAAHHSVLILD VLGVASLPEMPEEFEAKPTDHQLVRDLYDIWCNISPKSMLED…	>2503874491 Prevotella multisaccharivorax PPPA20, DSM 17128 MKKWTIEDSEELYNIKGWGTSYFGINEQGHVYVSPVKSDVKIDLREVMDE LELRDVTPPVLLRFPDILDNRIEKMASCYDKARKEYDFKGHSFIIYPIKV NQMQPVVDEITTHGRKFNLGLEAGSKPELHAVIAQQCKSDSLIICNGYKD ESYIELAILAQKLGKHIFIVVEKLNEIDVIAKTAKRLKVMPNIGIRIKLA SSGSGKWAESGGDASKFGLTPSELLEALNKLDEYELHDGVKLIHFHIGSQ ITKIRRMQNALTEAAQYYANLRKMGYNIEYVDCGGGLGVDYDGTRSSNSE SSVNYSIQEYINDCIYAFVDIANKNDIPHPNII…
Arginine Decarboxylase	4.1.1.19	Prevotella veroralis DSM 19559	Prevotella veroralis	2517572238	2518240786	630	MKKWTIEDSQELYNTSGWGTSYFGINSKGDVYVTPCKDNTQIDLRDVMDE LALRDVTPPVLLRFPDILDNRIEKTSSCFEKAKKEYDFKAENFIIYPIKV NQMQPVVEEIISHGRKFNLGLEAGSKPELHAVIAVQCQSDSLIICNGYKD QSYIELALLAQKMGKRIFIVVEKLNEIDLIARAAKKLNVKPNLGIRIKLA SSGSGKWAESGGDASKFGLTSSELLQALETLDAKGLHDSLRLIHFHIGSQ ITKIRRIQTALNEAAQYYVNLRKMGYNVDFVDCGGGLGVDYDGTRSSSSE SSVNYSIQEYVNDCVYTFVDAANKSDIPHPNIITESGRSLSAHHSVLVID VLETASLPEMSEDFEAKETDHQLVKDLYDIWDNLDARNMLED…	>2518240786 Prevotella veroralis DSM 19559 MKKWTIEDSQELYNTSGWGTSYFGINSKGDVYVTPCKDNTQIDLRDVMDE LALRDVTPPVLLRFPDILDNRIEKTSSCFEKAKKEYDFKAENFIIYPIKV NQMQPVVEEIISHGRKFNLGLEAGSKPELHAVIAVQCQSDSLIICNGYKD QSYIELALLAQKMGKRIFIVVEKLNEIDLIARAAKKLNVKPNLGIRIKLA SSGSGKWAESGGDASKFGLTSSELLQALETLDAKGLHDSLRLIHFHIGSQ ITKIRRIQTALNEAAQYYVNLRKMGYNVDFVDCGGGLGVDYDGTRSSSSE SSVNYSIQEYVNDCVYTFVDAANKSDIPHPNIITESGRSLSAHHSVLVID…
Arginine Decarboxylase	4.1.1.19	Proteus mirabilis	Proteus mirabilis	2731957969	2734002936	597	VPEATLDLTELVKQVQEEHSHLRLPALFCFPQILQHRLRSINAAFHRARE SYGYKGDYFLVYPIKVNQQRRVIESLINAGEPLGLEAGSKAELMAVLAHA NMTSSVIVCNGYKDREYIRLALTGEKLGHKVFLVIEKMSEIKMVLEEAER LEVIPRLGVRARLASQGSGKWQASGGEKSKFGLAATQVLQLIDTLRQAGR LDSLQLLHFHLGSQMANIRDIATGVRESARFYVELHKLGVNIQYFDVGGG LGVDYEGTRSQSDCSVNYGLNEYANNVIWAIGDACDENELPHPTVITESG RALTAHHTVLISNVIGVERNEFTAITPPAEDAPRPIASLWETWEEMQTKG NSRSLREWLHDSQLDLHDVHTQYVHGMLSLTERAWAEELYLN…	>2734002936 Proteus mirabilis VPEATLDLTELVKQVQEEHSHLRLPALFCFPQILQHRLRSINAAFHRARE SYGYKGDYFLVYPIKVNQQRRVIESLINAGEPLGLEAGSKAELMAVLAHA NMTSSVIVCNGYKDREYIRLALTGEKLGHKVFLVIEKMSEIKMVLEEAER LEVIPRLGVRARLASQGSGKWQASGGEKSKFGLAATQVLQLIDTLRQAGR LDSLQLLHFHLGSQMANIRDIATGVRESARFYVELHKLGVNIQYFDVGGG LGVDYEGTRSQSDCSVNYGLNEYANNVIWAIGDACDENELPHPTVITESG RALTAHHTVLISNVIGVERNEFTAITPPAEDAPRPIASLWETWEEMQTKG NSRSLREWLHDS…
Arginine Decarboxylase	4.1.1.19	Proteus mirabilis	Proteus mirabilis	2731957969	2734004139	790	VKFNHHVLFVSSVGLKEDNPAKQALNSLKQAIIERGFIAQIADNIEHGIK YIKESPKYSAVGIFWDKNNSKMNIEGEAFISLFRKRNPNTPILLLSEENI TDDVSIDILKEVSEYIYLYSETATFTANRIYTLIHRYAESLLPPYFKTLK DFTEDGDYYWDCPGHMGGMAYLKHPIGIEFINFFGENMMRADIGVATAEM GDYLIHAGPSKTSEEMAAELFGADWTFYGVSGSSGSNRIVAQGAIAANEI VVVDRNCHKSLNHGLTLSQGRPVYLKPTRNGYGLIGPIPTRRLTQASIRT LIQESPLTEEAVSSEPTYAVVTNCTYDGFCYNVNDVVKNLAKSVPRIHFD EAWYAYARFHPLYKNRFAMDVSEDIPDRPTLFAVQSTHKMLP…	>2734004139 Proteus mirabilis VKFNHHVLFVSSVGLKEDNPAKQALNSLKQAIIERGFIAQIADNIEHGIK YIKESPKYSAVGIFWDKNNSKMNIEGEAFISLFRKRNPNTPILLLSEENI TDDVSIDILKEVSEYIYLYSETATFTANRIYTLIHRYAESLLPPYFKTLK DFTEDGDYYWDCPGHMGGMAYLKHPIGIEFINFFGENMMRADIGVATAEM GDYLIHAGPSKTSEEMAAELFGADWTFYGVSGSSGSNRIVAQGAIAANEI VVVDRNCHKSLNHGLTLSQGRPVYLKPTRNGYGLIGPIPTRRLTQASIRT LIQESPLTEEAVSSEPTYAVVTNCTYDGFCYNVNDVVKNLAKSVPRIHFD EAWYAYARFHPL…
Arginine Decarboxylase	4.1.1.19	Proteus mirabilis ATCC 29906	Proteus mirabilis	643886024	644442995	635	MNDNIARKMQQTYNITYWGGGYYCANNRGNISVCPNPDVPEATLDLTELV KQVQEEHSHLRLPALFCFPQILQHRLRSINAAFHRARESYGYKGDYFLVY PIKVNQQRRVIESLINAGEPLGLEAGSKAELMAVLAHANMTSSVIVCNGY KDREYIRLALTGEKLGHKVFLVIEKMSEIKMVLEEAERLEVIPRLGVRAR LASQGSGKWQASGGEKSKFGLAATQVLQLIDTLRQAGRLDSLQLLHFHLG SQMANIRDIATGVRESARFYVELHKLGVNIQYFDVGGGLGVDYEGTRSQS DCSVNYGLNEYANNVIWAIGDACDENELPHPTVITESGRALTAHHTVLIS NVIGVERNEFTAITPPAEDAPRPIASLWETWEEMQTKGNSRS…	>644442995 Proteus mirabilis ATCC 29906 MNDNIARKMQQTYNITYWGGGYYCANNRGNISVCPNPDVPEATLDLTELV KQVQEEHSHLRLPALFCFPQILQHRLRSINAAFHRARESYGYKGDYFLVY PIKVNQQRRVIESLINAGEPLGLEAGSKAELMAVLAHANMTSSVIVCNGY KDREYIRLALTGEKLGHKVFLVIEKMSEIKMVLEEAERLEVIPRLGVRAR LASQGSGKWQASGGEKSKFGLAATQVLQLIDTLRQAGRLDSLQLLHFHLG SQMANIRDIATGVRESARFYVELHKLGVNIQYFDVGGGLGVDYEGTRSQS DCSVNYGLNEYANNVIWAIGDACDENELPHPTVITESGRALTAHHTVLIS NV…
Arginine Decarboxylase	4.1.1.19	Pseudomonas aeruginosa ATCC 27853	Pseudomonas aeruginosa	2687453218	2687909853	751	MYKDLKFPVLIVHRDIKADTVAGERVRGIAHELEQDGFSILSTASSAEGR IVASTHHGLACILVAAEGAGENQRLLQDVVELIRVARVRAPQLPIFALGE QVTIENAPAESMADLHQLRGILYLFEDTVPFLARQVARAARNYLAGLLPP FFRALVEHTAQSNYSWHTPGHGGGVAYRKSPVGQAFHQFFGENTLRSDLS VSVPELGSLLDHTGPLAEAEDRAARNFGADHTFFVINGTSTANKIVWHSM VGREDLVLVDRNCHKSILHSIIMTGAIPLYLTPERNELGIIGPIPLSEFS KESIAAKIAASPLARGREPKVKLAVVTNSTYDGLCYNAELIKQTLGDSVE VLHFDEAWYAYAAFHEFYDGRYGMGTSRSEEGPLVFATHSTH…	>2687909853 Pseudomonas aeruginosa ATCC 27853 MYKDLKFPVLIVHRDIKADTVAGERVRGIAHELEQDGFSILSTASSAEGR IVASTHHGLACILVAAEGAGENQRLLQDVVELIRVARVRAPQLPIFALGE QVTIENAPAESMADLHQLRGILYLFEDTVPFLARQVARAARNYLAGLLPP FFRALVEHTAQSNYSWHTPGHGGGVAYRKSPVGQAFHQFFGENTLRSDLS VSVPELGSLLDHTGPLAEAEDRAARNFGADHTFFVINGTSTANKIVWHSM VGREDLVLVDRNCHKSILHSIIMTGAIPLYLTPERNELGIIGPIPLSEFS KESIAAKIAASPLARGREPKVKLAVVTNSTYDGLCYNAELIKQTLGD…
Arginine Decarboxylase	4.1.1.19	Pseudomonas aeruginosa ATCC 27853	Pseudomonas aeruginosa	2687453218	2687912023	636	MAARRTRKDDGSNWTVADSRGVYGIRHWGAGYFAINDGGNVEVRPQGADS TPIDLYELVGQLREAGLSLPLLVRFPDILQDRVRKLTGAFDANIERLEYQ NRYTALYPIKVNQQEAVVENIIATENVSIGLEAGSKPELMAVLALAPKGG TIVCNGYKDREFIKLALMGQKLGHNVFIVIEKESEVQLVIEEAANVGVQP QVGLRVRLSSLASSKWADTGGEKAKFGLSAAQLLSVVERFRQAGLDQGVR LLHFHMGSQIANLADYQHGFKEAIRYYGELRALGLPVDHIDVGGGLGVDY DGTHSRNASSINYDIDDYAGVVVGMLKEFCDAQGLPHPHIFSESGRALTA HHAVLITQVTDVERHNDDVPKIVDLDEQPEIVRWLAELLGPT…	>2687912023 Pseudomonas aeruginosa ATCC 27853 MAARRTRKDDGSNWTVADSRGVYGIRHWGAGYFAINDGGNVEVRPQGADS TPIDLYELVGQLREAGLSLPLLVRFPDILQDRVRKLTGAFDANIERLEYQ NRYTALYPIKVNQQEAVVENIIATENVSIGLEAGSKPELMAVLALAPKGG TIVCNGYKDREFIKLALMGQKLGHNVFIVIEKESEVQLVIEEAANVGVQP QVGLRVRLSSLASSKWADTGGEKAKFGLSAAQLLSVVERFRQAGLDQGVR LLHFHMGSQIANLADYQHGFKEAIRYYGELRALGLPVDHIDVGGGLGVDY DGTHSRNASSINYDIDDYAGVVVGMLKEFCDAQGLPHPHIFSESGRA…
Arginine Decarboxylase	4.1.1.19	Riemerella columbina DSM 16469	Riemerella columbina	2517434010	2517467011	463	MKIKYSELIDQTLYFPQEEFSYDAESLHFHGINLMEVIEKFGTPLKISYL PKISQNIQRAKKWFADAIEKNEYKNTYRYCYCTKSSHFSFVLDEALKNDI SLETSSAFDMDIVKKLYERGSVQKNIEVICNGFKTDDYLEKISALINDGF ENITPILDNYRELDKLTESIDSTFNIGIRIASEEEPKFEFYTSRLGIGYK DIIPYYSQKIAEHPNARLKMLHFFINTGIKDTAYYWNELFKCLRVYARLK KIAPEVDSLNIGGGFPIKTSLNFDYDYEYMVNEIVSQIKKFCEEEGVEEP NIYTEFGSFTVGESGANIYQIISQKRQNDREKWNMIDSSFMTTLPDSWAI SRHFIMLPINRWEDSYERVFLGGLTCDSDDYYNSEQHTNAIY…	>2517467011 Riemerella columbina DSM 16469 MKIKYSELIDQTLYFPQEEFSYDAESLHFHGINLMEVIEKFGTPLKISYL PKISQNIQRAKKWFADAIEKNEYKNTYRYCYCTKSSHFSFVLDEALKNDI SLETSSAFDMDIVKKLYERGSVQKNIEVICNGFKTDDYLEKISALINDGF ENITPILDNYRELDKLTESIDSTFNIGIRIASEEEPKFEFYTSRLGIGYK DIIPYYSQKIAEHPNARLKMLHFFINTGIKDTAYYWNELFKCLRVYARLK KIAPEVDSLNIGGGFPIKTSLNFDYDYEYMVNEIVSQIKKFCEEEGVEEP NIYTEFGSFTVGESGANIYQIISQKRQNDREKWNMIDSSFMTTLPDSWAI…
Arginine Decarboxylase	4.1.1.19	Roseburia faecis BIOML-A1	Roseburia faecis	2915401650	2915402506	466	MLEQKLNELEQSDIYPFHMPGHKRAFLPFANPYAIDITEIEGFDNLHHAT GILQEAQQKAADLYGAKKTYYLVNGSTCGLLAAISAAVPRGGKILVARNC HKAVYHAMYLRQLVPVYLYPEDTAYGIQGQVTPQMVQKQLKQTPDIRAVV ITSPTYDGVVSDVQSIADIVHAYGIPLVVDEAHGAHFGFSPEFPENATRL GADAVIMSVHKTLPAFTQTALLHLCSDRIAEKKVAQFLGIYETSSPSYLL MAGIEKSLQIIEKDREMLFAAYSRRLAEFRDKTKNLKTLQVLQPSDFSKQ EAFSFDPGKLLILTGNSMSGQALQEILLQEYGLQMEMASGNYVVAMTSIM DTDEGFARLSDALECIDGTVRKKEETGVISPREIYREQKTVM…	>2915402506 Roseburia faecis BIOML-A1 MLEQKLNELEQSDIYPFHMPGHKRAFLPFANPYAIDITEIEGFDNLHHAT GILQEAQQKAADLYGAKKTYYLVNGSTCGLLAAISAAVPRGGKILVARNC HKAVYHAMYLRQLVPVYLYPEDTAYGIQGQVTPQMVQKQLKQTPDIRAVV ITSPTYDGVVSDVQSIADIVHAYGIPLVVDEAHGAHFGFSPEFPENATRL GADAVIMSVHKTLPAFTQTALLHLCSDRIAEKKVAQFLGIYETSSPSYLL MAGIEKSLQIIEKDREMLFAAYSRRLAEFRDKTKNLKTLQVLQPSDFSKQ EAFSFDPGKLLILTGNSMSGQALQEILLQEYGLQMEMASGNYVVAMTSIM DTDE…
Arginine Decarboxylase	4.1.1.19	Roseburia faecis BIOML-A1	Roseburia faecis	2915401650	2915404008	482	MDINRQQKAPIYEALEEFKKRRVVPFDVPGHKRGRGNPELVQLLGQKCVE LDVNSMKPLDNLCHPVSVIREAEELTADAFGAENAFLMVGGTTSAVQAMI LSTCKAGDKIILPRNVHKSALNALVLCGAVPVYVNPEMNAKLGISLGMEI DQVARAIEDNPDAKAVLVNNPTYYGICSDLRAIVKLAHSRGIKVLTDEAH GTHLYFGENLPVCGMAAGADMSAISMHKSGGSLTQSSILLTGKAVKADHV RQIINLTQTTSASYLLLSSLDISRRNLALRGRESFARVAKMAEYARNEIN SIGGYYAYGRDLVNGTSIYDYDVTKLSVYTLDIGLAGIEVYDLLRDEYDI QIEFGDICNILAYISIGDRIQDIERLVGALQDIKRLYSRDRT…	>2915404008 Roseburia faecis BIOML-A1 MDINRQQKAPIYEALEEFKKRRVVPFDVPGHKRGRGNPELVQLLGQKCVE LDVNSMKPLDNLCHPVSVIREAEELTADAFGAENAFLMVGGTTSAVQAMI LSTCKAGDKIILPRNVHKSALNALVLCGAVPVYVNPEMNAKLGISLGMEI DQVARAIEDNPDAKAVLVNNPTYYGICSDLRAIVKLAHSRGIKVLTDEAH GTHLYFGENLPVCGMAAGADMSAISMHKSGGSLTQSSILLTGKAVKADHV RQIINLTQTTSASYLLLSSLDISRRNLALRGRESFARVAKMAEYARNEIN SIGGYYAYGRDLVNGTSIYDYDVTKLSVYTLDIGLAGIEVYDLLRDEYDI QIEF…
Arginine Decarboxylase	4.1.1.19	Roseburia intestinalis AF31-21AC	Roseburia intestinalis	2854010375	2854011418	502	MRYLDQALEAYGKSDVYPFHMPGHKRNPLPFPEVYEIDITEIDGFDNLHH AEGILKEAQQRAADLYGSAHCYYLVNGSTCGILASICAAVKKRGRILVTR NSHKAVYHALFLSELTAEYLYPAVTECGIQGQITPRQVEDALKKDPETSA VVITSPTYEGVISDIEGIAKVAHVHGIPLIVDSAHGAHLGFGGEFPQNAV RLGADAVIESLHKTLPSFTQTALLHLNSDLISKSRIEKYLGIYETSSPSY ILMAGMEVCIRTVKEHGAELFDNYRHELNKFYKNCEDLKRLHVMTGKDLS KEEAFAWDDSKIVIFVRDSSKSGEWLYQELLLKYHLQLEMASGDYALAMT SIMDQEEGYQRLSAALHKIDRELCGAGTAKKQQAMNEKKVRY…	>2854011418 Roseburia intestinalis AF31-21AC MRYLDQALEAYGKSDVYPFHMPGHKRNPLPFPEVYEIDITEIDGFDNLHH AEGILKEAQQRAADLYGSAHCYYLVNGSTCGILASICAAVKKRGRILVTR NSHKAVYHALFLSELTAEYLYPAVTECGIQGQITPRQVEDALKKDPETSA VVITSPTYEGVISDIEGIAKVAHVHGIPLIVDSAHGAHLGFGGEFPQNAV RLGADAVIESLHKTLPSFTQTALLHLNSDLISKSRIEKYLGIYETSSPSY ILMAGMEVCIRTVKEHGAELFDNYRHELNKFYKNCEDLKRLHVMTGKDLS KEEAFAWDDSKIVIFVRDSSKSGEWLYQELLLKYHLQLEMASGDYALA…
Arginine Decarboxylase	4.1.1.19	Roseburia intestinalis AF31-21AC	Roseburia intestinalis	2854010375	2854013252	484	MDKEQQMRAPVYEALEKLKKRRVVPFDVPGHKRGRGNPELVELLGEKCVS LDVNSMKPLDNLCHPVSVIKEAEELAAEAFRAEHAFFMVGGTTSSVQGMV LSCCKAGDKIILPRNVHKSVINALVLCGAIPVYVNPEVDVKLGISLGMQV SEVERAILENPDAVAVLVNNPTYYGICSDLRSIVRVAHEHHMLVLVDEAH GTHLYFGENLPVCAMDAGADMASVSMHKSGGSLTQSSLLLTGKGVNWEYV SQIINLTQTTSASYLLMSSLDISRRNLALRGKESFAKVAQMAEYARDEIN SIGGFYAYGKDMVNGGSVYDFDVTKLSVYTRDIGLAGIEVYDLLRDEYDI QIELGDIANILAYISIGDRIQDIERLVGALADIKRLYSKDPA…	>2854013252 Roseburia intestinalis AF31-21AC MDKEQQMRAPVYEALEKLKKRRVVPFDVPGHKRGRGNPELVELLGEKCVS LDVNSMKPLDNLCHPVSVIKEAEELAAEAFRAEHAFFMVGGTTSSVQGMV LSCCKAGDKIILPRNVHKSVINALVLCGAIPVYVNPEVDVKLGISLGMQV SEVERAILENPDAVAVLVNNPTYYGICSDLRSIVRVAHEHHMLVLVDEAH GTHLYFGENLPVCAMDAGADMASVSMHKSGGSLTQSSLLLTGKGVNWEYV SQIINLTQTTSASYLLMSSLDISRRNLALRGKESFAKVAQMAEYARDEIN SIGGFYAYGKDMVNGGSVYDFDVTKLSVYTRDIGLAGIEVYDLLRDEY…
Arginine Decarboxylase	4.1.1.19	Roseburia inulinivorans DSM 16841	Roseburia inulinivorans	643886006	644271789	486	MEKVMNREDQKRAPIYEALEKFRKQRVVPFDVPGHKRGRGNPELVELLGE KCVGIDVNSMKPLDNLCHPVSVIRDAEELAADAFHAEHAFLMVGGTTSAV QSMILSVCKRGDKIILPRNVHKSAINALVLCGAIPVYVNPEVNPKLGISL GMEVPCVEQAIKENPDAVAVLVNNPTYYGICSDIRSIVKLAHAHGMKVLA DEAHGTHLYFGKNLPVSGMEAGADLAAISMHKSGGSLTQSSILLVNKGVN ADYVRQIINLTQTTSASYLLLSSLDISRRNLALRGEESFAKVSEMAEYAR NEINNIGGYYAYGKDLINGTSIYDYDVTKLSIYTLGIGLAGIEVYDLLRD EYDIQIEFGDICNILAYISIGDRTQDIERLVGALADIARLYK…	>644271789 Roseburia inulinivorans DSM 16841 MEKVMNREDQKRAPIYEALEKFRKQRVVPFDVPGHKRGRGNPELVELLGE KCVGIDVNSMKPLDNLCHPVSVIRDAEELAADAFHAEHAFLMVGGTTSAV QSMILSVCKRGDKIILPRNVHKSAINALVLCGAIPVYVNPEVNPKLGISL GMEVPCVEQAIKENPDAVAVLVNNPTYYGICSDIRSIVKLAHAHGMKVLA DEAHGTHLYFGKNLPVSGMEAGADLAAISMHKSGGSLTQSSILLVNKGVN ADYVRQIINLTQTTSASYLLLSSLDISRRNLALRGEESFAKVSEMAEYAR NEINNIGGYYAYGKDLINGTSIYDYDVTKLSIYTLGIGLAGIEVYDLL…
Arginine Decarboxylase	4.1.1.19	Roseburia inulinivorans DSM 16841	Roseburia inulinivorans	643886006	644272824	503	MYLVLYTDMDIEHQEQVYMKYLIDDLEEYAQSDYYPFHMPGHKRKSLSFP NPYEIDITEIDGFDNLHHATGMIKEAEVRGAELYHSKRCFFLVNGSTCGL LAAISAATRRGDKVLVARNCHKAVYHALYMNELQAEYLYPSITKNGIQGQ ITVEQVQESLYENPDAVAVILTSPTYEGIVSDVAKIAEVCHEHGIPLIVD EAHGAHFGFGGGFPENAVKLGADAVIMSLHKTLPSFTQTALLHLASDLID EKRVERYLSIYETSSPSYIFMAGMDSCIRLIAEHGQQLFADYRKRLTAFY EKTADLKYLHVMQNEDLSIEEAFDWDDSKLVIFAERAGMTGDELHQILLK KYHLQMEMVSGYYVLGMTSLMDEDEGLERLAGALHEIDAKMQ…	>644272824 Roseburia inulinivorans DSM 16841 MYLVLYTDMDIEHQEQVYMKYLIDDLEEYAQSDYYPFHMPGHKRKSLSFP NPYEIDITEIDGFDNLHHATGMIKEAEVRGAELYHSKRCFFLVNGSTCGL LAAISAATRRGDKVLVARNCHKAVYHALYMNELQAEYLYPSITKNGIQGQ ITVEQVQESLYENPDAVAVILTSPTYEGIVSDVAKIAEVCHEHGIPLIVD EAHGAHFGFGGGFPENAVKLGADAVIMSLHKTLPSFTQTALLHLASDLID EKRVERYLSIYETSSPSYIFMAGMDSCIRLIAEHGQQLFADYRKRLTAFY EKTADLKYLHVMQNEDLSIEEAFDWDDSKLVIFAERAGMTGDELHQIL…
Arginine Decarboxylase	4.1.1.19	Ruminococcus bicirculans 80/3	Ruminococcus bicirculans	2585427614	2585922407	499	MLYNNVLYKGHDNAGDSRRRGCFKIHSIQDYRACKKADILRHEACHAQKR TEREIALNAPVNKFVREYAKSGTARFHMPGHKGQKFHGLEALDITEIKGA DYLFEAEGIIAQSEAKMAEAYGSRRTFYSAEGSSLCIKAMLGIVCRSGQG KKITVAAPRNVHKAFINACILLDIDVEWIYPKGEFTSICAGSVTPEDVEK VLAETEVDCVYVTSPDYLGDLSDIKGMSEVCRKYGVPLLCDNAHGAYLKF LPESLHPMDLGADMCCDSAHKTLPCYTGGAMLHISNHAPANYDDCAKEIM SMFGSTSPSYLIMESLDLCADYVNGDFPRDLERTVERVKVCKDRITAFGW HTIGEEPMKITLAAYKSGITGDDLADKLREYDIEPEYSDAQY…	>2585922407 Ruminococcus bicirculans 80/3 MLYNNVLYKGHDNAGDSRRRGCFKIHSIQDYRACKKADILRHEACHAQKR TEREIALNAPVNKFVREYAKSGTARFHMPGHKGQKFHGLEALDITEIKGA DYLFEAEGIIAQSEAKMAEAYGSRRTFYSAEGSSLCIKAMLGIVCRSGQG KKITVAAPRNVHKAFINACILLDIDVEWIYPKGEFTSICAGSVTPEDVEK VLAETEVDCVYVTSPDYLGDLSDIKGMSEVCRKYGVPLLCDNAHGAYLKF LPESLHPMDLGADMCCDSAHKTLPCYTGGAMLHISNHAPANYDDCAKEIM SMFGSTSPSYLIMESLDLCADYVNGDFPRDLERTVERVKVCKDRITAFGW …
Arginine Decarboxylase	4.1.1.19	Ruminococcus bromii ATCC 27255	Ruminococcus bromii	2857962555	2857962948	467	MLYDKLKNYSKSGIYPFHMPGHKRKDITEEGIIPYNIDITEIHDFDNLHS PNGVIDEIQKKAAKLYNAKNAFILINGSTGGILSAIRSMTNQGDKILMAR NCHKSVYNSAELFNLNVDYIFPDTDSRYNILTSVSPYDIEDKLTKHNDEI RLVIITSPTYEGVVSDIKSISEICHKHGAKLLVDEAHGAHFPFSDSFPDE ALNCGADAAVLSLHKTLPSLTQTALLITNDSELSEIIAENLAVFETSSPS YILMSSIEKCLDFCENSKDKFKEYCCNLKTVREKLENLKYLKIYDKSDTD FDYDIGKIVISTANANISGTKLAEILRNNYQIETEMAYSDYVIAMTSVCD TEKGFEMFSDALISIDSKLSKGADTERVPLKNLYTGKNFNAC…	>2857962948 Ruminococcus bromii ATCC 27255 MLYDKLKNYSKSGIYPFHMPGHKRKDITEEGIIPYNIDITEIHDFDNLHS PNGVIDEIQKKAAKLYNAKNAFILINGSTGGILSAIRSMTNQGDKILMAR NCHKSVYNSAELFNLNVDYIFPDTDSRYNILTSVSPYDIEDKLTKHNDEI RLVIITSPTYEGVVSDIKSISEICHKHGAKLLVDEAHGAHFPFSDSFPDE ALNCGADAAVLSLHKTLPSLTQTALLITNDSELSEIIAENLAVFETSSPS YILMSSIEKCLDFCENSKDKFKEYCCNLKTVREKLENLKYLKIYDKSDTD FDYDIGKIVISTANANISGTKLAEILRNNYQIETEMAYSDYVIAMTSVCD…
Arginine Decarboxylase	4.1.1.19	Sellimonas intestinalis AF07-16	Sellimonas intestinalis	2832112221	2832113649	484	MDMIAQKRAPIYEALERFRKMRIVPFDVPGHKHGRGNPELVELLGSKCVG IDVNSMKPLDNLCHPVSVIKEAEELAAEAFGAAHAFLMVGGTTSAVQSMV LSCCKKGDKIILPRNVHRSVINALVLCGAKPVYVNPDVDHHLGISLGMRV SQVEQVIRENPDAVAVFVNNPTYYGICSDLRTIVHLAHEYNMKVLVDEAH GTHFYFGENLPVSAMKAGADMASVSMHKSGGSLTQSSYLLTGPNVNAGYV RQIINLTQTTSASYLLLSSLDISRRNLALRGKESFGKVMELAGYARKEIN QIGGYYAFAGEKKNGSSIFDFDTTKLSVHTLDIGLAGIEVYDILRDEYDI QIEFGDLGNILAYLSIGDRKQEVERLVSALADIKRRHHKDKT…	>2832113649 Sellimonas intestinalis AF07-16 MDMIAQKRAPIYEALERFRKMRIVPFDVPGHKHGRGNPELVELLGSKCVG IDVNSMKPLDNLCHPVSVIKEAEELAAEAFGAAHAFLMVGGTTSAVQSMV LSCCKKGDKIILPRNVHRSVINALVLCGAKPVYVNPDVDHHLGISLGMRV SQVEQVIRENPDAVAVFVNNPTYYGICSDLRTIVHLAHEYNMKVLVDEAH GTHFYFGENLPVSAMKAGADMASVSMHKSGGSLTQSSYLLTGPNVNAGYV RQIINLTQTTSASYLLLSSLDISRRNLALRGKESFGKVMELAGYARKEIN QIGGYYAFAGEKKNGSSIFDFDTTKLSVHTLDIGLAGIEVYDILRDEYD…
Arginine Decarboxylase	4.1.1.19	Sellimonas intestinalis AF07-16	Sellimonas intestinalis	2832112221	2832115044	470	MTLYEKLSGYAQSDYYGFHMPGHKRNKMIMEEEFPFHIDITEIEGFDDLH HCEGILMEAQQRAAAVYGTEETRFLINGSTVGILSALAGCTRRGDEVLIA RNCHKSVYHAAEMFGLKPVYIYPRKEDGDSVLSVQIRAGDVEEMITEHPG IRAVMIVSPSYDGVVSDIRAIAEIAHHHEIPLIVDEAHGAHFGFDDYFPE NANRLGADIVIHSVHKTLPALTQTALLHMNGTLADRKRVRHYLHMLQSSS PSYVLMAGIDACVHLLETRAQEIFTQYVDNLGLLRKSLKRMEHLRLCEPK QIRSYDRSKIVIATDGTSLSSRELSRRLLTDYHLQMEMTSGSYVLAMTSV ADTKEGFQRLEKALLEIDKQIETCQDSKKIQTQLPPVEQNYL…	>2832115044 Sellimonas intestinalis AF07-16 MTLYEKLSGYAQSDYYGFHMPGHKRNKMIMEEEFPFHIDITEIEGFDDLH HCEGILMEAQQRAAAVYGTEETRFLINGSTVGILSALAGCTRRGDEVLIA RNCHKSVYHAAEMFGLKPVYIYPRKEDGDSVLSVQIRAGDVEEMITEHPG IRAVMIVSPSYDGVVSDIRAIAEIAHHHEIPLIVDEAHGAHFGFDDYFPE NANRLGADIVIHSVHKTLPALTQTALLHMNGTLADRKRVRHYLHMLQSSS PSYVLMAGIDACVHLLETRAQEIFTQYVDNLGLLRKSLKRMEHLRLCEPK QIRSYDRSKIVIATDGTSLSSRELSRRLLTDYHLQMEMTSGSYVLAMTS…
Arginine Decarboxylase	4.1.1.19	Stenotrophomonas maltophilia ATCC 19867	Stenotrophomonas maltophilia	2521172560	2521443054	762	MYFKSLDYPVIVIDNDYESPRIGGILIRALVEELRSNDQRVLCGLNLDDA RAGARTYVAASAVLISIDGSEEVDGEFQRLTAFLREQSARRANLPVFLYG ERRTIEKVPSKLLKYIHGFIFLFEDTKSFISRQVMRAAEDYMKNLLPPFF KALIHHAAESNYSWHTPGHAGGVAFTKSPVGRAFHQFYGENTLRSDLSIS VPELGSLLDHTGPIKDAEEEAARNFGADHTFFVTNGTSTANKIVWHGTVA RGDVVFVDRNCHKSLLHALIMTGAVPVYFTPSRNAHGIIGPISLDQFTPE SLQQRIAANPLASKAYQAGSKPRIAVVTNSTYDGLCYNAEKIADEIGSAV DFLHFDEAWYAYAAFHPFYENHYGMAKGKPREQDAIIFTTHS…	>2521443054 Stenotrophomonas maltophilia ATCC 19867 MYFKSLDYPVIVIDNDYESPRIGGILIRALVEELRSNDQRVLCGLNLDDA RAGARTYVAASAVLISIDGSEEVDGEFQRLTAFLREQSARRANLPVFLYG ERRTIEKVPSKLLKYIHGFIFLFEDTKSFISRQVMRAAEDYMKNLLPPFF KALIHHAAESNYSWHTPGHAGGVAFTKSPVGRAFHQFYGENTLRSDLSIS VPELGSLLDHTGPIKDAEEEAARNFGADHTFFVTNGTSTANKIVWHGTVA RGDVVFVDRNCHKSLLHALIMTGAVPVYFTPSRNAHGIIGPISLDQFTPE SLQQRIAANPLASKAYQAGSKPRIAVVTNSTYDGLCYNAEK…
Arginine Decarboxylase	4.1.1.19	Stenotrophomonas maltophilia ATCC 19867	Stenotrophomonas maltophilia	2521172560	2521444576	629	MTDWSLDQARKTYSIPHWADGYFDVDQAGHMVVRPTGADGPVVSLPKVVD AARAAGAKLPLLVRFPDILGQRLGKLQAAFGQAQQDWEYSGGYTAVYPIK VNQTRGVAGTLASHHGEGFGLEAGSKPELMAVLALSRPGGLIVCNGYKDR EYIRLALIGRKLGLQTFIVIEKPSELKLVLEESKALDVKPGLGVRMRLAS LGAGKWQNSGGDKAKFGLSPRQLLDLWKSLRDTEYADCLNLLHFHMGSQI SNVRDIANGMREATRYFVELSRLGAKITHVDVGGGLGVDYEGTRSRSFCS INYGLHSYASNIVQPLANACEEFGLTPPRIVTECGRAMTAHHAVLIANVS EVEEAQEGRVPDQHDDEPAAIRHLREIHDELDVRPAVELFQE…	>2521444576 Stenotrophomonas maltophilia ATCC 19867 MTDWSLDQARKTYSIPHWADGYFDVDQAGHMVVRPTGADGPVVSLPKVVD AARAAGAKLPLLVRFPDILGQRLGKLQAAFGQAQQDWEYSGGYTAVYPIK VNQTRGVAGTLASHHGEGFGLEAGSKPELMAVLALSRPGGLIVCNGYKDR EYIRLALIGRKLGLQTFIVIEKPSELKLVLEESKALDVKPGLGVRMRLAS LGAGKWQNSGGDKAKFGLSPRQLLDLWKSLRDTEYADCLNLLHFHMGSQI SNVRDIANGMREATRYFVELSRLGAKITHVDVGGGLGVDYEGTRSRSFCS INYGLHSYASNIVQPLANACEEFGLTPPRIVTECGRAMTAH…
Arginine Decarboxylase	4.1.1.19	Streptococcus henryi DSM 19005	Streptococcus henryi	2518645609	2519020223	484	VYQLDQHQAPIYQGLVNLRKKRIVPFDVPGHKRGRGNPELVELLGEKCVG IDVNSMKPLDNLGHPVSIIREAEELAAEAFGAAHAFLMIGGTTSSVQSMI LATCKAGDKIILPRNVHKSAINALVLCGAIPIYIEMSVNPQIGIALGLEN DRVAQAIKEHPDAKAVLINNPTYYGICSDLKGLTEMAHAAGMKVLVDEAH GAHLHFTDQLPLSAMDAGADMAAVSMHKSGGSLTQSSILLLGSQMNAEYV RQIINLTQSTSASYLLMSSLDVSRRNLALRGKESFEKVIKMAEYARQEIN AIGGYYAYSKELVDGVSVYDFDVTKLSIYTQGIGLTGIEVYDLLRDEYDI QIEFGDIGNILAYISIGDRIQDIERLVGALADIKRLYSRDGK…	>2519020223 Streptococcus henryi DSM 19005 VYQLDQHQAPIYQGLVNLRKKRIVPFDVPGHKRGRGNPELVELLGEKCVG IDVNSMKPLDNLGHPVSIIREAEELAAEAFGAAHAFLMIGGTTSSVQSMI LATCKAGDKIILPRNVHKSAINALVLCGAIPIYIEMSVNPQIGIALGLEN DRVAQAIKEHPDAKAVLINNPTYYGICSDLKGLTEMAHAAGMKVLVDEAH GAHLHFTDQLPLSAMDAGADMAAVSMHKSGGSLTQSSILLLGSQMNAEYV RQIINLTQSTSASYLLMSSLDVSRRNLALRGKESFEKVIKMAEYARQEIN AIGGYYAYSKELVDGVSVYDFDVTKLSIYTQGIGLTGIEVYDLLRDEYDI…
Arginine Decarboxylase	4.1.1.19	Streptococcus mutans GS-5	Streptococcus mutans	2518645554	2518823201	324	MELNNKFEKLNRRFTNYRGSISQYKDAVVKKRPFKMVIINSCSYEGICCR SSELIKKMLKINSDVTFLVDEAWLAFSLFHEDTSHLSLLGNFPQLSKSFP KANFIITQSAHKSTISLRQGSYIHLSGAEQFVKKIEESKYKYHTTSPDFL ILASLELAREDMILNGKSSIDSSIKLRKEFCEKIRNLSIFCPYDFDDVDY YYDPLKQVILFDEKIISPEELKEKFKIWGGVYISLVCESYFLVNFHIGIC KEDVDKLVNLLREIDVSLTPTKSDSKVSDEFIIPYPPGVPIAVPGEVMTT GLKQRIEEYRHSGSRVVRVKKEVK	>2518823201 Streptococcus mutans GS-5 MELNNKFEKLNRRFTNYRGSISQYKDAVVKKRPFKMVIINSCSYEGICCR SSELIKKMLKINSDVTFLVDEAWLAFSLFHEDTSHLSLLGNFPQLSKSFP KANFIITQSAHKSTISLRQGSYIHLSGAEQFVKKIEESKYKYHTTSPDFL ILASLELAREDMILNGKSSIDSSIKLRKEFCEKIRNLSIFCPYDFDDVDY YYDPLKQVILFDEKIISPEELKEKFKIWGGVYISLVCESYFLVNFHIGIC KEDVDKLVNLLREIDVSLTPTKSDSKVSDEFIIPYPPGVPIAVPGEVMTT GLKQRIEEYRHSGSRVVRVKKEVK
Arginine Decarboxylase	4.1.1.19	Streptococcus oralis ATCC 35037	Streptococcus oralis	648276739	648792758	486	MKKLDQNQAPIYEALVKLRKKRIVPFDVPGHKRGRGNPELVELLGEKCVG IDVNSMKPLDNLGHPISIIRDAEELAADAFGAAHAFLMIGGTTSSVQTMI LSTCKAGDKIILPRNVHKSAINALVLCGAIPIYIEMSVDPKIGIALGLEN DRVAQAIKEHPDAKAILINNPTYYGICSDLKGLTEMAHEAGMMVLVDEAH GAHLHFTDKLPLSAMDAGADMAAVSMHKSGGSLTQSSILLIGEQMNPEYV RQIINLTQSTSASYLLMASLDISRRNLALRGKESFEKVIELSEYARREIN AIGGYYAYSKELIDGVSVCDFDVTKLSVYTQGIGLTGIEVYDLLRDEYDI QIEFGDIGNILAYISIGDRIQDIERLVGALADIKRLYSRDGK…	>648792758 Streptococcus oralis ATCC 35037 MKKLDQNQAPIYEALVKLRKKRIVPFDVPGHKRGRGNPELVELLGEKCVG IDVNSMKPLDNLGHPISIIRDAEELAADAFGAAHAFLMIGGTTSSVQTMI LSTCKAGDKIILPRNVHKSAINALVLCGAIPIYIEMSVDPKIGIALGLEN DRVAQAIKEHPDAKAILINNPTYYGICSDLKGLTEMAHEAGMMVLVDEAH GAHLHFTDKLPLSAMDAGADMAAVSMHKSGGSLTQSSILLIGEQMNPEYV RQIINLTQSTSASYLLMASLDISRRNLALRGKESFEKVIELSEYARREIN AIGGYYAYSKELIDGVSVCDFDVTKLSVYTQGIGLTGIEVYDLLRDEYDI…
Arginine Decarboxylase	4.1.1.19	Streptococcus oralis ATCC 35037 NCTC 11427	Streptococcus oralis	2872627392	2872628335	486	LKKLDQNQAPIYEALVKLRKKRIVPFDVPGHKRGRGNPELVELLGEKCVG IDVNSMKPLDNLGHPISIIRDAEELAADAFGAAHAFLMIGGTTSSVQTMI LSTCKAGDKIILPRNVHKSAINALVLCGAIPIYIEMSVDPKIGIALGLEN DRVAQAIKEHPDAKAILINNPTYYGICSDLKGLTEMAHEAGMMVLVDEAH GAHLHFTDKLPLSAMDAGADMAAVSMHKSGGSLTQSSILLIGEQMNPEYV RQIINLTQSTSASYLLMASLDISRRNLALRGKESFEKVIELSEYARREIN AIGGYYAYSKELIDGVSVCDFDVTKLSVYTQGIGLTGIEVYDLLRDEYDI QIEFGDIGNILAYISIGDRIQDIERLVGALADIKRLYSRDGK…	>2872628335 Streptococcus oralis ATCC 35037 NCTC 11427 LKKLDQNQAPIYEALVKLRKKRIVPFDVPGHKRGRGNPELVELLGEKCVG IDVNSMKPLDNLGHPISIIRDAEELAADAFGAAHAFLMIGGTTSSVQTMI LSTCKAGDKIILPRNVHKSAINALVLCGAIPIYIEMSVDPKIGIALGLEN DRVAQAIKEHPDAKAILINNPTYYGICSDLKGLTEMAHEAGMMVLVDEAH GAHLHFTDKLPLSAMDAGADMAAVSMHKSGGSLTQSSILLIGEQMNPEYV RQIINLTQSTSASYLLMASLDISRRNLALRGKESFEKVIELSEYARREIN AIGGYYAYSKELIDGVSVCDFDVTKLSVYTQGIGLTGI…
Arginine Decarboxylase	4.1.1.19	Streptococcus parasanguinis 349_SPAR	Streptococcus parasanguinis	2826243400	2826243719	484	MLNQNQAPIYEGLVKLRKKRIVPFDVPGHKRGRGNPELVELLGEKCVGID VNSMKPLDNLGHPISIIRDAEELAAEAFGAAHAFLMIGGTTSSVQTMILS TCKAGDKIILPRNVHKSAINALVLCGAIPIYIEMSVDPKIGIALGLENDR VAQAIKDHPDAKAILINNPTYYGICSDLKGLTEMAHAAGMKVLVDEAHGA HLHFTDKLPLSAMDAGADMSAVSMHKSGGSLTQSSLLLVGDQMNPEYVRQ IINLTQSTSASYLLMSSLDISRRNLALRGKESFEKVIELSEYARREINAI GGYYAYSKELVDGVSVCDFDVTKLSVYTQGIGLTGIEVYDLLRDEYDIQI EFGDIGNILAYISIGDRIQDIERLVGALADIKRLYSRDGKDL…	>2826243719 Streptococcus parasanguinis 349_SPAR MLNQNQAPIYEGLVKLRKKRIVPFDVPGHKRGRGNPELVELLGEKCVGID VNSMKPLDNLGHPISIIRDAEELAAEAFGAAHAFLMIGGTTSSVQTMILS TCKAGDKIILPRNVHKSAINALVLCGAIPIYIEMSVDPKIGIALGLENDR VAQAIKDHPDAKAILINNPTYYGICSDLKGLTEMAHAAGMKVLVDEAHGA HLHFTDKLPLSAMDAGADMSAVSMHKSGGSLTQSSLLLVGDQMNPEYVRQ IINLTQSTSASYLLMSSLDISRRNLALRGKESFEKVIELSEYARREINAI GGYYAYSKELVDGVSVCDFDVTKLSVYTQGIGLTGIEVYDLLRD…
Arginine Decarboxylase	4.1.1.19	Streptococcus porci DSM 23759	Streptococcus porci	2523533542	2523722165	484	VYQLDQYQAPVYQGLVNLRKKRIVPFDVPGHKRGRGNPELVELLGERCVG IDVNSMKPLDNLGHPVSIIREAEELAAEAFGASHAFLMVGGTTSSVQTMI LATCKAGDKIILPRNVHKSALNALVLCGAIPVYVDMTVQPRIGIALALEN EAFERAISEHPDAVAVLINNPTYYGICSDLRTLTEKAHAAGMKVLVDEAH GAHLHFSEKLPEAAMDVGADMAAVSMHKSGGSLTQSSLLLVGPDMNVEYV RQIINLTQSTSASYLLLASLDISRRNLALRGKESFEKVIEMSEYARREVN AIGGYYAYSKELIDGKTVHDFDVTKLSIYTQGIGLTGIEVYDLLRDEYDI QIEFGDIGNILAYISIGDRLQDIERLVGALADIKRLYSRDGS…	>2523722165 Streptococcus porci DSM 23759 VYQLDQYQAPVYQGLVNLRKKRIVPFDVPGHKRGRGNPELVELLGERCVG IDVNSMKPLDNLGHPVSIIREAEELAAEAFGASHAFLMVGGTTSSVQTMI LATCKAGDKIILPRNVHKSALNALVLCGAIPVYVDMTVQPRIGIALALEN EAFERAISEHPDAVAVLINNPTYYGICSDLRTLTEKAHAAGMKVLVDEAH GAHLHFSEKLPEAAMDVGADMAAVSMHKSGGSLTQSSLLLVGPDMNVEYV RQIINLTQSTSASYLLLASLDISRRNLALRGKESFEKVIEMSEYARREVN AIGGYYAYSKELIDGKTVHDFDVTKLSIYTQGIGLTGIEVYDLLRDEYDI …
Arginine Decarboxylase	4.1.1.19	Turicibacter sanguinis PC909	Turicibacter sanguinis	647000330	647449092	495	MQLSAKELRENRELAFQKTHHQKLPLLNALKQYGEKDIAAFDVPGHKRGV GVKVLRDYFGTELMKLDVNSLPLLDNVSNPKGVIAASQALLADAYQSDAA FFMTNGTTSAIHCMLMSVLKPGDKVLLPRNIHKSALNGLILCGAIPVYLP TEFRSKEGISANVDPQEIKKALMSDEEIKAVFLLNPTYYGFVTDLKTIIT ISHERNVLVLVDEAHGAHFPFHEGLPPSAMELGADISCVSLHKTGGALTQ ASAMLVNSSRVDVMKVQQVINMLQSTSASYLLMGSLDGARQNLVLHGNKR LSHVINLSHYAREQLNQIPGIQTIQPQDSKRPFDVTKLGIHVAGLGMTGF EVYDLLWKEFSIQLEMADLNNVLAIISLGDSKRNIERLIEAF…	>647449092 Turicibacter sanguinis PC909 MQLSAKELRENRELAFQKTHHQKLPLLNALKQYGEKDIAAFDVPGHKRGV GVKVLRDYFGTELMKLDVNSLPLLDNVSNPKGVIAASQALLADAYQSDAA FFMTNGTTSAIHCMLMSVLKPGDKVLLPRNIHKSALNGLILCGAIPVYLP TEFRSKEGISANVDPQEIKKALMSDEEIKAVFLLNPTYYGFVTDLKTIIT ISHERNVLVLVDEAHGAHFPFHEGLPPSAMELGADISCVSLHKTGGALTQ ASAMLVNSSRVDVMKVQQVINMLQSTSASYLLMGSLDGARQNLVLHGNKR LSHVINLSHYAREQLNQIPGIQTIQPQDSKRPFDVTKLGIHVAGLGMTGF EV…
Arginine Decarboxylase	4.1.1.19	Veillonella parvula ATCC 17745	Veillonella parvula	647000331	647365513	493	MSNQEKMPFVEALESYKEQHFVPFHTPGHKIGVEAPQLLKNWMGPALSYD LGVMYALDDLHEPERELKEAQDLTAELYGADCCWFSINGTTALIEAMIMG TVGPDEIIIIPREAHRSVISGLVLSGAKPVYMDCDFDERWGIPLGVSLEN AIKSMDAHPEAKAILLIYPNYYGVGIDIVNIIQEAHKRGLIVLVDEAHGP HLPFSESLPIEAIEAGADLVAQSTHKSVGSLTQTSWLLGQGKKIDKRRIT QMHQMLQSTSPNYIFLASLDMARHQLATAGNDLVSRAVELSMYLREELNK ISGIATMEYTDIQERVINYDCTKVLIDAKGLGLTGVEFEHLLRNHRIEVE LVQANHVLVLITIGDTNESVTALIKAVQAVSEKVLRTFKEFN…	>647365513 Veillonella parvula ATCC 17745 MSNQEKMPFVEALESYKEQHFVPFHTPGHKIGVEAPQLLKNWMGPALSYD LGVMYALDDLHEPERELKEAQDLTAELYGADCCWFSINGTTALIEAMIMG TVGPDEIIIIPREAHRSVISGLVLSGAKPVYMDCDFDERWGIPLGVSLEN AIKSMDAHPEAKAILLIYPNYYGVGIDIVNIIQEAHKRGLIVLVDEAHGP HLPFSESLPIEAIEAGADLVAQSTHKSVGSLTQTSWLLGQGKKIDKRRIT QMHQMLQSTSPNYIFLASLDMARHQLATAGNDLVSRAVELSMYLREELNK ISGIATMEYTDIQERVINYDCTKVLIDAKGLGLTGVEFEHLLRNHRIEVE …
Arginine Decarboxylase	4.1.1.19	Vibrio cincinnatiensis DSM 19608	Vibrio cincinnatiensis	2568526007	2568550108	636	VEKSSKLDRVRSDYNVHYWSQGFYGINDQGEVYVSPRKDRAYPTALSSIV QQLEARNLNLPVLVRFPQILHQRVHSICDAFNQAIEECDYPNQYLLVYPI KVNQQKEVVDEILASQAELETKQLGLEAGSKPELLAVLAMAQQASSVIVC NGYKDREYIRLALIGEKLGHKVFIVLEKLSELDLVLKEAKSLGVKPRLGL RIRLASQGAGKWQSSGGEKSKFGLAAAQVLTVIDRLKTEQQLDALQLVHF HLGSQMANIRDVRNGVNEAARFYCELRELGAHIDYFDVGGGLAVDYDGTR SQSSNSMNYGLQEYARNIVNVVADMCSLYEQPKPIIISESGRSITAHHAV LITNVIGTEAYSPETICQPEDDAPLLMQNMWRSWETLREGTD…	>2568550108 Vibrio cincinnatiensis DSM 19608 VEKSSKLDRVRSDYNVHYWSQGFYGINDQGEVYVSPRKDRAYPTALSSIV QQLEARNLNLPVLVRFPQILHQRVHSICDAFNQAIEECDYPNQYLLVYPI KVNQQKEVVDEILASQAELETKQLGLEAGSKPELLAVLAMAQQASSVIVC NGYKDREYIRLALIGEKLGHKVFIVLEKLSELDLVLKEAKSLGVKPRLGL RIRLASQGAGKWQSSGGEKSKFGLAAAQVLTVIDRLKTEQQLDALQLVHF HLGSQMANIRDVRNGVNEAARFYCELRELGAHIDYFDVGGGLAVDYDGTR SQSSNSMNYGLQEYARNIVNVVADMCSLYEQPKPIIISESGRSITAHH…
Histidine Decarboxylase	4.1.1.22	Bacteroides fragilis NCTC 9343	Bacteroides fragilis	637000024	637227118	298	MKDLVSGIRYDASNVISQAIGPSKEFCMGYLNPGVVGGEGYISTMKLSVG TVDVKDLDAITERIVAKDRCEKNDAYLGQVNLMKASSFCGQNGAIWGFDL AMHDDIAKRKEMPIYMQAQPEGADIPVYNIRPLLEATERLFGRAKERRFP VLPGAYVPGGSRKVVACGPVWVWSVIGLAILKDRSKGACLFVKDAGTYGD DSTTEGEAIGFLEGILRKATNSIALCGEDQDVIYDRIYIGYKYTFVEPGQ VGCALSCTPAVYMAQNAIPADMKPADLCQMTISDWEEKLGLEELTIFE	>637227118 Bacteroides fragilis NCTC 9343 MKDLVSGIRYDASNVISQAIGPSKEFCMGYLNPGVVGGEGYISTMKLSVG TVDVKDLDAITERIVAKDRCEKNDAYLGQVNLMKASSFCGQNGAIWGFDL AMHDDIAKRKEMPIYMQAQPEGADIPVYNIRPLLEATERLFGRAKERRFP VLPGAYVPGGSRKVVACGPVWVWSVIGLAILKDRSKGACLFVKDAGTYGD DSTTEGEAIGFLEGILRKATNSIALCGEDQDVIYDRIYIGYKYTFVEPGQ VGCALSCTPAVYMAQNAIPADMKPADLCQMTISDWEEKLGLEELTIFE
Histidine Decarboxylase	4.1.1.22	Bacteroides fragilis NCTC 9343	Bacteroides fragilis	2916283602	2916286921	298	MKDLVSGIRYDASNVISQAIGPSKEFCMGYLNPGVVGGEGYISTMKLSVG TVDVKDLDAITERIVAKDRCEKNDAYLGQVNLMKASSFCGQNGAIWGFDL AMHDDIAKRKEMPIYMQAQPEGADIPVYNIRPLLEATERLFGRAKERRFP VLPGAYVPGGSRKVVACGPVWVWSVIGLAILKDRSKGACLFVKDAGTYGD DSTTEGEAIGFLEGILRKATNSIALCGEDQDVIYDRIYIGYKYTFVEPGQ VGCALSCTPAVYMAQNAIPADMKPADLCQMTISDWEEKLGLEELTIFE	>2916286921 Bacteroides fragilis NCTC 9343 MKDLVSGIRYDASNVISQAIGPSKEFCMGYLNPGVVGGEGYISTMKLSVG TVDVKDLDAITERIVAKDRCEKNDAYLGQVNLMKASSFCGQNGAIWGFDL AMHDDIAKRKEMPIYMQAQPEGADIPVYNIRPLLEATERLFGRAKERRFP VLPGAYVPGGSRKVVACGPVWVWSVIGLAILKDRSKGACLFVKDAGTYGD DSTTEGEAIGFLEGILRKATNSIALCGEDQDVIYDRIYIGYKYTFVEPGQ VGCALSCTPAVYMAQNAIPADMKPADLCQMTISDWEEKLGLEELTIFE
Histidine Decarboxylase	4.1.1.22	Bacteroides nordii JCM 12987	Bacteroides nordii	2585427864	2587026559	295	MKDLVADIKYDASKVINQAVGPSKEFCIGYMNPGAGEGYISTMKLSVGTV DVKDLDTVTENIVSYDRCEKNDAYIGQINMLTVSSFCGLNGAVWGFDLAK HDDIASGAEKPMYMQSQPDGPDIPVYNVRPLLEATERLFGKEQQRRFPPM PGSHIICANKDVTARGPLWVWSAIGIAILKNRSKGSSLFIEDANTYGNDS TTESEMIGYLEGTLRKVTNSIALCGQDQGVEYERIYVGYKYTFVEPHQVG CALTCAPYINLAQNAIPEGMQASDLRQLTISEWEKKLKLEELTIW	>2587026559 Bacteroides nordii JCM 12987 MKDLVADIKYDASKVINQAVGPSKEFCIGYMNPGAGEGYISTMKLSVGTV DVKDLDTVTENIVSYDRCEKNDAYIGQINMLTVSSFCGLNGAVWGFDLAK HDDIASGAEKPMYMQSQPDGPDIPVYNVRPLLEATERLFGKEQQRRFPPM PGSHIICANKDVTARGPLWVWSAIGIAILKNRSKGSSLFIEDANTYGNDS TTESEMIGYLEGTLRKVTNSIALCGQDQGVEYERIYVGYKYTFVEPHQVG CALTCAPYINLAQNAIPEGMQASDLRQLTISEWEKKLKLEELTIW
Histidine Decarboxylase	4.1.1.22	Bacteroides salyersiae DSM 18765	Bacteroides salyersiae	2531839250	2532799993	299	MKDLIAGIKYDASKVISRAIGPSKEFCMGYMNPGMPDGGGYISTMKLSVG TVDIKGLDVVTESILAYDRCGRSDAYFGQVNMLNTSSAFCGLNGAIWGLD LAVHEDIVSGKAVPMYMQPQVSGKEIPVYNVRPLLDATERLFGKEKQQRF PPMPGAHIVCAGQDVSARGPLWVWACIGVAVPKNRDVAACLFVEDADTYG NDSTTESEMIGYLEGTLRKVTNSIALYGKDQEVEYECIYAGYKYVFVESD QVGCALVTVPAVYLAQNVLPEGMDAFSLHGLPLVEWEKKLDLKELTFME	>2532799993 Bacteroides salyersiae DSM 18765 MKDLIAGIKYDASKVISRAIGPSKEFCMGYMNPGMPDGGGYISTMKLSVG TVDIKGLDVVTESILAYDRCGRSDAYFGQVNMLNTSSAFCGLNGAIWGLD LAVHEDIVSGKAVPMYMQPQVSGKEIPVYNVRPLLDATERLFGKEKQQRF PPMPGAHIVCAGQDVSARGPLWVWACIGVAVPKNRDVAACLFVEDADTYG NDSTTESEMIGYLEGTLRKVTNSIALYGKDQEVEYECIYAGYKYVFVESD QVGCALVTVPAVYLAQNVLPEGMDAFSLHGLPLVEWEKKLDLKELTFME
Histidine Decarboxylase	4.1.1.22	Bacteroides salyersiae DSM 18765	Bacteroides salyersiae	2916278816	2916281604	299	MKDLIAGIKYDASKVISRAIGPSKEFCMGYMNPGMPDGGGYISTMKLSVG TVDIKGLDVVTESILAYDRCGRSDAYFGQVNMLNTSSAFCGLNGAIWGLD LAVHEDIVSGKAVPMYMQPQVSGKEIPVYNVRPLLDATERLFGKEKQQRF PPMPGAHIVCAGQDVSARGPLWVWACIGVAVPKNRDVAACLFVEDADTYG NDSTTESEMIGYLEGTLRKVTNSIALYGKDQEVEYECIYAGYKYVFVESD QVGCALVTVPAVYLAQNVLPEGMDAFSLHGLPLVEWEKKLDLKELTFME	>2916281604 Bacteroides salyersiae DSM 18765 MKDLIAGIKYDASKVISRAIGPSKEFCMGYMNPGMPDGGGYISTMKLSVG TVDIKGLDVVTESILAYDRCGRSDAYFGQVNMLNTSSAFCGLNGAIWGLD LAVHEDIVSGKAVPMYMQPQVSGKEIPVYNVRPLLDATERLFGKEKQQRF PPMPGAHIVCAGQDVSARGPLWVWACIGVAVPKNRDVAACLFVEDADTYG NDSTTESEMIGYLEGTLRKVTNSIALYGKDQEVEYECIYAGYKYVFVESD QVGCALVTVPAVYLAQNVLPEGMDAFSLHGLPLVEWEKKLDLKELTFME
Histidine Decarboxylase	4.1.1.22	Clostridioides difficile F501	Clostridioides difficile	2619619101	2620691132	317	MKNVEERRNRTIAREANHHATMRAPHIDKTAISPYDDYCDGYGMPGAYGN GYVSVLKVSAGTVEKTNDELVDRIVTYDKAEAADAYVGQINMLTASSFCG MAGQVWGYDLARHDSVDNGKSKPLFTEKQWNGRELEVYDAAPLLSAGVEL FGTEKNRRYHPIPGAHTICANKGVVAYRPKTDRPLKEGEGYGVWSFIAIS LSADRDFAADLFIEDAGVWTENDNEEDMIAFLEQHRKAIVWSVVECGRDQ NVLFDRTYVGFAHRMMKPGEIGNAITVGPYVTLARNAVPATGFASLNDLH LSDWLKQMDFEPLTDIA	>2620691132 Clostridioides difficile F501 MKNVEERRNRTIAREANHHATMRAPHIDKTAISPYDDYCDGYGMPGAYGN GYVSVLKVSAGTVEKTNDELVDRIVTYDKAEAADAYVGQINMLTASSFCG MAGQVWGYDLARHDSVDNGKSKPLFTEKQWNGRELEVYDAAPLLSAGVEL FGTEKNRRYHPIPGAHTICANKGVVAYRPKTDRPLKEGEGYGVWSFIAIS LSADRDFAADLFIEDAGVWTENDNEEDMIAFLEQHRKAIVWSVVECGRDQ NVLFDRTYVGFAHRMMKPGEIGNAITVGPYVTLARNAVPATGFASLNDLH LSDWLKQMDFEPLTDIA
Histidine Decarboxylase	4.1.1.22	Eggerthella lenta DSM 2243	Eggerthella lenta	8002122114	8002125148	317	MKNVEERRNRTIAREANHHATMRAPHIDKTAISPYDDYCDGYGMPGAYGN GYVSVLKVSAGTVEKTNDELVDRIVTYDKAEAADAYVGQINMLTASSFCG MAGQVWGYDLARHDSVDNGKSKPLFTEKQWNGRELEVYDAAPLLSAGVEL FGTEQNRRYHPIPGAHTICANRGVVAYRPKTDRPLKEGEGYGVWSFIAIS LSADRDFAADLFIEDAGVWTENDNEEDMIAFLEQHRKAIVWSVVECGRDQ NVLFDRTYVGFAHRMMKPGEIGNAITVGPYVTLARNAVPATGFASLNNLH LSDWLKQMDFEPLTDIA	>8002125148 Eggerthella lenta DSM 2243 MKNVEERRNRTIAREANHHATMRAPHIDKTAISPYDDYCDGYGMPGAYGN GYVSVLKVSAGTVEKTNDELVDRIVTYDKAEAADAYVGQINMLTASSFCG MAGQVWGYDLARHDSVDNGKSKPLFTEKQWNGRELEVYDAAPLLSAGVEL FGTEQNRRYHPIPGAHTICANRGVVAYRPKTDRPLKEGEGYGVWSFIAIS LSADRDFAADLFIEDAGVWTENDNEEDMIAFLEQHRKAIVWSVVECGRDQ NVLFDRTYVGFAHRMMKPGEIGNAITVGPYVTLARNAVPATGFASLNNLH LSDWLKQMDFEPLTDIA
Histidine Decarboxylase	4.1.1.22	Eggerthella lenta VPI 0255, DSM 2243	Eggerthella lenta	644736358	645025480	317	MKNVEERRNRTIAREANHHATMRAPHIDKTAISPYDDYCDGYGMPGAYGN GYVSVLKVSAGTVEKTNDELVDRIVTYDKAEAADAYVGQINMLTASSFCG MAGQVWGYDLARHDSVDNGKSKPLFTEKQWNGRELEVYDAAPLLSAGVEL FGTEQNRRYHPIPGAHTICANRGVVAYRPKTDRPLKEGEGYGVWSFIAIS LSADRDFAADLFIEDAGVWTENDNEEDMIAFLEQHRKAIVWSVVECGRDQ NVLFDRTYVGFAHRMMKPGEIGNAITVGPYVTLARNAVPATGFASLNNLH LSDWLKQMDFEPLTDIA	>645025480 Eggerthella lenta VPI 0255, DSM 2243 MKNVEERRNRTIAREANHHATMRAPHIDKTAISPYDDYCDGYGMPGAYGN GYVSVLKVSAGTVEKTNDELVDRIVTYDKAEAADAYVGQINMLTASSFCG MAGQVWGYDLARHDSVDNGKSKPLFTEKQWNGRELEVYDAAPLLSAGVEL FGTEQNRRYHPIPGAHTICANRGVVAYRPKTDRPLKEGEGYGVWSFIAIS LSADRDFAADLFIEDAGVWTENDNEEDMIAFLEQHRKAIVWSVVECGRDQ NVLFDRTYVGFAHRMMKPGEIGNAITVGPYVTLARNAVPATGFASLNNLH LSDWLKQMDFEPLTDIA
Histidine Decarboxylase	4.1.1.22	Enterobacter cloacae e381	Enterobacter cloacae	3005193719	3005195958	378	MSLSIADQNKLDAFWSYCVKNRYFNIGYPESADFDYTMLERFLRFSINNC GDWGEYCNYLLNSFDFEKEVMEYFSGIFKIPFAESWGYVTNGGTESNMFG CYLGRELFPEGTLYYSKDTHYSVAKIVKLLRIKSQLVESQPDGEMDYDDL INKIRTSGERHPIIFANIGTTVRGAVDNIAEIQKRIAALGIPREDYYLHA DAALSGMILPFVEDPQPFTFADGIDSIGVSGHKMIGSPIPCGIVVAKKAN VDRISVEIDYISAHDKTISGSRNGHTPLMMWAAVRSHTDAEWHRRIGHSL NMAKYAVDRFKAAGIDALCHKNSITVVFPKPSEWVWKKHCLATSGNVAHL ITTAHHLDSSRIDALIDDVIADLAQRAA	>3005195958 Enterobacter cloacae e381 MSLSIADQNKLDAFWSYCVKNRYFNIGYPESADFDYTMLERFLRFSINNC GDWGEYCNYLLNSFDFEKEVMEYFSGIFKIPFAESWGYVTNGGTESNMFG CYLGRELFPEGTLYYSKDTHYSVAKIVKLLRIKSQLVESQPDGEMDYDDL INKIRTSGERHPIIFANIGTTVRGAVDNIAEIQKRIAALGIPREDYYLHA DAALSGMILPFVEDPQPFTFADGIDSIGVSGHKMIGSPIPCGIVVAKKAN VDRISVEIDYISAHDKTISGSRNGHTPLMMWAAVRSHTDAEWHRRIGHSL NMAKYAVDRFKAAGIDALCHKNSITVVFPKPSEWVWKKHCLATSGNVAHL ITTA…
Histidine Decarboxylase	4.1.1.22	Klebsiella pneumoniae pneumoniae B5055	Klebsiella pneumoniae	2545824775	2546759207	380	MSLSFEDQHKLDEFWSYCVKHQYFNIGYPESADFNYTVPERFMRFSINNC GDWADYCNYRLNTFDFEKEVIAYFAGVFKIPFEQCWGYVTNGGTEGNMFG CYLGRELFPDAILYYSRDTHYSVAKIVKLLRIKSQVVESQPNGEMDYDDL MKKISVDRETNPIIFANIGSTVRGAIDNIDEIQKRLQAYGIKREEFYLHA DAALSGMILPFVDEPQPFTFTDGIDSISVSGHKMIGSPIPCGIVLAKKDH VNRISVAVDYISTHDKTITGSRNGHTPLIMWEAIRSHSYSDWKQRIEHCM NLAQYVVDNFQKAGINAWRNKNSITVIFPCPSESVWKKHGLAISGNIAHL ITTPHHFDSSKIDSLIIDVIADLKRYKKKP	>2546759207 Klebsiella pneumoniae pneumoniae B5055 MSLSFEDQHKLDEFWSYCVKHQYFNIGYPESADFNYTVPERFMRFSINNC GDWADYCNYRLNTFDFEKEVIAYFAGVFKIPFEQCWGYVTNGGTEGNMFG CYLGRELFPDAILYYSRDTHYSVAKIVKLLRIKSQVVESQPNGEMDYDDL MKKISVDRETNPIIFANIGSTVRGAIDNIDEIQKRLQAYGIKREEFYLHA DAALSGMILPFVDEPQPFTFTDGIDSISVSGHKMIGSPIPCGIVLAKKDH VNRISVAVDYISTHDKTITGSRNGHTPLIMWEAIRSHSYSDWKQRIEHCM NLAQYVVDNFQKAGINAWRNKNSITVIFPCPSESVWKKHGLA…
Histidine Decarboxylase	4.1.1.22	Lactobacillus reuteri DSM 20016	Lactobacillus reuteri	2671180761	2674092906	311	MSELDTKLHKLGVDRIAISPYKQWSRGYMEPGNIGNGYVTGLKVDAGVRD KTDDEVLDGIVSYDRAETKNAYIGQINMTTASSFTGPQGHCIGYDLLRNP EVDTAEPLFTVKQWDGSELPIYDAKPLQDSLVEYFGTNDNRRHYPAPGSF IVCANKGVTAERPMNDSDMKPGQGYGVWSAIALSFAKDPAKDSSMFIEDA GVWETPNEDELIEYLKGRRKAIAKSIAECGQDANTSFKGSWIGFAHAMME PGQIGNAITVAPYVSMPVDSIPGGSILTPDTDMDIMENLTMPKWLDKMGY KSLTANGAIKY	>2674092906 Lactobacillus reuteri DSM 20016 MSELDTKLHKLGVDRIAISPYKQWSRGYMEPGNIGNGYVTGLKVDAGVRD KTDDEVLDGIVSYDRAETKNAYIGQINMTTASSFTGPQGHCIGYDLLRNP EVDTAEPLFTVKQWDGSELPIYDAKPLQDSLVEYFGTNDNRRHYPAPGSF IVCANKGVTAERPMNDSDMKPGQGYGVWSAIALSFAKDPAKDSSMFIEDA GVWETPNEDELIEYLKGRRKAIAKSIAECGQDANTSFKGSWIGFAHAMME PGQIGNAITVAPYVSMPVDSIPGGSILTPDTDMDIMENLTMPKWLDKMGY KSLTANGAIKY
Histidine Decarboxylase	4.1.1.22	Limosilactobacillus reuteri DSM 20016	Limosilactobacillus reuteri	640427118	640591677	311	MSELDTKLHKLGVDRIAISPYKQWSRGYMEPGNIGNGYVTGLKVDAGVRD KTDDEVLDGIVSYDRAETKNAYIGQINMTTASSFTGPQGHCIGYDLLRNP EVDTAEPLFTVKQWDGSELPIYDAKPLQDSLVEYFGTNDNRRHYPAPGSF IVCANKGVTAERPMNDSDMKPGQGYGVWSAIALSFAKDPAKDSSMFIEDA GVWETPNEDELIEYLKGRRKAIAKSIAECGQDANTSFKGSWIGFAHAMME PGQIGNAITVAPYVSMPVDSIPGGSILTPDTDMDIMENLTMPKWLDKMGY KSLTANGAIKY	>640591677 Limosilactobacillus reuteri DSM 20016 MSELDTKLHKLGVDRIAISPYKQWSRGYMEPGNIGNGYVTGLKVDAGVRD KTDDEVLDGIVSYDRAETKNAYIGQINMTTASSFTGPQGHCIGYDLLRNP EVDTAEPLFTVKQWDGSELPIYDAKPLQDSLVEYFGTNDNRRHYPAPGSF IVCANKGVTAERPMNDSDMKPGQGYGVWSAIALSFAKDPAKDSSMFIEDA GVWETPNEDELIEYLKGRRKAIAKSIAECGQDANTSFKGSWIGFAHAMME PGQIGNAITVAPYVSMPVDSIPGGSILTPDTDMDIMENLTMPKWLDKMGY KSLTANGAIKY
Histidine Decarboxylase	4.1.1.22	Ornithobacterium rhinotracheale DSM 15997	Ornithobacterium rhinotracheale	2509601001	2509602927	295	MKIKRHHKNAKIDRTAISIYDNYCDGYGAAGNEGNGYVSVLKVSVGEVEK TDDLLLDGIVAYDRAEANDAYVGQINMLTASSFCGIAGQIWGYDLATSDT IEDEKEEPVFVAKQYDGSDLPVYDAAPLLKAGISLFGTEKNRVFPPVPGG HIICANKSTTVFRPKDRKPQGDGEAYGVWSFIAISITKDRENSADLFIED AGAWTQDDNPENLKAFLEEHRKKVVWSIVACGEDQDVVYSRTYIGFAYLI MTPGYVGTALTCAPYVSLAKNAIPAKGFHQLNDMRLSEWEESIKS	>2509602927 Ornithobacterium rhinotracheale DSM 15997 MKIKRHHKNAKIDRTAISIYDNYCDGYGAAGNEGNGYVSVLKVSVGEVEK TDDLLLDGIVAYDRAEANDAYVGQINMLTASSFCGIAGQIWGYDLATSDT IEDEKEEPVFVAKQYDGSDLPVYDAAPLLKAGISLFGTEKNRVFPPVPGG HIICANKSTTVFRPKDRKPQGDGEAYGVWSFIAISITKDRENSADLFIED AGAWTQDDNPENLKAFLEEHRKKVVWSIVACGEDQDVVYSRTYIGFAYLI MTPGYVGTALTCAPYVSLAKNAIPAKGFHQLNDMRLSEWEESIKS
Histidine Decarboxylase	4.1.1.22	Ornithobacterium rhinotracheale MN #88	Ornithobacterium rhinotracheale	2501846311	2501903173	295	MKIKRHHKNAKIDRTAISIYDNYCDGYGAAGNEGNGYVSVLKVSVGEVEK TDDLLLDGIVAYDRAEANDAYVGQINMLTASSFCGIAGQIWGYDLATSDT IEDEKEEPVFVAKQYDGSDLPVYDAAPLLKAGISLFGTEKNRVFPPVPGG HIICANKSTTVFRPKDRKPQGDGEAYGVWSFIAISITKDRENSADLFIED AGAWTQDDNPENLKAFLEEHRKKVVWSIVACGEDQDVVYSRTYIGFAYLI MTPGYVGTALTCAPYVSLAKNAIPAKGFHQLNDMRLSEWEESIKS	>2501903173 Ornithobacterium rhinotracheale MN #88 MKIKRHHKNAKIDRTAISIYDNYCDGYGAAGNEGNGYVSVLKVSVGEVEK TDDLLLDGIVAYDRAEANDAYVGQINMLTASSFCGIAGQIWGYDLATSDT IEDEKEEPVFVAKQYDGSDLPVYDAAPLLKAGISLFGTEKNRVFPPVPGG HIICANKSTTVFRPKDRKPQGDGEAYGVWSFIAISITKDRENSADLFIED AGAWTQDDNPENLKAFLEEHRKKVVWSIVACGEDQDVVYSRTYIGFAYLI MTPGYVGTALTCAPYVSLAKNAIPAKGFHQLNDMRLSEWEESIKS
Histidine Decarboxylase	4.1.1.22	Ornithobacterium rhinotracheale ORT-UMN 88	Ornithobacterium rhinotracheale	2651869713	2652527426	295	MKIKRHHKNAKIDRTAISIYDNYCDGYGAAGNEGNGYVSVLKVSVGEVEK TDDLLLDGIVAYDRAEANDAYVGQINMLTASSFCGIAGQIWGYDLATSDT IEDEKEEPVFVAKQYDGSDLPVYDAAPLLKAGISLFGTEKNRVFPPVPGG HIICANKSTTVFRPKDRKPQGDGEAYGVWSFIAISITKDRENSADLFIED AGAWTQDDNPENLKAFLEEHRKKVVWSIVACGEDQDVVYSRTYIGFAYLI MTPGYVGTALTCAPYVSLAKNAIPAKGFHQLNDMRLSEWEESIKS	>2652527426 Ornithobacterium rhinotracheale ORT-UMN 88 MKIKRHHKNAKIDRTAISIYDNYCDGYGAAGNEGNGYVSVLKVSVGEVEK TDDLLLDGIVAYDRAEANDAYVGQINMLTASSFCGIAGQIWGYDLATSDT IEDEKEEPVFVAKQYDGSDLPVYDAAPLLKAGISLFGTEKNRVFPPVPGG HIICANKSTTVFRPKDRKPQGDGEAYGVWSFIAISITKDRENSADLFIED AGAWTQDDNPENLKAFLEEHRKKVVWSIVACGEDQDVVYSRTYIGFAYLI MTPGYVGTALTCAPYVSLAKNAIPAKGFHQLNDMRLSEWEESIKS
Histidine Decarboxylase	4.1.1.22	Ornithobacterium rhinotracheale H06-030791	Ornithobacterium rhinotracheale	2744054989	2746468161	295	MKIKRHHKNAKIDRTAISIYDNYCDGYGAAGNEGNGYVSVLKVSVGEVEK TDDLLLDGIVAYDRAEANDAYVGQINMLTASSFCGIAGQIWGYDLATSDT IEDEKEEPVFVAKQYDGSDLPVYDAAPLLKAGISLFGTEKNRVFPPVPGG HIICANKSTTVFRPKDRKPQGDGEAYGVWSFIAISITKDRENSADLFIED AGAWTQDDNPENLKAFLEEHRKKVVWSIVACGEDQDVVYSRTYIGFAYLI MTPGYVGTALTCAPYVSLAKNAIPAKGFHQLNDMRLSEWEESIKS	>2746468161 Ornithobacterium rhinotracheale H06-030791 MKIKRHHKNAKIDRTAISIYDNYCDGYGAAGNEGNGYVSVLKVSVGEVEK TDDLLLDGIVAYDRAEANDAYVGQINMLTASSFCGIAGQIWGYDLATSDT IEDEKEEPVFVAKQYDGSDLPVYDAAPLLKAGISLFGTEKNRVFPPVPGG HIICANKSTTVFRPKDRKPQGDGEAYGVWSFIAISITKDRENSADLFIED AGAWTQDDNPENLKAFLEEHRKKVVWSIVACGEDQDVVYSRTYIGFAYLI MTPGYVGTALTCAPYVSLAKNAIPAKGFHQLNDMRLSEWEESIKS
Histidine Decarboxylase	4.1.1.22	Staphylococcus epidermidis NIHLM001	Staphylococcus epidermidis	2534681883	2535848152	310	MKKTDKILKEIGISRVALNEGKKYSKGFMEDGNIGEGYVAGLKVDAGTRK KTDDNVLDNIVSYDRAEAKNAYMGQINMITASSFTGLQGSTLGYDILRNP EVDESNPLFSVKQWDGSELPIYDSKPLQNALVEYFGTEQERRHPLTPGAM SICANKGVVASRPKENRELNEDEGYGVWSAIAISFAEDNTKDSDMFVEDA GIWKDPSEEKLVEYLNEKRHAIANSIAECGEDNHVRYKSSWIGFAYTMME PGEIGNAITVGPYFTVPITAIPNGDISKPEESFYSLQDMSISEWLEKMNY ESLTKNGIKY	>2535848152 Staphylococcus epidermidis NIHLM001 MKKTDKILKEIGISRVALNEGKKYSKGFMEDGNIGEGYVAGLKVDAGTRK KTDDNVLDNIVSYDRAEAKNAYMGQINMITASSFTGLQGSTLGYDILRNP EVDESNPLFSVKQWDGSELPIYDSKPLQNALVEYFGTEQERRHPLTPGAM SICANKGVVASRPKENRELNEDEGYGVWSAIAISFAEDNTKDSDMFVEDA GIWKDPSEEKLVEYLNEKRHAIANSIAECGEDNHVRYKSSWIGFAYTMME PGEIGNAITVGPYFTVPITAIPNGDISKPEESFYSLQDMSISEWLEKMNY ESLTKNGIKY
Tyrosine Decarboxylase	4.1.1.25	Clostridioides difficile Y384	Clostridioides difficile	2636416097	2639276117	625	MSESLSKDLNLNALFIGDKAENGQIYKALLNELVDEHLGWRQNYMPQDMP IITPEEKSSASFEHTVNKTKDVLSEISARMRTHSVPWHNAGRYWGHMNSE TLMPSLLAYNFAMLWNGNNVAYESSPATSQMEEEVGMEFAKLMSYKDGWG HIVADGSLANLEGLWYARNIKSLPLAMKEVTPELVAGKSDWELMNLSTEE IMNLLDSVPEKIDEIKAHSARSGKHLEKLGKWLVPQTKHYSWLKAADIIG IGLDQVIPVPVDHNYRMDINELEKIVRGLAAEKTPILGVVGVVGSTEEGA IDGIDKIVALRRVLEKDGIYFYLHVDAAYGGYGRAIFLDEDNNFIPFEDL KDVHYKYNVFTENKDYILEEVHSAYKAIEEAESVTIDPHKMG…	>2639276117 Clostridioides difficile Y384 MSESLSKDLNLNALFIGDKAENGQIYKALLNELVDEHLGWRQNYMPQDMP IITPEEKSSASFEHTVNKTKDVLSEISARMRTHSVPWHNAGRYWGHMNSE TLMPSLLAYNFAMLWNGNNVAYESSPATSQMEEEVGMEFAKLMSYKDGWG HIVADGSLANLEGLWYARNIKSLPLAMKEVTPELVAGKSDWELMNLSTEE IMNLLDSVPEKIDEIKAHSARSGKHLEKLGKWLVPQTKHYSWLKAADIIG IGLDQVIPVPVDHNYRMDINELEKIVRGLAAEKTPILGVVGVVGSTEEGA IDGIDKIVALRRVLEKDGIYFYLHVDAAYGGYGRAIFLDEDNNFIPFEDL …
Tyrosine Decarboxylase	4.1.1.25	Clostridioides difficile Y384	Clostridioides difficile	2636416097	2639276270	611	MKDMDIKAVFIGDKAENGPVYKMLLNKMVDEHLGWRENYIPSDMPAISEG DKLTPDYLATRDHMIEVLDEVSQRLRAGSIPWHSAGRYWGQMNAETLMPA LLAYNYAMLWNPNNVALESSMATSQMEAEVGQDFASLFNMTDGWGHIAAD GSIANLEGLWYARCIKSIPLAVKEVLPEKVKKMSEWELLNLSVEEILEMT ESFTDEEMDEVKAASSRSGKNIQRLGKWLVPQTKHYSWMKALDICGVGLD QMVAIPVQEDYRMDINALEKTIRELAGQKIPILGVVAVVGTTEEGQVDSV DKIVQLRERLKDEGIYFYLHVDAAYGGYARSLFLNEAGEFVPYASLAEFF EEHHVFHHCVTIDKEVYEGFRAISEADSVTIDPHKMGYVPYA…	>2639276270 Clostridioides difficile Y384 MKDMDIKAVFIGDKAENGPVYKMLLNKMVDEHLGWRENYIPSDMPAISEG DKLTPDYLATRDHMIEVLDEVSQRLRAGSIPWHSAGRYWGQMNAETLMPA LLAYNYAMLWNPNNVALESSMATSQMEAEVGQDFASLFNMTDGWGHIAAD GSIANLEGLWYARCIKSIPLAVKEVLPEKVKKMSEWELLNLSVEEILEMT ESFTDEEMDEVKAASSRSGKNIQRLGKWLVPQTKHYSWMKALDICGVGLD QMVAIPVQEDYRMDINALEKTIRELAGQKIPILGVVAVVGTTEEGQVDSV DKIVQLRERLKDEGIYFYLHVDAAYGGYARSLFLNEAGEFVPYASLAEFF …
Tyrosine Decarboxylase	4.1.1.25	Cutibacterium acnes M13605	Cutibacterium acnes	2858981065	2858982016	635	MSDFNNTNRNNLAVEALFLGPRSENRAFFRESLRSVVDEHCHWRRNFHPD DAPLVNRVSMENESFRKTEARSVDILDELTARLKKTSTPWFSTRYLGHMN SDTLMISNLAEMATILYNPNNVAYESSVATSEMEAEVGADLCKLFGYDTN KAWGHITADGTIANYEGLWLARNLKSLPRAIKATCPDLVSGKSNWELCNL RREEALDLLGQLRNDRDTYKQVLTATARGKGMADGVGRVFVPGTRHYSWD KACDLLGIGIDNLVHVPLADNFRMDLGELRKQLETCLEQEIPVIAVVGVV GTTEEGQVDDVQGLLDLREEFRTRGLDFYLHVDAAYGGYGRSLFLDEDGR YMEFEELRARLQKDGLAVDGEWPSEHTWRSYRACSEADSVTI…	>2858982016 Cutibacterium acnes M13605 MSDFNNTNRNNLAVEALFLGPRSENRAFFRESLRSVVDEHCHWRRNFHPD DAPLVNRVSMENESFRKTEARSVDILDELTARLKKTSTPWFSTRYLGHMN SDTLMISNLAEMATILYNPNNVAYESSVATSEMEAEVGADLCKLFGYDTN KAWGHITADGTIANYEGLWLARNLKSLPRAIKATCPDLVSGKSNWELCNL RREEALDLLGQLRNDRDTYKQVLTATARGKGMADGVGRVFVPGTRHYSWD KACDLLGIGIDNLVHVPLADNFRMDLGELRKQLETCLEQEIPVIAVVGVV GTTEEGQVDDVQGLLDLREEFRTRGLDFYLHVDAAYGGYGRSLFLDEDGR YME…
Tyrosine Decarboxylase	4.1.1.25	Enterococcus durans ATCC 6056	Enterococcus durans	2541047446	2543060564	624	MESLSNDLNLNALFIGDKAENGQIYKALLNDLVDEHLGWRQNYMPQDMPI ITPEEKSSASFEHTVNRTKDVLSEISARMRTHSVPWHNAGRYWGHMNSET LMPSLLAYNFAMLWNGNNVAYESSPATSQMEEEVGLEFAKLMSYKDGWGH IVADGSLANLEGLWYARNIKSLPLAMQEVTPELVAGKSDWELMNMSTKEI MDLLDSVPDKIDDIKAHSARSGKNLQKLGKWLVPQTKHYSWLKAADIIGV GLDQVIPVPVDHNYRMDINELEKIVRGLAAEKTPILGVVGVVGSTEEGAI DGIDKIVELRRVLEKDGIYFYLHVDAAYGGYGRAIFLDEDNNFIPFEELK DVHFKHNVFTENKNYILEEVHSAYKAIEEAESVTIDPHKMGY…	>2543060564 Enterococcus durans ATCC 6056 MESLSNDLNLNALFIGDKAENGQIYKALLNDLVDEHLGWRQNYMPQDMPI ITPEEKSSASFEHTVNRTKDVLSEISARMRTHSVPWHNAGRYWGHMNSET LMPSLLAYNFAMLWNGNNVAYESSPATSQMEEEVGLEFAKLMSYKDGWGH IVADGSLANLEGLWYARNIKSLPLAMQEVTPELVAGKSDWELMNMSTKEI MDLLDSVPDKIDDIKAHSARSGKNLQKLGKWLVPQTKHYSWLKAADIIGV GLDQVIPVPVDHNYRMDINELEKIVRGLAAEKTPILGVVGVVGSTEEGAI DGIDKIVELRRVLEKDGIYFYLHVDAAYGGYGRAIFLDEDNNFIPFEELK …
Tyrosine Decarboxylase	4.1.1.25	Enterococcus durans ATCC 6056	Enterococcus durans	2541047446	2543061649	610	MKDMDIKAVFIGDKAENGAVYKMLLNKMVDEHLGWRENYLPGDLPAISEE DKLAPRYIATRERMMTVLDEVSERMRAGSIPWHSAGRYWGQMNAETLMPS LLAYNYAMLWNPNNVALESSMATSQMEAEVGQDFADLFNMTDGWGHITAD GSIANLEGLWYARCIKSIPLAVKEVFPEKVENKTEWELLNLSVEEILEMI EKFTDEELDAVKAASSRSGKHIQELGKWLVPQTKHYSWMKALDICGVGLD QMIAIPVQEDYRMDVAELEKTIRELAEQKIPILGVVAVVGTTEEGQVDSV DKIVELREKLRGEGIYFYLHVDAAYGGYARSLFLNEAGEFVPYESLTEFF EEHQVFHHQVKIDKSVYDGFKAITEADSVTIDPHKMGYVPYA…	>2543061649 Enterococcus durans ATCC 6056 MKDMDIKAVFIGDKAENGAVYKMLLNKMVDEHLGWRENYLPGDLPAISEE DKLAPRYIATRERMMTVLDEVSERMRAGSIPWHSAGRYWGQMNAETLMPS LLAYNYAMLWNPNNVALESSMATSQMEAEVGQDFADLFNMTDGWGHITAD GSIANLEGLWYARCIKSIPLAVKEVFPEKVENKTEWELLNLSVEEILEMI EKFTDEELDAVKAASSRSGKHIQELGKWLVPQTKHYSWMKALDICGVGLD QMIAIPVQEDYRMDVAELEKTIRELAEQKIPILGVVAVVGTTEEGQVDSV DKIVELREKLRGEGIYFYLHVDAAYGGYARSLFLNEAGEFVPYESLTEFF …
Tyrosine Decarboxylase	4.1.1.25	Enterococcus durans ATCC 6056	Enterococcus durans	2545824655	2546293604	624	MESLSNDLNLNALFIGDKAENGQIYKALLNDLVDEHLGWRQNYMPQDMPI ITPEEKSSASFEHTVNRTKDVLSEISARMRTHSVPWHNAGRYWGHMNSET LMPSLLAYNFAMLWNGNNVAYESSPATSQMEEEVGLEFAKLMSYKDGWGH IVADGSLANLEGLWYARNIKSLPLAMQEVTPELVAGKSDWELMNMSTKEI MDLLDSVPDKIDDIKAHSARSGKNLQKLGKWLVPQTKHYSWLKAADIIGV GLDQVIPVPVDHNYRMDINELEKIVRGLAAEKTPILGVVGVVGSTEEGAI DGIDKIVELRRVLEKDGIYFYLHVDAAYGGYGRAIFLDEDNNFIPFEELK DVHFKHNVFTENKNYILEEVHSAYKAIEEAESVTIDPHKMGY…	>2546293604 Enterococcus durans ATCC 6056 MESLSNDLNLNALFIGDKAENGQIYKALLNDLVDEHLGWRQNYMPQDMPI ITPEEKSSASFEHTVNRTKDVLSEISARMRTHSVPWHNAGRYWGHMNSET LMPSLLAYNFAMLWNGNNVAYESSPATSQMEEEVGLEFAKLMSYKDGWGH IVADGSLANLEGLWYARNIKSLPLAMQEVTPELVAGKSDWELMNMSTKEI MDLLDSVPDKIDDIKAHSARSGKNLQKLGKWLVPQTKHYSWLKAADIIGV GLDQVIPVPVDHNYRMDINELEKIVRGLAAEKTPILGVVGVVGSTEEGAI DGIDKIVELRRVLEKDGIYFYLHVDAAYGGYGRAIFLDEDNNFIPFEELK …
Tyrosine Decarboxylase	4.1.1.25	Enterococcus durans ATCC 6056	Enterococcus durans	2545824655	2546294269	610	MKDMDIKAVFIGDKAENGAVYKMLLNKMVDEHLGWRENYLPGDLPAISEE DKLAPRYIATRERMMTVLDEVSERMRAGSIPWHSAGRYWGQMNAETLMPS LLAYNYAMLWNPNNVALESSMATSQMEAEVGQDFADLFNMTDGWGHITAD GSIANLEGLWYARCIKSIPLAVKEVFPEKVENKTEWELLNLSVEEILEMI EKFTDEELDAVKAASSRSGKHIQELGKWLVPQTKHYSWMKALDICGVGLD QMIAIPVQEDYRMDVAELEKTIRELAEQKIPILGVVAVVGTTEEGQVDSV DKIVELREKLRGEGIYFYLHVDAAYGGYARSLFLNEAGEFVPYESLTEFF EEHQVFHHQVKIDKSVYDGFKAITEADSVTIDPHKMGYVPYA…	>2546294269 Enterococcus durans ATCC 6056 MKDMDIKAVFIGDKAENGAVYKMLLNKMVDEHLGWRENYLPGDLPAISEE DKLAPRYIATRERMMTVLDEVSERMRAGSIPWHSAGRYWGQMNAETLMPS LLAYNYAMLWNPNNVALESSMATSQMEAEVGQDFADLFNMTDGWGHITAD GSIANLEGLWYARCIKSIPLAVKEVFPEKVENKTEWELLNLSVEEILEMI EKFTDEELDAVKAASSRSGKHIQELGKWLVPQTKHYSWMKALDICGVGLD QMIAIPVQEDYRMDVAELEKTIRELAEQKIPILGVVAVVGTTEEGQVDSV DKIVELREKLRGEGIYFYLHVDAAYGGYARSLFLNEAGEFVPYESLTEFF …
Tyrosine Decarboxylase	4.1.1.25	Enterococcus faecalis ATCC 19433	Enterococcus faecalis	2558860282	2559435650	620	MKNEKLAKGEMNLNALFIGDKAENGQLYKDLLIDLVDEHLGWRQNYMPQD MPVISSQERTSESYEKTVNHMKDVLNEISSRMRTHSVPWHTAGRYWGHMN SETLMPSLLAYNFAMLWNGNNVAYESSPATSQMEEEVGHEFAHLMSYKNG WGHIVADGSLANLEGLWYARNIKSLPFAMKEVKPELVAGKSDWELLNMPT KEIMDLLESAEDEIDEIKAHSARSGKHLQAIGKWLVPQTKHYSWLKAADI IGIGLDQVIPVPVDHNYRMDINELEKIVRGLAEEQIPVLGVVGVVGSTEE GAVDSIDKIIALRDELMKDGIYYYVHVDAAYGGYGRAIFLDEDNNFIPYE DLQDVHEEYGVFKEKKEHISREVYDAYKAIELAESVTIDPHK…	>2559435650 Enterococcus faecalis ATCC 19433 MKNEKLAKGEMNLNALFIGDKAENGQLYKDLLIDLVDEHLGWRQNYMPQD MPVISSQERTSESYEKTVNHMKDVLNEISSRMRTHSVPWHTAGRYWGHMN SETLMPSLLAYNFAMLWNGNNVAYESSPATSQMEEEVGHEFAHLMSYKNG WGHIVADGSLANLEGLWYARNIKSLPFAMKEVKPELVAGKSDWELLNMPT KEIMDLLESAEDEIDEIKAHSARSGKHLQAIGKWLVPQTKHYSWLKAADI IGIGLDQVIPVPVDHNYRMDINELEKIVRGLAEEQIPVLGVVGVVGSTEE GAVDSIDKIIALRDELMKDGIYYYVHVDAAYGGYGRAIFLDEDNNFIP…
Tyrosine Decarboxylase	4.1.1.25	Enterococcus faecium ATCC 8459	Enterococcus faecium	2545824661	2546311152	625	MSESLSKDLNLNALFIGDKAENGQIYKALLNELVDEHLGWRQNYMPQDMP IITPEEKSSASFEHTVNKTKDVLSEISARMRTHSVPWHNAGRYWGHMNSE TLMPSLLAYNFAMLWNGNNVAYESSPATSQMEEEVGMEFAKLMSYKDGWG HIVADGSLANLEGLWYARNIKSLPLAMKEVTPELVAGKSDWELMNLSTEE IMNLLDSVPEKIDEIKAHSARSGKHLEKLGKWLVPQTKHYSWLKAADIIG IGLDQVIPVPVDHNYRMDINELEKIVRGLAAEKTPILGVVGVVGSTEEGA IDGIDKIVALRRVLEKDGIYFYLHVDAAYGGYGRAIFLDEDNNFIPFEDL KDVHYKYNVFTENKDYILEEVHSAYKAIEEAESVTIDPHKMG…	>2546311152 Enterococcus faecium ATCC 8459 MSESLSKDLNLNALFIGDKAENGQIYKALLNELVDEHLGWRQNYMPQDMP IITPEEKSSASFEHTVNKTKDVLSEISARMRTHSVPWHNAGRYWGHMNSE TLMPSLLAYNFAMLWNGNNVAYESSPATSQMEEEVGMEFAKLMSYKDGWG HIVADGSLANLEGLWYARNIKSLPLAMKEVTPELVAGKSDWELMNLSTEE IMNLLDSVPEKIDEIKAHSARSGKHLEKLGKWLVPQTKHYSWLKAADIIG IGLDQVIPVPVDHNYRMDINELEKIVRGLAAEKTPILGVVGVVGSTEEGA IDGIDKIVALRRVLEKDGIYFYLHVDAAYGGYGRAIFLDEDNNFIPFEDL…
Tyrosine Decarboxylase	4.1.1.25	Enterococcus faecium ATCC 8459	Enterococcus faecium	2545824661	2546311213	611	MKDMDIKAVFIGDKAENGPVYKMLLNKMVDEHLGWRENYIPSDMPAISEG DKLTPDYLATRDHMIEVLDEVSQRLRAGSIPWHSAGRYWGQMNAETLMPA LLAYNYAMLWNPNNVALESSMATSQMEAEVGQDFASLFNMTDGWGHIAAD GSIANLEGLWYARCIKSIPLAVKEVLPEKVKKMSEWELLNLSVEEILEMT ESFTDEEMDEVKAASSRSGKNIQRLGKWLVPQTKHYSWMKALDICGVGLD QMVAIPVQEDYRMDINALEKTIRELAGQKIPILGVVAVVGTTEEGQVDSV DKIVQLRERLKDEGIYFYLHVDAAYGGYARSLFLNEAGEFVPYASLAEFF EEHHVFHHCVTIDKEVYEGFRAISEADSVTIDPHKMGYVPYA…	>2546311213 Enterococcus faecium ATCC 8459 MKDMDIKAVFIGDKAENGPVYKMLLNKMVDEHLGWRENYIPSDMPAISEG DKLTPDYLATRDHMIEVLDEVSQRLRAGSIPWHSAGRYWGQMNAETLMPA LLAYNYAMLWNPNNVALESSMATSQMEAEVGQDFASLFNMTDGWGHIAAD GSIANLEGLWYARCIKSIPLAVKEVLPEKVKKMSEWELLNLSVEEILEMT ESFTDEEMDEVKAASSRSGKNIQRLGKWLVPQTKHYSWMKALDICGVGLD QMVAIPVQEDYRMDINALEKTIRELAGQKIPILGVVAVVGTTEEGQVDSV DKIVQLRERLKDEGIYFYLHVDAAYGGYARSLFLNEAGEFVPYASLAEFF…
Tyrosine Decarboxylase	4.1.1.25	Enterococcus faecium ATCC 8459	Enterococcus faecium	2558860889	2561222116	611	MKDMDIKAVFIGDKAENGPVYKMLLNKMVDEHLGWRENYIPSDMPAISEG DKLTPDYLATRDHMIEVLDEVSQRLRAGSIPWHSAGRYWGQMNAETLMPA LLAYNYAMLWNPNNVALESSMATSQMEAEVGQDFASLFNMTDGWGHIAAD GSIANLEGLWYARCIKSIPLAVKEVLPEKVKKMSEWELLNLSVEEILEMT ESFTDEEMDEVKAASSRSGKNIQRLGKWLVPQTKHYSWMKALDICGVGLD QMVAIPVQEDYRMDINALEKTIRELAGQKIPILGVVAVVGTTEEGQVDSV DKIVQLRERLKDEGIYFYLHVDAAYGGYARSLFLNEAGEFVPYASLAEFF EEHHVFHHCVTIDKEVYEGFRAISEADSVTIDPHKMGYVPYA…	>2561222116 Enterococcus faecium ATCC 8459 MKDMDIKAVFIGDKAENGPVYKMLLNKMVDEHLGWRENYIPSDMPAISEG DKLTPDYLATRDHMIEVLDEVSQRLRAGSIPWHSAGRYWGQMNAETLMPA LLAYNYAMLWNPNNVALESSMATSQMEAEVGQDFASLFNMTDGWGHIAAD GSIANLEGLWYARCIKSIPLAVKEVLPEKVKKMSEWELLNLSVEEILEMT ESFTDEEMDEVKAASSRSGKNIQRLGKWLVPQTKHYSWMKALDICGVGLD QMVAIPVQEDYRMDINALEKTIRELAGQKIPILGVVAVVGTTEEGQVDSV DKIVQLRERLKDEGIYFYLHVDAAYGGYARSLFLNEAGEFVPYASLAEFF…
[truncated: 23 more rows]
